# Supplementary material for: scDrugPrio: a framework for the analysis of single-cell transcriptomics to address multiple problems in precision medicine in immune-mediated inflammatory diseases
Source: Genome Med. 2024 Mar 20;16:42. doi: 10.1186/s13073-024-01314-7 (PMC10956347; doi:10.1186/s13073-024-01314-7)
Supplement: Supplementary file 2 — Additional file 2: Supplement. Including supplementary methods and results as well as supplementary tables (Tables S1& S2). [file 13073_2024_1314_MOESM2_ESM.zip]

Archive with 2 entries (2 files):
- Additional file 2 - Supplement.docx
- Additional file 2 - Supplement.pdf
