# Supplementary material for: scDrugPrio: a framework for the analysis of single-cell transcriptomics to address multiple problems in precision medicine in immune-mediated inflammatory diseases
Source: Genome Med. 2024 Mar 20;16:42. doi: 10.1186/s13073-024-01314-7 (PMC10956347; doi:10.1186/s13073-024-01314-7)
Supplement: Supplementary file 3 — Additional file 3: AIA data. Includes quality cut-offs, cell type markers, DEGs, metadata for scDrugPrio application to the AIA data set, as well as DrugBank and clinicaltrials.gov related data. [file 13073_2024_1314_MOESM3_ESM.xlsx]

## Sheet: scRNA-seq_data_by_sample
Sample	Number of cells	average number of reads per cell	average number of genes per cell	Total reads per sample
Healthy_mouse_1	1051	216525	589.158	227567478
Healthy_mouse_2	877	218096	369.953	191270359
Healthy_mouse_3	1400	132515	327.745	185520824
Healthy_mouse_4	1223	121456	364.07	148541161
Sick_mouse_1	2094	99524.9	539.407	208405207
Sick_mouse_3	3850	135753	546.71	522650026
Sick_mouse_4	1397	154036	489.925	215188408
Sick_mouse_5	2266	110134	509.943	249564415
Sick_mouse_6	2593	104172	484.111	270119221
Total	16751			2218827099
MEDIAN	1400	96762	348	215188408
MEAN	1524.46	132459	488.172	2.2052e+08
MIN	877	14130	200	148541161
MAX	3850	3394102	4325	522650026
Quality Cut-Offs
Across all samples genes have to be expressed in more than 3 cells
At least 1000 reads per cell
At least 400 transcripts
Not more than 20% of UMIs in mitochondrial genes
At least 200 detected genes

## Sheet: Cell_type_markers
Marker	Cell type	Position	Reference (links accessed july 2020)
Hba-a1	Erythrocyte	1	https://www.rndsystems.com/research-area/red-blood-cells--rbcs
Hba-a2	Erythrocyte	2	https://www.rndsystems.com/research-area/red-blood-cells--rbcs
Hbb-bh1	Erythrocyte	3	https://www.rndsystems.com/research-area/red-blood-cells--rbcs
Hbb-y	Erythrocyte	4	https://www.rndsystems.com/research-area/red-blood-cells--rbcs
Cd93	Progenitor cells	5	https://www.rndsystems.com/research-area/hematopoietic-stem-cell-markers
Flt3	Progenitor cells	6	( = Cd45) https://www.rndsystems.com/research-area/hematopoietic-stem-cell-markers
Eng	Progenitor cells	7	https://www.rndsystems.com/research-area/hematopoietic-stem-cell-markers
Cd48	Progenitor cells	8	( = VEGFR2) https://www.rndsystems.com/research-area/hematopoietic-stem-cell-markers
Il3ra	Progenitor cells	9	https://www.rndsystems.com/research-area/hematopoietic-stem-cell-markers
Cd34	Progenitor cells	10	https://www.rndsystems.com/research-area/hematopoietic-stem-cell-markers
Podxl	Progenitor cells	11	https://www.rndsystems.com/research-area/hematopoietic-stem-cell-markers
Itga6	Progenitor cells	12	https://www.rndsystems.com/research-area/hematopoietic-stem-cell-markers
Gata2	Progenitor cells	13	( = Cd90) https://www.rndsystems.com/research-area/hematopoietic-stem-cell-markers
Stat5a	Progenitor cells	14	https://www.rndsystems.com/research-area/hematopoietic-stem-cell-markers
Il7r	Progenitor cells	15	https://www.rndsystems.com/research-area/hematopoietic-stem-cell-markers
Cd38	Progenitor cells	16	https://www.rndsystems.com/research-area/hematopoietic-stem-cell-markers
Igkv1-117	General B cell marker	17	https://www.rndsystems.com/research-area/b-cell-markers
Igkv15-103	General B cell marker	18	https://www.rndsystems.com/research-area/b-cell-markers
Igkv6-32	General B cell marker	19	https://www.rndsystems.com/research-area/b-cell-markers
Igkv8-24	General B cell marker	20	https://www.rndsystems.com/research-area/b-cell-markers
Igkv1-135	General B cell marker	21	https://www.rndsystems.com/research-area/b-cell-markers
Iglc1	General B cell marker	22	https://www.rndsystems.com/research-area/b-cell-markers
Jchain	Plasma Cells	23	Jchain expression is a sign of a activated B cell aka Plasma cell (https://www.ncbi.nlm.nih.gov/pmc/articles/PMC320291/) / (https://www.ncbi.nlm.nih.gov/pmc/articles/PMC4198949/)
Tnfrsf17	Mature B cells	24	PMID: 8165126
Erf	Mitosis markers	25	PMID: 31130414
Kit	Progenitor B cells	26	https://www.rndsystems.com/research-area/b-cell-markers
Tcrg-C1	T cells receptor coding genes - criteria to be considered T cell	27	https://www.rndsystems.com/research-area/t-cell-antigen-recognition
Tcrg-C2	T cells receptor coding genes - criteria to be considered T cell	28	https://www.rndsystems.com/research-area/t-cell-antigen-recognition
Trav15-1-dv6-1	T cells receptor coding genes - criteria to be considered T cell	29	https://www.rndsystems.com/research-area/t-cell-antigen-recognition
Cd4	T cells	30	https://resources.rndsystems.com/images/site/rnd-systems-cd4-br.pdf
Cd8b1	T cells	31	https://resources.rndsystems.com/images/site/rnd-systems-cd4-br.pdf
Il1r1	Th17 markers	32	https://www.rndsystems.com/research-area/th17-cells & https://www.thermofisher.com/se/en/home/life-science/cell-analysis/cell-analysis-learning-center/cell-analysis-resource-library/ebioscience-resources/th17-cells-overview.html#:~:text=Th17%20cell%20function&text=Although%20the%20hallmark%20of%20Th17,%2D21%20and%20IL%2D22.
Rorc	Th17 markers	33	https://www.rndsystems.com/research-area/th17-cells
Il17f	Th17 markers	34	https://www.rndsystems.com/research-area/th17-cells
Il13ra2	Th17 markers	35	https://resources.rndsystems.com/images/site/rnd-systems-cd4-br.pdf
Il4	T follicular helper cells	36	https://www.rndsystems.com/research-area/cytokines-and-receptors-in-tfh-cell-differentiation-and-function
Il13	T follicular helper cells	37	https://www.rndsystems.com/research-area/cytokines-and-receptors-in-tfh-cell-differentiation-and-function
Tbx21	Th1 markers	38	https://www.rndsystems.com/research-area/th1-cells
Il2	Th1 markers	39	https://www.rndsystems.com/research-area/th1-cells
Ifng	Th1 markers	40	https://www.rndsystems.com/research-area/th1-cells
Gata3	Th2 markers	41	https://www.rndsystems.com/research-area/th2-cells
Tifa	Th17 markers	42	( = Il22) https://www.nature.com/articles/s41467-020-16363-w
Il2ra	Treg markers	43	https://www.rndsystems.com/research-area/regulatory-t-cells--tregs
Lrg1	Granulocyte - general markers	44	https://www.rndsystems.com/research-area/granulocyte-markers
Ltb4r1	Granulocyte - general markers	45	https://www.rndsystems.com/research-area/granulocyte-markers
Ceacam1	Granulocyte - general markers	46	( = Cd66) https://www.rndsystems.com/research-area/granulocyte-markers
Itgb2	Granulocyte - general markers	47	https://www.rndsystems.com/research-area/granulocyte-markers
Cd53	Granulocyte - general markers	48	https://jlb.onlinelibrary.wiley.com/doi/pdf/10.1002/jlb.67.3.369
Cd44	Granulocyte - general markers	49	https://www.rndsystems.com/research-area/granulocyte-markers
Lamp2	Granulocyte - general markers	50	https://www.rndsystems.com/research-area/granulocyte-markers
Bad	Granulocyte - general markers	51	https://www.rndsystems.com/research-area/granulocyte-markers
Ly6g	Granulocyte - Maturation markers	52	Maturation marker (higher expression = higher degree of differentiation): https://www.novusbio.com/antibody-news/antibodies/ly6g-a-marker-for-monocytes-granulocytes-and-neutrophils#:~:text=Monocytes%20express%20Ly6G%20transiently%20during,level%20of%20differentiation%20and%20maturation.
Cd14	Monocytes	53	https://www.rndsystems.com/research-area/monocyte-markers
Camp	Neutrophils	54	https://www.rndsystems.com/research-area/neutrophils
Gpr84	Granulocyte - general markers	55	https://www.rndsystems.com/research-area/granulocyte-markers
Clec4a2	Granulocyte - general markers	56	https://www.rndsystems.com/research-area/granulocyte-markers
Trem3	Monocytes	57	https://www.rndsystems.com/research-area/monocyte-markers
Lgals3	Macrophage	58	https://www.rndsystems.com/research-area/common-macrophage-markers
Gja1	Osteoclast & Osteoblast markers	59	(https://www.nature.com/articles/s41467-019-14003-6/figures/2)
Ibsp	Osteoclast & Osteoblast markers	60	(https://www.nature.com/articles/s41467-019-14003-6/figures/2)
Bglap	Osteoclast & Osteoblast markers	61	(https://www.nature.com/articles/s41467-019-14003-6/figures/2)
Sparc	Osteoclast & Osteoblast markers	62	(https://www.nature.com/articles/s41467-019-14003-6/figures/2)

## Sheet: Cell_typing_outcome
Cluster	Major cell type	Minor cell type	Color code
4	Erythrocyte	Erythrocyte, stage 1	#D3D3D3
14	Erythrocyte	Erythrocyte, stage 2	#A9A9A9
19	Erythrocyte	Erythrocyte, stage 3	#000000
5	Stem cells	Hematopoetic stem cell	#000080
8	Stem cells	Multipotent progenitor	#330066
9	Stem cells	Lymphoid progenitor	#6666FF
16	Stem cells	Myeloid progenitor	#2F9DA7
12	B	B cell, immature	#AFE1AF
15	B	B cell, early activated	#BFE890
10	B	B cell, activated	#4F7942
1	B	Plasma cell	#2E8B57
6	T	Cd4+ T cell, naive	#4AA4DE
13	T	Cd8+ T cell	#2b58a3
0	T	Cd4+ Il2+ T cell	#82318f
2	Myeloid cluster	Myeloid cluster, stadium 1	#f6ed31
7	Myeloid cluster	Myeloid cluster, stadium 2	#e8c124
3	Myeloid cluster	Myeloid cluster, stadium 3	#f49728
11	Myeloid cluster	Myeloid cluster, stadium 4	#e7772b
18	Myeloid cluster	Myeloid cluster, stadium 5	#e92925
17	Fibroblast	Fibroblast	#660000

## Sheet: n_cells_per_cluster
Cluster	Healthy_mouse_1	Healthy_mouse_2	Healthy_mouse_3	Healthy_mouse_4	Sick_mouse_1	Sick_mouse_3	Sick_mouse_4	Sick_mouse_5	Sick_mouse_6	Cell_type
Cluster_0	60	67	67	53	218	354	158	207	227	Cd4+ Il2+ T cell
Cluster_1	36	149	171	88	113	284	142	170	251	Plasma cell
Cluster_2	88	37	27	29	200	359	133	202	221	Myeloid cluster, stadium 1
Cluster_3	96	22	9	6	252	367	63	235	209	Myeloid cluster, stadium 3
Cluster_4	54	48	155	192	44	160	80	143	203	Erythrocyte, stage 1
Cluster_5	97	17	11	21	232	321	96	157	113	Hematopoetic stem cell
Cluster_6	32	64	149	148	68	146	77	104	178	Cd4+ T cell, naive
Cluster_7	68	13	12	11	174	274	71	166	152	Myeloid cluster, stadium 2
Cluster_8	68	10	8	7	134	374	77	100	79	Multipotent progenitor
Cluster_9	59	18	15	53	151	184	70	139	158	Lymphoid progenitor
Cluster_10	10	188	281	135	14	28	38	22	51	B cell, activated
Cluster_11	72	11	2	9	149	200	28	135	106	Myeloid cluster, stadium 4
Cluster_12	10	104	132	86	16	70	65	60	126	B cell, immature
Cluster_13	27	21	39	31	76	134	109	73	124	Cd8+ T cell
Cluster_14	48	28	43	47	28	111	50	105	154	Erythrocyte, stage 2
Cluster_15	9	42	230	252	3	14	12	3	13	B cell, early activated
Cluster_16	66	8	11	14	93	176	45	82	55	Myeloid progenitor
Cluster_17	87	7	30	30	55	169	64	34	46	Fibroblast
Cluster_18	30	1	1	0	64	84	7	70	48	Myeloid cluster, stadium 5
Cluster_19	34	22	7	11	10	41	12	59	79	Erythrocyte, stage 3

## Sheet: DEGs
mouse_gene_symbol	human_gene_symbol	mouse_entrez_ID	human_entrez_ID	p_val	avg_logFC	p_val_FDR_adj	Cluster
mt-Nd2	ND2	17717	4536	2.02914e-102	-1.47795	4.93e-98	Cluster 4
mt-Nd1	ND1	17716	4535	5.53535e-101	-1.3912	1.34487e-96	Cluster 4
AF357399	NA	NA	NA	1.61813e-95	-1.39445	3.9314e-91	Cluster 4
Mir6236	NA	NA	NA	1.18581e-92	-1.74237	2.88105e-88	Cluster 6
mt-Cytb	CYTB	17711	4519	3.08413e-88	-1.20993	7.49321e-84	Cluster 4
Gm26225	NA	NA	NA	1.37048e-87	-1.07396	3.32971e-83	Cluster 4
mt-Nd5	ND5	17721	4540	1.14988e-86	-1.27683	2.79374e-82	Cluster 4
mt-Nd4	ND4	17719	4538	1.60258e-85	-1.13931	3.89364e-81	Cluster 4
Isg15	ISG15	100038882	9636	3.75677e-77	1.11771	9.12746e-73	Cluster 4
Isg15	ISG15	100038882	9636	1.29897e-72	1.17488	3.15597e-68	Cluster 6
Gm25852	NA	NA	NA	1.67273e-72	-0.951855	4.06408e-68	Cluster 4
mt-Rnr1	NA	NA	NA	2.30068e-69	-1.32807	5.58972e-65	Cluster 4
mt-Rnr2	NA	NA	NA	8.35249e-69	-1.09555	2.02932e-64	Cluster 4
Mir6236	NA	NA	NA	1.15601e-68	-2.63405	2.80865e-64	Cluster 4
mt-Nd2	ND2	17717	4536	1.35608e-67	-0.991321	3.29472e-63	Cluster 6
mt-Co1	COX1	17708	4512	1.33236e-66	-0.936799	3.23711e-62	Cluster 4
Gm42418	NA	NA	NA	1.84062e-66	-1.91703	4.47196e-62	Cluster 4
Atp1a2	ATP1A2	98660	477	5.76903e-66	-0.906854	1.40164e-61	Cluster 4
Snord42a	NA	NA	NA	3.07217e-64	-0.935609	7.46415e-60	Cluster 4
AF357399	NA	NA	NA	2.12165e-63	-0.891761	5.15477e-59	Cluster 6
Gm42418	NA	NA	NA	4.90118e-63	-1.15468	1.19079e-58	Cluster 6
Gm29362	NA	NA	NA	2.1809e-60	-0.905248	5.29871e-56	Cluster 4
Mir6236	NA	NA	NA	2.24891e-60	-1.32831	5.46396e-56	Cluster 12
Ttn	TTN	22138	7273	7.20193e-60	-0.973057	1.74978e-55	Cluster 4
Gm37194	NA	NA	NA	9.37622e-60	-0.916551	2.27805e-55	Cluster 4
mt-Nd1	ND1	17716	4535	3.81196e-58	-0.919982	9.26154e-54	Cluster 6
Gm23511	NA	NA	NA	2.52819e-56	-0.795884	6.1425e-52	Cluster 4
Rmrp	NA	NA	NA	2.0838e-55	-0.858666	5.0628e-51	Cluster 4
Gm26917	NA	NA	NA	6.05959e-55	-0.919269	1.47224e-50	Cluster 4
mt-Nd6	ND6	17722	4541	7.77101e-55	-0.905613	1.88804e-50	Cluster 4
Gm28438	NA	NA	NA	1.81519e-54	-0.823409	4.41018e-50	Cluster 4
Ryr1	RYR1	20190	6261	3.09757e-54	-0.733937	7.52586e-50	Cluster 4
Trdn	TRDN	76757	10345	6.3918e-53	-0.746655	1.55295e-48	Cluster 4
Myh2	MYH2	17882	4620	1.10921e-52	-0.802182	2.69493e-48	Cluster 4
Snord82	NA	NA	NA	1.57508e-51	-0.749025	3.82681e-47	Cluster 4
Rtp4	RTP4	67775	64108	2.8986e-50	1.65694	7.04244e-46	Cluster 15
Xaf1	XAF1	327959	54739	2.97555e-49	1.75998	7.22939e-45	Cluster 15
Myh1	MYH1	17879	4619	4.07168e-49	-0.731256	9.89256e-45	Cluster 4
mt-Cytb	CYTB	17711	4519	1.00786e-48	-0.779034	2.44869e-44	Cluster 6
Snora20	NA	NA	NA	1.38804e-48	-0.67711	3.37237e-44	Cluster 4
mt-Nd5	ND5	17721	4540	1.58196e-48	-0.777836	3.84352e-44	Cluster 6
Irf7	IRF7	54123	3665	3.26637e-48	1.03587	7.93597e-44	Cluster 6
Isg15	ISG15	100038882	9636	6.0902e-48	1.44021	1.47968e-43	Cluster 15
H2-D1	HLA-A	14964	3105	1.46395e-47	1.78133	3.5568e-43	Cluster 15
Gm24270	NA	NA	NA	2.46276e-47	-0.670942	5.98351e-43	Cluster 4
Irf7	IRF7	54123	3665	2.62247e-47	0.847501	6.37155e-43	Cluster 4
mt-Nd4	ND4	17719	4538	4.26126e-47	-0.735165	1.03532e-42	Cluster 6
Gm13341	NA	NA	NA	5.63605e-47	-0.75531	1.36934e-42	Cluster 4
Ctsl	CTSV	13039	1515	8.74477e-47	1.8144	2.12463e-42	Cluster 15
Rnf114	RNF114	81018	55905	2.21519e-46	1.33998	5.38202e-42	Cluster 15
Gadd45g	GADD45G	23882	10912	6.59016e-46	1.34671	1.60115e-41	Cluster 15
Rtp4	RTP4	67775	64108	6.92954e-46	1.13363	1.6836e-41	Cluster 6
Eif2ak2	EIF2AK2	19106	5610	8.20055e-46	1.4842	1.99241e-41	Cluster 15
Igtp	NA	NA	NA	9.11699e-46	0.916938	2.21506e-41	Cluster 6
Id3	ID3	15903	3399	1.00573e-45	1.67953	2.44353e-41	Cluster 15
Igtp	NA	NA	NA	1.70487e-45	0.837875	4.14215e-41	Cluster 4
Rtp4	RTP4	67775	64108	1.90533e-45	0.932362	4.62919e-41	Cluster 4
H2-K1	HLA-A	14972	3105	3.01497e-45	1.62275	7.32517e-41	Cluster 15
Csrnp1	CSRNP1	215418	64651	5.98146e-45	1.43538	1.45326e-40	Cluster 15
Oasl1	OASL	231655	8638	6.35571e-45	1.60662	1.54418e-40	Cluster 15
Gpat3	GPAT3	231510	84803	1.14415e-44	1.35624	2.77982e-40	Cluster 15
Gm26225	NA	NA	NA	2.62822e-44	-0.715292	6.38552e-40	Cluster 6
Fth1	FTH1	14319	2495	4.39056e-44	1.46025	1.06673e-39	Cluster 15
Btg2	BTG2	12227	7832	4.57941e-44	1.30671	1.11261e-39	Cluster 15
Stk40	STK40	74178	83931	4.85621e-44	1.38508	1.17986e-39	Cluster 15
Hspa1a	HSPA1A	193740	3303	7.61362e-44	2.37872	1.8498e-39	Cluster 15
Srpr	SRPRA	67398	6734	8.88509e-44	1.42733	2.15872e-39	Cluster 15
Irf9	IRF9	16391	10379	1.46107e-43	1.43865	3.54982e-39	Cluster 15
AF357399	NA	NA	NA	2.63221e-43	-0.78789	6.39521e-39	Cluster 12
Sgk1	SGK1	20393	6446	3.14007e-43	1.34328	7.62912e-39	Cluster 15
Ubc	UBC	22190	7316	3.36289e-43	1.66911	8.17047e-39	Cluster 15
Pim1	PIM1	18712	5292	3.53553e-43	1.41437	8.58993e-39	Cluster 15
Dusp1	DUSP1	19252	1843	3.68708e-43	1.33731	8.95812e-39	Cluster 15
Gm23935	NA	NA	NA	3.76782e-43	-0.887122	9.15431e-39	Cluster 4
Gm4076	NA	NA	NA	5.14477e-43	-0.677434	1.24997e-38	Cluster 4
Rab7	RAB7A	19349	7879	5.56753e-43	1.35796	1.35269e-38	Cluster 15
Egr1	EGR1	13653	1958	6.26931e-43	1.53109	1.52319e-38	Cluster 15
Gbp3	GBP4	55932	115361	7.50649e-43	1.39505	1.82378e-38	Cluster 15
Litaf	LITAF	56722	9516	7.59357e-43	1.40637	1.84493e-38	Cluster 15
Jak1	JAK1	16451	3716	8.79762e-43	1.21573	2.13747e-38	Cluster 15
Trim30a	NA	NA	NA	9.21944e-43	1.78507	2.23996e-38	Cluster 15
Oas3	OAS3	246727	4940	9.29963e-43	0.88705	2.25944e-38	Cluster 6
Ninj1	NINJ1	18081	4814	1.07434e-42	1.35042	2.61022e-38	Cluster 15
H2-Q7	HLA-A	15018	3105	1.32951e-42	1.77788	3.23019e-38	Cluster 15
Ifitm1	NA	NA	NA	1.76744e-42	1.51076	4.29417e-38	Cluster 15
Dtx3l	DTX3L	209200	151636	1.98396e-42	1.46152	4.82022e-38	Cluster 15
Pafah1b1	PAFAH1B1	18472	5048	2.18654e-42	1.33792	5.31241e-38	Cluster 15
Iqsec1	IQSEC1	232227	9922	2.31232e-42	1.20327	5.61802e-38	Cluster 15
Oas1a	OAS1	246730	4938	2.72852e-42	1.47566	6.6292e-38	Cluster 15
Nfkbia	NFKBIA	18035	4792	2.84341e-42	1.45102	6.90834e-38	Cluster 15
Gbp7	GBP7	229900	388646	2.89702e-42	1.60003	7.03861e-38	Cluster 15
Klf2	KLF2	16598	10365	3.00589e-42	1.53289	7.30311e-38	Cluster 15
Stk38l	STK38L	232533	23012	3.12263e-42	1.31241	7.58673e-38	Cluster 15
Trim12c	TRIM5	319236	85363	3.58476e-42	1.24233	8.70954e-38	Cluster 15
Ifi35	IFI35	70110	3430	5.57547e-42	1.31373	1.35462e-37	Cluster 15
Rtp4	RTP4	67775	64108	5.66232e-42	1.32533	1.37572e-37	Cluster 12
Clec4d	CLEC4D	17474	338339	5.97573e-42	1.25118	1.45186e-37	Cluster 15
Cd37	CD37	12493	951	6.26295e-42	1.23937	1.52165e-37	Cluster 15
Tgoln1	NA	NA	NA	7.08321e-42	1.29243	1.72094e-37	Cluster 15
Igtp	NA	NA	NA	7.22882e-42	1.27076	1.75631e-37	Cluster 15
Oas2	OAS2	246728	4939	8.3277e-42	1.25742	2.0233e-37	Cluster 15
Klf13	KLF13	50794	51621	8.70979e-42	1.3986	2.11613e-37	Cluster 15
AC159892.1	NA	NA	NA	9.13893e-42	1.25816	2.22039e-37	Cluster 15
Cyp51	CYP51A1	13121	1595	9.45623e-42	1.4102	2.29748e-37	Cluster 15
Kmt2e	KMT2E	69188	55904	1.02311e-41	1.29388	2.48575e-37	Cluster 15
Pmepa1	PMEPA1	65112	56937	1.42585e-41	1.35034	3.46426e-37	Cluster 15
Dusp11	DUSP11	72102	8446	1.61045e-41	1.33923	3.91274e-37	Cluster 15
Kdm5c	KDM5C	20591	8242	1.84859e-41	1.23112	4.49132e-37	Cluster 15
Snora73b	NA	NA	NA	1.855e-41	-0.737321	4.5069e-37	Cluster 4
Irgm1	NA	NA	NA	2.46993e-41	1.20055	6.00093e-37	Cluster 15
Irf7	IRF7	54123	3665	2.5354e-41	1.65921	6.16001e-37	Cluster 15
Syap1	SYAP1	67043	94056	2.53705e-41	1.2411	6.16402e-37	Cluster 15
Polr2c	POLR2C	20021	5432	2.62788e-41	1.40801	6.3847e-37	Cluster 15
Ensa	ENSA	56205	2029	3.03588e-41	1.22541	7.37598e-37	Cluster 15
Gch1	GCH1	14528	2643	3.06458e-41	0.745826	7.44569e-37	Cluster 6
Nipa2	NIPA2	93790	81614	3.3135e-41	1.29752	8.05049e-37	Cluster 15
Ttyh3	TTYH3	78339	80727	3.51885e-41	1.2564	8.54941e-37	Cluster 15
Gpalpp1	GPALPP1	67467	55425	3.97937e-41	1.31318	9.66828e-37	Cluster 15
Mboat7	MBOAT7	77582	79143	4.03573e-41	1.36934	9.80521e-37	Cluster 15
Vezf1	VEZF1	22344	7716	4.29281e-41	1.29428	1.04298e-36	Cluster 15
Slc2a6	SLC2A6	227659	11182	4.32468e-41	1.24435	1.05072e-36	Cluster 15
Stat3	STAT3	20848	6774	4.71803e-41	1.26055	1.14629e-36	Cluster 15
Gna13	GNA13	14674	10672	5.00491e-41	1.28231	1.21599e-36	Cluster 15
Stat1	STAT1	20846	6772	5.22852e-41	1.49405	1.27032e-36	Cluster 15
Arrdc1	ARRDC1	215705	92714	5.39871e-41	1.25909	1.31167e-36	Cluster 15
Hspa1b	NA	NA	NA	5.5587e-41	2.64152	1.35054e-36	Cluster 15
H2-K2	NA	NA	NA	5.64286e-41	1.23503	1.37099e-36	Cluster 15
Zfp36	ZFP36	22695	7538	5.86847e-41	1.46465	1.4258e-36	Cluster 15
Rhob	RHOB	11852	388	6.03702e-41	1.58555	1.46675e-36	Cluster 15
Wipi2	WIPI2	74781	26100	6.28307e-41	1.30266	1.52654e-36	Cluster 15
Peli1	PELI1	67245	57162	6.33201e-41	1.21478	1.53842e-36	Cluster 15
Atp6ap1	ATP6AP1	54411	537	6.48518e-41	1.23283	1.57564e-36	Cluster 15
Twf1	TWF1	19230	5756	6.53801e-41	1.36625	1.58847e-36	Cluster 15
AU019823	NA	NA	NA	7.28243e-41	1.54975	1.76934e-36	Cluster 15
Bcl2l11	BCL2L11	12125	10018	8.26916e-41	1.29498	2.00908e-36	Cluster 15
Bag3	BAG3	29810	9531	8.37052e-41	1.4341	2.0337e-36	Cluster 15
Cyb561d2	CYB561D2	56368	11068	8.62074e-41	1.23363	2.09449e-36	Cluster 15
Gm6733	NA	NA	NA	9.57644e-41	1.46166	2.32669e-36	Cluster 15
H2-Q6	HLA-A	110557	3105	9.88149e-41	1.31716	2.40081e-36	Cluster 15
Slc38a2	SLC38A2	67760	54407	1.03942e-40	1.38871	2.52537e-36	Cluster 15
Cmip	CMIP	74440	80790	1.0472e-40	1.30889	2.54429e-36	Cluster 15
Gch1	GCH1	14528	2643	1.04868e-40	0.714424	2.54787e-36	Cluster 4
Pttg1ip	PTTG1IP	108705	754	1.05756e-40	1.18118	2.56945e-36	Cluster 15
Slc7a11	SLC7A11	26570	23657	1.17237e-40	1.24243	2.84839e-36	Cluster 15
Rnase4	RNASE4	58809	6038	1.17777e-40	1.5419	2.86152e-36	Cluster 15
Gm15542	NA	NA	NA	1.22417e-40	1.49408	2.97425e-36	Cluster 15
Sec62	SEC62	69276	7095	1.47464e-40	1.26468	3.58279e-36	Cluster 15
Pip4k2a	PIP4K2A	18718	5305	1.58602e-40	1.29025	3.85339e-36	Cluster 15
Zfp36l1	ZFP36L1	12192	677	1.60535e-40	1.39309	3.90036e-36	Cluster 15
Smg1	SMG1	233789	23049	1.65418e-40	1.25512	4.01899e-36	Cluster 15
Tm2d2	TM2D2	69742	83877	1.71339e-40	1.31205	4.16285e-36	Cluster 15
Hmg20b	HMG20B	15353	10362	1.75747e-40	1.33658	4.26995e-36	Cluster 15
Junb	JUNB	16477	3726	1.80175e-40	1.56267	4.37753e-36	Cluster 15
Fam129b	NIBAN2	227737	64855	1.89506e-40	1.37154	4.60423e-36	Cluster 15
Snora69	NA	NA	NA	2.07546e-40	-0.583284	5.04254e-36	Cluster 4
2010111I01Rik	NA	NA	NA	2.1483e-40	1.24796	5.21952e-36	Cluster 15
Tcf25	TCF25	66855	22980	2.22656e-40	1.38105	5.40964e-36	Cluster 15
Irf3	IRF3	54131	3661	2.23866e-40	1.31865	5.43905e-36	Cluster 15
Dnajb1	DNAJB1	81489	3337	2.2686e-40	1.97092	5.51179e-36	Cluster 15
Gns	GNS	75612	2799	2.35399e-40	1.35085	5.71925e-36	Cluster 15
Ly6e	LY6E	17069	4061	2.45112e-40	1.58311	5.95524e-36	Cluster 15
Rbpj	RBPJ	19664	3516	2.61852e-40	1.33425	6.36197e-36	Cluster 15
Havcr2	HAVCR2	171285	84868	2.82801e-40	1.32234	6.87093e-36	Cluster 15
Acaa1a	ACAA1	113868	30	2.93747e-40	1.18298	7.13687e-36	Cluster 15
Ctsk	CTSK	13038	1513	2.99025e-40	-0.537949	7.26511e-36	Cluster 4
Pdlim7	PDLIM7	67399	9260	3.07462e-40	1.19996	7.47009e-36	Cluster 15
Ifih1	IFIH1	71586	64135	3.08232e-40	1.5329	7.48879e-36	Cluster 15
Phlda1	PHLDA1	21664	22822	3.35314e-40	1.2675	8.14679e-36	Cluster 15
Nfe2l1	NFE2L1	18023	4779	3.38325e-40	1.24924	8.21994e-36	Cluster 15
Impact	IMPACT	16210	55364	3.56385e-40	1.47019	8.65874e-36	Cluster 15
Gm6977	NA	NA	NA	3.71351e-40	1.45492	9.02235e-36	Cluster 15
Cdk5	CDK5	12568	1020	3.84226e-40	1.22987	9.33516e-36	Cluster 15
Pias4	PIAS4	59004	51588	3.97643e-40	1.27622	9.66113e-36	Cluster 15
Arid4b	ARID4B	94246	51742	4.09837e-40	1.1648	9.95741e-36	Cluster 15
Polr2a	POLR2A	20020	5430	4.13792e-40	1.21176	1.00535e-35	Cluster 15
Man1a	MAN1A1	17155	4121	4.43867e-40	1.15574	1.07842e-35	Cluster 15
Gnb1	GNB1	14688	2782	4.49179e-40	1.37104	1.09133e-35	Cluster 15
Lpxn	LPXN	107321	9404	4.53818e-40	1.32615	1.1026e-35	Cluster 15
Rela	RELA	19697	5970	4.55042e-40	1.31383	1.10557e-35	Cluster 15
Thoc2	THOC2	331401	57187	4.577e-40	1.35315	1.11203e-35	Cluster 15
Ifi27l2a	NA	NA	NA	4.93429e-40	1.88262	1.19884e-35	Cluster 15
Dap	DAP	223453	1611	5.12859e-40	1.18277	1.24604e-35	Cluster 15
Pex16	PEX16	18633	9409	5.24622e-40	1.14315	1.27462e-35	Cluster 15
Ccl7	NA	NA	NA	5.25156e-40	1.45918	1.27592e-35	Cluster 15
Nr3c1	NR3C1	14815	2908	5.49636e-40	1.23396	1.33539e-35	Cluster 15
Commd6	NA	NA	NA	5.94284e-40	1.30213	1.44387e-35	Cluster 15
Rab24	RAB24	19336	53917	6.1456e-40	1.13429	1.49313e-35	Cluster 15
Ythdc1	YTHDC1	231386	91746	6.16609e-40	1.19512	1.49811e-35	Cluster 15
Ccnd1	CCND1	12443	595	6.18842e-40	1.29233	1.50354e-35	Cluster 15
Zfp655	ZNF655	72611	79027	6.24708e-40	1.30229	1.51779e-35	Cluster 15
Acsl4	ACSL4	50790	2182	6.34614e-40	1.40234	1.54186e-35	Cluster 15
Ccrl2	CCRL2	54199	9034	6.51962e-40	1.36938	1.58401e-35	Cluster 15
Brd1	BRD1	223770	23774	6.6277e-40	1.37218	1.61027e-35	Cluster 15
Epc2	EPC2	227867	26122	6.66926e-40	1.24176	1.62036e-35	Cluster 15
Gm13822	NA	NA	NA	6.86911e-40	1.26258	1.66892e-35	Cluster 15
Hspa8	HSPA8	15481	3312	6.92091e-40	1.81914	1.6815e-35	Cluster 15
Smim3	SMIM3	106878	85027	7.04757e-40	1.14964	1.71228e-35	Cluster 15
Spred1	SPRED1	114715	161742	7.05433e-40	1.35651	1.71392e-35	Cluster 15
Tmem123	TMEM123	71929	114908	7.14322e-40	1.24764	1.73552e-35	Cluster 15
Akt2	AKT2	11652	208	7.61084e-40	1.27555	1.84913e-35	Cluster 15
Smim15	SMIM15	75616	643155	7.91035e-40	1.26857	1.9219e-35	Cluster 15
H2-T24	NA	NA	NA	8.11061e-40	1.40561	1.97055e-35	Cluster 15
Rfk	RFK	54391	55312	8.72683e-40	1.15457	2.12027e-35	Cluster 15
Idnk	IDNK	75731	414328	9.15045e-40	1.13431	2.22319e-35	Cluster 15
Rc3h1	RC3H1	381305	149041	9.16526e-40	1.28584	2.22679e-35	Cluster 15
Fam168a	FAM168A	319604	23201	9.17687e-40	1.17499	2.22961e-35	Cluster 15
Mdm2	MDM2	17246	4193	1.01481e-39	1.23229	2.46559e-35	Cluster 15
Map3k11	MAP3K11	26403	4296	1.02831e-39	1.26891	2.49838e-35	Cluster 15
Rmnd1	RMND1	66084	55005	1.05281e-39	1.31421	2.55792e-35	Cluster 15
Tagln2	TAGLN2	21346	8407	1.10914e-39	1.53508	2.69477e-35	Cluster 15
Tmf1	TMF1	232286	7110	1.16547e-39	1.38842	2.83162e-35	Cluster 15
Rrbp1	NA	NA	NA	1.16706e-39	1.42439	2.8355e-35	Cluster 15
P2rx4	P2RX4	18438	5025	1.26252e-39	1.28114	3.06742e-35	Cluster 15
Rab20	RAB20	19332	55647	1.31313e-39	1.19452	3.19037e-35	Cluster 15
Arid4a	ARID4A	238247	5926	1.31722e-39	1.27534	3.20031e-35	Cluster 15
Gm20417	NA	NA	NA	1.41448e-39	1.24699	3.43662e-35	Cluster 15
Oas3	OAS3	246727	4940	1.4429e-39	0.728297	3.50567e-35	Cluster 4
Dynlt3	DYNLT3	67117	6990	1.51821e-39	1.30814	3.68865e-35	Cluster 15
Gm6085	NA	NA	NA	1.52625e-39	1.489	3.70819e-35	Cluster 15
Srsf11	SRSF11	69207	9295	1.59875e-39	1.44885	3.88432e-35	Cluster 15
Gadd45b	GADD45B	17873	4616	1.65708e-39	1.25015	4.02604e-35	Cluster 15
Gm9892	NA	NA	NA	1.67152e-39	1.64905	4.06112e-35	Cluster 15
Rab11b	RAB11B	19326	9230	1.6763e-39	1.27596	4.07275e-35	Cluster 15
Cops8	COPS8	108679	10920	1.70997e-39	1.31726	4.15454e-35	Cluster 15
Tiparp	TIPARP	99929	25976	1.80685e-39	1.40792	4.38992e-35	Cluster 15
Chd1	CHD1	12648	1105	1.81235e-39	1.34324	4.40329e-35	Cluster 15
Vrk3	VRK3	101568	51231	1.9495e-39	1.20011	4.73651e-35	Cluster 15
Foxn3	NA	NA	NA	1.9534e-39	1.15802	4.74597e-35	Cluster 15
Nsrp1	NSRP1	237859	84081	1.98975e-39	1.22058	4.83431e-35	Cluster 15
Rnpc3	RNPC3	67225	55599	2.06092e-39	1.23949	5.00721e-35	Cluster 15
Mdp1	MDP1	67881	145553	2.09762e-39	1.43582	5.09638e-35	Cluster 15
Ctsd	CTSD	13033	1509	2.11138e-39	1.26527	5.12981e-35	Cluster 15
Crem	CREM	12916	1390	2.24973e-39	1.16369	5.46594e-35	Cluster 15
Irf7	IRF7	54123	3665	2.31013e-39	1.16113	5.61269e-35	Cluster 12
Nedd9	NEDD9	18003	4739	2.55494e-39	1.10918	6.20748e-35	Cluster 15
Stim2	STIM2	116873	57620	2.69324e-39	1.24804	6.54351e-35	Cluster 15
Traf2	TRAF2	22030	7186	2.74066e-39	1.15828	6.6587e-35	Cluster 15
Kdm6b	KDM6B	216850	23135	2.8234e-39	1.5895	6.85973e-35	Cluster 15
2900097C17Rik	NA	NA	NA	2.90774e-39	1.46352	7.06465e-35	Cluster 15
Chmp4b	CHMP4B	75608	128866	2.9115e-39	1.32801	7.07379e-35	Cluster 15
Sp100	NA	NA	NA	3.00773e-39	1.48264	7.30759e-35	Cluster 15
Gdi1	GDI1	14567	2664	3.0122e-39	1.08802	7.31844e-35	Cluster 15
Lgals8	LGALS8	56048	3964	3.12444e-39	1.16073	7.59114e-35	Cluster 15
Ctnna1	CTNNA1	12385	1495	3.18546e-39	1.32978	7.73939e-35	Cluster 15
9330162G02Rik	NA	NA	NA	3.34203e-39	1.26743	8.11979e-35	Cluster 15
Tspyl1	TSPYL1	22110	7259	3.39414e-39	1.27629	8.2464e-35	Cluster 15
Irf1	IRF1	16362	3659	3.43792e-39	1.27822	8.35277e-35	Cluster 15
Nktr	NKTR	18087	4820	3.44017e-39	1.14669	8.35823e-35	Cluster 15
Cldnd1	CLDND1	224250	56650	3.49856e-39	1.43497	8.5001e-35	Cluster 15
Ermard	ERMARD	381062	55780	3.62059e-39	1.14929	8.79658e-35	Cluster 15
Med20	MED20	56771	9477	3.65234e-39	1.31393	8.87373e-35	Cluster 15
Capg	CAPG	12332	822	3.71084e-39	1.33807	9.01586e-35	Cluster 15
Myd88	MYD88	17874	4615	3.7811e-39	1.23789	9.18657e-35	Cluster 15
Gas7	GAS7	14457	8522	3.84959e-39	1.16646	9.35295e-35	Cluster 15
H2-Q4	HLA-A	15015	3105	4.04281e-39	1.16116	9.8224e-35	Cluster 15
Luzp1	LUZP1	269593	7798	4.10046e-39	1.34491	9.96248e-35	Cluster 15
Casd1	CASD1	213819	64921	4.1052e-39	1.37144	9.97399e-35	Cluster 15
Tor1aip1	TOR1AIP1	208263	26092	4.31837e-39	1.26516	1.04919e-34	Cluster 15
Dync1li1	DYNC1LI1	235661	51143	4.54229e-39	1.26174	1.10359e-34	Cluster 15
Areg	AREG	11839	374	4.54851e-39	1.22287	1.10511e-34	Cluster 15
Gnas	GNAS	14683	2778	4.61485e-39	1.34819	1.12122e-34	Cluster 15
Sh3glb1	SH3GLB1	54673	51100	4.66368e-39	1.09116	1.13309e-34	Cluster 15
Pde4b	PDE4B	18578	5142	4.74604e-39	1.38149	1.1531e-34	Cluster 15
Mfsd6	MFSD6	98682	54842	4.91197e-39	1.17435	1.19341e-34	Cluster 15
Stn1	STN1	108689	79991	4.9776e-39	1.15881	1.20936e-34	Cluster 15
Uggt1	UGGT1	320011	56886	5.12124e-39	1.39895	1.24426e-34	Cluster 15
Nfkbie	NFKBIE	18037	4794	5.2012e-39	1.22506	1.26368e-34	Cluster 15
Nxt2	NXT2	237082	55916	5.57744e-39	1.1811	1.35509e-34	Cluster 15
Tcf12	TCF12	21406	6938	5.98317e-39	1.25144	1.45367e-34	Cluster 15
Dusp16	DUSP16	70686	80824	6.07148e-39	1.32593	1.47513e-34	Cluster 15
Ddit3	DDIT3	13198	1649	6.2424e-39	1.33229	1.51665e-34	Cluster 15
Chsy1	CHSY1	269941	22856	6.93873e-39	1.12783	1.68583e-34	Cluster 15
Por	POR	18984	5447	7.16746e-39	1.39037	1.74141e-34	Cluster 15
Ifitm3	IFITM3	66141	10410	7.17115e-39	1.91602	1.7423e-34	Cluster 15
Wdr45b	WDR45B	66840	56270	7.28662e-39	1.26956	1.77036e-34	Cluster 15
Lrrc8c	LRRC8C	100604	84230	7.3479e-39	1.33669	1.78525e-34	Cluster 15
Fbxw7	FBXW7	50754	55294	7.37933e-39	1.21309	1.79288e-34	Cluster 15
Sema4d	SEMA4D	20354	10507	7.72291e-39	1.21216	1.87636e-34	Cluster 15
Pafah1b1-ps1	NA	NA	NA	7.72706e-39	1.24308	1.87737e-34	Cluster 15
Tor1aip2	TOR1AIP2	240832	163590	7.73946e-39	1.22139	1.88038e-34	Cluster 15
Phf23	PHF23	78246	79142	7.88778e-39	1.1476	1.91641e-34	Cluster 15
Glmp	GLMP	56700	112770	8.02889e-39	1.08762	1.9507e-34	Cluster 15
Mau2	MAU2	74549	23383	8.02988e-39	1.31949	1.95094e-34	Cluster 15
Gk	NA	NA	NA	8.19046e-39	1.39421	1.98996e-34	Cluster 15
Ndufa13	NDUFA13	67184	51079	8.26136e-39	1.38858	2.00718e-34	Cluster 15
Rnf111	RNF111	93836	54778	8.41034e-39	1.24599	2.04338e-34	Cluster 15
Kras	KRAS	16653	3845	8.79598e-39	1.27082	2.13707e-34	Cluster 15
Ctsa	CTSA	19025	5476	8.85435e-39	1.26948	2.15125e-34	Cluster 15
Cyp4f18	CYP4F2	72054	8529	9.0831e-39	1.19433	2.20683e-34	Cluster 15
Ikbkb	IKBKB	16150	3551	9.44112e-39	1.33914	2.29381e-34	Cluster 15
Il17ra	IL17RA	16172	23765	9.98111e-39	1.25327	2.42501e-34	Cluster 15
Bach1	BACH1	12013	571	1.04132e-38	1.34885	2.53e-34	Cluster 15
Atf6	ATF6	226641	22926	1.05335e-38	1.30643	2.55921e-34	Cluster 15
Mxd4	MXD4	17122	10608	1.12722e-38	1.39737	2.73869e-34	Cluster 15
Gatad2b	GATAD2B	229542	57459	1.14741e-38	1.31574	2.78775e-34	Cluster 15
Vamp4	VAMP4	53330	8674	1.15462e-38	1.12624	2.80526e-34	Cluster 15
Lig3	LIG3	16882	3980	1.22215e-38	1.31372	2.96934e-34	Cluster 15
H2-T23	HLA-E	15040	3133	1.23817e-38	1.30034	3.00826e-34	Cluster 15
Isg15	ISG15	100038882	9636	1.26615e-38	1.24022	3.07623e-34	Cluster 12
4931406P16Rik	KIAA0355	233103	9710	1.29547e-38	1.10969	3.14747e-34	Cluster 15
Man1a2	MAN1A2	17156	10905	1.31896e-38	1.28447	3.20455e-34	Cluster 15
Mrpl4	MRPL4	66163	51073	1.37049e-38	1.47972	3.32975e-34	Cluster 15
Bre	NA	NA	NA	1.40259e-38	1.31015	3.40773e-34	Cluster 15
Gnai3	GNAI3	14679	2773	1.42545e-38	1.34272	3.46327e-34	Cluster 15
Mylip	MYLIP	218203	29116	1.44054e-38	1.07665	3.49994e-34	Cluster 15
Gosr2	GOSR2	56494	9570	1.476e-38	1.32573	3.58608e-34	Cluster 15
Tmem208	TMEM208	66320	29100	1.48832e-38	1.31464	3.61603e-34	Cluster 15
Map1lc3a	MAP1LC3A	66734	84557	1.57348e-38	1.22853	3.82293e-34	Cluster 15
Arl2bp	ARL2BP	107566	23568	1.64005e-38	1.17171	3.98466e-34	Cluster 15
Rnf149	RNF149	67702	284996	1.65148e-38	1.34167	4.01243e-34	Cluster 15
2810474O19Rik	NA	NA	NA	1.69424e-38	1.27422	4.11631e-34	Cluster 15
Trim25	TRIM25	217069	7706	1.71144e-38	1.19644	4.15811e-34	Cluster 15
Tapbp	TAPBP	21356	6892	1.71716e-38	1.41633	4.17202e-34	Cluster 15
Mob4	MOB4	19070	25843	1.72432e-38	1.12718	4.1894e-34	Cluster 15
Cttnbp2nl	CTTNBP2NL	80281	55917	1.76692e-38	1.25936	4.29291e-34	Cluster 15
3110040N11Rik	C15orf40	67290	123207	1.78854e-38	1.23771	4.34543e-34	Cluster 15
Usp19	USP19	71472	10869	1.79916e-38	1.09722	4.37125e-34	Cluster 15
Ppp4r2	PPP4R2	232314	151987	1.93951e-38	1.36133	4.71223e-34	Cluster 15
Tdrd7	TDRD7	100121	23424	1.98402e-38	1.23369	4.82038e-34	Cluster 15
Ece1	ECE1	230857	1889	1.99841e-38	1.17541	4.85533e-34	Cluster 15
Il10rb	IL10RB	16155	3588	2.05222e-38	1.1531	4.98607e-34	Cluster 15
Bhlhe40	BHLHE40	20893	8553	2.08003e-38	1.19054	5.05364e-34	Cluster 15
Aldh16a1	ALDH16A1	69748	126133	2.11102e-38	1.28327	5.12892e-34	Cluster 15
Arih1	ARIH1	23806	25820	2.11332e-38	1.25108	5.13453e-34	Cluster 15
Cnot8	CNOT8	69125	9337	2.20139e-38	1.30648	5.34849e-34	Cluster 15
Gbp9	GBP6	236573	163351	2.20659e-38	1.25654	5.36112e-34	Cluster 15
Taf3	TAF3	209361	83860	2.21502e-38	1.39669	5.38162e-34	Cluster 15
Glg1	GLG1	20340	2734	2.25995e-38	1.16064	5.49077e-34	Cluster 15
Brd3	BRD3	67382	8019	2.26468e-38	1.27199	5.50228e-34	Cluster 15
Zufsp	NA	NA	NA	2.28271e-38	1.1364	5.54607e-34	Cluster 15
Stim1	STIM1	20866	6786	2.32505e-38	1.21026	5.64895e-34	Cluster 15
Trim30e-ps1	NA	NA	NA	2.32676e-38	1.20769	5.65309e-34	Cluster 15
Eapp	EAPP	66266	55837	2.33174e-38	1.16377	5.6652e-34	Cluster 15
Dhx58	DHX58	80861	79132	2.35327e-38	1.16176	5.71751e-34	Cluster 15
Marf1	MARF1	223989	9665	2.42294e-38	1.24489	5.88678e-34	Cluster 15
Fam49a	FAM49A	76820	81553	2.45654e-38	1.25125	5.9684e-34	Cluster 15
Atp6v1h	ATP6V1H	108664	51606	2.49487e-38	1.17543	6.06153e-34	Cluster 15
Tmbim1	TMBIM1	69660	64114	2.55944e-38	1.15147	6.21842e-34	Cluster 15
Ifi27	NA	NA	NA	2.64719e-38	1.41952	6.43161e-34	Cluster 15
Relb	RELB	19698	5971	2.71131e-38	1.11157	6.5874e-34	Cluster 15
Anxa5	ANXA5	11747	308	2.80044e-38	1.28712	6.80395e-34	Cluster 15
Golga4	GOLGA4	54214	2803	2.87502e-38	1.20861	6.98515e-34	Cluster 15
Use1	USE1	67023	55850	3.02773e-38	1.09677	7.35618e-34	Cluster 15
Ndrg1	NDRG1	17988	10397	3.15186e-38	1.2191	7.65776e-34	Cluster 15
Srrm2	NA	NA	NA	3.22374e-38	1.47208	7.83239e-34	Cluster 15
AC153367.1	NA	NA	NA	3.25528e-38	1.22962	7.90902e-34	Cluster 15
Tle3	TLE3	21887	7090	3.2567e-38	1.30331	7.91247e-34	Cluster 15
Tbcc	TBCC	72726	6903	3.36457e-38	1.23452	8.17457e-34	Cluster 15
Dcaf11	DCAF11	28199	80344	3.36717e-38	1.30743	8.18087e-34	Cluster 15
Cib1	CIB1	23991	10519	3.4392e-38	1.14421	8.35587e-34	Cluster 15
Pdxk	PDXK	216134	8566	3.43976e-38	1.32097	8.35724e-34	Cluster 15
Oas3	OAS3	246727	4940	3.46765e-38	1.08285	8.42501e-34	Cluster 15
Cr1l	CR1L	12946	1379	3.52081e-38	1.21697	8.55416e-34	Cluster 15
Calm1	NA	NA	NA	3.57117e-38	1.52047	8.67651e-34	Cluster 15
Ist1	IST1	71955	9798	3.79376e-38	1.25021	9.21732e-34	Cluster 15
Arhgdia	ARHGDIA	192662	396	3.89861e-38	1.24831	9.47205e-34	Cluster 15
Fam103a1	NA	NA	NA	3.91214e-38	1.16794	9.50493e-34	Cluster 15
P4ha1	P4HA1	18451	5033	4.06436e-38	1.27377	9.87477e-34	Cluster 15
Ifrd1	IFRD1	15982	3475	4.14012e-38	1.36441	1.00588e-33	Cluster 15
Ppt1	PPT1	19063	5538	4.29482e-38	1.32865	1.04347e-33	Cluster 15
Dclre1c	DCLRE1C	227525	64421	4.31513e-38	1.16767	1.0484e-33	Cluster 15
Tnfrsf12a	TNFRSF12A	27279	51330	4.32976e-38	1.13112	1.05196e-33	Cluster 15
Osbpl8	OSBPL8	237542	114882	4.3809e-38	1.1348	1.06438e-33	Cluster 15
H2-T24	NA	NA	NA	4.40007e-38	0.905803	1.06904e-33	Cluster 6
Gm26669	NA	NA	NA	4.45272e-38	1.36109	1.08183e-33	Cluster 15
Gm42418	NA	NA	NA	4.61701e-38	-0.861538	1.12175e-33	Cluster 12
Tpm4	NA	NA	NA	4.79317e-38	1.10567	1.16455e-33	Cluster 15
Dcaf5	DCAF5	320808	8816	5.10867e-38	1.23863	1.2412e-33	Cluster 15
Socs3	SOCS3	12702	9021	5.18711e-38	1.19251	1.26026e-33	Cluster 15
Tmem120a	TMEM120A	215210	83862	5.19011e-38	1.06526	1.26099e-33	Cluster 15
Clic4	CLIC4	29876	25932	5.26446e-38	1.31577	1.27905e-33	Cluster 15
Faf2	FAF2	76577	23197	5.29305e-38	1.12849	1.286e-33	Cluster 15
Ezr	EZR	22350	7430	5.54738e-38	1.24699	1.34779e-33	Cluster 15
Ttc1	TTC1	66827	7265	5.8503e-38	1.27494	1.42139e-33	Cluster 15
Lgals3bp	LGALS3BP	19039	3959	6.19531e-38	1.65917	1.50521e-33	Cluster 15
Itsn2	ITSN2	20403	50618	6.19671e-38	1.13061	1.50555e-33	Cluster 15
Errfi1	ERRFI1	74155	54206	6.45541e-38	1.32825	1.56841e-33	Cluster 15
Impa1	IMPA1	55980	3612	6.50072e-38	1.22693	1.57941e-33	Cluster 15
Bnip2	BNIP2	12175	663	6.6768e-38	1.29401	1.6222e-33	Cluster 15
Shoc2	SHOC2	56392	8036	6.83177e-38	1.27144	1.65985e-33	Cluster 15
Psme1	PSME1	19186	5720	6.84915e-38	1.46619	1.66407e-33	Cluster 15
4930523C07Rik	KIAA0040	67647	9674	6.95972e-38	1.11391	1.69093e-33	Cluster 15
Serinc3	SERINC3	26943	10955	6.97559e-38	1.06715	1.69479e-33	Cluster 15
Ifi44	IFI44	99899	10561	7.07498e-38	1.62391	1.71894e-33	Cluster 15
B4galt5	B4GALT5	56336	9334	7.24318e-38	1.27881	1.7598e-33	Cluster 15
Birc3	BIRC3	11796	330	7.26115e-38	1.08818	1.76417e-33	Cluster 15
Sdhaf2	SDHAF2	66072	54949	7.28523e-38	1.26419	1.77002e-33	Cluster 15
Icmt	ICMT	57295	23463	7.35076e-38	1.22843	1.78594e-33	Cluster 15
Nop53	NOP53	68077	29997	7.40087e-38	1.56123	1.79812e-33	Cluster 15
Hgs	HGS	15239	9146	7.60254e-38	1.19424	1.84711e-33	Cluster 15
Tmed4	TMED4	103694	222068	8.01112e-38	1.14207	1.94638e-33	Cluster 15
Dnaja1	DNAJA1	15502	3301	8.23329e-38	1.89999	2.00036e-33	Cluster 15
Fyn	FYN	14360	2534	8.24848e-38	1.28429	2.00405e-33	Cluster 15
Sirt7	SIRT7	209011	51547	8.37044e-38	1.16334	2.03368e-33	Cluster 15
Klf10	KLF10	21847	7071	8.37781e-38	1.31132	2.03547e-33	Cluster 15
Map3k1	MAP3K1	26401	4214	8.4022e-38	1.30868	2.0414e-33	Cluster 15
Chordc1	CHORDC1	66917	26973	8.61281e-38	1.40158	2.09257e-33	Cluster 15
Tcf7l2	TCF7L2	21416	6934	8.65767e-38	1.14763	2.10347e-33	Cluster 15
Gnb2	GNB2	14693	2783	8.66012e-38	1.13526	2.10406e-33	Cluster 15
4930599N23Rik	NA	NA	NA	8.7174e-38	1.22178	2.11798e-33	Cluster 15
Pold4	POLD4	69745	57804	8.74464e-38	1.13374	2.1246e-33	Cluster 15
Senp6	SENP6	215351	26054	9.01139e-38	1.28828	2.18941e-33	Cluster 15
Rsrc2	NA	NA	NA	9.03816e-38	1.33122	2.19591e-33	Cluster 15
Scarb2	SCARB2	12492	950	9.5175e-38	1.44549	2.31237e-33	Cluster 15
Rnf19b	RNF19B	75234	127544	9.84382e-38	1.13825	2.39165e-33	Cluster 15
Secisbp2l	SECISBP2L	70354	9728	1.00974e-37	1.17675	2.45327e-33	Cluster 15
Tap1	TAP1	21354	6890	1.02253e-37	1.19659	2.48434e-33	Cluster 15
Gsk3b	GSK3B	56637	2932	1.02403e-37	1.14727	2.48798e-33	Cluster 15
Gm16580	NA	NA	NA	1.03457e-37	0.685867	2.51359e-33	Cluster 4
Sec63	SEC63	140740	11231	1.03778e-37	1.3136	2.52138e-33	Cluster 15
Gm26862	NA	NA	NA	1.09555e-37	1.21136	2.66175e-33	Cluster 15
Son	SON	20658	6651	1.12237e-37	1.24367	2.7269e-33	Cluster 15
Gfod1	GFOD1	328232	54438	1.14891e-37	1.22484	2.79139e-33	Cluster 15
Gm4070	NA	NA	NA	1.18098e-37	1.30442	2.86931e-33	Cluster 15
Gcc2	GCC2	70297	9648	1.24831e-37	1.25205	3.03291e-33	Cluster 15
Tgtp2	NA	NA	NA	1.27203e-37	1.39823	3.09052e-33	Cluster 15
Gm15773	NA	NA	NA	1.27793e-37	1.28883	3.10485e-33	Cluster 15
Dync1i2	NA	NA	NA	1.2821e-37	1.28801	3.11499e-33	Cluster 15
Ubp1	UBP1	22221	7342	1.30906e-37	1.16181	3.18049e-33	Cluster 15
Lgals9	LGALS9B	16859	284194	1.32469e-37	1.53959	3.21847e-33	Cluster 15
Ptprf	PTPRF	19268	5792	1.33193e-37	1.15407	3.23605e-33	Cluster 15
Slc44a1	SLC44A1	100434	23446	1.34904e-37	1.15212	3.27762e-33	Cluster 15
Plxnb2	PLXNB2	140570	23654	1.42257e-37	1.24714	3.45628e-33	Cluster 15
Cd2ap	CD2AP	12488	23607	1.43108e-37	1.35129	3.47694e-33	Cluster 15
Zfp217	ZNF217	228913	7764	1.43762e-37	1.14484	3.49285e-33	Cluster 15
Traf6	TRAF6	22034	7189	1.44987e-37	1.18194	3.5226e-33	Cluster 15
Dnajc21	DNAJC21	78244	134218	1.5032e-37	1.24606	3.65217e-33	Cluster 15
Ier5	IER5	15939	51278	1.51199e-37	1.28614	3.67353e-33	Cluster 15
Kif5b	KIF5B	16573	3799	1.52775e-37	1.30671	3.71182e-33	Cluster 15
Arfrp1	ARFRP1	76688	10139	1.54459e-37	1.20472	3.75274e-33	Cluster 15
Upp1	UPP1	22271	7378	1.56001e-37	0.700587	3.79019e-33	Cluster 4
Pja2	PJA2	224938	9867	1.58589e-37	1.22803	3.85307e-33	Cluster 15
Chka	CHKA	12660	1119	1.59594e-37	1.14789	3.8775e-33	Cluster 15
Hhex	HHEX	15242	3087	1.6213e-37	1.24226	3.93912e-33	Cluster 15
9930021J03Rik	KIAA2026	240613	158358	1.63138e-37	1.15829	3.96361e-33	Cluster 15
Rc3h2	RC3H2	319817	54542	1.63795e-37	1.10585	3.97957e-33	Cluster 15
Cd68	CD68	12514	968	1.64621e-37	1.54778	3.99963e-33	Cluster 15
Akr1a1	AKR1A1	58810	10327	1.64851e-37	1.34755	4.00522e-33	Cluster 15
Rbm38	RBM38	56190	55544	1.68479e-37	0.659824	4.09336e-33	Cluster 4
Ccdc127	CCDC127	67433	133957	1.73303e-37	1.32388	4.21056e-33	Cluster 15
Itgal	ITGAL	16408	3683	1.73676e-37	1.15216	4.21963e-33	Cluster 15
Nrip1	NRIP1	268903	8204	1.74762e-37	1.37021	4.24601e-33	Cluster 15
Sde2	SDE2	208768	163859	1.76063e-37	1.22364	4.27762e-33	Cluster 15
Mx2	NA	NA	NA	1.77229e-37	1.10359	4.30595e-33	Cluster 15
Csnk1a1	CSNK1A1	93687	1452	1.77621e-37	1.46291	4.31547e-33	Cluster 15
Mir692-1	NA	NA	NA	1.80579e-37	1.54248	4.38734e-33	Cluster 15
Adar	ADAR	56417	103	1.82668e-37	1.17702	4.4381e-33	Cluster 15
Cd200r1	CD200R1	57781	131450	1.85794e-37	1.16723	4.51404e-33	Cluster 15
Atp10d	NA	NA	NA	1.87987e-37	1.38428	4.56733e-33	Cluster 15
Hsph1	HSPH1	15505	10808	1.89136e-37	2.25022	4.59524e-33	Cluster 15
Grn	GRN	14824	2896	1.98648e-37	1.32715	4.82636e-33	Cluster 15
Fbxw2	FBXW2	30050	26190	2.00654e-37	1.13026	4.87509e-33	Cluster 15
Nemf	NEMF	66244	9147	2.0494e-37	1.21758	4.97921e-33	Cluster 15
Ccz1	CCZ1	231874	51622	2.0808e-37	1.27421	5.0555e-33	Cluster 15
Napg	NAPG	108123	8774	2.11975e-37	1.18436	5.15014e-33	Cluster 15
Vps18	VPS18	228545	57617	2.14663e-37	1.08323	5.21545e-33	Cluster 15
2810403A07Rik	NA	NA	NA	2.21011e-37	1.22865	5.36967e-33	Cluster 15
Ncor1	NCOR1	20185	9611	2.21632e-37	1.25933	5.38478e-33	Cluster 15
Atp1b3	ATP1B3	11933	483	2.24736e-37	1.13414	5.46019e-33	Cluster 15
Nufip2	NUFIP2	68564	57532	2.30247e-37	1.41933	5.59409e-33	Cluster 15
Zfp608	ZNF608	269023	57507	2.33814e-37	1.08495	5.68075e-33	Cluster 15
Alkbh5	ALKBH5	268420	54890	2.34738e-37	1.40984	5.70319e-33	Cluster 15
Cdc42ep3	CDC42EP3	260409	10602	2.35661e-37	1.19825	5.72562e-33	Cluster 15
Nim1k	NIM1K	245269	167359	2.40576e-37	1.16847	5.84504e-33	Cluster 15
Gm14251	NA	NA	NA	2.4093e-37	1.37876	5.85363e-33	Cluster 15
Slc3a2	SLC3A2	17254	6520	2.41923e-37	1.30955	5.87776e-33	Cluster 15
Paip1	PAIP1	218693	10605	2.42474e-37	1.25931	5.89116e-33	Cluster 15
Slfn8	SLFN13	276950	146857	2.42516e-37	1.36828	5.89218e-33	Cluster 15
Letm1	LETM1	56384	3954	2.42684e-37	1.32184	5.89624e-33	Cluster 15
Lgmn	LGMN	19141	5641	2.43934e-37	1.09912	5.92663e-33	Cluster 15
Gpbp1	GPBP1	73274	65056	2.50777e-37	1.25338	6.09288e-33	Cluster 15
Iws1	IWS1	73473	55677	2.51431e-37	1.18177	6.10876e-33	Cluster 15
Zzz3	ZZZ3	108946	26009	2.52082e-37	1.20799	6.12459e-33	Cluster 15
Cnr2	CNR2	12802	1269	2.55441e-37	1.02751	6.2062e-33	Cluster 15
Zmiz1	ZMIZ1	328365	57178	2.55772e-37	1.31699	6.21425e-33	Cluster 15
Shisa5	SHISA5	66940	51246	2.60489e-37	1.37211	6.32884e-33	Cluster 15
Rock1	ROCK1	19877	6093	2.60528e-37	1.28503	6.32978e-33	Cluster 15
Fabp5	FABP5	16592	2171	2.63905e-37	1.35259	6.41185e-33	Cluster 15
Slc46a3	SLC46A3	71706	283537	2.68562e-37	1.32142	6.52498e-33	Cluster 15
Exoc5	EXOC5	105504	10640	2.6913e-37	1.2363	6.53878e-33	Cluster 15
Tcirg1	TCIRG1	27060	10312	2.69471e-37	1.12975	6.54708e-33	Cluster 15
Gm24049	NA	NA	NA	2.72871e-37	1.07343	6.62968e-33	Cluster 15
Tubb6	TUBB6	67951	84617	2.8048e-37	1.2515	6.81455e-33	Cluster 15
Ppp1r12a	PPP1R12A	17931	4659	2.81237e-37	1.21443	6.83294e-33	Cluster 15
Gm11920	NA	NA	NA	2.8499e-37	1.14098	6.92412e-33	Cluster 15
Rtf1	RTF1	76246	23168	2.88353e-37	1.30697	7.00583e-33	Cluster 15
Aup1	AUP1	11993	550	2.91684e-37	1.28155	7.08676e-33	Cluster 15
Atp8b2	ATP8B2	54667	57198	2.91869e-37	1.26847	7.09124e-33	Cluster 15
Atp6v1g1	ATP6V1G1	66290	9550	2.94588e-37	1.11222	7.15732e-33	Cluster 15
Gmppb	GMPPB	331026	29925	2.98875e-37	1.32287	7.26147e-33	Cluster 15
Slfn9	SLFN13	237886	146857	3.02934e-37	1.36262	7.36008e-33	Cluster 15
Xpo6	XPO6	74204	23214	3.16885e-37	1.09787	7.69903e-33	Cluster 15
Parp9	PARP9	80285	83666	3.47358e-37	1.17948	8.43942e-33	Cluster 15
Ahi1	AHI1	52906	54806	3.53814e-37	1.15859	8.59628e-33	Cluster 15
Gm5112	NA	NA	NA	3.59102e-37	1.16862	8.72474e-33	Cluster 15
Grina	GRINA	66168	2907	3.86493e-37	0.881543	9.39024e-33	Cluster 6
Vta1	VTA1	66201	51534	3.98891e-37	1.17194	9.69145e-33	Cluster 15
Tanc2	TANC2	77097	26115	4.07526e-37	1.23301	9.90125e-33	Cluster 15
2310031A07Rik	NA	NA	NA	4.10437e-37	1.29667	9.97197e-33	Cluster 15
Tspo	TSPO	12257	706	4.1051e-37	1.26526	9.97375e-33	Cluster 15
Ttc14	TTC14	67120	151613	4.23209e-37	1.11802	1.02823e-32	Cluster 15
Abcg1	ABCG1	11307	9619	4.25075e-37	1.35538	1.03276e-32	Cluster 15
Zbtb11	ZBTB11	271377	27107	4.25932e-37	1.18026	1.03485e-32	Cluster 15
Elf1	ELF1	13709	1997	4.27668e-37	1.39352	1.03906e-32	Cluster 15
Gabarap	GABARAP	56486	11337	4.31386e-37	1.11292	1.04809e-32	Cluster 15
Cdc42se1	CDC42SE1	57912	56882	4.43273e-37	1.2986	1.07697e-32	Cluster 15
Ddi2	DDI2	68817	84301	4.46834e-37	1.25869	1.08563e-32	Cluster 15
Ube2l3	UBE2L3	22195	7332	4.50844e-37	1.31772	1.09537e-32	Cluster 15
Trappc4	TRAPPC4	60409	51399	4.52542e-37	1.22868	1.0995e-32	Cluster 15
Map2k2	MAP2K2	26396	5605	4.52931e-37	1.2926	1.10044e-32	Cluster 15
Zbtb2	ZBTB2	381990	57621	4.5705e-37	1.26274	1.11045e-32	Cluster 15
Rest	REST	19712	5978	4.74328e-37	1.22491	1.15243e-32	Cluster 15
Rtn4	RTN4	68585	57142	4.78761e-37	1.21183	1.1632e-32	Cluster 15
Trmt6	TRMT6	66926	51605	4.93333e-37	1.35825	1.1986e-32	Cluster 15
2010315B03Rik	NA	NA	NA	4.99005e-37	1.15944	1.21238e-32	Cluster 15
Cuta	CUTA	67675	51596	5.0249e-37	1.3027	1.22085e-32	Cluster 15
Baz2a	BAZ2A	116848	11176	5.02705e-37	1.11737	1.22137e-32	Cluster 15
Spp1	SPP1	20750	6696	5.03957e-37	1.39678	1.22441e-32	Cluster 15
Purb	PURB	19291	5814	5.09933e-37	1.2925	1.23893e-32	Cluster 15
Nup98	NUP98	269966	4928	5.11619e-37	1.32066	1.24303e-32	Cluster 15
Snx17	SNX17	266781	9784	5.11762e-37	1.23287	1.24338e-32	Cluster 15
Pigb	PIGB	55981	9488	5.30045e-37	1.18298	1.2878e-32	Cluster 15
Lrp10	LRP10	65107	26020	5.30809e-37	1.15373	1.28965e-32	Cluster 15
2610507B11Rik	KIAA0100	72503	9703	5.35009e-37	1.22506	1.29986e-32	Cluster 15
Rara	RARA	19401	5914	5.42801e-37	1.18058	1.31879e-32	Cluster 15
Gm12543	NA	NA	NA	5.45928e-37	1.11437	1.32639e-32	Cluster 15
Rcbtb1	RCBTB1	71330	55213	5.56808e-37	1.22235	1.35282e-32	Cluster 15
Txnip	TXNIP	56338	10628	5.63059e-37	1.12576	1.36801e-32	Cluster 15
Ccdc43	CCDC43	52715	124808	5.67034e-37	1.29508	1.37767e-32	Cluster 15
Fam32a	FAM32A	67922	26017	5.78318e-37	1.17416	1.40508e-32	Cluster 15
Sesn2	SESN2	230784	83667	5.89596e-37	1.13841	1.43248e-32	Cluster 15
Fundc1	FUNDC1	72018	139341	5.90429e-37	1.28611	1.43451e-32	Cluster 15
Rtfdc1	NA	NA	NA	6.09044e-37	1.14108	1.47973e-32	Cluster 15
Cebpz	CEBPZ	12607	10153	6.09647e-37	1.38882	1.4812e-32	Cluster 15
Lamtor1	LAMTOR1	66508	55004	6.28004e-37	1.14103	1.5258e-32	Cluster 15
Ppp1r10	PPP1R10	52040	5514	6.35251e-37	1.12086	1.54341e-32	Cluster 15
Rasa1	RASA1	218397	5921	6.37099e-37	1.17444	1.5479e-32	Cluster 15
Rnh1	RNH1	107702	6050	6.37899e-37	1.44049	1.54984e-32	Cluster 15
Ube2d2a	UBE2D2	56550	7322	6.48218e-37	1.2172	1.57491e-32	Cluster 15
Cd244	CD244	18106	51744	6.54495e-37	1.3033	1.59016e-32	Cluster 15
Ercc3	ERCC3	13872	2071	6.60152e-37	1.29216	1.60391e-32	Cluster 15
Mta1	MTA1	116870	9112	6.8711e-37	1.30373	1.6694e-32	Cluster 15
Cd164	CD164	53599	8763	6.9278e-37	1.10314	1.68318e-32	Cluster 15
Sgpl1	SGPL1	20397	8879	6.94188e-37	1.23278	1.6866e-32	Cluster 15
Tmem192	TMEM192	73067	201931	7.01525e-37	1.32643	1.70443e-32	Cluster 15
Gm37760	NA	NA	NA	7.01973e-37	1.16158	1.70551e-32	Cluster 15
Ddx24	DDX24	27225	57062	7.02316e-37	1.40958	1.70635e-32	Cluster 15
Rbm5	RBM5	83486	10181	7.05484e-37	1.07197	1.71404e-32	Cluster 15
Nfkbiz	NFKBIZ	80859	64332	7.12486e-37	1.2161	1.73106e-32	Cluster 15
Ano6	ANO6	105722	196527	7.16234e-37	1.09605	1.74016e-32	Cluster 15
Naa35	NAA35	78689	60560	7.22491e-37	1.3102	1.75536e-32	Cluster 15
Sppl2a	SPPL2A	66552	84888	7.25736e-37	1.32784	1.76325e-32	Cluster 15
Mrpl48	MRPL48	52443	51642	7.28014e-37	1.42341	1.76878e-32	Cluster 15
Txndc15	TXNDC15	69672	79770	7.29838e-37	1.2061	1.77321e-32	Cluster 15
Vps13b	VPS13B	666173	157680	7.38775e-37	1.09477	1.79493e-32	Cluster 15
4833439L19Rik	KIAA1191	97820	57179	7.64371e-37	1.13146	1.85711e-32	Cluster 15
Gm8337	NA	NA	NA	7.69096e-37	1.37803	1.8686e-32	Cluster 15
Top1	TOP1	21969	7150	7.82737e-37	1.24747	1.90174e-32	Cluster 15
Cd7	CD7	12516	924	7.89482e-37	1.54268	1.91812e-32	Cluster 15
Smarca5-ps	NA	NA	NA	7.91562e-37	1.43867	1.92318e-32	Cluster 15
Snrk	SNRK	20623	54861	7.98414e-37	1.1598	1.93983e-32	Cluster 15
Lims1	LIMS1	110829	3987	8.04178e-37	1.30417	1.95383e-32	Cluster 15
Zkscan1	ZKSCAN1	74570	7586	8.10321e-37	1.24654	1.96876e-32	Cluster 15
R3hdm4	R3HDM4	109284	91300	8.22502e-37	1.31841	1.99835e-32	Cluster 15
Csrp1	CSRP1	13007	1465	8.3168e-37	1.2964	2.02065e-32	Cluster 15
Tnfrsf21	TNFRSF21	94185	27242	8.35352e-37	1.30405	2.02957e-32	Cluster 15
Wdfy1	WDFY1	69368	57590	8.43007e-37	1.21442	2.04817e-32	Cluster 15
Zfp36l2	ZFP36L2	12193	678	8.44385e-37	1.53031	2.05152e-32	Cluster 15
Sbno1	SBNO1	243272	55206	8.64758e-37	1.26221	2.10102e-32	Cluster 15
Gm12696	NA	NA	NA	8.71482e-37	1.44089	2.11735e-32	Cluster 15
Nras	NRAS	18176	4893	8.71842e-37	1.31113	2.11823e-32	Cluster 15
Tvp23b	TVP23B	67510	51030	8.7479e-37	1.21589	2.12539e-32	Cluster 15
4933434E20Rik	C1orf43	99650	25912	9.01469e-37	1.28207	2.19021e-32	Cluster 15
Upp1	UPP1	22271	7378	9.15766e-37	0.859837	2.22494e-32	Cluster 6
Tnfrsf1b	TNFRSF1B	21938	7133	9.45022e-37	1.36081	2.29603e-32	Cluster 15
Ppme1	PPME1	72590	51400	9.46719e-37	1.26245	2.30015e-32	Cluster 15
Apol11a	NA	NA	NA	9.6207e-37	0.780206	2.33745e-32	Cluster 4
Sertad1	SERTAD1	55942	29950	9.75396e-37	1.103	2.36982e-32	Cluster 15
Mettl2	METTL2A	52686	339175	9.76457e-37	1.32632	2.3724e-32	Cluster 15
Fam96b	NA	NA	NA	9.83045e-37	1.27072	2.38841e-32	Cluster 15
Smad7	SMAD7	17131	4092	1.00345e-36	1.14574	2.43799e-32	Cluster 15
Ccng1	CCNG1	12450	900	1.00834e-36	1.34746	2.44987e-32	Cluster 15
Man1b1	MAN1B1	227619	11253	1.01367e-36	1.19507	2.46281e-32	Cluster 15
Lmbr1l	LMBR1L	74775	55716	1.03039e-36	1.05016	2.50344e-32	Cluster 15
Cmpk2	CMPK2	22169	129607	1.03298e-36	1.24224	2.50973e-32	Cluster 15
Plgrkt	PLGRKT	67759	55848	1.04272e-36	1.14847	2.5334e-32	Cluster 15
Calm2	NA	NA	NA	1.04984e-36	1.37775	2.55068e-32	Cluster 15
Golga7	GOLGA7	57437	51125	1.05417e-36	1.11226	2.56122e-32	Cluster 15
Ube2b	UBE2B	22210	7320	1.05432e-36	1.12145	2.56156e-32	Cluster 15
Xaf1	XAF1	327959	54739	1.06471e-36	0.930202	2.58681e-32	Cluster 6
Rbbp8	RBBP8	225182	5932	1.0828e-36	1.2222	2.63078e-32	Cluster 15
Ifitm2	IFITM2	80876	10581	1.09094e-36	1.60824	2.65056e-32	Cluster 15
Upf3a	UPF3A	67031	65110	1.09351e-36	1.1653	2.6568e-32	Cluster 15
Ptpn12	PTPN12	19248	5782	1.10284e-36	1.25066	2.67947e-32	Cluster 15
Arid5a	ARID5A	214855	10865	1.1234e-36	1.28754	2.72942e-32	Cluster 15
Ralbp1	RALBP1	19765	10928	1.13871e-36	1.11767	2.76661e-32	Cluster 15
Ei24	EI24	13663	9538	1.13991e-36	1.14907	2.76953e-32	Cluster 15
Runx1	RUNX1	12394	861	1.16514e-36	1.44593	2.83081e-32	Cluster 15
Cyp4f13	CYP4F3	170716	4051	1.17383e-36	1.06595	2.85194e-32	Cluster 15
Dusp10	DUSP10	63953	11221	1.18074e-36	1.12138	2.86873e-32	Cluster 15
Kin	KIN	16588	22944	1.18663e-36	1.24724	2.88303e-32	Cluster 15
Pom121	POM121	107939	9883	1.21278e-36	1.3085	2.94658e-32	Cluster 15
BC005561	NA	NA	NA	1.21361e-36	1.27307	2.9486e-32	Cluster 15
Lsm12	LSM12	268490	124801	1.22567e-36	1.3842	2.9779e-32	Cluster 15
Mef2d	MEF2D	17261	4209	1.22574e-36	1.17682	2.97806e-32	Cluster 15
Syngr2	SYNGR2	20973	9144	1.2446e-36	1.38012	3.02388e-32	Cluster 15
Atp6v1f	ATP6V1F	66144	9296	1.26138e-36	1.24416	3.06464e-32	Cluster 15
Rnf34	RNF34	80751	80196	1.27603e-36	1.12785	3.10025e-32	Cluster 15
Snx18	SNX18	170625	112574	1.28101e-36	1.18721	3.11234e-32	Cluster 15
Usp18	USP18	24110	11274	1.28487e-36	1.19135	3.12172e-32	Cluster 15
N4bp1	N4BP1	80750	9683	1.29261e-36	1.26648	3.14052e-32	Cluster 15
Dennd1a	DENND1A	227801	57706	1.32877e-36	1.30418	3.22837e-32	Cluster 15
Brd2	BRD2	14312	6046	1.33514e-36	1.22312	3.24385e-32	Cluster 15
Szrd1	SZRD1	213491	26099	1.36414e-36	1.21564	3.31432e-32	Cluster 15
2022-09-07	SEPTIN7	235072	989	1.36841e-36	1.30367	3.32469e-32	Cluster 15
Rab14	RAB14	68365	51552	1.40992e-36	1.2444	3.42554e-32	Cluster 15
Gm5844	NA	NA	NA	1.42784e-36	1.71705	3.46908e-32	Cluster 15
Psenen	PSENEN	66340	55851	1.46165e-36	1.18361	3.55122e-32	Cluster 15
Slc4a1ap	SLC4A1AP	20534	22950	1.46701e-36	1.20861	3.56425e-32	Cluster 15
Nt5c	NT5C	50773	30833	1.46886e-36	1.22744	3.56874e-32	Cluster 15
Rsrp1	NA	NA	NA	1.51284e-36	1.18579	3.67559e-32	Cluster 15
Pak1ip1	PAK1IP1	68083	55003	1.51501e-36	1.36014	3.68087e-32	Cluster 15
2610008E11Rik	NA	NA	NA	1.54609e-36	1.10979	3.75638e-32	Cluster 15
H2-T3	NA	NA	NA	1.54668e-36	1.21923	3.75783e-32	Cluster 15
Psmb9	PSMB9	16912	5698	1.54932e-36	1.26011	3.76424e-32	Cluster 15
Ehd4	EHD4	98878	30844	1.55373e-36	1.45465	3.77495e-32	Cluster 15
Cxcl2	CXCL3	20310	2921	1.59283e-36	1.25684	3.86995e-32	Cluster 15
Dlg1	DLG1	13383	1739	1.59561e-36	1.20991	3.87669e-32	Cluster 15
Psd	PSD	73728	5662	1.59856e-36	1.13328	3.88387e-32	Cluster 15
Avpi1	AVPI1	69534	60370	1.62358e-36	1.4299	3.94464e-32	Cluster 15
Casp4	CASP4	12363	837	1.62985e-36	1.1617	3.95988e-32	Cluster 15
Cndp2	CNDP2	66054	55748	1.66277e-36	1.34186	4.03987e-32	Cluster 15
Mblac2	MBLAC2	72852	153364	1.68243e-36	1.08342	4.08762e-32	Cluster 15
Rapgef6	RAPGEF6	192786	51735	1.70281e-36	1.19118	4.13716e-32	Cluster 15
Tnks2	TNKS2	74493	80351	1.71585e-36	1.25437	4.16884e-32	Cluster 15
Trafd1	TRAFD1	231712	10906	1.76003e-36	1.16919	4.27618e-32	Cluster 15
Papola	PAPOLA	18789	10914	1.77927e-36	1.3042	4.32291e-32	Cluster 15
Apold1	APOLD1	381823	81575	1.79967e-36	1.22184	4.37249e-32	Cluster 15
Laptm4a	LAPTM4A	17775	9741	1.80297e-36	1.10308	4.38049e-32	Cluster 15
Gtpbp6	GTPBP6	107999	8225	1.8215e-36	1.14954	4.42551e-32	Cluster 15
Swt1	SWT1	66875	54823	1.82317e-36	1.15038	4.42957e-32	Cluster 15
Tomm34	TOMM34	67145	10953	1.82321e-36	1.29835	4.42967e-32	Cluster 15
Eif4a2	EIF4A2	13682	1974	1.84795e-36	1.24174	4.48979e-32	Cluster 15
Gm11127	HLA-F	100529082	3134	1.84938e-36	1.12193	4.49324e-32	Cluster 15
Gm10499	HLA-A	69717	3105	1.86553e-36	1.07723	4.53249e-32	Cluster 15
Ogfr	OGFR	72075	11054	1.86728e-36	1.20731	4.53675e-32	Cluster 15
Prr13	NA	NA	NA	1.88647e-36	1.14118	4.58336e-32	Cluster 15
Snx12	SNX12	55988	29934	1.91112e-36	1.14751	4.64326e-32	Cluster 15
Crot	CROT	74114	54677	1.91764e-36	1.11464	4.65909e-32	Cluster 15
Sgms1	SGMS1	208449	259230	1.93472e-36	1.05688	4.7006e-32	Cluster 15
Ascc3	ASCC3	77987	10973	1.94703e-36	1.17496	4.73051e-32	Cluster 15
Amn1	AMN1	232566	196394	2.00826e-36	1.21283	4.87928e-32	Cluster 15
Zyg11b	ZYG11B	414872	79699	2.01526e-36	1.23167	4.89627e-32	Cluster 15
Il10ra	IL10RA	16154	3587	2.02631e-36	1.15259	4.92313e-32	Cluster 15
Gm18867	NA	NA	NA	2.02764e-36	1.13281	4.92636e-32	Cluster 15
Ifit1	IFIT1B	15957	439996	2.04271e-36	1.22301	4.96296e-32	Cluster 15
Gm15459	NA	NA	NA	2.07093e-36	1.73509	5.03152e-32	Cluster 15
Eif2s2	EIF2S2	67204	8894	2.0978e-36	1.83028	5.09681e-32	Cluster 15
Cyth1	CYTH1	19157	9267	2.10598e-36	1.06809	5.11668e-32	Cluster 15
Hsbp1	HSBP1	68196	3281	2.11158e-36	1.232	5.13029e-32	Cluster 15
Gm8141	NA	NA	NA	2.13069e-36	1.33353	5.17673e-32	Cluster 15
Jtb	JTB	23922	10899	2.13887e-36	1.14406	5.19659e-32	Cluster 15
Fbxo11	FBXO11	225055	80204	2.16037e-36	1.22414	5.24882e-32	Cluster 15
Spty2d1	SPTY2D1	101685	144108	2.18498e-36	1.0876	5.30862e-32	Cluster 15
CT030184.4	NA	NA	NA	2.33886e-36	1.17208	5.68248e-32	Cluster 15
Med13	MED13	327987	9969	2.34015e-36	1.07784	5.68562e-32	Cluster 15
Abhd17a	ABHD17A	216169	81926	2.34311e-36	1.24365	5.69282e-32	Cluster 15
Heca	HECA	380629	51696	2.34961e-36	1.34089	5.70861e-32	Cluster 15
Selenon	SELENON	74777	57190	2.35352e-36	1.13716	5.71812e-32	Cluster 15
Ifitm3	IFITM3	66141	10410	2.38423e-36	1.2017	5.79274e-32	Cluster 6
Fbxl5	FBXL5	242960	26234	2.44818e-36	1.09394	5.94809e-32	Cluster 15
Ubxn4	UBXN4	67812	23190	2.45878e-36	1.30409	5.97385e-32	Cluster 15
Ms4a4b	NA	NA	NA	2.4768e-36	1.27303	6.01764e-32	Cluster 15
Clec10a	CLEC10A	17312	10462	2.50707e-36	1.14905	6.09119e-32	Cluster 15
Scamp2	SCAMP2	24044	10066	2.52078e-36	1.32837	6.12449e-32	Cluster 15
Parp12	PARP12	243771	64761	2.5413e-36	1.13081	6.17434e-32	Cluster 15
Crry-ps	NA	NA	NA	2.59057e-36	1.18949	6.29404e-32	Cluster 15
Prok2	PROK2	50501	60675	2.63386e-36	1.12705	6.39921e-32	Cluster 15
Aaed1	NA	NA	NA	2.68583e-36	1.21024	6.52548e-32	Cluster 15
Rhoa	RHOA	11848	387	2.6929e-36	1.33813	6.54266e-32	Cluster 15
Zfp263	ZNF263	74120	10127	2.72639e-36	1.29609	6.62404e-32	Cluster 15
Scaf11	SCAF11	72193	9169	2.7782e-36	1.30174	6.74992e-32	Cluster 15
Mmp19	MMP19	58223	4327	2.77981e-36	1.30313	6.75381e-32	Cluster 15
Cdk16	CDK16	18555	5127	2.78453e-36	1.31107	6.76529e-32	Cluster 15
Tmbim4	TMBIM4	68212	51643	2.83194e-36	1.15297	6.88048e-32	Cluster 15
Zbtb20	ZBTB20	56490	26137	2.83559e-36	1.06214	6.88934e-32	Cluster 15
Bod1l	BOD1L1	665775	259282	2.84133e-36	1.19635	6.90329e-32	Cluster 15
Aim1	NA	NA	NA	2.88758e-36	1.0874	7.01566e-32	Cluster 15
Ginm1	GINM1	215751	116254	2.89998e-36	1.06116	7.0458e-32	Cluster 15
Tlk2	TLK2	24086	11011	2.95347e-36	1.04669	7.17574e-32	Cluster 15
Usp36	USP36	72344	57602	2.96402e-36	1.30402	7.20138e-32	Cluster 15
Nrros	NRROS	224109	375387	3.00604e-36	1.22728	7.30347e-32	Cluster 15
Krcc1	KRCC1	57896	51315	3.01683e-36	1.2362	7.32968e-32	Cluster 15
Ost4	NA	NA	NA	3.02715e-36	1.36777	7.35476e-32	Cluster 15
Gnb4	GNB4	14696	59345	3.02817e-36	1.312	7.35723e-32	Cluster 15
Dusp22	DUSP22	105352	56940	3.06078e-36	1.37205	7.43647e-32	Cluster 15
B4galt1	B4GALT1	14595	2683	3.12369e-36	1.2525	7.58932e-32	Cluster 15
Gm7816	NA	NA	NA	3.13457e-36	1.2652	7.61574e-32	Cluster 15
Wasf2	WASF2	242687	10163	3.14053e-36	1.16876	7.63022e-32	Cluster 15
Cbfa2t3	CBFA2T3	12398	863	3.1486e-36	1.49201	7.64984e-32	Cluster 15
Sar1a	SAR1A	20224	56681	3.17347e-36	1.10353	7.71027e-32	Cluster 15
Ppp3cb	PPP3CB	19056	5532	3.18744e-36	1.22332	7.7442e-32	Cluster 15
Cyb561a3	CYB561A3	225912	220002	3.21528e-36	1.15612	7.81184e-32	Cluster 15
Unc93b1	UNC93B1	54445	81622	3.24432e-36	1.37561	7.88241e-32	Cluster 15
Smg7	SMG7	226517	9887	3.26102e-36	1.25633	7.92296e-32	Cluster 15
Dnajc5	DNAJC5	13002	80331	3.27173e-36	1.21452	7.94899e-32	Cluster 15
Bbx	BBX	70508	56987	3.32722e-36	1.27015	8.08381e-32	Cluster 15
Spag9	SPAG9	70834	9043	3.34086e-36	1.08938	8.11695e-32	Cluster 15
Crebbp	CREBBP	12914	1387	3.36575e-36	1.20991	8.17742e-32	Cluster 15
Gbp6	GBP6	100702	163351	3.37045e-36	1.16193	8.18885e-32	Cluster 15
Ddx6	DDX6	13209	1656	3.42794e-36	1.28007	8.32853e-32	Cluster 15
Gtf2a1	GTF2A1	83602	2957	3.44421e-36	1.31538	8.36805e-32	Cluster 15
Prpf38b	PRPF38B	66921	55119	3.46962e-36	1.2244	8.42978e-32	Cluster 15
Pml	PML	18854	5371	3.5687e-36	1.24228	8.6705e-32	Cluster 15
Usp34	USP34	17847	9736	3.61857e-36	1.23208	8.79167e-32	Cluster 15
Dip2b	DIP2B	239667	57609	3.69384e-36	1.12617	8.97455e-32	Cluster 15
Ifitm6	NA	NA	NA	3.75017e-36	1.358	9.11141e-32	Cluster 12
Ift22	IFT22	67286	64792	3.82165e-36	1.24078	9.28507e-32	Cluster 15
Copz1	COPZ1	56447	22818	3.89105e-36	1.21154	9.45368e-32	Cluster 15
Ifi203	IFI16	15950	3428	4.00685e-36	1.59709	9.73505e-32	Cluster 15
Klf6	KLF6	23849	1316	4.07454e-36	1.68081	9.89951e-32	Cluster 15
Otulin	OTULIN	432940	90268	4.12552e-36	1.39158	1.00234e-31	Cluster 15
Colgalt1	COLGALT1	234407	79709	4.15309e-36	1.2274	1.00903e-31	Cluster 15
AC102350.1	NA	NA	NA	4.18347e-36	1.11395	1.01642e-31	Cluster 15
Ube2j1	UBE2J1	56228	51465	4.21554e-36	1.1402	1.02421e-31	Cluster 15
AC138616.1	NA	NA	NA	4.23667e-36	1.14645	1.02934e-31	Cluster 15
2310011J03Rik	C19orf25	66374	148223	4.31317e-36	1.10483	1.04793e-31	Cluster 15
Rpph1	NA	NA	NA	4.51347e-36	-0.661639	1.09659e-31	Cluster 4
Gm24187	NA	NA	NA	4.83369e-36	-0.569624	1.17439e-31	Cluster 4
Rab10	RAB10	19325	10890	4.87731e-36	1.11487	1.18499e-31	Cluster 15
Cstf2t	CSTF2T	83410	23283	4.98976e-36	1.1762	1.21231e-31	Cluster 15
Plekhj1	PLEKHJ1	78670	55111	5.01232e-36	1.24894	1.21779e-31	Cluster 15
Auh	AUH	11992	549	5.02493e-36	1.10422	1.22086e-31	Cluster 15
Klre1	NA	NA	NA	5.06419e-36	1.36254	1.2304e-31	Cluster 15
Ik	IK	24010	3550	5.08879e-36	1.13829	1.23637e-31	Cluster 15
Ankrd11	ANKRD11	77087	29123	5.09212e-36	1.08602	1.23718e-31	Cluster 15
Smdt1	SMDT1	69029	91689	5.11673e-36	1.30142	1.24316e-31	Cluster 15
Ywhab	YWHAB	54401	7529	5.18834e-36	1.26813	1.26056e-31	Cluster 15
Mpdu1	MPDU1	24070	9526	5.18939e-36	1.09543	1.26081e-31	Cluster 15
Tgif1	TGIF1	21815	7050	5.19205e-36	1.11775	1.26146e-31	Cluster 15
Cd44	CD44	12505	960	5.19943e-36	1.38778	1.26325e-31	Cluster 15
Pitpnb	PITPNB	56305	23760	5.36883e-36	1.22706	1.30441e-31	Cluster 15
3110043O21Rik	NA	NA	NA	5.54367e-36	1.10214	1.34689e-31	Cluster 15
Ext1	EXT1	14042	2131	5.55522e-36	1.1881	1.3497e-31	Cluster 15
Zcchc9	ZCCHC9	69085	84240	5.56651e-36	1.28793	1.35244e-31	Cluster 15
Sppl3	SPPL3	74585	121665	5.57715e-36	1.22417	1.35502e-31	Cluster 15
Sh3bgrl	SH3BGRL	56726	6451	5.7064e-36	1.28172	1.38643e-31	Cluster 15
Macf1	NA	NA	NA	5.76354e-36	1.09875	1.40031e-31	Cluster 15
Gpx1	GPX1	14775	2876	5.79206e-36	0.543364	1.40724e-31	Cluster 4
Taok3	TAOK3	330177	51347	5.81358e-36	1.39924	1.41247e-31	Cluster 15
Srebf2	SREBF2	20788	6721	5.89242e-36	1.04752	1.43162e-31	Cluster 15
Baz2b	BAZ2B	407823	29994	5.92695e-36	1.06709	1.44001e-31	Cluster 15
2022-09-11	SEPTIN11	52398	55752	6.05387e-36	1.32579	1.47085e-31	Cluster 15
Susd6	SUSD6	217684	9766	6.0798e-36	1.15711	1.47715e-31	Cluster 15
Synrg	SYNRG	217030	11276	6.15944e-36	1.13678	1.4965e-31	Cluster 15
Rheb	RHEB	19744	6009	6.16646e-36	1.19298	1.4982e-31	Cluster 15
Cebpb	CEBPB	12608	1051	6.17508e-36	1.42077	1.5003e-31	Cluster 15
Gm10767	NA	NA	NA	6.21462e-36	1.07201	1.5099e-31	Cluster 15
Ddx54	DDX54	71990	79039	6.21806e-36	1.37796	1.51074e-31	Cluster 15
Nlk	NLK	18099	51701	6.31732e-36	1.30231	1.53486e-31	Cluster 15
Cwc27	CWC27	67285	10283	6.41286e-36	1.16729	1.55807e-31	Cluster 15
Gm6166	NA	NA	NA	6.4464e-36	1.43487	1.56622e-31	Cluster 15
Gga1	GGA1	106039	26088	6.45448e-36	1.23304	1.56818e-31	Cluster 15
Ccdc66	CCDC66	320234	285331	6.46574e-36	1.24615	1.57092e-31	Cluster 15
2510039O18Rik	KIAA2013	77034	90231	6.49309e-36	1.13346	1.57756e-31	Cluster 15
Upf2	UPF2	326622	26019	6.53999e-36	1.1235	1.58896e-31	Cluster 15
Zkscan6	ZNF18	52712	7566	6.56405e-36	1.04767	1.5948e-31	Cluster 15
Ctage5	NA	NA	NA	6.56611e-36	1.3869	1.5953e-31	Cluster 15
Tbc1d1	TBC1D1	57915	23216	6.68318e-36	1.09198	1.62374e-31	Cluster 15
Gm15575	NA	NA	NA	6.68361e-36	1.23672	1.62385e-31	Cluster 15
Daxx	DAXX	13163	1616	6.71095e-36	1.2432	1.63049e-31	Cluster 15
Nsd3	NSD3	234135	54904	6.76502e-36	1.16959	1.64363e-31	Cluster 15
Rab33b	RAB33B	19338	83452	6.99411e-36	1.13582	1.69929e-31	Cluster 15
Nfe2l2	NFE2L2	18024	4780	7.12474e-36	1.31559	1.73103e-31	Cluster 15
Zfp944	NA	NA	NA	7.18319e-36	1.08344	1.74523e-31	Cluster 15
Nr4a1	NR4A1	15370	3164	7.21621e-36	1.28138	1.75325e-31	Cluster 15
Gls	GLS	14660	2744	7.34207e-36	1.25463	1.78383e-31	Cluster 15
Ppp1r15b	PPP1R15B	108954	84919	7.36921e-36	1.14839	1.79042e-31	Cluster 15
Srsf5	NA	NA	NA	7.47559e-36	1.2029	1.81627e-31	Cluster 15
Mtmr14	MTMR14	97287	64419	7.48425e-36	1.02433	1.81837e-31	Cluster 15
Ap3d1	AP3D1	11776	8943	7.61205e-36	1.18728	1.84942e-31	Cluster 15
Nxpe3	NXPE3	385658	91775	7.72492e-36	1.11509	1.87685e-31	Cluster 15
Zfp943	NA	NA	NA	7.88875e-36	1.29655	1.91665e-31	Cluster 15
Anapc2	ANAPC2	99152	29882	7.94384e-36	1.12441	1.93003e-31	Cluster 15
Gm13410	NA	NA	NA	7.9611e-36	1.12219	1.93423e-31	Cluster 15
Gm25992	NA	NA	NA	8.12362e-36	1.02697	1.97372e-31	Cluster 15
Pphln1	PPHLN1	223828	51535	8.29579e-36	1.26369	2.01555e-31	Cluster 15
Chic2	CHIC2	74277	26511	8.31165e-36	1.07442	2.0194e-31	Cluster 15
Pmpcb	PMPCB	73078	9512	8.48527e-36	1.27148	2.06158e-31	Cluster 15
H2-Bl	HLA-A	14963	3105	8.536e-36	1.07996	2.07391e-31	Cluster 15
Cdc40	CDC40	71713	51362	8.74358e-36	1.19333	2.12434e-31	Cluster 15
Orai2	ORAI2	269717	80228	8.75656e-36	1.13132	2.12749e-31	Cluster 15
Stat6	STAT6	20852	6778	8.9551e-36	1.18485	2.17573e-31	Cluster 15
Antxr2	ANTXR2	71914	118429	9.06364e-36	1.09632	2.2021e-31	Cluster 15
Dpysl2	DPYSL2	12934	1808	9.08632e-36	1.38516	2.20761e-31	Cluster 15
Fth-ps2	NA	NA	NA	9.08856e-36	1.08053	2.20816e-31	Cluster 15
Mgat2	MGAT2	217664	4247	9.21029e-36	1.4331	2.23773e-31	Cluster 15
Ccnl1	CCNL1	56706	57018	9.34095e-36	1.26909	2.26948e-31	Cluster 15
Cd300lg	CD300LG	52685	146894	9.44438e-36	1.1328	2.29461e-31	Cluster 15
Trim35	TRIM35	66854	23087	9.45952e-36	1.15285	2.29828e-31	Cluster 15
Ppp1ca	PPP1CA	19045	5499	9.46229e-36	1.30469	2.29896e-31	Cluster 15
Ell2	ELL2	192657	22936	9.51737e-36	1.1875	2.31234e-31	Cluster 15
Lgals1	LGALS1	16852	3956	9.68366e-36	1.59977	2.35274e-31	Cluster 15
Golph3	GOLPH3	66629	64083	9.84222e-36	1.20319	2.39126e-31	Cluster 15
H60b	NA	NA	NA	9.88743e-36	1.25706	2.40225e-31	Cluster 15
Fam114a2	FAM114A2	67726	10827	9.88986e-36	1.11099	2.40284e-31	Cluster 15
Tob2	TOB2	57259	10766	9.92226e-36	1.24924	2.41071e-31	Cluster 15
Clptm1	CLPTM1	56457	1209	1.00205e-35	1.15439	2.43458e-31	Cluster 15
Wipf1	WIPF1	215280	7456	1.00445e-35	1.22302	2.44041e-31	Cluster 15
Arf6	ARF6	11845	382	1.00711e-35	1.32744	2.44688e-31	Cluster 15
Tmem173	TMEM173	72512	340061	1.01612e-35	1.20427	2.46876e-31	Cluster 15
Map2k3	MAP2K3	26397	5606	1.01982e-35	1.18978	2.47775e-31	Cluster 15
Gorab	GORAB	98376	92344	1.02754e-35	1.12355	2.49652e-31	Cluster 15
Prcp	PRCP	72461	5547	1.03318e-35	1.31282	2.5102e-31	Cluster 15
Acbd5	ACBD5	74159	91452	1.04286e-35	1.09677	2.53373e-31	Cluster 15
Gatc	GATC	384281	283459	1.04779e-35	1.31266	2.54571e-31	Cluster 15
Plbd2	PLBD2	71772	196463	1.05116e-35	1.13302	2.55391e-31	Cluster 15
Cmtr1	CMTR1	74157	23070	1.05435e-35	1.05092	2.56165e-31	Cluster 15
Ngly1	NGLY1	59007	55768	1.06071e-35	1.09104	2.5771e-31	Cluster 15
Pex14	PEX14	56273	5195	1.06267e-35	1.18529	2.58187e-31	Cluster 15
Prkacb	PRKACB	18749	5567	1.06414e-35	1.30773	2.58543e-31	Cluster 15
Tmco1	TMCO1	68944	54499	1.08964e-35	1.39081	2.64738e-31	Cluster 15
Icam1	ICAM1	15894	3383	1.09663e-35	1.1008	2.66438e-31	Cluster 15
Glul	GLUL	14645	2752	1.09791e-35	1.10621	2.66748e-31	Cluster 15
Tmem219	TMEM219	68742	124446	1.10699e-35	1.14656	2.68954e-31	Cluster 15
Trim8	TRIM8	93679	81603	1.11123e-35	1.15749	2.69983e-31	Cluster 15
Atp6v0b	ATP6V0B	114143	533	1.11853e-35	1.11273	2.71759e-31	Cluster 15
Gm17066	NA	NA	NA	1.12146e-35	1.41602	2.72469e-31	Cluster 15
Tnip3	TNIP3	414084	79931	1.13071e-35	1.2259	2.74718e-31	Cluster 15
Swap70	SWAP70	20947	23075	1.13515e-35	1.17501	2.75796e-31	Cluster 15
Gm45222	NA	NA	NA	1.14485e-35	1.11918	2.78152e-31	Cluster 15
Golgb1	GOLGB1	224139	2804	1.17387e-35	1.11346	2.85204e-31	Cluster 15
Pan3	PAN3	72587	255967	1.17437e-35	1.23283	2.85325e-31	Cluster 15
Eif4e3	EIF4E3	66892	317649	1.1851e-35	1.2132	2.87931e-31	Cluster 15
Mif4gd	MIF4GD	69674	57409	1.18963e-35	1.23087	2.89032e-31	Cluster 15
Lrrc41	LRRC41	230654	10489	1.19525e-35	1.2567	2.90399e-31	Cluster 15
Pxmp4	PXMP4	59038	11264	1.1995e-35	1.19144	2.91431e-31	Cluster 15
Bcl10	BCL10	12042	8915	1.20745e-35	1.17362	2.93361e-31	Cluster 15
Ssr3	SSR3	67437	6747	1.20864e-35	1.30872	2.93651e-31	Cluster 15
Naga	NAGA	17939	4668	1.21268e-35	1.26671	2.94634e-31	Cluster 15
Itm2c	ITM2C	64294	81618	1.22999e-35	1.4106	2.98837e-31	Cluster 15
Lmnb1	LMNB1	16906	4001	1.23096e-35	1.24642	2.99074e-31	Cluster 15
Rbm18	RBM18	67889	92400	1.23265e-35	1.06282	2.99486e-31	Cluster 15
Apc	APC	11789	324	1.23535e-35	1.13375	3.00139e-31	Cluster 15
Fdft1	FDFT1	14137	2222	1.24771e-35	1.13655	3.03142e-31	Cluster 15
Eloa	ELOA	27224	6924	1.25953e-35	1.21505	3.06016e-31	Cluster 15
Myof	MYOF	226101	26509	1.26898e-35	1.19318	3.08311e-31	Cluster 15
Xab2	XAB2	67439	56949	1.29561e-35	1.2063	3.14782e-31	Cluster 15
Sgcb	SGCB	24051	6443	1.32196e-35	1.16357	3.21183e-31	Cluster 15
Cul1	CUL1	26965	8454	1.34885e-35	1.39971	3.27717e-31	Cluster 15
Pik3cd	PIK3CD	18707	5293	1.35302e-35	1.08963	3.28731e-31	Cluster 15
Prkar1a	PRKAR1A	19084	5573	1.36034e-35	1.16593	3.30507e-31	Cluster 15
Lrg1	LRG1	76905	116844	1.37287e-35	1.28281	3.33551e-31	Cluster 12
Bax	BAX	12028	581	1.38094e-35	1.2411	3.35513e-31	Cluster 15
Dusp6	DUSP6	67603	1848	1.38509e-35	1.2297	3.36521e-31	Cluster 15
Mapk7	MAPK7	23939	5598	1.39013e-35	1.07904	3.37747e-31	Cluster 15
Cggbp1	CGGBP1	106143	8545	1.40437e-35	1.16347	3.41207e-31	Cluster 15
Ccnt1	CCNT1	12455	904	1.45794e-35	1.18161	3.54222e-31	Cluster 15
Phc3	PHC3	241915	80012	1.46716e-35	1.12935	3.56462e-31	Cluster 15
Cpeb2	CPEB2	231207	132864	1.49806e-35	1.3463	3.63967e-31	Cluster 15
Scand1	SCAND1	19018	51282	1.49963e-35	1.21484	3.64351e-31	Cluster 15
Metrnl	METRNL	210029	284207	1.51528e-35	1.26684	3.68153e-31	Cluster 15
Cd302	CD302	66205	9936	1.51814e-35	1.45426	3.68847e-31	Cluster 15
Git2	GIT2	26431	9815	1.55031e-35	1.10295	3.76662e-31	Cluster 15
Slco3a1	SLCO3A1	108116	28232	1.56538e-35	1.10401	3.80326e-31	Cluster 15
Uba7	UBA7	74153	7318	1.56852e-35	1.21082	3.81088e-31	Cluster 15
Plekho2	PLEKHO2	102595	80301	1.58186e-35	1.10752	3.84329e-31	Cluster 15
Gnpda1	GNPDA1	26384	10007	1.58626e-35	1.21291	3.85398e-31	Cluster 15
Fxyd5	FXYD5	18301	53827	1.59065e-35	1.29992	3.86465e-31	Cluster 15
Wasl	NA	NA	NA	1.59873e-35	1.16929	3.88426e-31	Cluster 15
Zc3h13	NA	NA	NA	1.61433e-35	1.22427	3.92217e-31	Cluster 15
Zeb2	ZEB2	24136	9839	1.66589e-35	1.51962	4.04746e-31	Cluster 15
Nfatc3	NFATC3	18021	4775	1.72236e-35	1.20014	4.18464e-31	Cluster 15
Slfn4	SLFN12L	20558	100506736	1.72559e-35	1.21805	4.1925e-31	Cluster 15
Nab1	NAB1	17936	4664	1.76442e-35	1.19958	4.28683e-31	Cluster 15
Crip1	CRIP1	12925	1396	1.80597e-35	1.78181	4.3878e-31	Cluster 15
Gm1821	NA	NA	NA	1.80957e-35	1.74052	4.39652e-31	Cluster 15
Rbm39	RBM39	170791	9584	1.8161e-35	1.16927	4.41239e-31	Cluster 15
Ccl17	CCL17	20295	6361	1.81692e-35	1.14157	4.41439e-31	Cluster 15
Samd4b	SAMD4B	233033	55095	1.83102e-35	1.2218	4.44866e-31	Cluster 15
Cdk11b	CDK11A	12537	728642	1.86485e-35	1.12311	4.53084e-31	Cluster 15
E130308A19Rik	NA	NA	NA	1.86659e-35	1.22528	4.53506e-31	Cluster 15
Slc38a1	SLC38A1	105727	81539	1.88093e-35	1.36335	4.56991e-31	Cluster 15
Gm5575	NA	NA	NA	1.94129e-35	1.19416	4.71657e-31	Cluster 15
Adgre5	ADGRE5	26364	976	1.97517e-35	1.21096	4.79887e-31	Cluster 15
Utrn	UTRN	22288	7402	1.98433e-35	1.06797	4.82112e-31	Cluster 15
Aamp	AAMP	227290	14	2.00128e-35	1.27763	4.86232e-31	Cluster 15
Ifit1	IFIT1B	15957	439996	2.0178e-35	0.759859	4.90245e-31	Cluster 4
Gm2033	NA	NA	NA	2.02188e-35	1.40514	4.91236e-31	Cluster 15
Ctsw	CTSW	13041	1521	2.02237e-35	1.06506	4.91356e-31	Cluster 15
Glyr1	GLYR1	74022	84656	2.03255e-35	1.11866	4.93828e-31	Cluster 15
Gm8838	NA	NA	NA	2.03506e-35	1.18863	4.94437e-31	Cluster 15
Qsox1	QSOX1	104009	5768	2.04267e-35	1.14805	4.96286e-31	Cluster 15
Ap3b1	AP3B1	11774	8546	2.04561e-35	1.14587	4.97002e-31	Cluster 15
Gm15854	NA	NA	NA	2.06673e-35	1.20881	5.02134e-31	Cluster 15
Gm44103	NA	NA	NA	2.08659e-35	1.07919	5.06957e-31	Cluster 15
Pkd2l2	PKD2L2	53871	27039	2.10222e-35	1.19756	5.10756e-31	Cluster 15
Mia3	MIA3	338366	375056	2.11456e-35	1.09445	5.13753e-31	Cluster 15
Fam149b	FAM149B1	105428	317662	2.12635e-35	1.11372	5.16619e-31	Cluster 15
Ubb	NA	NA	NA	2.12795e-35	1.69316	5.17008e-31	Cluster 15
Fam179b	NA	NA	NA	2.12817e-35	1.04658	5.17061e-31	Cluster 15
Zfp990	NA	NA	NA	2.14287e-35	1.46693	5.20633e-31	Cluster 15
Igfbp5	IGFBP5	16011	3488	2.14435e-35	-0.626413	5.20992e-31	Cluster 4
Vps41	VPS41	218035	27072	2.14611e-35	1.32318	5.21419e-31	Cluster 15
Snrnp27	SNRNP27	66618	11017	2.17752e-35	1.14949	5.2905e-31	Cluster 15
Ankra2	ANKRA2	68558	57763	2.18661e-35	1.18108	5.31259e-31	Cluster 15
Ptp4a1	PTP4A1	19243	7803	2.20185e-35	1.26067	5.34961e-31	Cluster 15
Acod1	ACOD1	16365	730249	2.20511e-35	1.31625	5.35753e-31	Cluster 15
N6amt1	N6AMT1	67768	29104	2.2092e-35	1.47786	5.36746e-31	Cluster 15
Klrk1	NA	NA	NA	2.21217e-35	1.20132	5.37469e-31	Cluster 15
Ifnar1	IFNAR1	15975	3454	2.22406e-35	1.23508	5.40358e-31	Cluster 15
Gpr107	GPR107	277463	57720	2.23442e-35	1.03905	5.42875e-31	Cluster 15
Gale	GALE	74246	2582	2.2817e-35	1.08914	5.54363e-31	Cluster 15
Otub1	NA	NA	NA	2.29242e-35	1.25252	5.56966e-31	Cluster 15
Gm16580	NA	NA	NA	2.29723e-35	1.61214	5.58134e-31	Cluster 15
Efr3a	EFR3A	76740	23167	2.36568e-35	1.19627	5.74765e-31	Cluster 15
Cebpg	CEBPG	12611	1054	2.38262e-35	1.20553	5.78881e-31	Cluster 15
Atp1a1	ATP1A1	11928	476	2.38554e-35	1.31344	5.7959e-31	Cluster 15
Rdh11	RDH11	17252	51109	2.38841e-35	1.27878	5.80287e-31	Cluster 15
Tmem176b	TMEM176B	65963	28959	2.40069e-35	1.27725	5.83273e-31	Cluster 15
Gpatch11	GPATCH11	53951	253635	2.40989e-35	1.06994	5.85508e-31	Cluster 15
Zfp451	ZNF451	98403	26036	2.41372e-35	1.26509	5.86436e-31	Cluster 15
Gm12285	NA	NA	NA	2.45464e-35	1.52985	5.9638e-31	Cluster 15
Ifi44l	IFI44L	15061	10964	2.47471e-35	1.49864	6.01257e-31	Cluster 15
Ube2m	UBE2M	22192	9040	2.48468e-35	1.19457	6.03677e-31	Cluster 15
Sra1	SRA1	24068	10011	2.50977e-35	1.11177	6.09774e-31	Cluster 15
Rab5c	RAB5C	19345	5878	2.55249e-35	1.1535	6.20153e-31	Cluster 15
Sphk2	SPHK2	56632	56848	2.56675e-35	1.12815	6.23618e-31	Cluster 15
Slfn10-ps	NA	NA	NA	2.62442e-35	1.28799	6.37629e-31	Cluster 15
Maff	MAFF	17133	23764	2.65633e-35	1.09522	6.45381e-31	Cluster 15
Rell1	RELL1	100532	768211	2.66581e-35	1.13882	6.47685e-31	Cluster 15
Braf	BRAF	109880	673	2.66739e-35	1.19678	6.48068e-31	Cluster 15
Abi1	ABI1	11308	10006	2.68645e-35	1.2078	6.527e-31	Cluster 15
D1Ertd622e	C5orf30	52392	90355	2.71012e-35	1.14453	6.58452e-31	Cluster 15
Setdb2	SETDB2	239122	83852	2.71065e-35	1.11939	6.5858e-31	Cluster 15
Ostm1	OSTM1	14628	28962	2.7322e-35	1.14162	6.63815e-31	Cluster 15
Chfr	CHFR	231600	55743	2.74531e-35	1.04223	6.67e-31	Cluster 15
Arid5b	ARID5B	71371	84159	2.76924e-35	1.13034	6.72814e-31	Cluster 15
Il18	IL18	16173	3606	2.80083e-35	1.18875	6.80489e-31	Cluster 15
Hmox2	HMOX2	15369	3163	2.80088e-35	1.10787	6.80502e-31	Cluster 15
Sdf4	SDF4	20318	51150	2.99359e-35	1.14124	7.27323e-31	Cluster 15
Rapgef1	RAPGEF1	107746	2889	3.03697e-35	1.19833	7.37862e-31	Cluster 15
Sipa1	SIPA1	20469	6494	3.11348e-35	1.20576	7.56451e-31	Cluster 15
1810026B05Rik	NA	NA	NA	3.11813e-35	1.04844	7.57582e-31	Cluster 15
Tmem189	TMEM189	407243	387521	3.14354e-35	1.10913	7.63755e-31	Cluster 15
Ccar1	CCAR1	67500	55749	3.14925e-35	1.33264	7.65141e-31	Cluster 15
Dusp12	DUSP12	80915	11266	3.17419e-35	1.1335	7.712e-31	Cluster 15
Spata13	SPATA13	219140	221178	3.23522e-35	1.20982	7.86028e-31	Cluster 15
Wdr37	WDR37	207615	22884	3.24657e-35	1.16077	7.88787e-31	Cluster 15
Zfp622	ZNF622	52521	90441	3.31103e-35	1.11506	8.04447e-31	Cluster 15
Klf9	KLF9	16601	687	3.33023e-35	1.51656	8.09113e-31	Cluster 15
Pcbp1	PCBP1	23983	5093	3.35033e-35	1.2718	8.13995e-31	Cluster 15
Psen2	PSEN2	19165	5664	3.39557e-35	1.39819	8.24988e-31	Cluster 15
Plk2	PLK2	20620	10769	3.41385e-35	1.06569	8.29429e-31	Cluster 15
Dhrs3	DHRS3	20148	9249	3.45466e-35	1.07932	8.39345e-31	Cluster 15
Neurl3	NEURL3	214854	93082	3.45471e-35	1.29202	8.39356e-31	Cluster 15
Stard3	STARD3	59045	10948	3.4548e-35	1.17458	8.39377e-31	Cluster 15
Kdm6a	KDM6A	22289	7403	3.51456e-35	1.0896	8.53898e-31	Cluster 15
Eif5b	EIF5B	226982	9669	3.53971e-35	1.58032	8.60008e-31	Cluster 15
Dapp1	DAPP1	26377	27071	3.57498e-35	1.25023	8.68578e-31	Cluster 15
Tsg101	TSG101	22088	7251	3.69964e-35	1.2041	8.98863e-31	Cluster 15
Ccm2	CCM2	216527	83605	3.7188e-35	1.03725	9.0352e-31	Cluster 15
Gm26825	NA	NA	NA	3.74458e-35	1.37599	9.09784e-31	Cluster 15
Actr6	ACTR6	67019	64431	3.75235e-35	1.19858	9.1167e-31	Cluster 15
Gcnt2	GCNT2	14538	2651	3.76501e-35	1.14911	9.14746e-31	Cluster 15
Cnih4	CNIH4	98417	29097	3.79477e-35	1.08993	9.21978e-31	Cluster 15
Coro1b	CORO1B	23789	57175	3.82435e-35	1.25668	9.29164e-31	Cluster 15
Stam	STAM	20844	8027	3.92039e-35	1.19186	9.52498e-31	Cluster 15
Brd4	NA	NA	NA	3.94131e-35	1.17833	9.5758e-31	Cluster 15
Zc3h12a	ZC3H12A	230738	80149	3.96079e-35	1.0807	9.62314e-31	Cluster 15
Xcl1	XCL1	16963	6375	4.00995e-35	1.33598	9.74257e-31	Cluster 15
Utp23	UTP23	78581	84294	4.01503e-35	1.26305	9.75492e-31	Cluster 15
Atg13	ATG13	51897	9776	4.02561e-35	1.10951	9.78061e-31	Cluster 15
Zfp68	NA	NA	NA	4.053e-35	1.31129	9.84717e-31	Cluster 15
D430042O09Rik	KIAA0556	233865	23247	4.08376e-35	1.05075	9.9219e-31	Cluster 15
Cdk12	CDK12	69131	51755	4.13966e-35	1.14112	1.00577e-30	Cluster 15
Sf3b1	SF3B1	81898	23451	4.23244e-35	1.30394	1.02831e-30	Cluster 15
Bend4	BEND4	666938	389206	4.23555e-35	1.12498	1.02907e-30	Cluster 15
Limd1	LIMD1	29806	8994	4.26347e-35	1.17999	1.03585e-30	Cluster 15
Cpt1a	CPT1A	12894	1374	4.28863e-35	1.31594	1.04197e-30	Cluster 15
Lrrfip1	LRRFIP1	16978	9208	4.33086e-35	1.20011	1.05223e-30	Cluster 15
Gm8810	NA	NA	NA	4.34382e-35	1.08212	1.05538e-30	Cluster 15
Slc15a4	SLC15A4	100561	121260	4.36215e-35	1.10342	1.05983e-30	Cluster 15
Nfyc	NFYC	18046	4802	4.45363e-35	1.19919	1.08205e-30	Cluster 15
Agpat3	AGPAT3	28169	56894	4.49018e-35	1.13286	1.09093e-30	Cluster 15
Pafah1b1-ps2	NA	NA	NA	4.50887e-35	1.02295	1.09548e-30	Cluster 15
Tor3a	TOR3A	30935	64222	4.51309e-35	1.16189	1.0965e-30	Cluster 15
Apol11a	NA	NA	NA	4.57956e-35	0.849136	1.11265e-30	Cluster 6
Tex261	TEX261	21766	113419	4.68735e-35	1.28274	1.13884e-30	Cluster 15
Ythdf2	YTHDF2	213541	51441	4.84886e-35	1.53708	1.17808e-30	Cluster 15
Arl6ip5	ARL6IP5	65106	10550	4.85357e-35	1.31603	1.17922e-30	Cluster 15
Tnfsf9	NA	NA	NA	4.90394e-35	1.04362	1.19146e-30	Cluster 15
Mapkapk2	MAPKAPK2	17164	9261	4.91784e-35	1.16714	1.19484e-30	Cluster 15
Trip11	TRIP11	109181	9321	4.92935e-35	1.13085	1.19763e-30	Cluster 15
Adam17	ADAM17	11491	6868	4.98186e-35	1.15286	1.21039e-30	Cluster 15
Vamp3	VAMP3	22319	9341	5.1712e-35	1.14695	1.2564e-30	Cluster 15
Gm13339	NA	NA	NA	5.17655e-35	-0.633737	1.25769e-30	Cluster 4
Tra2b	TRA2B	20462	6434	5.24149e-35	1.31018	1.27347e-30	Cluster 15
Smim20	SMIM20	66278	389203	5.27348e-35	1.15976	1.28125e-30	Cluster 15
Foxo1	FOXO1	56458	2308	5.27876e-35	1.24694	1.28253e-30	Cluster 15
Sin3b	SIN3B	20467	23309	5.30919e-35	1.1404	1.28992e-30	Cluster 15
Ncoa1	NCOA1	17977	8648	5.32457e-35	1.12306	1.29366e-30	Cluster 15
Slc2a1	SLC2A1	20525	6513	5.3678e-35	1.14304	1.30416e-30	Cluster 15
Cdkal1	CDKAL1	68916	54901	5.37465e-35	1.24357	1.30582e-30	Cluster 15
Eif4e2	EIF4E2	26987	9470	5.37472e-35	1.35943	1.30584e-30	Cluster 15
Parp2	PARP2	11546	10038	5.43294e-35	1.31276	1.31999e-30	Cluster 15
Vps37b	VPS37B	330192	79720	5.56246e-35	1.13534	1.35145e-30	Cluster 15
Hmgcr	HMGCR	15357	3156	5.5657e-35	1.41589	1.35224e-30	Cluster 15
Pdp2	PDP2	382051	57546	5.59589e-35	1.23846	1.35958e-30	Cluster 15
Bet1	BET1	12068	10282	5.61016e-35	1.34631	1.36304e-30	Cluster 15
Pea15a	PEA15	18611	8682	5.61092e-35	1.09684	1.36323e-30	Cluster 15
Kdm5a	KDM5A	214899	5927	5.68263e-35	1.15913	1.38065e-30	Cluster 15
Gm5150	NA	NA	NA	5.73082e-35	1.11649	1.39236e-30	Cluster 15
Ccl4	CCL4	20303	6351	5.74084e-35	1.7122	1.3948e-30	Cluster 15
Hook3	HOOK3	320191	84376	5.79667e-35	1.13934	1.40836e-30	Cluster 15
Gm7871	NA	NA	NA	5.81234e-35	1.10052	1.41217e-30	Cluster 15
Brwd3	BRWD3	382236	254065	5.84877e-35	1.08251	1.42102e-30	Cluster 15
Gm13437	NA	NA	NA	5.90562e-35	1.31603	1.43483e-30	Cluster 15
Mpnd	MPND	68047	84954	5.94947e-35	1.02696	1.44548e-30	Cluster 15
Zcchc6	NA	NA	NA	5.97605e-35	1.15627	1.45194e-30	Cluster 15
Stambp	STAMBP	70527	10617	6.03709e-35	1.05268	1.46677e-30	Cluster 15
Chkb	CHKB	12651	1120	6.0652e-35	1.16442	1.4736e-30	Cluster 15
Slc50a1	SLC50A1	19729	55974	6.09799e-35	1.16276	1.48157e-30	Cluster 15
Slc30a1	SLC30A1	22782	7779	6.1272e-35	1.13089	1.48866e-30	Cluster 15
Rsf1	RSF1	233532	51773	6.13217e-35	1.1016	1.48987e-30	Cluster 15
Ap1g1	AP1G1	11765	164	6.17368e-35	1.13764	1.49996e-30	Cluster 15
Yipf3	YIPF3	28064	25844	6.2263e-35	1.09707	1.51274e-30	Cluster 15
Rhof	RHOF	23912	54509	6.26819e-35	1.03086	1.52292e-30	Cluster 15
Snap23	SNAP23	20619	8773	6.29833e-35	1.10592	1.53024e-30	Cluster 15
Stat2	STAT2	20847	6773	6.30225e-35	1.08944	1.53119e-30	Cluster 15
Gm42670	NA	NA	NA	6.31272e-35	1.03922	1.53374e-30	Cluster 15
Isg15	ISG15	100038882	9636	6.37536e-35	1.04673	1.54896e-30	Cluster 1
Proser1	PROSER1	212127	80209	6.43625e-35	1.10264	1.56375e-30	Cluster 15
Tgfbr1	TGFBR1	21812	7046	6.50297e-35	1.10577	1.57996e-30	Cluster 15
Med7	MED7	66213	9443	6.53533e-35	1.14224	1.58782e-30	Cluster 15
Prkx	PRKX	19108	5613	6.58166e-35	1.38655	1.59908e-30	Cluster 15
Klra13-ps	NA	NA	NA	6.60797e-35	1.24563	1.60547e-30	Cluster 15
Zfp950	NA	NA	NA	6.62046e-35	1.14553	1.60851e-30	Cluster 15
Elmo2	ELMO2	140579	63916	6.63886e-35	1.23002	1.61298e-30	Cluster 15
Gm8979	NA	NA	NA	6.66845e-35	1.38647	1.62017e-30	Cluster 15
Pura	PURA	19290	5813	6.67587e-35	1.1395	1.62197e-30	Cluster 15
Tollip	TOLLIP	54473	54472	6.76972e-35	1.05677	1.64477e-30	Cluster 15
Zbp1	ZBP1	58203	81030	6.79591e-35	1.17852	1.65114e-30	Cluster 15
Ddx3x	DDX3X	13205	1654	6.86942e-35	1.291	1.66899e-30	Cluster 15
Scarna2	NA	NA	NA	6.8924e-35	-0.586189	1.67458e-30	Cluster 4
Eral1	ERAL1	57837	26284	6.91587e-35	1.10344	1.68028e-30	Cluster 15
Tgm2	TGM2	21817	7052	7.02327e-35	1.09689	1.70637e-30	Cluster 15
Zfp758	NA	NA	NA	7.04023e-35	1.18214	1.71049e-30	Cluster 15
Xrn1	XRN1	24127	54464	7.09951e-35	1.10464	1.7249e-30	Cluster 15
Bmyc	NA	NA	NA	7.18475e-35	1.15073	1.74561e-30	Cluster 15
Sidt2	SIDT2	214597	51092	7.25429e-35	1.09251	1.7625e-30	Cluster 15
Gatad2a	GATAD2A	234366	54815	7.26885e-35	1.34324	1.76604e-30	Cluster 15
Gm43863	NA	NA	NA	7.29537e-35	1.08902	1.77248e-30	Cluster 15
Mob3c	MOB3C	100465	148932	7.44097e-35	1.14656	1.80786e-30	Cluster 15
Tlr2	TLR2	24088	7097	7.45223e-35	1.29769	1.81059e-30	Cluster 15
Ggps1	GGPS1	14593	9453	7.57009e-35	1.13788	1.83923e-30	Cluster 15
Tnrc6a	TNRC6A	233833	27327	7.64713e-35	1.12552	1.85795e-30	Cluster 15
Cxcl10	CXCL10	15945	3627	7.73827e-35	1.15398	1.88009e-30	Cluster 15
Nagk	NAGK	56174	55577	7.78803e-35	1.06712	1.89218e-30	Cluster 15
Chmp6	CHMP6	208092	79643	7.94545e-35	1.27032	1.93043e-30	Cluster 15
Adora2b	ADORA2B	11541	136	8.16418e-35	1.13859	1.98357e-30	Cluster 15
Snw1	SNW1	66354	22938	8.21594e-35	1.30267	1.99615e-30	Cluster 15
Sike1	SIKE1	66641	80143	8.29862e-35	1.06231	2.01623e-30	Cluster 15
Vaultrc5	NA	NA	NA	8.35329e-35	1.07583	2.02951e-30	Cluster 15
Elmo1	ELMO1	140580	9844	8.3639e-35	1.19837	2.03209e-30	Cluster 15
Ier2	IER2	15936	9592	8.50181e-35	1.33773	2.0656e-30	Cluster 15
Upf1	UPF1	19704	5976	8.53331e-35	1.42656	2.07325e-30	Cluster 15
Atpaf2	ATPAF2	246782	91647	8.62991e-35	1.32873	2.09672e-30	Cluster 15
Ankle2	ANKLE2	71782	23141	8.66464e-35	1.23397	2.10516e-30	Cluster 15
Rrad	RRAD	56437	6236	8.69683e-35	1.14624	2.11298e-30	Cluster 15
Gm6210	NA	NA	NA	8.70229e-35	1.53153	2.11431e-30	Cluster 15
Appbp2	APPBP2	66884	10513	8.74295e-35	1.19372	2.12419e-30	Cluster 15
Gpbp1l1	GPBP1L1	77110	60313	8.78809e-35	1.10036	2.13515e-30	Cluster 15
Cers6	CERS6	241447	253782	9.0044e-35	1.45327	2.18771e-30	Cluster 15
Ccng2	CCNG2	12452	901	9.02214e-35	1.11626	2.19202e-30	Cluster 15
H13	HM13	14950	81502	9.0977e-35	1.232	2.21038e-30	Cluster 15
Sod2	SOD2	20656	6648	9.10323e-35	1.25711	2.21172e-30	Cluster 15
Epsti1	EPSTI1	108670	94240	9.10844e-35	1.26309	2.21299e-30	Cluster 15
Gm8797	NA	NA	NA	9.17179e-35	1.6347	2.22838e-30	Cluster 15
Irf9	IRF9	16391	10379	9.22227e-35	0.866481	2.24064e-30	Cluster 6
Gm16638	NA	NA	NA	9.25856e-35	1.06392	2.24946e-30	Cluster 15
Pdcd6ip	PDCD6IP	18571	10015	9.48037e-35	1.11157	2.30335e-30	Cluster 15
Nucb1	NUCB1	18220	4924	9.51137e-35	1.24791	2.31088e-30	Cluster 15
Mesdc2	NA	NA	NA	9.60945e-35	1.3039	2.33471e-30	Cluster 15
Tbc1d15	TBC1D15	66687	64786	9.62105e-35	1.11801	2.33753e-30	Cluster 15
Ripk1	RIPK1	19766	8737	9.71362e-35	1.25795	2.36002e-30	Cluster 15
Xist	NA	NA	NA	9.78677e-35	1.29753	2.37779e-30	Cluster 15
Zfp654	ZNF654	72020	55279	9.83393e-35	1.06942	2.38925e-30	Cluster 15
Uba5	UBA5	66663	79876	9.86452e-35	1.21378	2.39668e-30	Cluster 15
Ifit3	IFIT3	15959	3437	9.94206e-35	1.14016	2.41552e-30	Cluster 15
Rsbn1l	RSBN1L	242860	222194	9.99923e-35	1.12328	2.42941e-30	Cluster 15
Erdr1	NA	NA	NA	1.0016e-34	1.32142	2.43349e-30	Cluster 15
Nek9	NEK9	217718	91754	1.00256e-34	1.21782	2.43582e-30	Cluster 15
Ssfa2	NA	NA	NA	1.00722e-34	1.27366	2.44714e-30	Cluster 15
Irf7	IRF7	54123	3665	1.01774e-34	0.976338	2.4727e-30	Cluster 1
Susd3	SUSD3	66329	203328	1.02972e-34	1.35365	2.5018e-30	Cluster 15
Ankrd10	ANKRD10	102334	55608	1.02983e-34	1.22014	2.50208e-30	Cluster 15
Npc1	NPC1	18145	4864	1.04315e-34	1.01547	2.53443e-30	Cluster 15
Psip1	PSIP1	101739	11168	1.05184e-34	1.31255	2.55555e-30	Cluster 15
Magt1	MAGT1	67075	84061	1.05692e-34	1.46948	2.56789e-30	Cluster 15
Ino80	INO80	68142	54617	1.07189e-34	1.1479	2.60427e-30	Cluster 15
Pygb	PYGB	110078	5834	1.07666e-34	1.14147	2.61586e-30	Cluster 15
Tox4	TOX4	268741	9878	1.07765e-34	1.1611	2.61826e-30	Cluster 15
Ube2d3	UBE2D3	66105	7323	1.08472e-34	1.12955	2.63543e-30	Cluster 15
Sub1	SUB1	20024	10923	1.08621e-34	1.71744	2.63905e-30	Cluster 15
mt-Nd2	ND2	17717	4536	1.09621e-34	-0.693369	2.66336e-30	Cluster 12
Ino80dos	NA	NA	NA	1.09805e-34	1.11724	2.66782e-30	Cluster 15
Nf1	NF1	18015	4763	1.09893e-34	1.18736	2.66996e-30	Cluster 15
Olfm1	OLFM1	56177	10439	1.10504e-34	1.24859	2.6848e-30	Cluster 15
Furin	FURIN	18550	5045	1.10689e-34	1.23162	2.68931e-30	Cluster 15
Taf7	TAF7	24074	6879	1.11617e-34	1.04451	2.71185e-30	Cluster 15
Usf1	USF1	22278	7391	1.11718e-34	1.15363	2.71429e-30	Cluster 15
Nfkb2	NFKB2	18034	4791	1.1239e-34	1.10402	2.73062e-30	Cluster 15
Cfb	CFB	14962	629	1.12796e-34	1.10699	2.74049e-30	Cluster 15
Jup	JUP	16480	3728	1.1338e-34	1.14262	2.75468e-30	Cluster 15
D16Ertd472e	C21orf91	67102	54149	1.13839e-34	1.14286	2.76584e-30	Cluster 15
Gm6407	NA	NA	NA	1.1455e-34	1.18438	2.78311e-30	Cluster 15
Tceanc2	TCEANC2	66526	127428	1.15966e-34	1.06697	2.81752e-30	Cluster 15
Irf2	IRF2	16363	3660	1.17217e-34	1.19885	2.84789e-30	Cluster 15
Adipor2	ADIPOR2	68465	79602	1.1815e-34	1.17015	2.87058e-30	Cluster 15
Wtap	WTAP	60532	9589	1.18237e-34	1.3688	2.87269e-30	Cluster 15
Prex1	PREX1	277360	57580	1.19213e-34	1.04171	2.89639e-30	Cluster 15
Tmem128	TMEM128	66309	85013	1.19987e-34	1.15783	2.91521e-30	Cluster 15
Gm45871	NA	NA	NA	1.20167e-34	1.13648	2.91958e-30	Cluster 15
Med15	NA	NA	NA	1.20283e-34	1.13211	2.92239e-30	Cluster 15
Pon2	PON2	330260	5445	1.20677e-34	1.11943	2.93196e-30	Cluster 15
Ubap2l	NA	NA	NA	1.21022e-34	1.28048	2.94036e-30	Cluster 15
Mospd3	MOSPD3	68929	64598	1.21949e-34	1.23895	2.96286e-30	Cluster 15
Snora2b	NA	NA	NA	1.22054e-34	-0.544743	2.96543e-30	Cluster 4
Cnnm4	CNNM4	94220	26504	1.22645e-34	1.05275	2.97979e-30	Cluster 15
Abhd2	ABHD2	54608	11057	1.22713e-34	1.26319	2.98144e-30	Cluster 15
Gm24098	NA	NA	NA	1.23238e-34	1.24176	2.99419e-30	Cluster 15
Stxbp3-ps	NA	NA	NA	1.24003e-34	1.08107	3.01277e-30	Cluster 15
Gm18445	NA	NA	NA	1.24085e-34	1.11796	3.01477e-30	Cluster 15
Tmem59	TMEM59	56374	9528	1.24217e-34	1.11265	3.01799e-30	Cluster 15
Arhgap17	ARHGAP17	70497	55114	1.24264e-34	1.10502	3.01913e-30	Cluster 15
Derl1	DERL1	67819	79139	1.2427e-34	1.21193	3.01927e-30	Cluster 15
Zyx	ZYX	22793	7791	1.24561e-34	1.15383	3.02633e-30	Cluster 15
Sdc3	SDC3	20970	9672	1.2471e-34	1.05439	3.02994e-30	Cluster 15
Gfpt1	GFPT1	14583	2673	1.27854e-34	1.21113	3.10634e-30	Cluster 15
Cxcl13	CXCL13	55985	10563	1.28898e-34	1.02562	3.13172e-30	Cluster 15
Lmna	LMNA	16905	4000	1.2966e-34	1.2362	3.15022e-30	Cluster 15
H2-T22	NA	NA	NA	1.2995e-34	1.07479	3.15728e-30	Cluster 15
Ap2b1	NA	NA	NA	1.30643e-34	1.20022	3.17409e-30	Cluster 15
Steap4	STEAP4	117167	79689	1.3084e-34	1.11287	3.17889e-30	Cluster 15
Tifa	TIFA	211550	92610	1.31046e-34	1.17963	3.18389e-30	Cluster 15
Dctn4	DCTN4	67665	51164	1.31173e-34	1.22206	3.18699e-30	Cluster 15
AC092710.2	NA	NA	NA	1.33101e-34	1.10213	3.23383e-30	Cluster 15
Eif1	NA	NA	NA	1.332e-34	1.23851	3.23623e-30	Cluster 15
BC005537	C6orf62	79555	81688	1.33369e-34	1.48445	3.24032e-30	Cluster 15
Ercc6l2	ERCC6L2	76251	375748	1.33982e-34	1.36693	3.25522e-30	Cluster 15
Dph3	DPH3	105638	285381	1.34096e-34	1.15163	3.25799e-30	Cluster 15
Copb2	COPB2	50797	9276	1.34142e-34	1.21239	3.25912e-30	Cluster 15
Zfp445	ZNF445	235682	353274	1.34363e-34	1.29943	3.26448e-30	Cluster 15
Ocel1	OCEL1	77090	79629	1.35841e-34	1.04456	3.30039e-30	Cluster 15
Tmem176a	TMEM176A	66058	55365	1.36144e-34	1.21581	3.30775e-30	Cluster 15
Pknox1	PKNOX1	18771	5316	1.38969e-34	1.20878	3.37638e-30	Cluster 15
Rasa3	RASA3	19414	22821	1.39666e-34	1.21917	3.39333e-30	Cluster 15
Cflar	CFLAR	12633	8837	1.39711e-34	1.02978	3.39441e-30	Cluster 15
D230025D16Rik	C16orf70	234678	80262	1.43611e-34	1.24742	3.48918e-30	Cluster 15
Trim30d	NA	NA	NA	1.522e-34	1.13597	3.69785e-30	Cluster 15
Clic1	CLIC1	114584	1192	1.54011e-34	1.13642	3.74185e-30	Cluster 15
Tbpl1	TBPL1	237336	9519	1.54474e-34	1.09816	3.7531e-30	Cluster 15
Sh2b3	SH2B3	16923	10019	1.54693e-34	1.08398	3.75843e-30	Cluster 15
Rab37	RAB37	58222	326624	1.54824e-34	1.35475	3.76161e-30	Cluster 15
Lysmd3	LYSMD3	80289	116068	1.55023e-34	1.01605	3.76643e-30	Cluster 15
Ubap1	UBAP1	67123	51271	1.5765e-34	1.06945	3.83025e-30	Cluster 15
Gm5857	NA	NA	NA	1.60056e-34	1.29829	3.88873e-30	Cluster 15
Gm5511	NA	NA	NA	1.60894e-34	1.37384	3.90908e-30	Cluster 15
Dgke	DGKE	56077	8526	1.61172e-34	1.21767	3.91583e-30	Cluster 15
Mbtps1	MBTPS1	56453	8720	1.64128e-34	1.05106	3.98765e-30	Cluster 15
Tmem55a	NA	NA	NA	1.64648e-34	1.27765	4.00028e-30	Cluster 15
Rbbp6	RBBP6	19647	5930	1.64941e-34	1.34306	4.0074e-30	Cluster 15
Hsd17b12	HSD17B12	56348	51144	1.65887e-34	1.32675	4.0304e-30	Cluster 15
Tmem184b	TMEM184B	223693	25829	1.67342e-34	1.13251	4.06574e-30	Cluster 15
Acbd4	ACBD4	67131	79777	1.67721e-34	1.01994	4.07495e-30	Cluster 15
Phf3	PHF3	213109	23469	1.68414e-34	1.09452	4.09179e-30	Cluster 15
Slc12a9	SLC12A9	83704	56996	1.69941e-34	1.06367	4.12889e-30	Cluster 15
Dgkd	DGKD	227333	8527	1.70707e-34	1.10295	4.14749e-30	Cluster 15
Herpud2	HERPUD2	80517	64224	1.71589e-34	1.09492	4.16892e-30	Cluster 15
BC030336	NA	NA	NA	1.72441e-34	1.04944	4.18964e-30	Cluster 15
Atraid	ATRAID	381629	51374	1.73277e-34	1.12832	4.20995e-30	Cluster 15
Rab8a	RAB8A	17274	4218	1.73617e-34	1.09963	4.21819e-30	Cluster 15
Tor1b	TOR1B	30934	27348	1.73642e-34	1.20482	4.21881e-30	Cluster 15
Wsb1	WSB1	78889	26118	1.73879e-34	1.22488	4.22457e-30	Cluster 15
Fam192a	FAM192A	102122	80011	1.76325e-34	1.28243	4.28399e-30	Cluster 15
Uimc1	UIMC1	20184	51720	1.77008e-34	1.16829	4.3006e-30	Cluster 15
Mbip	MBIP	217588	51562	1.77273e-34	1.03457	4.30702e-30	Cluster 15
H2-Q10	HLA-A	15007	3105	1.77684e-34	1.03278	4.31702e-30	Cluster 15
Eva1b	EVA1B	230752	55194	1.77766e-34	1.06298	4.31901e-30	Cluster 15
Wdr44	WDR44	72404	54521	1.793e-34	1.09361	4.35626e-30	Cluster 15
Zfr	ZFR	22763	51663	1.79551e-34	1.37601	4.36238e-30	Cluster 15
Rufy2	RUFY2	70432	55680	1.80453e-34	1.0258	4.3843e-30	Cluster 15
Rabgap1l	RABGAP1L	29809	9910	1.80969e-34	1.18488	4.39682e-30	Cluster 15
Emilin2	EMILIN2	246707	84034	1.82748e-34	1.61524	4.44006e-30	Cluster 15
Osgep	OSGEP	66246	55644	1.82784e-34	1.18427	4.44092e-30	Cluster 15
St6galnac6	ST6GALNAC6	50935	30815	1.85987e-34	1.12378	4.51874e-30	Cluster 15
Eif1-ps1	NA	NA	NA	1.87983e-34	1.11467	4.56724e-30	Cluster 15
Upp1	UPP1	22271	7378	1.89202e-34	0.991456	4.59685e-30	Cluster 12
Gimap9	NA	NA	NA	1.89237e-34	1.19489	4.59771e-30	Cluster 15
L1cam	L1CAM	16728	3897	1.90655e-34	1.03873	4.63216e-30	Cluster 15
Vcpip1	VCPIP1	70675	80124	1.91653e-34	1.07387	4.65639e-30	Cluster 15
Fam63a	NA	NA	NA	1.92046e-34	1.08753	4.66594e-30	Cluster 15
Rab5a	RAB5A	271457	5868	1.94081e-34	0.995892	4.71539e-30	Cluster 15
Dnajc25	DNAJC25	72429	548645	1.96563e-34	1.20591	4.77568e-30	Cluster 15
Vps54	VPS54	245944	51542	1.97885e-34	1.08047	4.80782e-30	Cluster 15
Nkiras2	NKIRAS2	71966	28511	1.99373e-34	1.0848	4.84398e-30	Cluster 15
Hmgxb4	HMGXB4	70823	10042	1.9946e-34	1.20935	4.84609e-30	Cluster 15
Dag1	DAG1	13138	1605	2.02154e-34	1.1375	4.91153e-30	Cluster 15
Uvssa	UVSSA	71101	57654	2.02638e-34	1.16859	4.9233e-30	Cluster 15
Gm13822	NA	NA	NA	2.05023e-34	0.923087	4.98124e-30	Cluster 6
Pias1	PIAS1	56469	8554	2.05646e-34	1.14398	4.99638e-30	Cluster 15
Gm6335	NA	NA	NA	2.06251e-34	1.1017	5.01109e-30	Cluster 15
Sdhb	SDHB	67680	6390	2.07259e-34	1.30468	5.03557e-30	Cluster 15
Gm15604	NA	NA	NA	2.08396e-34	1.32005	5.06319e-30	Cluster 15
Polb	POLB	18970	5423	2.09829e-34	1.04439	5.09801e-30	Cluster 15
Cdc14a	CDC14A	229776	8556	2.10524e-34	1.15113	5.11489e-30	Cluster 15
Lamtor5	LAMTOR5	68576	10542	2.12333e-34	1.17414	5.15885e-30	Cluster 15
Spred2	SPRED2	114716	200734	2.14382e-34	1.16343	5.20862e-30	Cluster 15
Zc3hc1	ZC3HC1	232679	51530	2.17305e-34	1.26547	5.27963e-30	Cluster 15
Notch1	NOTCH1	18128	4851	2.18434e-34	1.14698	5.30708e-30	Cluster 15
Cacul1	CACUL1	78832	143384	2.20278e-34	1.07943	5.35187e-30	Cluster 15
Atxn7l3b	ATXN7L3B	382423	552889	2.24354e-34	1.36959	5.45092e-30	Cluster 15
Map7d1	MAP7D1	245877	55700	2.26553e-34	1.22669	5.50434e-30	Cluster 15
Ppp2r1a	PPP2R1A	51792	5518	2.26748e-34	1.17314	5.50907e-30	Cluster 15
Ccl12	CCL2	20293	6347	2.2694e-34	1.01457	5.51373e-30	Cluster 15
Fbrsl1	FBRSL1	381668	57666	2.28702e-34	1.12329	5.55655e-30	Cluster 15
Mfsd14b	MFSD14B	66631	84641	2.2974e-34	1.30676	5.58177e-30	Cluster 15
Eif4g3	EIF4G3	230861	8672	2.30635e-34	1.13777	5.60351e-30	Cluster 15
Abcf1	ABCF1	224742	23	2.30917e-34	1.48037	5.61036e-30	Cluster 15
Batf	BATF	53314	10538	2.31079e-34	1.23626	5.6143e-30	Cluster 15
Nup210	NUP210	54563	23225	2.31882e-34	1.21332	5.63381e-30	Cluster 15
Phip	PHIP	83946	55023	2.32326e-34	1.20426	5.64459e-30	Cluster 15
Gzma	GZMA	14938	3001	2.3262e-34	1.23297	5.65174e-30	Cluster 15
Ppil4	PPIL4	67418	85313	2.33572e-34	1.10687	5.67486e-30	Cluster 15
Trmt112	TRMT112	67674	51504	2.37813e-34	1.32913	5.77791e-30	Cluster 15
Med29	MED29	67224	55588	2.40322e-34	1.14278	5.83888e-30	Cluster 15
Cwc25	CWC25	67480	54883	2.40555e-34	1.10169	5.84454e-30	Cluster 15
Dnajc1	DNAJC1	13418	64215	2.41429e-34	1.23508	5.86576e-30	Cluster 15
Tmem234	TMEM234	76799	56063	2.41461e-34	1.21847	5.86654e-30	Cluster 15
Map1lc3b	MAP1LC3B	67443	81631	2.4174e-34	1.01945	5.8733e-30	Cluster 15
Tmem50a	TMEM50A	71817	23585	2.43631e-34	1.1968	5.91926e-30	Cluster 15
2310035C23Rik	NA	NA	NA	2.44332e-34	1.06219	5.93628e-30	Cluster 15
Ube2h	UBE2H	22214	7328	2.449e-34	1.06789	5.9501e-30	Cluster 15
Oasl2	NA	NA	NA	2.45784e-34	1.03547	5.97158e-30	Cluster 15
Mier1	MIER1	71148	57708	2.49732e-34	1.19024	6.06748e-30	Cluster 15
Gm12346	NA	NA	NA	2.50855e-34	1.92716	6.09478e-30	Cluster 15
Ubxn1	UBXN1	225896	51035	2.51145e-34	1.26035	6.10181e-30	Cluster 15
Usp16	USP16	74112	10600	2.52143e-34	1.22277	6.12606e-30	Cluster 15
Zfp148	ZNF148	22661	7707	2.53717e-34	1.21263	6.16431e-30	Cluster 15
Marcksl1	MARCKSL1	17357	65108	2.57845e-34	1.13004	6.2646e-30	Cluster 15
Gm7676	NA	NA	NA	2.60222e-34	1.49327	6.32235e-30	Cluster 15
Gm8989	NA	NA	NA	2.60809e-34	1.12453	6.33661e-30	Cluster 15
Itpr2	ITPR2	16439	3709	2.62265e-34	1.05468	6.37199e-30	Cluster 15
Rab1a	RAB1A	19324	5861	2.64383e-34	1.22837	6.42345e-30	Cluster 15
Foxo3	FOXO3	56484	2309	2.66394e-34	1.19557	6.47231e-30	Cluster 15
Trim34a	TRIM6-TRIM34	94094	445372	2.66482e-34	1.05957	6.47445e-30	Cluster 15
Ptger4	PTGER4	19219	5734	2.69087e-34	1.08485	6.53773e-30	Cluster 15
Xrn2	XRN2	24128	22803	2.72521e-34	1.31015	6.62118e-30	Cluster 15
Dcxr	DCXR	67880	51181	2.73437e-34	1.15074	6.64342e-30	Cluster 15
Ccnc	CCNC	51813	892	2.75875e-34	1.13479	6.70267e-30	Cluster 15
Nfkb1	NFKB1	18033	4790	2.79365e-34	1.20719	6.78746e-30	Cluster 15
Gimap4	GIMAP4	107526	55303	2.80522e-34	1.19569	6.81556e-30	Cluster 15
Aida	AIDA	108909	64853	2.81951e-34	1.26567	6.85029e-30	Cluster 15
Rexo1	REXO1	66932	57455	2.82403e-34	1.27369	6.86126e-30	Cluster 15
Myo9b	MYO9B	17925	4650	2.82439e-34	1.06565	6.86213e-30	Cluster 15
Fam193a	FAM193A	231128	8603	2.82557e-34	1.11144	6.865e-30	Cluster 15
Tpst2	TPST2	22022	8459	2.82653e-34	1.11721	6.86734e-30	Cluster 15
Med13l	MED13L	76199	23389	2.83187e-34	1.07419	6.88032e-30	Cluster 15
Rcn2	RCN2	26611	5955	2.83782e-34	1.23147	6.89477e-30	Cluster 15
Sc5d	SC5D	235293	6309	2.84646e-34	1.20079	6.91576e-30	Cluster 15
Fam45a	FAM45A	67894	404636	2.84801e-34	1.10528	6.91953e-30	Cluster 15
Smcr8	SMCR8	237782	140775	2.84982e-34	1.01699	6.92393e-30	Cluster 15
Nsun6	NSUN6	74455	221078	2.85305e-34	1.11769	6.93176e-30	Cluster 15
Gm13009	NA	NA	NA	2.86087e-34	1.36008	6.95077e-30	Cluster 15
Dpep2	DPEP2	319446	64174	2.90654e-34	1.04309	7.06173e-30	Cluster 15
Klra4	NA	NA	NA	2.91229e-34	1.177	7.07569e-30	Cluster 15
Smg5	SMG5	229512	23381	2.93461e-34	1.10035	7.12994e-30	Cluster 15
Sptlc1	SPTLC1	268656	10558	2.93841e-34	1.15822	7.13917e-30	Cluster 15
Fam204a	FAM204A	76539	63877	2.9509e-34	1.12466	7.16952e-30	Cluster 15
Rab3gap1	RAB3GAP1	226407	22930	2.95633e-34	1.26617	7.1827e-30	Cluster 15
Cul5	CUL5	75717	8065	2.9571e-34	1.30645	7.18457e-30	Cluster 15
Arf4	ARF4	11843	378	2.96332e-34	1.11757	7.19967e-30	Cluster 15
Irak1	IRAK1	16179	3654	2.97275e-34	1.34105	7.22259e-30	Cluster 15
Adam8	ADAM8	11501	101	3.06826e-34	1.06565	7.45464e-30	Cluster 15
Asah1	ASAH1	11886	427	3.08221e-34	1.16926	7.48855e-30	Cluster 15
Lrch1	LRCH1	380916	23143	3.17108e-34	1.15027	7.70447e-30	Cluster 15
Keap1	KEAP1	50868	9817	3.18216e-34	1.47181	7.73138e-30	Cluster 15
Lpar6	LPAR6	67168	10161	3.1929e-34	1.24363	7.75747e-30	Cluster 15
Snora21	NA	NA	NA	3.21558e-34	-0.592765	7.81256e-30	Cluster 4
Anapc10	ANAPC10	68999	10393	3.21957e-34	1.13542	7.82226e-30	Cluster 15
P2rx7	P2RX7	18439	5027	3.26047e-34	1.02184	7.92164e-30	Cluster 15
Rassf1	RASSF1	56289	11186	3.27495e-34	1.17447	7.95682e-30	Cluster 15
Ttc7	TTC7A	225049	57217	3.27873e-34	1.23328	7.966e-30	Cluster 15
Jund	JUND	16478	3727	3.28375e-34	1.16682	7.97819e-30	Cluster 15
Dynll1	DYNLL1	56455	8655	3.34273e-34	1.29543	8.12149e-30	Cluster 15
Snx19	SNX19	102607	399979	3.43814e-34	1.06882	8.3533e-30	Cluster 15
Clta	CLTA	12757	1211	3.45664e-34	1.20898	8.39826e-30	Cluster 15
Gm11918	NA	NA	NA	3.47248e-34	1.08329	8.43674e-30	Cluster 15
Myl12a	MYL12B	67268	103910	3.50798e-34	1.15623	8.52298e-30	Cluster 15
Ralgds	RALGDS	19730	5900	3.51088e-34	1.00763	8.53003e-30	Cluster 15
Gosr1	GOSR1	53334	9527	3.53847e-34	1.12512	8.59708e-30	Cluster 15
Slc25a36	SLC25A36	192287	55186	3.55241e-34	1.15383	8.63094e-30	Cluster 15
Slc6a6	SLC6A6	21366	6533	3.58003e-34	1.30162	8.69804e-30	Cluster 15
Dpp8	DPP8	74388	54878	3.60309e-34	1.06922	8.75406e-30	Cluster 15
Fbxo33	FBXO33	70611	254170	3.61492e-34	1.14717	8.78282e-30	Cluster 15
Rbm38	RBM38	56190	55544	3.63079e-34	0.700963	8.82137e-30	Cluster 6
Gm24272	NA	NA	NA	3.69018e-34	1.24801	8.96567e-30	Cluster 15
Cd83	CD83	12522	9308	3.7095e-34	1.25437	9.0126e-30	Cluster 15
Vcan	VCAN	13003	1462	3.7187e-34	1.1463	9.03495e-30	Cluster 15
Scnm1	SCNM1	69269	79005	3.7676e-34	1.17467	9.15375e-30	Cluster 15
Frmd6	FRMD6	319710	122786	3.78063e-34	1.13937	9.18543e-30	Cluster 15
Smap2	SMAP2	69780	64744	3.80262e-34	1.20854	9.23885e-30	Cluster 15
Dnajc7	DNAJC7	56354	7266	3.82931e-34	1.18733	9.3037e-30	Cluster 15
Ms4a4d	NA	NA	NA	3.86082e-34	1.00886	9.38025e-30	Cluster 15
Fkbp8	FKBP8	14232	23770	3.88269e-34	1.1746	9.43337e-30	Cluster 15
Atxn3	ATXN3	110616	4287	3.90817e-34	1.23511	9.49528e-30	Cluster 15
Gm20559	NA	NA	NA	3.9141e-34	1.05424	9.5097e-30	Cluster 15
P2ry12	P2RY12	70839	64805	3.92852e-34	0.978999	9.54472e-30	Cluster 15
Tmem156	TMEM156	243025	80008	3.94428e-34	1.07648	9.58302e-30	Cluster 15
Rchy1	RCHY1	68098	25898	3.94665e-34	1.05669	9.58878e-30	Cluster 15
Tiprl	TIPRL	226591	261726	3.95266e-34	1.21005	9.60338e-30	Cluster 15
Zbtb7a	ZBTB7A	16969	51341	3.98207e-34	1.27801	9.67483e-30	Cluster 15
Rgs1	RGS1	50778	5996	3.98299e-34	1.53803	9.67707e-30	Cluster 15
Gm9402	NA	NA	NA	4.01146e-34	1.22308	9.74624e-30	Cluster 15
Vps4b	VPS4B	20479	9525	4.01212e-34	1.09828	9.74785e-30	Cluster 15
Ahr	AHR	11622	196	4.05656e-34	1.17336	9.85582e-30	Cluster 15
Vhl	VHL	22346	7428	4.09797e-34	1.04372	9.95643e-30	Cluster 15
Snapin	SNAPIN	20615	23557	4.11187e-34	1.10848	9.99021e-30	Cluster 15
Zfp281	ZNF281	226442	23528	4.12248e-34	1.23113	1.0016e-29	Cluster 15
Map3k2	MAP3K2	26405	10746	4.13686e-34	1.13289	1.00509e-29	Cluster 15
Ctnnb1	CTNNB1	12387	1499	4.14268e-34	1.11235	1.0065e-29	Cluster 15
Xiap	XIAP	11798	331	4.156e-34	1.16214	1.00974e-29	Cluster 15
Dpy19l4	DPY19L4	381510	286148	4.15927e-34	1.27121	1.01054e-29	Cluster 15
Homer1	HOMER1	26556	9456	4.21032e-34	1.13856	1.02294e-29	Cluster 15
Fam53b	FAM53B	77938	9679	4.24157e-34	1.144	1.03053e-29	Cluster 15
Dnajc18	DNAJC18	76594	202052	4.28079e-34	1.17416	1.04006e-29	Cluster 15
Gm20768	NA	NA	NA	4.37596e-34	1.35637	1.06318e-29	Cluster 15
Icosl	ICOSLG	50723	23308	4.42904e-34	1.15529	1.07608e-29	Cluster 15
Zmynd8	ZMYND8	228880	23613	4.43696e-34	1.04822	1.078e-29	Cluster 15
Prr3	PRR3	75210	80742	4.47554e-34	1.13125	1.08738e-29	Cluster 15
Lamtor3	LAMTOR3	56692	8649	4.522e-34	1.09391	1.09866e-29	Cluster 15
Sec23b	SEC23B	27054	10483	4.55039e-34	1.17977	1.10556e-29	Cluster 15
Gde1	GDE1	56209	51573	4.55285e-34	1.11552	1.10616e-29	Cluster 15
Fkbp1a	FKBP1A	14225	2280	4.56011e-34	1.39518	1.10793e-29	Cluster 15
Ifnar2	IFNAR2	15976	3455	4.58658e-34	1.21536	1.11436e-29	Cluster 15
Snord55	NA	NA	NA	4.61133e-34	-0.532933	1.12037e-29	Cluster 4
Ptpn2	PTPN2	19255	5771	4.68578e-34	1.21529	1.13846e-29	Cluster 15
Exosc10	EXOSC10	50912	5394	4.68823e-34	1.13114	1.13905e-29	Cluster 15
Fth1	FTH1	14319	2495	4.72286e-34	1.1078	1.14747e-29	Cluster 1
Skil	SKIL	20482	6498	4.74139e-34	1.71527	1.15197e-29	Cluster 15
Snrpa	NA	NA	NA	4.74973e-34	1.45797	1.15399e-29	Cluster 15
Esd	ESD	13885	2098	4.82142e-34	1.17933	1.17141e-29	Cluster 15
Paxbp1	PAXBP1	67367	94104	4.84523e-34	1.14603	1.1772e-29	Cluster 15
Pros1	PROS1	19128	5627	4.87411e-34	1.10884	1.18421e-29	Cluster 15
Nucb2	NUCB2	53322	4925	4.88134e-34	1.22689	1.18597e-29	Cluster 15
Mycbp2	MYCBP2	105689	23077	4.93045e-34	1.22558	1.1979e-29	Cluster 15
Cnot6l	CNOT6L	231464	246175	4.93851e-34	1.31909	1.19986e-29	Cluster 15
Psmg1	PSMG1	56088	8624	4.94145e-34	-0.624391	1.20057e-29	Cluster 4
Lyrm2	LYRM2	108755	57226	4.95876e-34	1.08801	1.20478e-29	Cluster 15
Saa3	NA	NA	NA	5.01039e-34	1.30021	1.21732e-29	Cluster 15
Atxn1l	ATXN1L	52335	342371	5.01791e-34	1.0609	1.21915e-29	Cluster 15
Ino80d	INO80D	227195	54891	5.0191e-34	1.12625	1.21944e-29	Cluster 15
Gm4017	NA	NA	NA	5.03083e-34	1.15509	1.22229e-29	Cluster 15
Ddx49	DDX49	234374	54555	5.09061e-34	1.32466	1.23681e-29	Cluster 15
Gm12389	NA	NA	NA	5.13717e-34	1.37808	1.24813e-29	Cluster 15
Zfp809	NA	NA	NA	5.1407e-34	1.17767	1.24899e-29	Cluster 15
Ddx52	DDX52	78394	11056	5.178e-34	1.26614	1.25805e-29	Cluster 15
Cog3	COG3	338337	83548	5.18278e-34	1.17372	1.25921e-29	Cluster 15
Dtx2	DTX2	74198	113878	5.2179e-34	1.12215	1.26774e-29	Cluster 15
Crnkl1	CRNKL1	66877	51340	5.22597e-34	1.17532	1.2697e-29	Cluster 15
AC135633.1	NA	NA	NA	5.24318e-34	1.14696	1.27388e-29	Cluster 15
Socs1	SOCS1	12703	8651	5.2777e-34	0.969152	1.28227e-29	Cluster 15
Gdap2	GDAP2	14547	54834	5.27893e-34	1.16034	1.28257e-29	Cluster 15
Cast	CAST	12380	831	5.34369e-34	1.07931	1.2983e-29	Cluster 15
Ddx60	DDX60	234311	55601	5.35302e-34	1.0887	1.30057e-29	Cluster 15
Kat6b	NA	NA	NA	5.38231e-34	1.10048	1.30769e-29	Cluster 15
Trim24	TRIM24	21848	8805	5.49097e-34	1.09354	1.33409e-29	Cluster 15
Tsc22d1	TSC22D1	21807	8848	5.49182e-34	1.242	1.33429e-29	Cluster 15
Sos2	SOS2	20663	6655	5.5219e-34	1.07619	1.3416e-29	Cluster 15
Naa60	NAA60	74763	79903	5.55263e-34	1.04674	1.34907e-29	Cluster 15
Riok1	RIOK1	71340	83732	5.55609e-34	1.24643	1.34991e-29	Cluster 15
R3hdm2	R3HDM2	71750	22864	5.57637e-34	1.21306	1.35483e-29	Cluster 15
Eif1a	EIF1AX	13664	1964	5.6021e-34	1.42407	1.36109e-29	Cluster 15
Larp4b	LARP4B	217980	23185	5.6045e-34	1.25922	1.36167e-29	Cluster 15
Mien1	MIEN1	103742	84299	5.64876e-34	1.13416	1.37242e-29	Cluster 15
Rnf214	RNF214	235315	257160	5.64931e-34	1.11697	1.37256e-29	Cluster 15
Sfxn5	SFXN5	94282	94097	5.71194e-34	1.01613	1.38777e-29	Cluster 15
Cd9	CD9	12527	928	5.7281e-34	1.04025	1.3917e-29	Cluster 12
Rrp1	NA	NA	NA	5.73685e-34	1.39484	1.39383e-29	Cluster 15
Bet1l	BET1L	54399	51272	5.79914e-34	1.07001	1.40896e-29	Cluster 15
Clip1	CLIP1	56430	6249	5.82981e-34	1.18821	1.41641e-29	Cluster 15
Msn	MSN	17698	4478	5.97907e-34	1.23241	1.45267e-29	Cluster 15
Etv3	ETV3	27049	2117	6.10668e-34	1.17632	1.48368e-29	Cluster 15
Arih2	ARIH2	23807	10425	6.15919e-34	1.08018	1.49644e-29	Cluster 15
Ahcyl2	AHCYL2	74340	23382	6.18431e-34	1.20731	1.50254e-29	Cluster 15
Chtf8	CHTF8	214987	54921	6.22862e-34	1.24876	1.51331e-29	Cluster 15
Mapkap1	MAPKAP1	227743	79109	6.33552e-34	1.22987	1.53928e-29	Cluster 15
Rbpms	RBPMS	19663	11030	6.37502e-34	1.33058	1.54887e-29	Cluster 15
Zfp609	ZNF609	214812	23060	6.43507e-34	1.14733	1.56346e-29	Cluster 15
Lnpep	LNPEP	240028	4012	6.47962e-34	1.073	1.57429e-29	Cluster 15
Ndrg3	NDRG3	29812	57446	6.57804e-34	1.17605	1.5982e-29	Cluster 15
Mecp2	MECP2	17257	4204	6.60235e-34	1.13	1.60411e-29	Cluster 15
Oas1g	OAS1	23960	4938	6.60673e-34	1.14761	1.60517e-29	Cluster 15
Jmjd1c	JMJD1C	108829	221037	6.68087e-34	1.07125	1.62318e-29	Cluster 15
Cd48	CD48	12506	962	6.70907e-34	1.33384	1.63004e-29	Cluster 15
Rybp	RYBP	56353	23429	6.73706e-34	1.24811	1.63684e-29	Cluster 15
Picalm	PICALM	233489	8301	6.74529e-34	1.38361	1.63884e-29	Cluster 15
Ddx5	DDX5	13207	1655	6.78374e-34	1.28718	1.64818e-29	Cluster 15
Taok1	TAOK1	216965	57551	6.80503e-34	1.17177	1.65335e-29	Cluster 15
Tceal9	TCEAL9	22381	51186	6.80988e-34	1.3699	1.65453e-29	Cluster 15
Dxo	DXO	112403	1797	6.81903e-34	1.11393	1.65675e-29	Cluster 15
Pigk	PIGK	329777	10026	6.83393e-34	1.12913	1.66037e-29	Cluster 15
Pmm2	PMM2	54128	5373	6.84001e-34	1.22079	1.66185e-29	Cluster 15
Trappc1	TRAPPC1	245828	58485	6.86391e-34	1.15038	1.66766e-29	Cluster 15
Nfkbib	NFKBIB	18036	4793	6.88886e-34	1.03707	1.67372e-29	Cluster 15
Grasp	GRASP	56149	160622	6.96791e-34	1.08943	1.69292e-29	Cluster 15
Emd	EMD	13726	2010	7.09407e-34	1.3072	1.72357e-29	Cluster 15
Kat5	KAT5	81601	10524	7.09542e-34	1.12168	1.7239e-29	Cluster 15
Zdhhc8	ZDHHC8	27801	29801	7.1508e-34	1.07491	1.73736e-29	Cluster 15
Tmem127	TMEM127	69470	55654	7.17682e-34	1.1676	1.74368e-29	Cluster 15
Eea1	EEA1	216238	8411	7.25769e-34	1.0678	1.76333e-29	Cluster 15
Chmp7	CHMP7	105513	91782	7.31723e-34	1.10559	1.77779e-29	Cluster 15
Mcl1	MCL1	17210	4170	7.31813e-34	1.28152	1.77801e-29	Cluster 15
Pex13	PEX13	72129	5194	7.32661e-34	1.20125	1.78007e-29	Cluster 15
Klhl6	KLHL6	239743	89857	7.3554e-34	1.21355	1.78707e-29	Cluster 15
Klf16	NA	NA	NA	7.36761e-34	1.15246	1.79004e-29	Cluster 15
Chd2	CHD2	244059	1106	7.37561e-34	1.04526	1.79198e-29	Cluster 15
Gab1	GAB1	14388	2549	7.38187e-34	1.2453	1.7935e-29	Cluster 15
Parp14	PARP14	547253	54625	7.39856e-34	1.10358	1.79755e-29	Cluster 15
Mboat1	MBOAT1	218121	154141	7.4503e-34	1.12385	1.81013e-29	Cluster 15
Kpna4	KPNA4	16649	3840	7.57785e-34	1.08289	1.84112e-29	Cluster 15
Chmp1a	CHMP1A	234852	5119	7.62951e-34	1.13609	1.85366e-29	Cluster 15
Hivep1	HIVEP1	110521	3096	7.68438e-34	1.0481	1.867e-29	Cluster 15
Txndc16	TXNDC16	70561	57544	7.73057e-34	0.991167	1.87822e-29	Cluster 15
Atp5d	ATP5F1D	66043	513	7.73548e-34	1.29303	1.87941e-29	Cluster 15
Prkaa1	PRKAA1	105787	5562	7.77565e-34	1.06812	1.88917e-29	Cluster 15
Arg2	ARG2	11847	384	7.78796e-34	1.10581	1.89216e-29	Cluster 15
Acox1	ACOX1	11430	51	7.83533e-34	1.15501	1.90367e-29	Cluster 15
Prkch	PRKCH	18755	5583	7.86192e-34	1.19013	1.91013e-29	Cluster 15
Ip6k1	IP6K1	27399	9807	7.891e-34	0.997992	1.9172e-29	Cluster 15
Cers5	CERS5	71949	91012	7.92592e-34	1.09738	1.92568e-29	Cluster 15
Sqle	SQLE	20775	6713	7.9615e-34	1.19681	1.93433e-29	Cluster 15
Smad2	SMAD2	17126	4087	8.07737e-34	1.19481	1.96248e-29	Cluster 15
Hexim1	HEXIM1	192231	10614	8.08804e-34	1.03396	1.96507e-29	Cluster 15
Gm6290	NA	NA	NA	8.14038e-34	1.30072	1.97779e-29	Cluster 15
Rmnd5a	RMND5A	68477	64795	8.16457e-34	1.03763	1.98366e-29	Cluster 15
Rnf6	RNF6	74132	6049	8.18142e-34	1.05311	1.98776e-29	Cluster 15
Klrd1	KLRD1	16643	3824	8.1927e-34	1.08972	1.9905e-29	Cluster 15
Arl5a	ARL5A	75423	26225	8.24275e-34	1.20951	2.00266e-29	Cluster 15
Med1	MED1	19014	5469	8.37385e-34	1.17214	2.03451e-29	Cluster 15
Itgax	ITGAX	16411	3687	8.43613e-34	1.016	2.04964e-29	Cluster 15
Cmpk2	CMPK2	22169	129607	8.45835e-34	0.881705	2.05504e-29	Cluster 6
Ube2d1	UBE2D1	216080	7321	8.4693e-34	1.06734	2.0577e-29	Cluster 15
Pde4d	NA	NA	NA	8.50277e-34	1.08614	2.06583e-29	Cluster 15
Dhx36	DHX36	72162	170506	8.60193e-34	1.3468	2.08993e-29	Cluster 15
Gak	GAK	231580	2580	8.61117e-34	1.09403	2.09217e-29	Cluster 15
Usp2	USP2	53376	9099	8.62338e-34	1.13497	2.09514e-29	Cluster 15
Spata5	SPATA5	57815	166378	8.65434e-34	1.1935	2.10266e-29	Cluster 15
Atf2	ATF2	11909	1386	8.70952e-34	1.1285	2.11607e-29	Cluster 15
Fyb	FYB1	23880	2533	8.76405e-34	1.37292	2.12931e-29	Cluster 15
Etohd2	NA	NA	NA	8.80745e-34	1.2055	2.13986e-29	Cluster 15
Tmed10	TMED10	68581	10972	8.8105e-34	1.3734	2.1406e-29	Cluster 15
Tmem87a	TMEM87A	211499	25963	8.82455e-34	1.16675	2.14401e-29	Cluster 15
Tep1	TEP1	21745	7011	8.8439e-34	1.11795	2.14871e-29	Cluster 15
Ergic2	ERGIC2	67456	51290	8.96497e-34	1.1638	2.17813e-29	Cluster 15
Tle1	TLE1	21885	7088	9.02771e-34	1.19871	2.19337e-29	Cluster 15
Ifit1	IFIT1B	15957	439996	9.04198e-34	0.924044	2.19684e-29	Cluster 6
Ap1m1	AP1M1	11767	8907	9.07106e-34	1.14878	2.2039e-29	Cluster 15
Tspan2	TSPAN2	70747	10100	9.12561e-34	1.31748	2.21716e-29	Cluster 15
Pkn2	PKN2	109333	5586	9.13646e-34	0.999206	2.21979e-29	Cluster 15
Gm4835	NA	NA	NA	9.16178e-34	1.10546	2.22595e-29	Cluster 15
Fbxo45	FBXO45	268882	200933	9.16643e-34	1.11809	2.22708e-29	Cluster 15
Abhd12	ABHD12	76192	26090	9.30868e-34	1.1181	2.26164e-29	Cluster 15
Ino80c	INO80C	225280	125476	9.32569e-34	1.13985	2.26577e-29	Cluster 15
Asb8	ASB8	78541	140461	9.37285e-34	1.09907	2.27723e-29	Cluster 15
Acin1	ACIN1	56215	22985	9.41158e-34	1.4151	2.28664e-29	Cluster 15
Rabep1	RABEP1	54189	9135	9.41853e-34	1.27151	2.28833e-29	Cluster 15
Sgta	SGTA	52551	6449	9.46611e-34	1.16659	2.29989e-29	Cluster 15
Mapk1ip1l	MAPK1IP1L	218975	93487	9.48775e-34	1.23543	2.30514e-29	Cluster 15
Hdlbp	HDLBP	110611	3069	9.60098e-34	1.42336	2.33265e-29	Cluster 15
Capza1	CAPZA1	12340	829	9.70551e-34	1.13946	2.35805e-29	Cluster 15
Tbc1d20	TBC1D20	67231	128637	9.77307e-34	1.11866	2.37447e-29	Cluster 15
Gm13822	NA	NA	NA	9.77492e-34	1.10164	2.37491e-29	Cluster 12
Crbn	CRBN	58799	51185	9.88211e-34	1.23109	2.40096e-29	Cluster 15
Ptpra	PTPRA	19262	5786	9.90824e-34	1.0489	2.40731e-29	Cluster 15
Pcf11	PCF11	74737	51585	9.93681e-34	1.10838	2.41425e-29	Cluster 15
Arhgef37	ARHGEF37	328967	389337	9.96969e-34	1.04495	2.42224e-29	Cluster 15
Stx12	STX12	100226	23673	1.01906e-33	1.01576	2.47592e-29	Cluster 15
Tle4	TLE4	21888	7091	1.0205e-33	1.05565	2.4794e-29	Cluster 15
Hlcs	HLCS	110948	3141	1.02403e-33	1.15055	2.48798e-29	Cluster 15
Cd93	CD93	17064	22918	1.02503e-33	1.37755	2.49041e-29	Cluster 15
Fnbp4	FNBP4	55935	23360	1.03342e-33	1.23695	2.51079e-29	Cluster 15
Tmx3	TMX3	67988	54495	1.03426e-33	1.27626	2.51285e-29	Cluster 15
Snap29	SNAP29	67474	9342	1.03926e-33	1.0687	2.52499e-29	Cluster 15
Araf	ARAF	11836	369	1.04196e-33	1.17272	2.53155e-29	Cluster 15
Opa3	OPA3	403187	80207	1.04397e-33	1.13931	2.53643e-29	Cluster 15
Sh3bp2	SH3BP2	24055	6452	1.0482e-33	1.07121	2.5467e-29	Cluster 15
Runx2	RUNX2	12393	860	1.07534e-33	1.25985	2.61265e-29	Cluster 15
Gm45894	NA	NA	NA	1.07828e-33	1.00677	2.61979e-29	Cluster 15
Gpatch2l	GPATCH2L	70373	55668	1.08153e-33	0.984963	2.62768e-29	Cluster 15
Chmp1b	CHMP1B	67064	57132	1.08194e-33	1.03905	2.62867e-29	Cluster 15
Mrpl48-ps	NA	NA	NA	1.09451e-33	1.25065	2.65922e-29	Cluster 15
Higd2a	HIGD2A	67044	192286	1.0985e-33	1.16713	2.66892e-29	Cluster 15
Mpg	MPG	268395	4350	1.10649e-33	1.06794	2.68834e-29	Cluster 15
Wfdc17	NA	NA	NA	1.11034e-33	1.53794	2.69769e-29	Cluster 15
Ap1ar	AP1AR	211556	55435	1.11159e-33	1.19932	2.70071e-29	Cluster 15
Uspl1	USPL1	231915	10208	1.11205e-33	1.33622	2.70184e-29	Cluster 15
Pnpla8	PNPLA8	67452	50640	1.1138e-33	0.983609	2.70609e-29	Cluster 15
Gngt2	GNGT2	14710	2793	1.11456e-33	1.1521	2.70793e-29	Cluster 15
Zfp868	NA	NA	NA	1.11563e-33	1.08448	2.71052e-29	Cluster 15
Lpp	LPP	210126	4026	1.12485e-33	1.02116	2.73294e-29	Cluster 15
Sugp1	SUGP1	70616	57794	1.13026e-33	1.12268	2.74607e-29	Cluster 15
Apobec1	APOBEC1	11810	339	1.14203e-33	1.26217	2.77467e-29	Cluster 15
Fcgr1	FCGR1A	14129	2209	1.14541e-33	1.01041	2.7829e-29	Cluster 15
Ppp4c	PPP4C	56420	5531	1.14789e-33	1.06181	2.78892e-29	Cluster 15
Arhgap27os2	NA	NA	NA	1.15757e-33	1.01428	2.81244e-29	Cluster 15
Ccdc186	CCDC186	213993	55088	1.16307e-33	1.06782	2.82579e-29	Cluster 15
Eef2k	EEF2K	13631	29904	1.17335e-33	1.12228	2.85078e-29	Cluster 15
Ccl3	CCL3L3	20302	414062	1.17727e-33	1.34477	2.86031e-29	Cluster 15
Tmem5	NA	NA	NA	1.18211e-33	1.28003	2.87205e-29	Cluster 15
Gid4	GID4	66771	79018	1.20099e-33	1.22669	2.91792e-29	Cluster 15
Dirc2	NA	NA	NA	1.21288e-33	1.19492	2.94681e-29	Cluster 15
Ttc9c	TTC9C	70387	283237	1.22619e-33	1.20218	2.97915e-29	Cluster 15
Flrt3	FLRT3	71436	23767	1.23178e-33	0.972072	2.99273e-29	Cluster 15
Nsd1	NSD1	18193	64324	1.23268e-33	1.13462	2.99491e-29	Cluster 15
Tgfbr2	TGFBR2	21813	7048	1.242e-33	1.03804	3.01757e-29	Cluster 15
Ring1	RING1	19763	6015	1.24291e-33	1.17458	3.01977e-29	Cluster 15
Selenow	SELENOW	20364	6415	1.24374e-33	1.4414	3.02179e-29	Cluster 15
Pbxip1	PBXIP1	229534	57326	1.25425e-33	1.17784	3.04733e-29	Cluster 15
Ganab	GANAB	14376	23193	1.25625e-33	1.32501	3.05219e-29	Cluster 15
Gm13135	NA	NA	NA	1.26181e-33	1.10879	3.06569e-29	Cluster 15
Mtpn	MTPN	14489	136319	1.26246e-33	1.33463	3.06728e-29	Cluster 15
Aifm2	AIFM2	71361	84883	1.26895e-33	1.04637	3.08304e-29	Cluster 15
Pitpnm1	PITPNM1	18739	9600	1.27312e-33	1.1214	3.09316e-29	Cluster 15
Anxa4	ANXA4	11746	307	1.28028e-33	1.13914	3.11058e-29	Cluster 15
Cblb	CBLB	208650	868	1.28995e-33	1.06221	3.13407e-29	Cluster 15
Cox20-ps	NA	NA	NA	1.29082e-33	1.17919	3.13619e-29	Cluster 15
Gm15441	NA	NA	NA	1.30022e-33	0.992319	3.15901e-29	Cluster 15
Ccdc28a	CCDC28A	215814	25901	1.30175e-33	1.10097	3.16273e-29	Cluster 15
Crtc2	CRTC2	74343	200186	1.30241e-33	1.04902	3.16435e-29	Cluster 15
Mrpl24	MRPL24	67707	79590	1.31989e-33	1.11615	3.2068e-29	Cluster 15
Pogz	POGZ	229584	23126	1.3248e-33	1.07988	3.21873e-29	Cluster 15
Clcn4	CLCN4	12727	1183	1.32836e-33	1.19605	3.22737e-29	Cluster 15
Nubp2	NUBP2	26426	10101	1.3295e-33	1.02462	3.23015e-29	Cluster 15
Med26	MED26	70625	9441	1.3419e-33	1.08481	3.26028e-29	Cluster 15
Cxxc5	CXXC5	67393	51523	1.35095e-33	1.31664	3.28226e-29	Cluster 15
Bbip1	BBIP1	100503572	92482	1.36206e-33	1.23772	3.30925e-29	Cluster 15
Tmem71	TMEM71	213068	137835	1.36657e-33	1.0979	3.32021e-29	Cluster 15
C330006A16Rik	NA	NA	NA	1.37045e-33	1.27939	3.32965e-29	Cluster 15
Ndfip2	NDFIP2	76273	54602	1.37371e-33	1.12353	3.33756e-29	Cluster 15
Bmp2k	BMP2K	140780	55589	1.37874e-33	1.07828	3.34979e-29	Cluster 15
Cst3	CST3	13010	1471	1.3814e-33	1.36206	3.35624e-29	Cluster 15
Blmh	BLMH	104184	642	1.38852e-33	1.32167	3.37355e-29	Cluster 15
Fth-ps3	NA	NA	NA	1.39248e-33	1.08296	3.38318e-29	Cluster 15
Rab11fip1	RAB11FIP1	75767	80223	1.39619e-33	1.13333	3.39219e-29	Cluster 15
Eif2a	EIF2A	229317	83939	1.3999e-33	1.21314	3.40119e-29	Cluster 15
Tbl1x	TBL1X	21372	6907	1.4016e-33	1.37831	3.40533e-29	Cluster 15
Dhx29	DHX29	218629	54505	1.40167e-33	1.15955	3.4055e-29	Cluster 15
Drg2	DRG2	13495	1819	1.40784e-33	1.13802	3.42049e-29	Cluster 15
Osm	OSM	18413	5008	1.40848e-33	1.1941	3.42204e-29	Cluster 15
H2-T10	NA	NA	NA	1.40852e-33	1.17047	3.42213e-29	Cluster 15
Ldlr	LDLR	16835	3949	1.41132e-33	1.25214	3.42893e-29	Cluster 15
Fcer1g	FCER1G	14127	2207	1.42549e-33	1.24628	3.46336e-29	Cluster 15
Gm15359	NA	NA	NA	1.44449e-33	1.05063	3.50954e-29	Cluster 15
2310022B05Rik	C1orf198	69551	84886	1.45082e-33	1.06791	3.5249e-29	Cluster 15
Insig1	INSIG1	231070	3638	1.45112e-33	1.24493	3.52563e-29	Cluster 15
Gdi2	GDI2	14569	2665	1.45261e-33	1.15738	3.52926e-29	Cluster 15
Calcoco1	CALCOCO1	67488	57658	1.45729e-33	1.00046	3.54063e-29	Cluster 15
Dmtf1	DMTF1	23857	9988	1.45948e-33	1.02674	3.54595e-29	Cluster 15
Psmd5	PSMD5	66998	5711	1.46437e-33	1.21627	3.55783e-29	Cluster 15
Napa	NAPA	108124	8775	1.47336e-33	1.04645	3.57967e-29	Cluster 15
Pld3	PLD3	18807	23646	1.49881e-33	0.98776	3.64151e-29	Cluster 15
Mpv17	MPV17	17527	4358	1.50151e-33	1.18427	3.64808e-29	Cluster 15
Gm11285	NA	NA	NA	1.50546e-33	1.21433	3.65766e-29	Cluster 15
Gm12328	NA	NA	NA	1.50725e-33	1.50964	3.66202e-29	Cluster 15
Pnp2	PNP	667034	4860	1.52164e-33	1.05823	3.69697e-29	Cluster 15
Tusc3	TUSC3	80286	7991	1.5263e-33	1.03549	3.70829e-29	Cluster 15
Gba	GBA	14466	2629	1.53072e-33	1.10656	3.71904e-29	Cluster 15
Tgfb1	TGFB1	21803	7040	1.53636e-33	1.04907	3.73275e-29	Cluster 15
Ldah	LDAH	68832	60526	1.5396e-33	1.13131	3.74062e-29	Cluster 15
Zfp638	ZNF638	18139	27332	1.54068e-33	1.10926	3.74323e-29	Cluster 15
Ddx42	DDX42	72047	11325	1.548e-33	1.15761	3.76102e-29	Cluster 15
Ints6	INTS6	18130	26512	1.55298e-33	1.20675	3.77312e-29	Cluster 15
Gtpbp8	GTPBP8	66067	29083	1.55525e-33	1.03774	3.77863e-29	Cluster 15
BC049715	C12orf60	320135	144608	1.55698e-33	1.14055	3.78283e-29	Cluster 15
Arhgap18	ARHGAP18	73910	93663	1.56029e-33	1.23062	3.79087e-29	Cluster 15
Sox4	SOX4	20677	6659	1.57102e-33	1.43181	3.81694e-29	Cluster 15
Malt1	MALT1	240354	10892	1.57569e-33	1.12935	3.8283e-29	Cluster 15
Stx6	STX6	58244	10228	1.58025e-33	1.22038	3.83937e-29	Cluster 15
Cadm1	CADM1	54725	23705	1.60626e-33	1.04887	3.90256e-29	Cluster 15
Med12	MED12	59024	9968	1.61381e-33	1.09654	3.92092e-29	Cluster 15
Atp11a	ATP11A	50770	23250	1.6162e-33	1.12369	3.92673e-29	Cluster 15
Ptafr	PTAFR	19204	5724	1.61797e-33	1.13532	3.93102e-29	Cluster 15
Snrnp25	SNRNP25	78372	79622	1.62127e-33	1.12584	3.93904e-29	Cluster 15
Nostrin	NOSTRIN	329416	115677	1.62245e-33	1.14225	3.9419e-29	Cluster 15
Pstk	PSTK	214580	118672	1.62893e-33	1.12618	3.95766e-29	Cluster 15
Etf1	ETF1	225363	2107	1.63174e-33	1.39827	3.96447e-29	Cluster 15
Baiap2	BAIAP2	108100	10458	1.65616e-33	1.0599	4.02382e-29	Cluster 15
Mafk	MAFK	17135	7975	1.67948e-33	1.04513	4.08047e-29	Cluster 15
Sfswap	SFSWAP	231769	6433	1.68627e-33	1.17367	4.09696e-29	Cluster 15
Ndufaf1	NDUFAF1	69702	51103	1.69292e-33	1.37963	4.11312e-29	Cluster 15
Nosip	NOSIP	66394	51070	1.69694e-33	1.09763	4.12288e-29	Cluster 15
Sirt2	SIRT2	64383	22933	1.71828e-33	1.19194	4.17474e-29	Cluster 15
Hnrnpl	HNRNPL	15388	3191	1.72172e-33	1.42637	4.18308e-29	Cluster 15
Rtp4	RTP4	67775	64108	1.75645e-33	1.0925	4.26748e-29	Cluster 1
Elf2	ELF2	69257	1998	1.7685e-33	1.16918	4.29674e-29	Cluster 15
Cog5	COG5	238123	10466	1.76944e-33	1.09575	4.29904e-29	Cluster 15
Junos	NA	NA	NA	1.77962e-33	1.10288	4.32376e-29	Cluster 15
Trim33	TRIM33	94093	51592	1.79882e-33	1.1007	4.37041e-29	Cluster 15
Arf1	ARF1	11840	375	1.81475e-33	1.1571	4.40911e-29	Cluster 15
Rab21	RAB21	216344	23011	1.81662e-33	1.04373	4.41365e-29	Cluster 15
Itga4	ITGA4	16401	3676	1.82892e-33	1.17529	4.44356e-29	Cluster 15
Myo1c	MYO1C	17913	4641	1.84855e-33	1.00917	4.49124e-29	Cluster 15
Camk1d	CAMK1D	227541	57118	1.84862e-33	1.24241	4.49142e-29	Cluster 15
Asprv1	ASPRV1	67855	151516	1.85148e-33	1.05126	4.49835e-29	Cluster 15
Mtmr12	MTMR12	268783	54545	1.86495e-33	1.03806	4.53109e-29	Cluster 15
Mark3	MARK3	17169	4140	1.86831e-33	1.04719	4.53924e-29	Cluster 15
Ezh1	EZH1	14055	2145	1.87132e-33	1.01272	4.54655e-29	Cluster 15
Prep	PREP	19072	5550	1.87583e-33	1.2735	4.55752e-29	Cluster 15
Stard7	STARD7	99138	56910	1.88032e-33	1.19788	4.56842e-29	Cluster 15
Hps4	HPS4	192232	89781	1.89929e-33	1.18354	4.61452e-29	Cluster 15
Dda1	DDA1	66498	79016	1.90326e-33	1.13984	4.62417e-29	Cluster 15
Gm1966	NA	NA	NA	1.92083e-33	1.43842	4.66685e-29	Cluster 15
Qars	NA	NA	NA	1.92529e-33	1.32328	4.67768e-29	Cluster 15
Upp1	UPP1	22271	7378	1.93507e-33	1.01567	4.70145e-29	Cluster 15
Zcchc11	NA	NA	NA	1.96236e-33	1.16292	4.76775e-29	Cluster 15
Plekhf2	PLEKHF2	71801	79666	1.97738e-33	1.26353	4.80425e-29	Cluster 15
Ppif	PPIF	105675	10105	1.98283e-33	1.24785	4.81749e-29	Cluster 15
C5ar1	C5AR1	12273	728	1.99394e-33	1.13572	4.84447e-29	Cluster 15
Tmem106a	TMEM106A	217203	113277	2.00175e-33	1.04912	4.86344e-29	Cluster 15
Ftl2-ps	NA	NA	NA	2.00559e-33	1.08704	4.87277e-29	Cluster 15
Hipk1	HIPK1	15257	204851	2.00696e-33	1.03728	4.8761e-29	Cluster 15
Rbm27	RBM27	225432	54439	2.0303e-33	1.07278	4.93282e-29	Cluster 15
Nudt16l1	NUDT16L1	66911	84309	2.03568e-33	1.16438	4.9459e-29	Cluster 15
Exoc3	EXOC3	211446	11336	2.04454e-33	1.04343	4.96741e-29	Cluster 15
Cstb	CSTB	13014	1476	2.05202e-33	1.23453	4.98558e-29	Cluster 15
Snu13	SNU13	20826	4809	2.06771e-33	1.22888	5.02372e-29	Cluster 15
Uhrf1bp1l	UHRF1BP1L	75089	23074	2.07561e-33	1.2083	5.0429e-29	Cluster 15
Slc39a14	SLC39A14	213053	23516	2.09039e-33	1.09583	5.07882e-29	Cluster 15
Cept1	CEPT1	99712	10390	2.09844e-33	1.08929	5.09837e-29	Cluster 15
Map7	MAP7	17761	9053	2.10511e-33	1.29024	5.11458e-29	Cluster 15
B230219D22Rik	C5orf24	78521	134553	2.10732e-33	1.24547	5.11995e-29	Cluster 15
CT025645.4	NA	NA	NA	2.10766e-33	1.21555	5.12078e-29	Cluster 15
Cmtm3	CMTM3	68119	123920	2.12847e-33	1.0639	5.17133e-29	Cluster 15
Gcnt1	GCNT1	14537	2650	2.13029e-33	1.0206	5.17576e-29	Cluster 15
Gm13212	ZNF616	433801	90317	2.13169e-33	1.25014	5.17916e-29	Cluster 15
Sema4b	SEMA4B	20352	10509	2.13687e-33	1.12177	5.19175e-29	Cluster 15
Mfsd5	MFSD5	106073	84975	2.16726e-33	1.14472	5.26557e-29	Cluster 15
Tes	TES	21753	26136	2.17379e-33	1.09413	5.28144e-29	Cluster 15
Gm26827	NA	NA	NA	2.18788e-33	1.08023	5.31567e-29	Cluster 15
Nmral1	NMRAL1	67824	57407	2.19359e-33	1.24239	5.32953e-29	Cluster 15
Dnmbp	DNMBP	71972	23268	2.22468e-33	1.03038	5.40508e-29	Cluster 15
Elovl1	ELOVL1	54325	64834	2.23834e-33	1.28633	5.43827e-29	Cluster 15
Gm20721	NA	NA	NA	2.26444e-33	1.34953	5.50168e-29	Cluster 15
Gm7897	NA	NA	NA	2.28347e-33	1.35121	5.54792e-29	Cluster 15
Zswim6	ZSWIM6	67263	57688	2.28919e-33	1.06931	5.56181e-29	Cluster 15
Ube4b	UBE4B	63958	10277	2.33609e-33	1.22427	5.67575e-29	Cluster 15
Igsf8	IGSF8	140559	93185	2.33965e-33	1.05306	5.68441e-29	Cluster 15
2610005L07Rik	NA	NA	NA	2.36002e-33	1.08848	5.73391e-29	Cluster 15
Jun	JUN	16476	3725	2.36954e-33	2.06289	5.75702e-29	Cluster 15
Nmt1	NMT1	18107	4836	2.37653e-33	1.27585	5.77402e-29	Cluster 15
Hcar2	HCAR2	80885	338442	2.41376e-33	1.07794	5.86447e-29	Cluster 15
Msmo1	MSMO1	66234	6307	2.43042e-33	1.04261	5.90494e-29	Cluster 15
Mtmr2	MTMR2	77116	8898	2.43534e-33	1.40702	5.9169e-29	Cluster 15
Ube2j2	UBE2J2	140499	118424	2.50029e-33	1.20109	6.0747e-29	Cluster 15
Dnaja1-ps	NA	NA	NA	2.53931e-33	1.08535	6.16952e-29	Cluster 15
H3f3b	H3F3B	15081	3021	2.54591e-33	1.2814	6.18555e-29	Cluster 15
1700025G04Rik	C1orf21	69399	81563	2.56288e-33	1.22215	6.22679e-29	Cluster 15
Eif3c	EIF3C	56347	8663	2.57565e-33	1.5848	6.2578e-29	Cluster 15
Pfdn5	PFDN5	56612	5204	2.58253e-33	1.19499	6.27451e-29	Cluster 15
Ftl1	FTL	14325	2512	2.60475e-33	1.14924	6.32849e-29	Cluster 15
Ndufaf8	NDUFAF8	208501	284184	2.61188e-33	1.19907	6.34584e-29	Cluster 15
Mfsd11	MFSD11	69900	79157	2.61263e-33	1.11195	6.34764e-29	Cluster 15
Gm22750	NA	NA	NA	2.61729e-33	1.25666	6.35897e-29	Cluster 15
Crebrf	CREBRF	77128	153222	2.61857e-33	0.981842	6.36207e-29	Cluster 15
Gm15487	NA	NA	NA	2.63426e-33	1.051	6.40019e-29	Cluster 15
Irak2	IRAK2	108960	3656	2.6458e-33	1.08528	6.42824e-29	Cluster 15
Gm26899	NA	NA	NA	2.64644e-33	1.21663	6.4298e-29	Cluster 15
Ube2q2	UBE2Q2	109161	92912	2.6507e-33	1.30032	6.44014e-29	Cluster 15
Ids	IDS	15931	3423	2.65165e-33	1.08391	6.44245e-29	Cluster 15
Ifi203-ps	IFI16	100504287	3428	2.65615e-33	1.18475	6.45338e-29	Cluster 15
Ociad1	OCIAD1	68095	54940	2.70365e-33	1.23985	6.56878e-29	Cluster 15
Mark2	MARK2	13728	2011	2.72948e-33	1.26289	6.63156e-29	Cluster 15
Zfp472	NA	NA	NA	2.7449e-33	1.24119	6.66901e-29	Cluster 15
Gm10226	NA	NA	NA	2.75446e-33	1.04254	6.69224e-29	Cluster 15
Usp8	USP8	84092	9101	2.76484e-33	1.17927	6.71745e-29	Cluster 15
G0s2	G0S2	14373	50486	2.78679e-33	1.13785	6.77078e-29	Cluster 12
Pvr	NA	NA	NA	2.7883e-33	1.2182	6.77445e-29	Cluster 15
Gm14516	NA	NA	NA	2.82024e-33	1.3072	6.85204e-29	Cluster 15
Mto1	MTO1	68291	25821	2.83544e-33	1.28051	6.88899e-29	Cluster 15
Klra10	NA	NA	NA	2.86914e-33	1.12701	6.97085e-29	Cluster 15
Hibadh	HIBADH	58875	11112	2.87497e-33	1.18768	6.98503e-29	Cluster 15
Pik3r5	PIK3R5	320207	23533	2.88908e-33	1.01349	7.0193e-29	Cluster 15
Fam188a	NA	NA	NA	2.92422e-33	1.0533	7.1047e-29	Cluster 15
Ube2g2	UBE2G2	22213	7327	2.93042e-33	1.11785	7.11976e-29	Cluster 15
Syvn1	SYVN1	74126	84447	2.93149e-33	1.12713	7.12234e-29	Cluster 15
Oaz1	OAZ1	18245	4946	2.93297e-33	1.22564	7.12595e-29	Cluster 15
Prpf39	PRPF39	328110	55015	2.93467e-33	1.14328	7.13008e-29	Cluster 15
Nxf1	NXF1	53319	10482	2.94894e-33	1.09859	7.16475e-29	Cluster 15
Mlf2	MLF2	30853	8079	2.9559e-33	1.23	7.18166e-29	Cluster 15
Nfe2	NFE2	18022	4778	2.96759e-33	0.781029	7.21005e-29	Cluster 6
Extl3	EXTL3	54616	2137	2.97653e-33	1.1494	7.23179e-29	Cluster 15
Cux1	NA	NA	NA	2.98105e-33	1.18332	7.24275e-29	Cluster 15
Tmem67	TMEM67	329795	91147	2.98665e-33	1.0556	7.25637e-29	Cluster 15
Tmem55b	NA	NA	NA	3.00784e-33	1.13757	7.30784e-29	Cluster 15
Acvrl1	ACVRL1	11482	94	3.00944e-33	0.978168	7.31174e-29	Cluster 15
Smim19	SMIM19	102032	114926	3.01082e-33	1.09013	7.31508e-29	Cluster 15
Gm45432	NA	NA	NA	3.05527e-33	0.996547	7.42309e-29	Cluster 15
Mcub	MCUB	66815	55013	3.11123e-33	1.13258	7.55905e-29	Cluster 15
Jak2	JAK2	16452	3717	3.11509e-33	1.11181	7.56842e-29	Cluster 15
Gm20604	NA	NA	NA	3.11614e-33	1.0367	7.57097e-29	Cluster 15
Atrx	ATRX	22589	546	3.12383e-33	1.36046	7.58965e-29	Cluster 15
Zfp599	NA	NA	NA	3.13213e-33	1.20242	7.60983e-29	Cluster 15
Rftn1	RFTN1	76438	23180	3.13805e-33	1.17271	7.6242e-29	Cluster 15
Nudt16	NUDT16	75686	131870	3.14622e-33	1.08504	7.64405e-29	Cluster 15
Srp14	SRP14	20813	6727	3.16169e-33	1.14668	7.68163e-29	Cluster 15
Fnta	FNTA	14272	2339	3.17945e-33	0.983865	7.72479e-29	Cluster 15
Zrsr1	NA	NA	NA	3.18242e-33	1.12443	7.73202e-29	Cluster 15
Mrpl43	MRPL43	94067	84545	3.2144e-33	1.03886	7.8097e-29	Cluster 15
0610012G03Rik	NA	NA	NA	3.21705e-33	1.20158	7.81614e-29	Cluster 15
Gm7639	NA	NA	NA	3.21789e-33	1.18338	7.81819e-29	Cluster 15
Pnp	PNP	18950	4860	3.22658e-33	1.08654	7.83931e-29	Cluster 15
Gm16731	NA	NA	NA	3.23685e-33	1.10722	7.86425e-29	Cluster 15
Gm15590	NA	NA	NA	3.25799e-33	1.10541	7.91561e-29	Cluster 15
AC160637.1	NA	NA	NA	3.26471e-33	1.002	7.93194e-29	Cluster 15
Gm7618	NA	NA	NA	3.2739e-33	1.36563	7.95427e-29	Cluster 15
Osbpl11	OSBPL11	106326	114885	3.27525e-33	1.05987	7.95754e-29	Cluster 15
Pirb	LILRB3	18733	11025	3.27581e-33	1.12343	7.95891e-29	Cluster 15
Ube3a	UBE3A	22215	7337	3.27987e-33	1.31927	7.96876e-29	Cluster 15
Cmpk2	CMPK2	22169	129607	3.28539e-33	0.716255	7.98218e-29	Cluster 4
Gm14636	NA	NA	NA	3.29307e-33	1.02472	8.00084e-29	Cluster 15
Usf3	USF3	207806	205717	3.30931e-33	1.12444	8.0403e-29	Cluster 15
Zbtb43	ZBTB43	71834	23099	3.31634e-33	1.02556	8.05739e-29	Cluster 15
Fam174a	FAM174A	67698	345757	3.3537e-33	1.11818	8.14814e-29	Cluster 15
Eepd1	EEPD1	67484	80820	3.36059e-33	1.05646	8.16489e-29	Cluster 15
Gm43973	NA	NA	NA	3.36713e-33	1.17019	8.18078e-29	Cluster 15
Snx20	SNX20	71607	124460	3.40331e-33	1.08351	8.26868e-29	Cluster 15
Eif3f	EIF3F	66085	8665	3.43659e-33	1.21045	8.34953e-29	Cluster 15
Cd47	CD47	16423	961	3.43918e-33	1.23957	8.35582e-29	Cluster 15
Tpm3	TPM3	59069	7170	3.43944e-33	1.39799	8.35646e-29	Cluster 15
Prrc2a	PRRC2A	53761	7916	3.45223e-33	1.16034	8.38753e-29	Cluster 15
Gm8326	NA	NA	NA	3.5013e-33	1.47198	8.50677e-29	Cluster 15
9130230N09Rik	NA	NA	NA	3.51942e-33	1.05477	8.55078e-29	Cluster 15
Siae	SIAE	22619	54414	3.57512e-33	1.09802	8.6861e-29	Cluster 15
Fbxo3	FBXO3	57443	26273	3.58794e-33	1.03942	8.71725e-29	Cluster 15
Asprv1	ASPRV1	67855	151516	3.59303e-33	0.829853	8.72963e-29	Cluster 6
Spop	SPOP	20747	8405	3.60817e-33	1.02805	8.76642e-29	Cluster 15
Ctsb	CTSB	13030	1508	3.62188e-33	1.16496	8.79973e-29	Cluster 15
Mndal	IFI16	100040462	3428	3.62905e-33	1.94668	8.81714e-29	Cluster 15
Polr2e	POLR2E	66420	5434	3.64625e-33	1.10379	8.85892e-29	Cluster 15
Gm5739	NA	NA	NA	3.65055e-33	1.12774	8.86937e-29	Cluster 15
Immp1l	IMMP1L	66541	196294	3.66597e-33	1.15371	8.90684e-29	Cluster 15
Gm10157	NA	NA	NA	3.67133e-33	1.09224	8.91987e-29	Cluster 15
Slc23a2	SLC23A2	54338	9962	3.68145e-33	1.02931	8.94446e-29	Cluster 15
Gm8969	NA	NA	NA	3.69042e-33	1.00204	8.96624e-29	Cluster 15
Rbm15	RBM15	229700	64783	3.69773e-33	1.33969	8.984e-29	Cluster 15
Litaf	LITAF	56722	9516	3.72148e-33	1.10261	9.04172e-29	Cluster 12
Rpgrip1	RPGRIP1	77945	57096	3.74433e-33	1.31555	9.09723e-29	Cluster 15
BC031181	C18orf32	407819	497661	3.76954e-33	1.06612	9.15846e-29	Cluster 15
Slc25a25	SLC25A25	227731	114789	3.77138e-33	1.2357	9.16294e-29	Cluster 15
Tpgs1	TPGS1	110012	91978	3.77889e-33	1.21687	9.1812e-29	Cluster 15
Tssc1	NA	NA	NA	3.81025e-33	1.11207	9.25738e-29	Cluster 15
Usb1	USB1	101985	79650	3.81143e-33	1.01684	9.26025e-29	Cluster 15
Hltf	HLTF	20585	6596	3.82454e-33	1.12809	9.2921e-29	Cluster 15
AW112010	NA	NA	NA	3.83895e-33	1.20388	9.32711e-29	Cluster 15
Emp3	EMP3	13732	2014	3.85852e-33	1.2235	9.37467e-29	Cluster 15
Stx4a	STX4	20909	6810	3.87742e-33	1.03253	9.42058e-29	Cluster 15
Tank	TANK	21353	10010	3.93269e-33	1.00545	9.55487e-29	Cluster 15
Fbxo22	FBXO22	71999	26263	3.93774e-33	1.18314	9.56713e-29	Cluster 15
Bdp1	BDP1	544971	55814	3.93824e-33	1.26835	9.56835e-29	Cluster 15
Rap2a	RAP2A	76108	5911	4.00572e-33	1.32332	9.7323e-29	Cluster 15
Tarm1	TARM1	245126	441864	4.01859e-33	1.00465	9.76357e-29	Cluster 15
Ccnl2	CCNL2	56036	81669	4.02463e-33	1.00234	9.77823e-29	Cluster 15
Pqlc3	SLC66A3	217430	130814	4.05882e-33	1.14953	9.86131e-29	Cluster 15
Mapre1	MAPRE1	13589	22919	4.07227e-33	1.21482	9.894e-29	Cluster 15
Gbf1	GBF1	107338	8729	4.09551e-33	1.22789	9.95045e-29	Cluster 15
Mrpl37	MRPL37	56280	51253	4.10851e-33	1.18385	9.98203e-29	Cluster 15
Fam63b	NA	NA	NA	4.16681e-33	1.03606	1.01237e-28	Cluster 15
Bad	BAD	12015	572	4.16848e-33	1.07075	1.01277e-28	Cluster 15
Yipf5	YIPF5	67180	81555	4.18142e-33	1.1733	1.01592e-28	Cluster 15
Qpct	QPCT	70536	25797	4.19231e-33	1.0388	1.01856e-28	Cluster 15
Gm2986	NA	NA	NA	4.20105e-33	1.34102	1.02069e-28	Cluster 15
Zfp131	ZNF131	72465	7690	4.21485e-33	1.10177	1.02404e-28	Cluster 15
Nadk	NADK	192185	65220	4.22963e-33	1.20991	1.02763e-28	Cluster 15
Klra3	NA	NA	NA	4.2372e-33	1.24269	1.02947e-28	Cluster 15
Gm37421	NA	NA	NA	4.26555e-33	1.63864	1.03636e-28	Cluster 15
Ormdl3	ORMDL3	66612	94103	4.28231e-33	1.10141	1.04043e-28	Cluster 15
Zdhhc9	ZDHHC9	208884	51114	4.30613e-33	0.986238	1.04622e-28	Cluster 15
Coq10b	COQ10B	67876	80219	4.36886e-33	1.14095	1.06146e-28	Cluster 15
Zc3h15	NA	NA	NA	4.38862e-33	1.28579	1.06626e-28	Cluster 15
Cfl1	CFL1	12631	1072	4.39589e-33	1.26352	1.06802e-28	Cluster 15
Pdzd4	PDZD4	245469	57595	4.46841e-33	1.02743	1.08564e-28	Cluster 15
Atp13a2	ATP13A2	74772	23400	4.47891e-33	1.19467	1.0882e-28	Cluster 15
Selenos	SELENOS	109815	55829	4.49412e-33	1.37946	1.09189e-28	Cluster 15
Arfip1	ARFIP1	99889	27236	4.50472e-33	1.0831	1.09447e-28	Cluster 15
Bcl11a	BCL11A	14025	53335	4.52854e-33	1.385	1.10025e-28	Cluster 15
Tstd2	TSTD2	272027	158427	4.53133e-33	1.25461	1.10093e-28	Cluster 15
Synj2bp	SYNJ2BP	24071	55333	4.53244e-33	1.16853	1.1012e-28	Cluster 15
Cnot3	CNOT3	232791	4849	4.55348e-33	1.11659	1.10631e-28	Cluster 15
AC122235.1	NA	NA	NA	4.5739e-33	1.26905	1.11127e-28	Cluster 15
Aig1	AIG1	66253	51390	4.60085e-33	1.09182	1.11782e-28	Cluster 15
Hdac9	HDAC9	79221	9734	4.61213e-33	1.13752	1.12056e-28	Cluster 15
Psmd8	PSMD8	57296	5714	4.61238e-33	1.1541	1.12062e-28	Cluster 15
Hn1	NA	NA	NA	4.66908e-33	1.10966	1.1344e-28	Cluster 15
Luc7l	LUC7L	66978	55692	4.70761e-33	1.35728	1.14376e-28	Cluster 15
Cdc42ep4	CDC42EP4	56699	23580	4.79355e-33	1.21747	1.16464e-28	Cluster 15
Tnfaip2	TNFAIP2	21928	7127	4.80182e-33	1.35487	1.16665e-28	Cluster 15
Csde1	CSDE1	229663	7812	4.81672e-33	1.45031	1.17027e-28	Cluster 15
Elac1	ELAC1	114615	55520	4.86394e-33	1.07883	1.18174e-28	Cluster 15
Zfx	ZFX	22764	7543	4.92616e-33	1.19851	1.19686e-28	Cluster 15
Flii	FLII	14248	2314	4.93979e-33	1.20158	1.20017e-28	Cluster 15
Eif3h	EIF3H	68135	8667	4.97258e-33	1.38707	1.20814e-28	Cluster 15
Cbfb	CBFB	12400	865	5.06672e-33	1.23595	1.23101e-28	Cluster 15
Gm15832	NA	NA	NA	5.08673e-33	0.994832	1.23587e-28	Cluster 15
Mphosph8	MPHOSPH8	75339	54737	5.09618e-33	1.13051	1.23817e-28	Cluster 15
Selplg	SELPLG	20345	6404	5.10567e-33	1.3707	1.24047e-28	Cluster 15
Kantr	NA	NA	NA	5.11462e-33	1.11399	1.24265e-28	Cluster 15
Cstf1	CSTF1	67337	1477	5.12581e-33	1.20089	1.24537e-28	Cluster 15
Arpc5	ARPC5	67771	10092	5.13285e-33	1.29897	1.24708e-28	Cluster 15
Sord	SORD	20322	6652	5.1627e-33	1.18657	1.25433e-28	Cluster 15
Eif6	EIF6	16418	3692	5.16647e-33	1.14131	1.25525e-28	Cluster 15
Zfp322a	ZNF322	218100	79692	5.18096e-33	1.17808	1.25876e-28	Cluster 15
Oxa1l	OXA1L	69089	5018	5.19162e-33	1.2803	1.26136e-28	Cluster 15
Actb	ACTB	11461	60	5.23972e-33	1.69007	1.27304e-28	Cluster 15
Tmed7	TMED7	66676	51014	5.30006e-33	1.09863	1.2877e-28	Cluster 15
Ptcd1	ATP5MF-PTCD1	71799	100526740	5.34184e-33	1.16305	1.29785e-28	Cluster 15
Brd7	BRD7	26992	29117	5.38485e-33	1.2338	1.3083e-28	Cluster 15
Dnttip2	DNTTIP2	99480	30836	5.39163e-33	1.29314	1.30995e-28	Cluster 15
AC152979.5	NA	NA	NA	5.40151e-33	1.19021	1.31235e-28	Cluster 15
Zfp597	ZNF597	71063	146434	5.41138e-33	1.03083	1.31475e-28	Cluster 15
Gm15796	NA	NA	NA	5.51282e-33	1.40666	1.33939e-28	Cluster 15
Gm6649	NA	NA	NA	5.52573e-33	1.09722	1.34253e-28	Cluster 15
Tuba1a	TUBA1A	22142	7846	5.55503e-33	1.0535	1.34965e-28	Cluster 15
Gm5510	NA	NA	NA	5.57669e-33	1.01901	1.35491e-28	Cluster 15
Zfp266	ZNF266	77519	10781	5.63033e-33	1.2779	1.36794e-28	Cluster 15
Ate1	ATE1	11907	11101	5.63102e-33	1.13236	1.36811e-28	Cluster 15
Anxa2	ANXA2	12306	302	5.66493e-33	1.26352	1.37635e-28	Cluster 15
Vangl2	VANGL2	93840	57216	5.70961e-33	1.02696	1.38721e-28	Cluster 15
Ccdc12	CCDC12	72654	151903	5.74474e-33	1.09269	1.39574e-28	Cluster 15
H2-T24	NA	NA	NA	5.74545e-33	0.741946	1.39592e-28	Cluster 4
Tacc1	TACC1	320165	6867	5.77445e-33	1.26827	1.40296e-28	Cluster 15
Hsp90aa1	HSP90AA1	15519	3320	5.78889e-33	2.24616	1.40647e-28	Cluster 15
Vps4a	VPS4A	116733	27183	5.83804e-33	1.08154	1.41841e-28	Cluster 15
Mfsd4a	MFSD4A	213006	148808	5.84647e-33	1.15611	1.42046e-28	Cluster 15
Thap11	THAP11	59016	57215	5.85755e-33	1.0023	1.42315e-28	Cluster 15
Trpm7	TRPM7	58800	54822	5.90699e-33	1.31955	1.43516e-28	Cluster 15
Ppp2r5c	NA	NA	NA	5.92351e-33	1.2938	1.43918e-28	Cluster 15
Atp6v1c1	ATP6V1C1	66335	528	5.93986e-33	1.13065	1.44315e-28	Cluster 15
Tmem80	TMEM80	71448	283232	5.94208e-33	1.10126	1.44369e-28	Cluster 15
Slc25a12	SLC25A12	78830	8604	5.95143e-33	1.06013	1.44596e-28	Cluster 15
Nmnat1	NMNAT1	66454	64802	5.96755e-33	1.18902	1.44988e-28	Cluster 15
Ptpn22	PTPN22	19260	26191	5.96936e-33	1.07892	1.45032e-28	Cluster 15
Tnfaip1	TNFAIP1	21927	7126	6.03978e-33	1.08579	1.46743e-28	Cluster 15
Mrpl58	MRPL58	68572	3396	6.06719e-33	1.17934	1.47408e-28	Cluster 15
Ppp1r2	PPP1R2	66849	5504	6.09416e-33	1.07088	1.48064e-28	Cluster 15
Asph	ASPH	65973	444	6.10846e-33	1.15217	1.48411e-28	Cluster 15
Gm8355	NA	NA	NA	6.14733e-33	1.26513	1.49356e-28	Cluster 15
Gm12966	NA	NA	NA	6.20277e-33	1.09859	1.50703e-28	Cluster 15
Cxcr4	CXCR4	12767	7852	6.28186e-33	1.18573	1.52624e-28	Cluster 15
Hsd17b4	HSD17B4	15488	3295	6.30561e-33	1.16945	1.53201e-28	Cluster 15
Fam168b	FAM168B	214469	130074	6.31528e-33	1.08179	1.53436e-28	Cluster 15
Lrpap1	LRPAP1	16976	4043	6.33749e-33	1.2465	1.53976e-28	Cluster 15
Ier3	IER3	15937	8870	6.37525e-33	1.13022	1.54893e-28	Cluster 15
Phf11d	PHF11	219132	51131	6.37965e-33	1.15517	1.55e-28	Cluster 15
Oasl1	OASL	231655	8638	6.41944e-33	0.716916	1.55967e-28	Cluster 4
Snx4	SNX4	69150	8723	6.44225e-33	1.05014	1.56521e-28	Cluster 15
Manea	MANEA	242362	79694	6.45643e-33	1.14045	1.56865e-28	Cluster 15
Csnk1g3	CSNK1G3	70425	1456	6.51666e-33	1.06985	1.58329e-28	Cluster 15
Mdc1	MDC1	240087	9656	6.53032e-33	1.26654	1.58661e-28	Cluster 15
Cep170	CEP170	545389	9859	6.55238e-33	1.14292	1.59197e-28	Cluster 15
2310001H17Rik	NA	NA	NA	6.60375e-33	0.988233	1.60445e-28	Cluster 15
Spata6	SPATA6	67946	54558	6.72625e-33	1.04206	1.63421e-28	Cluster 15
Ctcf	CTCF	13018	10664	6.7419e-33	1.20693	1.63801e-28	Cluster 15
Fbrs	FBRS	14123	64319	6.75202e-33	1.02012	1.64047e-28	Cluster 15
Lamp1	LAMP1	16783	3916	6.80337e-33	1.49386	1.65295e-28	Cluster 15
Dctn3	DCTN3	53598	11258	6.81762e-33	1.132	1.65641e-28	Cluster 15
Pank3	PANK3	211347	79646	6.8236e-33	1.14145	1.65786e-28	Cluster 15
Brox	BROX	71678	148362	6.95071e-33	1.09638	1.68875e-28	Cluster 15
Tpm3-rs7	NA	NA	NA	6.96356e-33	1.23651	1.69187e-28	Cluster 15
1700017B05Rik	C15orf39	74211	56905	7.01052e-33	1.12593	1.70328e-28	Cluster 15
Fkbp15	FKBP15	338355	23307	7.0544e-33	1.1264	1.71394e-28	Cluster 15
Ubtf	UBTF	21429	7343	7.05994e-33	1.10919	1.71528e-28	Cluster 15
Map2k4	MAP2K4	26398	6416	7.12298e-33	1.16822	1.7306e-28	Cluster 15
Mapk8	MAPK8	26419	5599	7.13376e-33	1.09886	1.73322e-28	Cluster 15
Ifit2	IFIT2	15958	3433	7.14644e-33	1.10936	1.7363e-28	Cluster 15
Stx16	STX16	228960	8675	7.19402e-33	1.08131	1.74786e-28	Cluster 15
Rbm26	RBM26	74213	64062	7.21783e-33	1.17733	1.75364e-28	Cluster 15
Slc37a2	SLC37A2	56857	219855	7.24495e-33	0.998092	1.76023e-28	Cluster 15
Tigd2	TIGD2	68140	166815	7.2895e-33	1.16795	1.77106e-28	Cluster 15
Cdk2ap2	CDK2AP2	52004	10263	7.4566e-33	1.05858	1.81166e-28	Cluster 15
Tmem109	TMEM109	68539	79073	7.4825e-33	1.13668	1.81795e-28	Cluster 15
Klrb1a	KLRB1	17057	3820	7.49384e-33	1.00565	1.8207e-28	Cluster 15
Mrfap1	MRFAP1	67568	93621	7.51936e-33	1.35556	1.8269e-28	Cluster 15
Jkamp	JKAMP	104771	51528	7.53929e-33	1.08116	1.83175e-28	Cluster 15
Cbr3	CBR3	109857	874	7.58699e-33	0.987637	1.84334e-28	Cluster 15
Gamt	GAMT	14431	2593	7.58879e-33	1.02116	1.84377e-28	Cluster 15
Cox7a2l	COX7A2L	20463	9167	7.61939e-33	1.09497	1.85121e-28	Cluster 15
Dennd6a	DENND6A	211922	201627	7.66905e-33	1.1188	1.86327e-28	Cluster 15
Chuk	CHUK	12675	1147	7.82968e-33	0.989478	1.9023e-28	Cluster 15
Tnfaip3	TNFAIP3	21929	7128	7.97308e-33	1.03887	1.93714e-28	Cluster 15
Gng5	GNG5	14707	2787	8.01522e-33	1.21137	1.94738e-28	Cluster 15
Trim44	TRIM44	80985	54765	8.02347e-33	1.06356	1.94938e-28	Cluster 15
Ankfy1	ANKFY1	11736	51479	8.04665e-33	1.00652	1.95501e-28	Cluster 15
Mbnl1	MBNL1	56758	4154	8.04997e-33	1.44393	1.95582e-28	Cluster 15
Sh3rf1	SH3RF1	59009	57630	8.05e-33	1.0385	1.95583e-28	Cluster 15
Anapc4	ANAPC4	52206	29945	8.0729e-33	1.26856	1.96139e-28	Cluster 15
Stambpl1	STAMBPL1	76630	57559	8.1084e-33	1.36975	1.97002e-28	Cluster 15
Sfr1	SFR1	67788	119392	8.15596e-33	1.16036	1.98157e-28	Cluster 15
Ttc4	TTC4	72354	7268	8.15844e-33	1.22004	1.98218e-28	Cluster 15
Nckap1l	NCKAP1L	105855	3071	8.26353e-33	1.18412	2.00771e-28	Cluster 15
Slc35a4	SLC35A4	67843	113829	8.27118e-33	1.12582	2.00957e-28	Cluster 15
Derl2	DERL2	116891	51009	8.4288e-33	1.05066	2.04786e-28	Cluster 15
Crk	CRK	12928	1398	8.54866e-33	1.02192	2.07698e-28	Cluster 15
Basp1	BASP1	70350	10409	8.56235e-33	1.07786	2.08031e-28	Cluster 15
Clint1	CLINT1	216705	9685	8.61869e-33	1.17122	2.094e-28	Cluster 15
Oas1b	NA	NA	NA	8.62082e-33	0.980109	2.09451e-28	Cluster 15
Nat9	NAT9	66176	26151	8.90527e-33	1.00636	2.16362e-28	Cluster 15
Arid1b	ARID1B	239985	57492	8.92735e-33	1.12188	2.16899e-28	Cluster 15
Commd3	COMMD3	12238	23412	9.08909e-33	1.12149	2.20828e-28	Cluster 15
Pddc1	NA	NA	NA	9.09297e-33	1.15738	2.20923e-28	Cluster 15
Zfp91	ZFP91	109910	80829	9.11944e-33	1.22426	2.21566e-28	Cluster 15
Emc2	EMC2	66736	9694	9.12599e-33	1.08674	2.21725e-28	Cluster 15
Sft2d1	SFT2D1	106489	113402	9.16478e-33	1.1462	2.22668e-28	Cluster 15
4930430E12Rik	NA	NA	NA	9.17399e-33	0.963336	2.22891e-28	Cluster 15
Gm5898	NA	NA	NA	9.17572e-33	1.21047	2.22933e-28	Cluster 15
Mcmbp	MCMBP	210711	79892	9.2732e-33	1.26461	2.25302e-28	Cluster 15
Tmem57	NA	NA	NA	9.31544e-33	1.19571	2.26328e-28	Cluster 15
Emc3	EMC3	66087	55831	9.42279e-33	1.094	2.28936e-28	Cluster 15
Zfand6	ZFAND6	65098	54469	9.42462e-33	0.956915	2.28981e-28	Cluster 15
5430403G16Rik	NA	NA	NA	9.43127e-33	1.19145	2.29142e-28	Cluster 15
Pik3r1	PIK3R1	18708	5295	9.51889e-33	1.06234	2.31271e-28	Cluster 15
Kat6a	KAT6A	244349	7994	9.54117e-33	1.03006	2.31812e-28	Cluster 15
Fam46a	NA	NA	NA	9.60444e-33	1.34616	2.3335e-28	Cluster 15
Strn	STRN	268980	6801	9.63214e-33	1.03472	2.34022e-28	Cluster 15
Ppp4r3b	PPP4R3B	104570	57223	9.63328e-33	1.19214	2.3405e-28	Cluster 15
Idua	IDUA	15932	3425	9.67221e-33	0.993774	2.34996e-28	Cluster 15
Mob1a	MOB1A	232157	55233	9.68428e-33	1.24575	2.35289e-28	Cluster 15
Cacna1f	CACNA1F	54652	778	9.81221e-33	1.02509	2.38398e-28	Cluster 15
Gm14013	NA	NA	NA	9.85721e-33	1.11102	2.39491e-28	Cluster 15
Fth1	FTH1	14319	2495	9.94444e-33	0.816408	2.4161e-28	Cluster 4
Zfp64	ZFP64	22722	55734	9.98325e-33	1.1487	2.42553e-28	Cluster 15
Dhx57	DHX57	106794	90957	9.99777e-33	1.02408	2.42906e-28	Cluster 15
Pqlc2	SLC66A1	212555	54896	1.00737e-32	1.04612	2.44751e-28	Cluster 15
Psmd11	PSMD11	69077	5717	1.00915e-32	1.33688	2.45183e-28	Cluster 15
Supt20	NA	NA	NA	1.01193e-32	1.11299	2.45859e-28	Cluster 15
Tor2a	TOR2A	30933	27433	1.01263e-32	1.07149	2.46028e-28	Cluster 15
Zcchc7	ZCCHC7	319885	84186	1.01802e-32	1.05289	2.47339e-28	Cluster 15
Gm10557	NA	NA	NA	1.02022e-32	1.14815	2.47873e-28	Cluster 15
DHRSX	NA	NA	NA	1.02128e-32	1.05132	2.48129e-28	Cluster 15
Zc3h7a	ZC3H7A	106205	29066	1.02361e-32	1.08575	2.48697e-28	Cluster 15
Calcrl	CALCRL	54598	10203	1.02581e-32	1.22372	2.49231e-28	Cluster 15
Gm5278	NA	NA	NA	1.02904e-32	1.13171	2.50017e-28	Cluster 15
Grina	GRINA	66168	2907	1.04293e-32	0.690625	2.53389e-28	Cluster 4
Ktn1	NA	NA	NA	1.04523e-32	1.24328	2.53948e-28	Cluster 15
Fkbp2	FKBP2	14227	2286	1.04566e-32	1.22939	2.54054e-28	Cluster 15
Ccdc59	CCDC59	52713	29080	1.05232e-32	1.16916	2.55672e-28	Cluster 15
Gm26616	NA	NA	NA	1.05304e-32	1.05874	2.55848e-28	Cluster 15
Pcmtd2	PCMTD2	245867	55251	1.05443e-32	1.04084	2.56185e-28	Cluster 15
Arhgef10l	ARHGEF10L	72754	55160	1.05694e-32	1.03039	2.56793e-28	Cluster 15
Slc5a3	SLC5A3	53881	6526	1.05829e-32	1.04938	2.57123e-28	Cluster 15
AC127593.1	NA	NA	NA	1.06701e-32	1.17354	2.5924e-28	Cluster 15
Srcap	SRCAP	100043597	10847	1.07141e-32	1.08352	2.60311e-28	Cluster 15
Exosc4	EXOSC4	109075	54512	1.07388e-32	1.26757	2.60909e-28	Cluster 15
Etnk1	ETNK1	75320	55500	1.09704e-32	1.11811	2.66538e-28	Cluster 15
Cmtr2	CMTR2	234728	55783	1.102e-32	0.999301	2.67742e-28	Cluster 15
Fbxw17	NA	NA	NA	1.10297e-32	1.00755	2.67978e-28	Cluster 15
Gm20481	NA	NA	NA	1.1054e-32	1.16842	2.68569e-28	Cluster 15
Ccnk	CCNK	12454	8812	1.10966e-32	1.27609	2.69602e-28	Cluster 15
Atox1	ATOX1	11927	475	1.11295e-32	1.28132	2.70404e-28	Cluster 15
Suds3	SUDS3	71954	64426	1.11907e-32	1.02051	2.7189e-28	Cluster 15
Mbd6	MBD6	110962	114785	1.12683e-32	1.12069	2.73774e-28	Cluster 15
Scfd1	SCFD1	76983	23256	1.13422e-32	1.23443	2.7557e-28	Cluster 15
Iah1	IAH1	67732	285148	1.13928e-32	1.09879	2.76799e-28	Cluster 15
Zfp830	ZNF830	66983	91603	1.1457e-32	1.13697	2.7836e-28	Cluster 15
Ubqln2	UBQLN2	54609	29978	1.14751e-32	1.08964	2.78799e-28	Cluster 15
Sec13	SEC13	110379	6396	1.15469e-32	1.15848	2.80543e-28	Cluster 15
Ado	ADO	211488	84890	1.15567e-32	1.26516	2.80781e-28	Cluster 15
Zfp97	NA	NA	NA	1.1668e-32	1.42441	2.83485e-28	Cluster 15
Il6	IL6	16193	3569	1.17378e-32	1.38301	2.85181e-28	Cluster 15
Pomp	POMP	66537	51371	1.17569e-32	1.40087	2.85646e-28	Cluster 15
Klhl42	KLHL42	232539	57542	1.17944e-32	1.12112	2.86558e-28	Cluster 15
Ykt6	YKT6	56418	10652	1.182e-32	1.04791	2.87178e-28	Cluster 15
Fam195b	NA	NA	NA	1.19445e-32	1.10441	2.90204e-28	Cluster 15
Dclre1b	DCLRE1B	140917	64858	1.22845e-32	1.04755	2.98465e-28	Cluster 15
Zfp954	NA	NA	NA	1.23634e-32	1.14229	3.00381e-28	Cluster 15
Tulp4	TULP4	68842	56995	1.23659e-32	1.06684	3.00442e-28	Cluster 15
Fam3a	FAM3A	66294	60343	1.24539e-32	1.05054	3.0258e-28	Cluster 15
Zbp1	ZBP1	58203	81030	1.24562e-32	0.807788	3.02636e-28	Cluster 6
Tab2	TAB2	68652	23118	1.24848e-32	1.07362	3.03331e-28	Cluster 15
Arhgef7	ARHGEF7	54126	8874	1.25306e-32	1.12969	3.04443e-28	Cluster 15
Npc2	NPC2	67963	10577	1.25549e-32	1.56815	3.05035e-28	Cluster 15
Rsad2	RSAD2	58185	91543	1.25765e-32	0.860823	3.05559e-28	Cluster 6
Grap	GRAP	71520	10750	1.26523e-32	1.04003	3.074e-28	Cluster 15
Tmem60	TMEM60	212090	85025	1.26731e-32	1.21682	3.07906e-28	Cluster 15
Slain2	SLAIN2	75991	57606	1.27259e-32	1.0908	3.09188e-28	Cluster 15
Traf1	TRAF1	22029	7185	1.27471e-32	0.991599	3.09704e-28	Cluster 15
Gm8648	NA	NA	NA	1.28036e-32	1.38385	3.11077e-28	Cluster 15
Dazap2	DAZAP2	23994	9802	1.28176e-32	1.0682	3.11416e-28	Cluster 15
[truncated: 62,990 more rows]

## Sheet: NicheNet_ligand_activity
ligand	auroc	aupr	pearson	Sender_cell_type	Target_cell_type
IFNB1	0.662141	0.330896	0.249013	Cluster_1	Cluster_10
IFNB1	0.662141	0.330896	0.249013	Cluster_15	Cluster_10
IL12B	0.652224	0.316006	0.234429	Cluster_1	Cluster_10
IL12B	0.652224	0.316006	0.234429	Cluster_15	Cluster_10
HAS2	0.631479	0.30125	0.229981	Cluster_1	Cluster_10
HAS2	0.631479	0.30125	0.229981	Cluster_12	Cluster_10
HAS2	0.631479	0.30125	0.229981	Cluster_15	Cluster_10
HAS2	0.631479	0.30125	0.229981	Cluster_6	Cluster_10
IL18	0.657253	0.309519	0.225975	Cluster_1	Cluster_10
IL18	0.657253	0.309519	0.225975	Cluster_10	Cluster_10
IL18	0.657253	0.309519	0.225975	Cluster_12	Cluster_10
IL18	0.657253	0.309519	0.225975	Cluster_15	Cluster_10
IL18	0.657253	0.309519	0.225975	Cluster_6	Cluster_10
IL23A	0.64394	0.304928	0.218785	Cluster_1	Cluster_10
IL23A	0.64394	0.304928	0.218785	Cluster_15	Cluster_10
IL12A	0.640517	0.29471	0.216438	Cluster_8	Cluster_10
IL12A	0.640517	0.29471	0.216437	Cluster_15	Cluster_10
SELP	0.63837	0.30296	0.213302	Cluster_1	Cluster_10
SELP	0.63837	0.30296	0.213302	Cluster_12	Cluster_10
SELP	0.63837	0.30296	0.213302	Cluster_15	Cluster_10
CCL13	0.631112	0.289921	0.203691	Cluster_1	Cluster_10
CCL13	0.631112	0.289921	0.203691	Cluster_10	Cluster_10
CCL13	0.631112	0.289921	0.203691	Cluster_12	Cluster_10
CCL13	0.631112	0.289921	0.203691	Cluster_15	Cluster_10
CCL13	0.631112	0.289921	0.203691	Cluster_6	Cluster_10
CCL13	0.631112	0.289921	0.203691	Cluster_4	Cluster_10
CD40	0.637864	0.289216	0.202762	Cluster_1	Cluster_10
CD40	0.637864	0.289216	0.202762	Cluster_15	Cluster_10
CD40	0.637864	0.289216	0.202762	Cluster_5	Cluster_10
COL4A1	0.629613	0.295492	0.199162	Cluster_15	Cluster_10
PTPRC	0.626352	0.294618	0.197327	Cluster_1	Cluster_10
PTPRC	0.626352	0.294618	0.197327	Cluster_10	Cluster_10
PTPRC	0.626352	0.294618	0.197327	Cluster_12	Cluster_10
PTPRC	0.626352	0.294618	0.197327	Cluster_15	Cluster_10
MMP13	0.625316	0.292529	0.197026	Cluster_1	Cluster_10
MMP13	0.625316	0.292529	0.197026	Cluster_15	Cluster_10
CSF2	0.628565	0.287759	0.195866	Cluster_1	Cluster_10
CSF2	0.628565	0.287759	0.195866	Cluster_12	Cluster_10
CSF2	0.628565	0.287759	0.195866	Cluster_15	Cluster_10
IL4	0.634153	0.292675	0.195775	Cluster_1	Cluster_10
IL4	0.634153	0.292675	0.195775	Cluster_12	Cluster_10
IL4	0.634153	0.292675	0.195775	Cluster_15	Cluster_10
IL27	0.626651	0.284357	0.195133	Cluster_1	Cluster_10
IL27	0.626651	0.284357	0.195133	Cluster_12	Cluster_10
IL27	0.626651	0.284357	0.195133	Cluster_15	Cluster_10
IL27	0.626651	0.284357	0.195133	Cluster_6	Cluster_10
HLA-G	0.631702	0.292981	0.194747	Cluster_1	Cluster_10
HLA-G	0.631702	0.292981	0.194747	Cluster_12	Cluster_10
HLA-G	0.631702	0.292981	0.194747	Cluster_15	Cluster_10
HLA-G	0.631702	0.292981	0.194747	Cluster_5	Cluster_10
CX3CL1	0.620289	0.291636	0.193724	Cluster_1	Cluster_10
CX3CL1	0.620289	0.291636	0.193724	Cluster_15	Cluster_10
CCL3L3	0.618361	0.281631	0.193532	Cluster_1	Cluster_10
CCL3L3	0.618361	0.281631	0.193532	Cluster_10	Cluster_10
CCL3L3	0.618361	0.281631	0.193532	Cluster_12	Cluster_10
CCL3L3	0.618361	0.281631	0.193532	Cluster_15	Cluster_10
CCL3L3	0.618361	0.281631	0.193532	Cluster_6	Cluster_10
CCL4	0.62486	0.288169	0.193125	Cluster_1	Cluster_10
CCL4	0.62486	0.288169	0.193125	Cluster_10	Cluster_10
CCL4	0.62486	0.288169	0.193125	Cluster_12	Cluster_10
CCL4	0.62486	0.288169	0.193125	Cluster_15	Cluster_10
CCL4	0.62486	0.288169	0.193125	Cluster_4	Cluster_10
CCL4	0.62486	0.288169	0.193125	Cluster_5	Cluster_10
CCL4	0.62486	0.288169	0.193125	Cluster_6	Cluster_10
ADAM17	0.6295	0.281199	0.19295	Cluster_1	Cluster_10
ADAM17	0.6295	0.281199	0.19295	Cluster_12	Cluster_10
ADAM17	0.6295	0.281199	0.19295	Cluster_15	Cluster_10
ADAM17	0.6295	0.281199	0.19295	Cluster_6	Cluster_10
XCL1	0.616138	0.287526	0.191629	Cluster_8	Cluster_10
XCL1	0.616138	0.287526	0.191629	Cluster_1	Cluster_10
XCL1	0.616138	0.287526	0.191629	Cluster_10	Cluster_10
XCL1	0.616138	0.287526	0.191629	Cluster_12	Cluster_10
XCL1	0.616138	0.287526	0.191629	Cluster_15	Cluster_10
XCL1	0.616138	0.287526	0.191629	Cluster_5	Cluster_10
IFNG	0.659475	0.320494	0.191496	Cluster_1	Cluster_10
IFNG	0.659475	0.320494	0.191496	Cluster_15	Cluster_10
CD28	0.623896	0.282253	0.19025	Cluster_15	Cluster_10
CD28	0.623896	0.282253	0.19025	Cluster_5	Cluster_10
CD28	0.623896	0.282253	0.19025	Cluster_8	Cluster_10
ASIP	0.611997	0.287892	0.190133	Cluster_1	Cluster_10
ASIP	0.611997	0.287892	0.190133	Cluster_15	Cluster_10
EBI3	0.620943	0.279022	0.189945	Cluster_1	Cluster_10
EBI3	0.620943	0.279022	0.189945	Cluster_12	Cluster_10
EBI3	0.620943	0.279022	0.189945	Cluster_15	Cluster_10
EBI3	0.620943	0.279022	0.189945	Cluster_6	Cluster_10
CCL24	0.620397	0.281457	0.189259	Cluster_1	Cluster_10
CCL24	0.620397	0.281457	0.189259	Cluster_15	Cluster_10
IL6	0.628473	0.290129	0.188697	Cluster_1	Cluster_10
IL6	0.628473	0.290129	0.188697	Cluster_10	Cluster_10
IL6	0.628473	0.290129	0.188697	Cluster_12	Cluster_10
IL6	0.628473	0.290129	0.188697	Cluster_15	Cluster_10
IL6	0.628473	0.290129	0.188697	Cluster_6	Cluster_10
CXCL12	0.624535	0.292692	0.188551	Cluster_4	Cluster_10
CXCL12	0.624535	0.292692	0.188551	Cluster_15	Cluster_10
GAS6	0.616499	0.288659	0.188124	Cluster_1	Cluster_10
GAS6	0.616499	0.288659	0.188124	Cluster_15	Cluster_10
IL15	0.632155	0.273671	0.187152	Cluster_1	Cluster_10
IL15	0.632155	0.273671	0.187152	Cluster_12	Cluster_10
IL15	0.632155	0.273671	0.187152	Cluster_15	Cluster_10
NECTIN1	0.619085	0.285213	0.187096	Cluster_1	Cluster_10
NECTIN1	0.619085	0.285213	0.187096	Cluster_15	Cluster_10
COL18A1	0.623261	0.289523	0.186784	Cluster_1	Cluster_10
COL18A1	0.623261	0.289523	0.186784	Cluster_15	Cluster_10
PDCD1LG2	0.617608	0.28322	0.186283	Cluster_1	Cluster_10
PDCD1LG2	0.617608	0.28322	0.186283	Cluster_15	Cluster_10
IL7	0.62217	0.272863	0.186177	Cluster_1	Cluster_10
IL7	0.62217	0.272863	0.186177	Cluster_15	Cluster_10
PGF	0.61755	0.278579	0.186082	Cluster_1	Cluster_10
PGF	0.61755	0.278579	0.186082	Cluster_15	Cluster_10
HLA-A	0.616049	0.289654	0.18583	Cluster_0	Cluster_10
HLA-A	0.616049	0.289654	0.18583	Cluster_4	Cluster_10
HLA-A	0.616049	0.289654	0.18583	Cluster_1	Cluster_10
HLA-A	0.616049	0.289654	0.18583	Cluster_1	Cluster_10
HLA-A	0.616049	0.289654	0.18583	Cluster_1	Cluster_10
HLA-A	0.616049	0.289654	0.18583	Cluster_1	Cluster_10
HLA-A	0.616049	0.289654	0.18583	Cluster_1	Cluster_10
HLA-A	0.616049	0.289654	0.18583	Cluster_1	Cluster_10
HLA-A	0.616049	0.289654	0.18583	Cluster_1	Cluster_10
HLA-A	0.616049	0.289654	0.18583	Cluster_1	Cluster_10
HLA-A	0.616049	0.289654	0.18583	Cluster_1	Cluster_10
HLA-A	0.616049	0.289654	0.18583	Cluster_1	Cluster_10
HLA-A	0.616049	0.289654	0.18583	Cluster_1	Cluster_10
HLA-A	0.616049	0.289654	0.18583	Cluster_10	Cluster_10
HLA-A	0.616049	0.289654	0.18583	Cluster_10	Cluster_10
HLA-A	0.616049	0.289654	0.18583	Cluster_10	Cluster_10
HLA-A	0.616049	0.289654	0.18583	Cluster_10	Cluster_10
HLA-A	0.616049	0.289654	0.18583	Cluster_10	Cluster_10
HLA-A	0.616049	0.289654	0.18583	Cluster_10	Cluster_10
HLA-A	0.616049	0.289654	0.18583	Cluster_10	Cluster_10
HLA-A	0.616049	0.289654	0.18583	Cluster_12	Cluster_10
HLA-A	0.616049	0.289654	0.18583	Cluster_12	Cluster_10
HLA-A	0.616049	0.289654	0.18583	Cluster_12	Cluster_10
HLA-A	0.616049	0.289654	0.18583	Cluster_12	Cluster_10
HLA-A	0.616049	0.289654	0.18583	Cluster_12	Cluster_10
HLA-A	0.616049	0.289654	0.18583	Cluster_12	Cluster_10
HLA-A	0.616049	0.289654	0.18583	Cluster_12	Cluster_10
HLA-A	0.616049	0.289654	0.18583	Cluster_12	Cluster_10
HLA-A	0.616049	0.289654	0.18583	Cluster_12	Cluster_10
HLA-A	0.616049	0.289654	0.18583	Cluster_15	Cluster_10
HLA-A	0.616049	0.289654	0.18583	Cluster_15	Cluster_10
HLA-A	0.616049	0.289654	0.18583	Cluster_15	Cluster_10
HLA-A	0.616049	0.289654	0.18583	Cluster_15	Cluster_10
HLA-A	0.616049	0.289654	0.18583	Cluster_15	Cluster_10
HLA-A	0.616049	0.289654	0.18583	Cluster_15	Cluster_10
HLA-A	0.616049	0.289654	0.18583	Cluster_15	Cluster_10
HLA-A	0.616049	0.289654	0.18583	Cluster_15	Cluster_10
HLA-A	0.616049	0.289654	0.18583	Cluster_15	Cluster_10
HLA-A	0.616049	0.289654	0.18583	Cluster_15	Cluster_10
HLA-A	0.616049	0.289654	0.18583	Cluster_15	Cluster_10
HLA-A	0.616049	0.289654	0.18583	Cluster_5	Cluster_10
HLA-A	0.616049	0.289654	0.18583	Cluster_5	Cluster_10
HLA-A	0.616049	0.289654	0.18583	Cluster_6	Cluster_10
HLA-A	0.616049	0.289654	0.18583	Cluster_6	Cluster_10
HLA-A	0.616049	0.289654	0.18583	Cluster_6	Cluster_10
HLA-A	0.616049	0.289654	0.18583	Cluster_6	Cluster_10
HLA-A	0.616049	0.289654	0.18583	Cluster_6	Cluster_10
CSHL1	0.619153	0.279185	0.184888	Cluster_1	Cluster_10
CSHL1	0.619153	0.279185	0.184888	Cluster_15	Cluster_10
TNFSF12	0.610911	0.274648	0.184443	Cluster_1	Cluster_10
TNFSF12	0.610911	0.274648	0.184443	Cluster_15	Cluster_10
LIF	0.612994	0.278093	0.183892	Cluster_1	Cluster_10
LIF	0.612994	0.278093	0.183892	Cluster_15	Cluster_10
IL1RN	0.623411	0.284928	0.183569	Cluster_4	Cluster_10
IL1RN	0.623411	0.284928	0.183569	Cluster_1	Cluster_10
IL1RN	0.623411	0.284928	0.183569	Cluster_10	Cluster_10
IL1RN	0.623411	0.284928	0.183569	Cluster_12	Cluster_10
IL1RN	0.623411	0.284928	0.183569	Cluster_15	Cluster_10
IL1RN	0.623411	0.284928	0.183569	Cluster_6	Cluster_10
CLCF1	0.623116	0.277292	0.183318	Cluster_1	Cluster_10
CLCF1	0.623116	0.277292	0.183318	Cluster_15	Cluster_10
NRTN	0.615283	0.285962	0.183263	Cluster_1	Cluster_10
NRTN	0.615283	0.285962	0.183263	Cluster_15	Cluster_10
BTLA	0.612691	0.279971	0.182813	Cluster_15	Cluster_10
BTLA	0.612691	0.279971	0.182813	Cluster_5	Cluster_10
GAST	0.61907	0.28738	0.182331	Cluster_1	Cluster_10
GAST	0.61907	0.28738	0.182331	Cluster_15	Cluster_10
GLG1	0.60673	0.281389	0.181651	Cluster_1	Cluster_10
GLG1	0.60673	0.281389	0.181651	Cluster_12	Cluster_10
GLG1	0.60673	0.281389	0.181651	Cluster_15	Cluster_10
GLG1	0.60673	0.281389	0.181651	Cluster_6	Cluster_10
PIK3CB	0.611	0.283713	0.18065	Cluster_1	Cluster_10
PIK3CB	0.611	0.283713	0.18065	Cluster_12	Cluster_10
PIK3CB	0.611	0.283713	0.18065	Cluster_15	Cluster_10
C3	0.609429	0.2817	0.179621	Cluster_1	Cluster_10
C3	0.609429	0.2817	0.179621	Cluster_12	Cluster_10
C3	0.609429	0.2817	0.179621	Cluster_15	Cluster_10
ANGPT2	0.60597	0.279695	0.179408	Cluster_1	Cluster_10
ANGPT2	0.60597	0.279695	0.179408	Cluster_12	Cluster_10
ANGPT2	0.60597	0.279695	0.179408	Cluster_15	Cluster_10
ANGPT2	0.60597	0.279695	0.179408	Cluster_6	Cluster_10
ICAM1	0.62223	0.28676	0.179213	Cluster_1	Cluster_10
ICAM1	0.62223	0.28676	0.179213	Cluster_12	Cluster_10
ICAM1	0.62223	0.28676	0.179213	Cluster_15	Cluster_10
ICAM1	0.62223	0.28676	0.179213	Cluster_5	Cluster_10
HDC	0.603432	0.279971	0.178037	Cluster_4	Cluster_10
HDC	0.603432	0.279971	0.178037	Cluster_1	Cluster_10
HDC	0.603432	0.279971	0.178037	Cluster_10	Cluster_10
HDC	0.603432	0.279971	0.178037	Cluster_12	Cluster_10
HDC	0.603432	0.279971	0.178037	Cluster_15	Cluster_10
HDC	0.603432	0.279971	0.178037	Cluster_6	Cluster_10
OSM	0.609567	0.27705	0.177515	Cluster_1	Cluster_10
OSM	0.609567	0.27705	0.177515	Cluster_10	Cluster_10
OSM	0.609567	0.27705	0.177515	Cluster_12	Cluster_10
OSM	0.609567	0.27705	0.177515	Cluster_15	Cluster_10
OSM	0.609567	0.27705	0.177515	Cluster_6	Cluster_10
TNFSF13B	0.614446	0.276829	0.176968	Cluster_1	Cluster_10
TNFSF13B	0.614446	0.276829	0.176968	Cluster_12	Cluster_10
TNFSF13B	0.614446	0.276829	0.176968	Cluster_15	Cluster_10
TNFSF13B	0.614446	0.276829	0.176968	Cluster_6	Cluster_10
GMFB	0.605379	0.279309	0.176709	Cluster_1	Cluster_10
GMFB	0.605379	0.279309	0.176709	Cluster_15	Cluster_10
CXCL10	0.611156	0.283858	0.176681	Cluster_1	Cluster_10
CXCL10	0.611156	0.283858	0.176681	Cluster_12	Cluster_10
CXCL10	0.611156	0.283858	0.176681	Cluster_15	Cluster_10
CXCL10	0.611156	0.283858	0.176681	Cluster_6	Cluster_10
THBS2	0.617025	0.262276	0.176499	Cluster_1	Cluster_10
THBS2	0.617025	0.262276	0.176499	Cluster_15	Cluster_10
PECAM1	0.61235	0.278446	0.176269	Cluster_14	Cluster_10
PECAM1	0.61235	0.278446	0.176269	Cluster_15	Cluster_10
PECAM1	0.61235	0.278446	0.176269	Cluster_4	Cluster_10
PECAM1	0.61235	0.278446	0.176269	Cluster_5	Cluster_10
PECAM1	0.61235	0.278446	0.176269	Cluster_8	Cluster_10
IL1B	0.635666	0.278371	0.175871	Cluster_1	Cluster_10
IL1B	0.635666	0.278371	0.175871	Cluster_10	Cluster_10
IL1B	0.635666	0.278371	0.175871	Cluster_12	Cluster_10
IL1B	0.635666	0.278371	0.175871	Cluster_15	Cluster_10
IL1B	0.635666	0.278371	0.175871	Cluster_5	Cluster_10
IL1B	0.635666	0.278371	0.175871	Cluster_6	Cluster_10
IL33	0.610102	0.283782	0.175452	Cluster_1	Cluster_10
IL33	0.610102	0.283782	0.175452	Cluster_15	Cluster_10
CXCL14	0.613202	0.258081	0.174787	Cluster_1	Cluster_10
CXCL14	0.613202	0.258081	0.174787	Cluster_15	Cluster_10
FGF1	0.613611	0.282117	0.174566	Cluster_1	Cluster_10
FGF1	0.613611	0.282117	0.174566	Cluster_15	Cluster_10
TFPI	0.607823	0.283402	0.174506	Cluster_15	Cluster_10
SELE	0.607225	0.276638	0.174506	Cluster_1	Cluster_10
SELE	0.607225	0.276638	0.174506	Cluster_12	Cluster_10
SELE	0.607225	0.276638	0.174506	Cluster_15	Cluster_10
VEGFC	0.618027	0.280319	0.174325	Cluster_15	Cluster_10
CEACAM1	0.609896	0.278606	0.17428	Cluster_1	Cluster_10
CEACAM1	0.609896	0.278606	0.17428	Cluster_1	Cluster_10
CEACAM1	0.609896	0.278606	0.17428	Cluster_12	Cluster_10
CEACAM1	0.609896	0.278606	0.17428	Cluster_12	Cluster_10
CEACAM1	0.609896	0.278606	0.17428	Cluster_15	Cluster_10
CEACAM1	0.609896	0.278606	0.17428	Cluster_15	Cluster_10
CEACAM1	0.609896	0.278606	0.17428	Cluster_6	Cluster_10
GAL	0.599207	0.276461	0.174233	Cluster_1	Cluster_10
GAL	0.599207	0.276461	0.174233	Cluster_12	Cluster_10
GAL	0.599207	0.276461	0.174233	Cluster_15	Cluster_10
TNF	0.621475	0.279531	0.173929	Cluster_1	Cluster_10
TNF	0.621475	0.279531	0.173929	Cluster_12	Cluster_10
TNF	0.621475	0.279531	0.173929	Cluster_15	Cluster_10
QRFP	0.602265	0.277019	0.173774	Cluster_1	Cluster_10
QRFP	0.602265	0.277019	0.173774	Cluster_15	Cluster_10
SPN	0.609133	0.276723	0.173565	Cluster_15	Cluster_10
TGFB1	0.614792	0.268756	0.173564	Cluster_1	Cluster_10
TGFB1	0.614792	0.268756	0.173564	Cluster_15	Cluster_10
TGFB1	0.614792	0.268756	0.173564	Cluster_5	Cluster_10
GDF3	0.611571	0.279757	0.173377	Cluster_1	Cluster_10
GDF3	0.611571	0.279757	0.173377	Cluster_12	Cluster_10
GDF3	0.611571	0.279757	0.173377	Cluster_15	Cluster_10
GDF3	0.611571	0.279757	0.173377	Cluster_6	Cluster_10
EFNA4	0.60297	0.282761	0.173305	Cluster_1	Cluster_10
EFNA4	0.60297	0.282761	0.173305	Cluster_15	Cluster_10
SELL	0.608043	0.275017	0.173213	Cluster_1	Cluster_10
SELL	0.608043	0.275017	0.173213	Cluster_10	Cluster_10
SELL	0.608043	0.275017	0.173213	Cluster_12	Cluster_10
SELL	0.608043	0.275017	0.173213	Cluster_15	Cluster_10
FLT3LG	0.610362	0.27039	0.173174	Cluster_1	Cluster_10
FLT3LG	0.610362	0.27039	0.173174	Cluster_15	Cluster_10
NCAM1	0.609468	0.280289	0.173055	Cluster_1	Cluster_10
NCAM1	0.609468	0.280289	0.173055	Cluster_12	Cluster_10
NCAM1	0.609468	0.280289	0.173055	Cluster_15	Cluster_10
PMCH	0.601849	0.278462	0.17302	Cluster_1	Cluster_10
PMCH	0.601849	0.278462	0.17302	Cluster_15	Cluster_10
PLXNB2	0.60457	0.280876	0.172724	Cluster_1	Cluster_10
PLXNB2	0.60457	0.280876	0.172724	Cluster_10	Cluster_10
PLXNB2	0.60457	0.280876	0.172724	Cluster_12	Cluster_10
PLXNB2	0.60457	0.280876	0.172724	Cluster_15	Cluster_10
PLXNB2	0.60457	0.280876	0.172724	Cluster_5	Cluster_10
PLXNB2	0.60457	0.280876	0.172724	Cluster_6	Cluster_10
SEMA4D	0.601786	0.280241	0.172387	Cluster_1	Cluster_10
SEMA4D	0.601786	0.280241	0.172387	Cluster_10	Cluster_10
SEMA4D	0.601786	0.280241	0.172387	Cluster_12	Cluster_10
SEMA4D	0.601786	0.280241	0.172387	Cluster_15	Cluster_10
SEMA4D	0.601786	0.280241	0.172387	Cluster_5	Cluster_10
SEMA4D	0.601786	0.280241	0.172387	Cluster_6	Cluster_10
NPY	0.601442	0.276504	0.172123	Cluster_1	Cluster_10
NPY	0.601442	0.276504	0.172123	Cluster_15	Cluster_10
NMB	0.600927	0.276159	0.17203	Cluster_1	Cluster_10
NMB	0.600927	0.276159	0.17203	Cluster_15	Cluster_10
NPW	0.600943	0.277117	0.171821	Cluster_1	Cluster_10
NPW	0.600943	0.277117	0.171821	Cluster_15	Cluster_10
CD80	0.610697	0.276761	0.171777	Cluster_1	Cluster_10
CD80	0.610697	0.276761	0.171777	Cluster_12	Cluster_10
CD80	0.610697	0.276761	0.171777	Cluster_15	Cluster_10
CD80	0.610697	0.276761	0.171777	Cluster_5	Cluster_10
CCL11	0.605864	0.277905	0.171451	Cluster_1	Cluster_10
CCL11	0.605864	0.277905	0.171451	Cluster_15	Cluster_10
IL2	0.619209	0.269406	0.171145	Cluster_1	Cluster_10
IL2	0.619209	0.269406	0.171145	Cluster_12	Cluster_10
IL2	0.619209	0.269406	0.171145	Cluster_15	Cluster_10
CXCL6	0.60226	0.278652	0.171132	Cluster_1	Cluster_10
CXCL6	0.60226	0.278652	0.171132	Cluster_12	Cluster_10
CXCL6	0.60226	0.278652	0.171132	Cluster_15	Cluster_10
SEMA5A	0.602965	0.279469	0.171005	Cluster_1	Cluster_10
SEMA5A	0.602965	0.279469	0.171005	Cluster_15	Cluster_10
FGF18	0.611034	0.274164	0.170894	Cluster_1	Cluster_10
FGF18	0.611034	0.274164	0.170894	Cluster_15	Cluster_10
PROK2	0.599846	0.276584	0.170889	Cluster_4	Cluster_10
PROK2	0.599846	0.276584	0.170889	Cluster_1	Cluster_10
PROK2	0.599846	0.276584	0.170889	Cluster_10	Cluster_10
PROK2	0.599846	0.276584	0.170889	Cluster_12	Cluster_10
PROK2	0.599846	0.276584	0.170889	Cluster_15	Cluster_10
PROK2	0.599846	0.276584	0.170889	Cluster_6	Cluster_10
CCL2	0.629349	0.289396	0.170859	Cluster_1	Cluster_10
CCL2	0.629349	0.289396	0.170859	Cluster_10	Cluster_10
CCL2	0.629349	0.289396	0.170859	Cluster_12	Cluster_10
CCL2	0.629349	0.289396	0.170859	Cluster_15	Cluster_10
CCL2	0.629349	0.289396	0.170859	Cluster_6	Cluster_10
CTSG	0.601566	0.276635	0.170388	Cluster_15	Cluster_10
TSLP	0.607768	0.264005	0.170304	Cluster_1	Cluster_10
TSLP	0.607768	0.264005	0.170304	Cluster_15	Cluster_10
CXCL2	0.611222	0.285014	0.169914	Cluster_1	Cluster_10
CXCL2	0.611222	0.285014	0.169914	Cluster_12	Cluster_10
CXCL2	0.611222	0.285014	0.169914	Cluster_15	Cluster_10
CXCL2	0.611222	0.285014	0.169914	Cluster_6	Cluster_10
PKD1	0.602094	0.276579	0.169696	Cluster_1	Cluster_10
PKD1	0.602094	0.276579	0.169696	Cluster_15	Cluster_10
IL13	0.633377	0.283222	0.169622	Cluster_1	Cluster_10
IL13	0.633377	0.283222	0.169622	Cluster_12	Cluster_10
IL13	0.633377	0.283222	0.169622	Cluster_15	Cluster_10
HSPG2	0.607941	0.277033	0.16933	Cluster_1	Cluster_10
HSPG2	0.607941	0.277033	0.16933	Cluster_15	Cluster_10
FASLG	0.606608	0.274028	0.16904	Cluster_1	Cluster_10
FASLG	0.606608	0.274028	0.16904	Cluster_15	Cluster_10
CD274	0.599201	0.279158	0.168317	Cluster_1	Cluster_10
CD274	0.599201	0.279158	0.168317	Cluster_12	Cluster_10
CD274	0.599201	0.279158	0.168317	Cluster_15	Cluster_10
TNFSF13	0.612094	0.267674	0.168035	Cluster_1	Cluster_10
TNFSF13	0.612094	0.267674	0.168035	Cluster_15	Cluster_10
BTC	0.60633	0.273373	0.167949	Cluster_1	Cluster_10
BTC	0.60633	0.273373	0.167949	Cluster_15	Cluster_10
ANGPTL1	0.600256	0.269152	0.167931	Cluster_1	Cluster_10
ANGPTL1	0.600256	0.269152	0.167931	Cluster_15	Cluster_10
CCL25	0.600484	0.273419	0.167924	Cluster_1	Cluster_10
CCL25	0.600484	0.273419	0.167924	Cluster_12	Cluster_10
CCL25	0.600484	0.273419	0.167924	Cluster_15	Cluster_10
TAC3	0.598503	0.275189	0.167731	Cluster_1	Cluster_10
TAC3	0.598503	0.275189	0.167731	Cluster_15	Cluster_10
ITGB7	0.597172	0.278607	0.167523	Cluster_1	Cluster_10
ITGB7	0.597172	0.278607	0.167523	Cluster_10	Cluster_10
ITGB7	0.597172	0.278607	0.167523	Cluster_12	Cluster_10
ITGB7	0.597172	0.278607	0.167523	Cluster_15	Cluster_10
ITGB7	0.597172	0.278607	0.167523	Cluster_6	Cluster_10
SELPLG	0.595324	0.273029	0.167447	Cluster_1	Cluster_10
SELPLG	0.595324	0.273029	0.167447	Cluster_10	Cluster_10
SELPLG	0.595324	0.273029	0.167447	Cluster_12	Cluster_10
SELPLG	0.595324	0.273029	0.167447	Cluster_15	Cluster_10
SELPLG	0.595324	0.273029	0.167447	Cluster_6	Cluster_10
CXCL16	0.600076	0.272723	0.167427	Cluster_1	Cluster_10
CXCL16	0.600076	0.272723	0.167427	Cluster_10	Cluster_10
CXCL16	0.600076	0.272723	0.167427	Cluster_12	Cluster_10
CXCL16	0.600076	0.272723	0.167427	Cluster_15	Cluster_10
ANXA1	0.60907	0.282298	0.167137	Cluster_1	Cluster_10
ANXA1	0.60907	0.282298	0.167137	Cluster_12	Cluster_10
ANXA1	0.60907	0.282298	0.167137	Cluster_15	Cluster_10
ANXA1	0.60907	0.282298	0.167137	Cluster_6	Cluster_10
CADM4	0.603642	0.270989	0.166919	Cluster_1	Cluster_10
CADM4	0.603642	0.270989	0.166919	Cluster_12	Cluster_10
CADM4	0.603642	0.270989	0.166919	Cluster_15	Cluster_10
CRLF2	0.60652	0.258545	0.16669	Cluster_1	Cluster_10
CRLF2	0.60652	0.258545	0.16669	Cluster_12	Cluster_10
CRLF2	0.60652	0.258545	0.16669	Cluster_15	Cluster_10
GDF11	0.598109	0.273673	0.166533	Cluster_1	Cluster_10
GDF11	0.598109	0.273673	0.166533	Cluster_15	Cluster_10
CSF1	0.617899	0.275062	0.166399	Cluster_1	Cluster_10
CSF1	0.617899	0.275062	0.166399	Cluster_12	Cluster_10
CSF1	0.617899	0.275062	0.166399	Cluster_15	Cluster_10
SERPING1	0.606245	0.26917	0.166388	Cluster_1	Cluster_10
SERPING1	0.606245	0.26917	0.166388	Cluster_15	Cluster_10
TSHB	0.595405	0.274124	0.166054	Cluster_1	Cluster_10
TSHB	0.595405	0.274124	0.166054	Cluster_15	Cluster_10
BMP5	0.605815	0.2668	0.16581	Cluster_1	Cluster_10
BMP5	0.605815	0.2668	0.16581	Cluster_15	Cluster_10
JAM3	0.602827	0.275682	0.165809	Cluster_1	Cluster_10
JAM3	0.602827	0.275682	0.165809	Cluster_12	Cluster_10
JAM3	0.602827	0.275682	0.165809	Cluster_15	Cluster_10
JAM3	0.602827	0.275682	0.165809	Cluster_6	Cluster_10
TG	0.602519	0.271534	0.165621	Cluster_1	Cluster_10
TG	0.602519	0.271534	0.165621	Cluster_15	Cluster_10
PTGS2	0.604655	0.269032	0.165197	Cluster_1	Cluster_10
PTGS2	0.604655	0.269032	0.165197	Cluster_10	Cluster_10
PTGS2	0.604655	0.269032	0.165197	Cluster_12	Cluster_10
PTGS2	0.604655	0.269032	0.165197	Cluster_15	Cluster_10
PTGS2	0.604655	0.269032	0.165197	Cluster_5	Cluster_10
PTGS2	0.604655	0.269032	0.165197	Cluster_6	Cluster_10
EFNB3	0.59789	0.276683	0.165163	Cluster_1	Cluster_10
EFNB3	0.59789	0.276683	0.165163	Cluster_15	Cluster_10
L1CAM	0.600421	0.275479	0.16516	Cluster_1	Cluster_10
L1CAM	0.600421	0.275479	0.16516	Cluster_12	Cluster_10
L1CAM	0.600421	0.275479	0.16516	Cluster_15	Cluster_10
L1CAM	0.600421	0.275479	0.16516	Cluster_6	Cluster_10
PROS1	0.605811	0.272958	0.165059	Cluster_1	Cluster_10
PROS1	0.605811	0.272958	0.165059	Cluster_10	Cluster_10
PROS1	0.605811	0.272958	0.165059	Cluster_12	Cluster_10
PROS1	0.605811	0.272958	0.165059	Cluster_15	Cluster_10
NTF4	0.602119	0.275192	0.16493	Cluster_1	Cluster_10
NTF4	0.602119	0.275192	0.16493	Cluster_15	Cluster_10
CXCL3	0.597047	0.275334	0.164726	Cluster_4	Cluster_10
CXCL3	0.597047	0.275334	0.164726	Cluster_1	Cluster_10
CXCL3	0.597047	0.275334	0.164726	Cluster_10	Cluster_10
CXCL3	0.597047	0.275334	0.164726	Cluster_12	Cluster_10
CXCL3	0.597047	0.275334	0.164726	Cluster_15	Cluster_10
CXCL3	0.597047	0.275334	0.164726	Cluster_6	Cluster_10
THBS4	0.609103	0.268422	0.164616	Cluster_1	Cluster_10
THBS4	0.609103	0.268422	0.164616	Cluster_15	Cluster_10
EFNA1	0.598817	0.273409	0.164251	Cluster_1	Cluster_10
EFNA1	0.598817	0.273409	0.164251	Cluster_15	Cluster_10
INHBB	0.599277	0.262804	0.163741	Cluster_1	Cluster_10
INHBB	0.599277	0.262804	0.163741	Cluster_15	Cluster_10
IL36G	0.598976	0.271092	0.163578	Cluster_1	Cluster_10
IL36G	0.598976	0.271092	0.163578	Cluster_12	Cluster_10
IL36G	0.598976	0.271092	0.163578	Cluster_15	Cluster_10
IL36G	0.598976	0.271092	0.163578	Cluster_6	Cluster_10
IL36G	0.598976	0.271092	0.163578	Cluster_4	Cluster_10
ALCAM	0.594892	0.273577	0.163507	Cluster_12	Cluster_10
ALCAM	0.594892	0.273577	0.163507	Cluster_15	Cluster_10
ALCAM	0.594892	0.273577	0.163507	Cluster_5	Cluster_10
FGF9	0.598928	0.268228	0.162632	Cluster_1	Cluster_10
FGF9	0.598928	0.268228	0.162632	Cluster_15	Cluster_10
COL2A1	0.59621	0.273482	0.162417	Cluster_15	Cluster_10
CSF3	0.615833	0.274562	0.162182	Cluster_1	Cluster_10
CSF3	0.615833	0.274562	0.162182	Cluster_15	Cluster_10
BMP1	0.593089	0.273515	0.161719	Cluster_1	Cluster_10
BMP1	0.593089	0.273515	0.161719	Cluster_15	Cluster_10
TNFSF11	0.629212	0.284823	0.161666	Cluster_1	Cluster_10
TNFSF11	0.629212	0.284823	0.161666	Cluster_15	Cluster_10
TNFSF11	0.629212	0.284823	0.161666	Cluster_5	Cluster_10
HLA-E	0.602458	0.270128	0.161603	Cluster_1	Cluster_10
HLA-E	0.602458	0.270128	0.161603	Cluster_1	Cluster_10
HLA-E	0.602458	0.270128	0.161603	Cluster_10	Cluster_10
HLA-E	0.602458	0.270128	0.161603	Cluster_12	Cluster_10
HLA-E	0.602458	0.270128	0.161603	Cluster_12	Cluster_10
HLA-E	0.602458	0.270128	0.161603	Cluster_15	Cluster_10
HLA-E	0.602458	0.270128	0.161603	Cluster_15	Cluster_10
HLA-E	0.602458	0.270128	0.161603	Cluster_5	Cluster_10
HLA-E	0.602458	0.270128	0.161603	Cluster_6	Cluster_10
HLA-E	0.602458	0.270128	0.161603	Cluster_4	Cluster_10
PF4	0.587481	0.274548	0.161568	Cluster_15	Cluster_10
PF4	0.587481	0.274548	0.161568	Cluster_5	Cluster_10
ANGPT1	0.619082	0.278327	0.161563	Cluster_15	Cluster_10
ANGPT1	0.619082	0.278327	0.161563	Cluster_5	Cluster_10
ANGPT1	0.619082	0.278327	0.161563	Cluster_14	Cluster_10
ANGPT1	0.619082	0.278327	0.161563	Cluster_8	Cluster_10
BMP4	0.597079	0.261952	0.161534	Cluster_1	Cluster_10
BMP4	0.597079	0.261952	0.161534	Cluster_15	Cluster_10
EFNB2	0.595617	0.273609	0.161492	Cluster_1	Cluster_10
EFNB2	0.595617	0.273609	0.161492	Cluster_15	Cluster_10
CORT	0.596484	0.26922	0.161383	Cluster_1	Cluster_10
CORT	0.596484	0.26922	0.161383	Cluster_15	Cluster_10
CXCL13	0.596812	0.267149	0.161324	Cluster_1	Cluster_10
CXCL13	0.596812	0.267149	0.161324	Cluster_10	Cluster_10
CXCL13	0.596812	0.267149	0.161324	Cluster_12	Cluster_10
CXCL13	0.596812	0.267149	0.161324	Cluster_15	Cluster_10
CXCL13	0.596812	0.267149	0.161324	Cluster_6	Cluster_10
NRG2	0.599983	0.269333	0.161246	Cluster_1	Cluster_10
NRG2	0.599983	0.269333	0.161246	Cluster_15	Cluster_10
EFNA2	0.601651	0.272922	0.160897	Cluster_1	Cluster_10
EFNA2	0.601651	0.272922	0.160897	Cluster_15	Cluster_10
EFNB1	0.597053	0.274426	0.160775	Cluster_15	Cluster_10
GNRH1	0.591579	0.267516	0.16074	Cluster_1	Cluster_10
GNRH1	0.591579	0.267516	0.16074	Cluster_12	Cluster_10
GNRH1	0.591579	0.267516	0.16074	Cluster_15	Cluster_10
GNRH1	0.591579	0.267516	0.16074	Cluster_6	Cluster_10
NRG4	0.599221	0.271596	0.160691	Cluster_1	Cluster_10
NRG4	0.599221	0.271596	0.160691	Cluster_15	Cluster_10
ICOSLG	0.597932	0.267977	0.160473	Cluster_1	Cluster_10
ICOSLG	0.597932	0.267977	0.160473	Cluster_12	Cluster_10
ICOSLG	0.597932	0.267977	0.160473	Cluster_15	Cluster_10
ICOSLG	0.597932	0.267977	0.160473	Cluster_6	Cluster_10
PDGFA	0.594363	0.270369	0.160442	Cluster_10	Cluster_10
PDGFA	0.594363	0.270369	0.160442	Cluster_15	Cluster_10
COL1A1	0.592011	0.272403	0.160376	Cluster_14	Cluster_10
COL1A1	0.592011	0.272403	0.160376	Cluster_4	Cluster_10
COL1A1	0.592011	0.272403	0.160375	Cluster_6	Cluster_10
PGLYRP1	0.592994	0.268107	0.160272	Cluster_1	Cluster_10
PGLYRP1	0.592994	0.268107	0.160272	Cluster_12	Cluster_10
PGLYRP1	0.592994	0.268107	0.160272	Cluster_15	Cluster_10
PGLYRP1	0.592994	0.268107	0.160272	Cluster_6	Cluster_10
PGLYRP1	0.592994	0.268107	0.160272	Cluster_4	Cluster_10
OXT	0.590049	0.27431	0.159926	Cluster_1	Cluster_10
OXT	0.590049	0.27431	0.159926	Cluster_15	Cluster_10
CCL5	0.606831	0.270683	0.159837	Cluster_1	Cluster_10
CCL5	0.606831	0.270683	0.159837	Cluster_10	Cluster_10
CCL5	0.606831	0.270683	0.159837	Cluster_12	Cluster_10
CCL5	0.606831	0.270683	0.159837	Cluster_15	Cluster_10
CCL5	0.606831	0.270683	0.159837	Cluster_5	Cluster_10
CCL5	0.606831	0.270683	0.159837	Cluster_8	Cluster_10
TNFSF14	0.608914	0.25994	0.159586	Cluster_1	Cluster_10
TNFSF14	0.608914	0.25994	0.159586	Cluster_12	Cluster_10
TNFSF14	0.608914	0.25994	0.159586	Cluster_15	Cluster_10
TNFSF14	0.608914	0.25994	0.159586	Cluster_6	Cluster_10
CCL1	0.597523	0.260518	0.159521	Cluster_1	Cluster_10
CCL1	0.597523	0.260518	0.159521	Cluster_15	Cluster_10
CCL1	0.597523	0.260518	0.159521	Cluster_5	Cluster_10
ADAM12	0.59606	0.271141	0.159455	Cluster_1	Cluster_10
ADAM12	0.59606	0.271141	0.159455	Cluster_15	Cluster_10
TNC	0.596765	0.264995	0.159008	Cluster_1	Cluster_10
TNC	0.596765	0.264995	0.159008	Cluster_15	Cluster_10
C5	0.606859	0.277771	0.158938	Cluster_1	Cluster_10
C5	0.606859	0.277771	0.158938	Cluster_12	Cluster_10
C5	0.606859	0.277771	0.158938	Cluster_15	Cluster_10
C5	0.606859	0.277771	0.158938	Cluster_6	Cluster_10
INSL6	0.600125	0.262284	0.158764	Cluster_1	Cluster_10
INSL6	0.600125	0.262284	0.158764	Cluster_15	Cluster_10
INSL6	0.600125	0.262284	0.158764	Cluster_5	Cluster_10
TIMP1	0.605642	0.263449	0.158739	Cluster_1	Cluster_10
TIMP1	0.605642	0.263449	0.158739	Cluster_12	Cluster_10
TIMP1	0.605642	0.263449	0.158739	Cluster_15	Cluster_10
TIMP1	0.605642	0.263449	0.158739	Cluster_6	Cluster_10
KITLG	0.604155	0.26425	0.158629	Cluster_1	Cluster_10
KITLG	0.604155	0.26425	0.158629	Cluster_15	Cluster_10
HLA-DMA	0.605471	0.269962	0.158614	Cluster_1	Cluster_10
HLA-DMA	0.605471	0.269962	0.158614	Cluster_10	Cluster_10
HLA-DMA	0.605471	0.269962	0.158614	Cluster_12	Cluster_10
HLA-DMA	0.605471	0.269962	0.158614	Cluster_15	Cluster_10
HLA-DMA	0.605471	0.269962	0.158614	Cluster_5	Cluster_10
IL34	0.604017	0.265744	0.15801	Cluster_1	Cluster_10
IL34	0.604017	0.265744	0.15801	Cluster_15	Cluster_10
CELSR2	0.597281	0.266386	0.157862	Cluster_1	Cluster_10
CELSR2	0.597281	0.266386	0.157862	Cluster_15	Cluster_10
CELSR1	0.592467	0.267726	0.157663	Cluster_1	Cluster_10
CELSR1	0.592467	0.267726	0.157663	Cluster_15	Cluster_10
AREG	0.595967	0.263932	0.157467	Cluster_1	Cluster_10
AREG	0.595967	0.263932	0.157467	Cluster_10	Cluster_10
AREG	0.595967	0.263932	0.157467	Cluster_12	Cluster_10
AREG	0.595967	0.263932	0.157467	Cluster_15	Cluster_10
AREG	0.595967	0.263932	0.157467	Cluster_6	Cluster_10
RELN	0.594512	0.267528	0.157441	Cluster_1	Cluster_10
RELN	0.594512	0.267528	0.157441	Cluster_12	Cluster_10
RELN	0.594512	0.267528	0.157441	Cluster_15	Cluster_10
RELN	0.594512	0.267528	0.157441	Cluster_6	Cluster_10
SEMA3E	0.59668	0.265139	0.157378	Cluster_1	Cluster_10
SEMA3E	0.59668	0.265139	0.157378	Cluster_15	Cluster_10
LAMB2	0.594759	0.275243	0.157368	Cluster_1	Cluster_10
LAMB2	0.594759	0.275243	0.157368	Cluster_15	Cluster_10
F8	0.593163	0.269479	0.156837	Cluster_1	Cluster_10
F8	0.593163	0.269479	0.156837	Cluster_15	Cluster_10
F8	0.593163	0.269479	0.156837	Cluster_6	Cluster_10
ITGA9	0.592775	0.271512	0.156468	Cluster_1	Cluster_10
ITGA9	0.592775	0.271512	0.156468	Cluster_15	Cluster_10
PTPRF	0.593897	0.267421	0.156317	Cluster_15	Cluster_10
EFNA5	0.597052	0.263135	0.15604	Cluster_1	Cluster_10
EFNA5	0.597052	0.263135	0.15604	Cluster_15	Cluster_10
VWF	0.608574	0.268828	0.155837	Cluster_1	Cluster_10
VWF	0.608574	0.268828	0.155837	Cluster_15	Cluster_10
NLGN2	0.595133	0.265132	0.155671	Cluster_1	Cluster_10
NLGN2	0.595133	0.265132	0.155671	Cluster_15	Cluster_10
FGF13	0.593812	0.27009	0.155355	Cluster_1	Cluster_10
FGF13	0.593812	0.27009	0.155355	Cluster_15	Cluster_10
COL5A3	0.590057	0.260728	0.15508	Cluster_1	Cluster_10
COL5A3	0.590057	0.260728	0.15508	Cluster_15	Cluster_10
CD2	0.59339	0.262186	0.154998	Cluster_8	Cluster_10
CD2	0.59339	0.262186	0.154998	Cluster_15	Cluster_10
CD2	0.59339	0.262186	0.154998	Cluster_5	Cluster_10
TGFB3	0.600792	0.258124	0.154623	Cluster_1	Cluster_10
TGFB3	0.600792	0.258124	0.154623	Cluster_15	Cluster_10
TGFB3	0.600792	0.258124	0.154623	Cluster_5	Cluster_10
MMP9	0.607097	0.269491	0.154446	Cluster_1	Cluster_10
MMP9	0.607097	0.269491	0.154446	Cluster_12	Cluster_10
MMP9	0.607097	0.269491	0.154446	Cluster_15	Cluster_10
MMP9	0.607097	0.269491	0.154446	Cluster_6	Cluster_10
TNFSF8	0.594518	0.263157	0.154438	Cluster_1	Cluster_10
TNFSF8	0.594518	0.263157	0.154438	Cluster_15	Cluster_10
TNFSF8	0.594518	0.263157	0.154438	Cluster_5	Cluster_10
SEMA3A	0.598037	0.261497	0.154006	Cluster_1	Cluster_10
SEMA3A	0.598037	0.261497	0.154006	Cluster_15	Cluster_10
BMP3	0.587165	0.264757	0.153956	Cluster_1	Cluster_10
BMP3	0.587165	0.264757	0.153956	Cluster_15	Cluster_10
ITGB2	0.591644	0.266126	0.153949	Cluster_1	Cluster_10
ITGB2	0.591644	0.266126	0.153949	Cluster_12	Cluster_10
ITGB2	0.591644	0.266126	0.153949	Cluster_15	Cluster_10
ITGB2	0.591644	0.266126	0.153949	Cluster_6	Cluster_10
ITGB2	0.591644	0.266126	0.153949	Cluster_4	Cluster_10
HBEGF	0.601806	0.270154	0.153631	Cluster_1	Cluster_10
HBEGF	0.601806	0.270154	0.153631	Cluster_15	Cluster_10
FGF2	0.602842	0.261309	0.152994	Cluster_1	Cluster_10
FGF2	0.602842	0.261309	0.152994	Cluster_15	Cluster_10
DUSP18	0.589105	0.257613	0.152632	Cluster_1	Cluster_10
DUSP18	0.589105	0.257613	0.152632	Cluster_15	Cluster_10
WNT5A	0.584776	0.266787	0.152554	Cluster_1	Cluster_10
WNT5A	0.584776	0.266787	0.152554	Cluster_15	Cluster_10
IL1A	0.612151	0.262609	0.152406	Cluster_1	Cluster_10
IL1A	0.612151	0.262609	0.152406	Cluster_12	Cluster_10
IL1A	0.612151	0.262609	0.152406	Cluster_15	Cluster_10
EREG	0.599333	0.264373	0.152215	Cluster_1	Cluster_10
EREG	0.599333	0.264373	0.152215	Cluster_15	Cluster_10
IL17F	0.590751	0.275057	0.15207	Cluster_1	Cluster_10
IL17F	0.590751	0.275057	0.15207	Cluster_15	Cluster_10
PCDH9	0.589554	0.262272	0.151878	Cluster_1	Cluster_10
PCDH9	0.589554	0.262272	0.151878	Cluster_15	Cluster_10
AGRN	0.597438	0.262767	0.151812	Cluster_1	Cluster_10
AGRN	0.597438	0.262767	0.151812	Cluster_12	Cluster_10
AGRN	0.597438	0.262767	0.151812	Cluster_15	Cluster_10
AGRN	0.597438	0.262767	0.151812	Cluster_6	Cluster_10
CD320	0.59617	0.255747	0.151508	Cluster_1	Cluster_10
CD320	0.59617	0.255747	0.151508	Cluster_15	Cluster_10
CD320	0.59617	0.255747	0.151508	Cluster_5	Cluster_10
JAG2	0.598545	0.258451	0.151343	Cluster_1	Cluster_10
JAG2	0.598545	0.258451	0.151343	Cluster_15	Cluster_10
JAG2	0.598545	0.258451	0.151343	Cluster_5	Cluster_10
TAC1	0.594271	0.268658	0.151322	Cluster_1	Cluster_10
TAC1	0.594271	0.268658	0.151322	Cluster_15	Cluster_10
WNT9A	0.588988	0.266032	0.151299	Cluster_1	Cluster_10
WNT9A	0.588988	0.266032	0.151299	Cluster_15	Cluster_10
VEGFB	0.59031	0.267301	0.151265	Cluster_15	Cluster_10
VEGFB	0.59031	0.267301	0.151265	Cluster_5	Cluster_10
ITGB1	0.593048	0.267781	0.150979	Cluster_15	Cluster_10
CDH5	0.593631	0.262381	0.150979	Cluster_1	Cluster_10
CDH5	0.593631	0.262381	0.150979	Cluster_15	Cluster_10
CDH5	0.593631	0.262381	0.150979	Cluster_5	Cluster_10
REN	0.585057	0.264022	0.150826	Cluster_1	Cluster_10
REN	0.585057	0.264022	0.150826	Cluster_15	Cluster_10
JAM2	0.60014	0.263439	0.150697	Cluster_1	Cluster_10
JAM2	0.60014	0.263439	0.150697	Cluster_15	Cluster_10
OMG	0.591097	0.261024	0.150354	Cluster_1	Cluster_10
OMG	0.591097	0.261024	0.150354	Cluster_15	Cluster_10
CCL17	0.592511	0.251393	0.149592	Cluster_1	Cluster_10
CCL17	0.592511	0.251393	0.149592	Cluster_10	Cluster_10
CCL17	0.592511	0.251393	0.149592	Cluster_12	Cluster_10
CCL17	0.592511	0.251393	0.149592	Cluster_15	Cluster_10
PLAT	0.60032	0.263766	0.149157	Cluster_1	Cluster_10
PLAT	0.60032	0.263766	0.149157	Cluster_15	Cluster_10
PODXL2	0.588062	0.265632	0.148805	Cluster_1	Cluster_10
PODXL2	0.588062	0.265632	0.148805	Cluster_15	Cluster_10
FGF7	0.600606	0.265368	0.148275	Cluster_1	Cluster_10
FGF7	0.600606	0.265368	0.148275	Cluster_15	Cluster_10
NAMPT	0.593914	0.257103	0.148222	Cluster_1	Cluster_10
NAMPT	0.593914	0.257103	0.148222	Cluster_12	Cluster_10
NAMPT	0.593914	0.257103	0.148222	Cluster_15	Cluster_10
NAMPT	0.593914	0.257103	0.148222	Cluster_5	Cluster_10
HEBP1	0.586432	0.262315	0.148177	Cluster_1	Cluster_10
HEBP1	0.586432	0.262315	0.148177	Cluster_15	Cluster_10
POMC	0.604573	0.272385	0.148004	Cluster_1	Cluster_10
POMC	0.604573	0.272385	0.148004	Cluster_15	Cluster_10
LEFTY1	0.590808	0.252735	0.147984	Cluster_1	Cluster_10
LEFTY1	0.590808	0.252735	0.147984	Cluster_15	Cluster_10
OSGIN1	0.595149	0.255238	0.147822	Cluster_1	Cluster_10
OSGIN1	0.595149	0.255238	0.147822	Cluster_12	Cluster_10
OSGIN1	0.595149	0.255238	0.147822	Cluster_15	Cluster_10
FBN1	0.58731	0.263318	0.147717	Cluster_1	Cluster_10
FBN1	0.58731	0.263318	0.147717	Cluster_12	Cluster_10
FBN1	0.58731	0.263318	0.147717	Cluster_15	Cluster_10
CMTM4	0.583906	0.266186	0.147372	Cluster_1	Cluster_10
CMTM4	0.583906	0.266186	0.147372	Cluster_12	Cluster_10
CMTM4	0.583906	0.266186	0.147372	Cluster_15	Cluster_10
RARRES2	0.586154	0.259331	0.147371	Cluster_1	Cluster_10
RARRES2	0.586154	0.259331	0.147371	Cluster_12	Cluster_10
RARRES2	0.586154	0.259331	0.147371	Cluster_15	Cluster_10
MDK	0.607248	0.265048	0.147222	Cluster_1	Cluster_10
MDK	0.607248	0.265048	0.147222	Cluster_15	Cluster_10
DSC2	0.586724	0.264464	0.147096	Cluster_1	Cluster_10
DSC2	0.586724	0.264464	0.147096	Cluster_15	Cluster_10
DSC2	0.586724	0.264464	0.147096	Cluster_6	Cluster_10
SPP1	0.598834	0.263072	0.146977	Cluster_0	Cluster_10
SPP1	0.598834	0.263072	0.146977	Cluster_14	Cluster_10
SPP1	0.598834	0.263072	0.146977	Cluster_4	Cluster_10
SPP1	0.598834	0.263072	0.146977	Cluster_1	Cluster_10
SPP1	0.598834	0.263072	0.146977	Cluster_10	Cluster_10
SPP1	0.598834	0.263072	0.146977	Cluster_12	Cluster_10
SPP1	0.598834	0.263072	0.146977	Cluster_15	Cluster_10
SPP1	0.598834	0.263072	0.146977	Cluster_6	Cluster_10
CFH	0.585235	0.260446	0.146857	Cluster_10	Cluster_10
CFH	0.585235	0.260446	0.146857	Cluster_15	Cluster_10
WNT10B	0.583728	0.265393	0.146808	Cluster_1	Cluster_10
WNT10B	0.583728	0.265393	0.146808	Cluster_15	Cluster_10
CMTM6	0.588238	0.261769	0.146659	Cluster_1	Cluster_10
CMTM6	0.588238	0.261769	0.146659	Cluster_12	Cluster_10
CMTM6	0.588238	0.261769	0.146659	Cluster_15	Cluster_10
CMTM6	0.588238	0.261769	0.146659	Cluster_6	Cluster_10
AGRP	0.591626	0.247572	0.146239	Cluster_1	Cluster_10
AGRP	0.591626	0.247572	0.146239	Cluster_15	Cluster_10
TXLNA	0.585518	0.267027	0.146223	Cluster_15	Cluster_10
NRXN1	0.585046	0.264706	0.146163	Cluster_15	Cluster_10
NRXN1	0.585046	0.264706	0.146163	Cluster_5	Cluster_10
ANGPTL3	0.588366	0.251195	0.146104	Cluster_1	Cluster_10
ANGPTL3	0.588366	0.251195	0.146104	Cluster_15	Cluster_10
DLL1	0.586175	0.258012	0.14596	Cluster_1	Cluster_10
DLL1	0.586175	0.258012	0.14596	Cluster_15	Cluster_10
IHH	0.588723	0.254784	0.145857	Cluster_1	Cluster_10
IHH	0.588723	0.254784	0.145857	Cluster_15	Cluster_10
DLL4	0.588398	0.250921	0.145695	Cluster_1	Cluster_10
DLL4	0.588398	0.250921	0.145695	Cluster_15	Cluster_10
PENK	0.580995	0.266359	0.145471	Cluster_1	Cluster_10
PENK	0.580995	0.266359	0.145471	Cluster_15	Cluster_10
INHBA	0.592236	0.254598	0.145187	Cluster_1	Cluster_10
INHBA	0.592236	0.254598	0.145187	Cluster_12	Cluster_10
INHBA	0.592236	0.254598	0.145187	Cluster_15	Cluster_10
YARS	0.585049	0.262736	0.144932	Cluster_1	Cluster_10
YARS	0.585049	0.262736	0.144932	Cluster_15	Cluster_10
PCDH7	0.585666	0.264909	0.144524	Cluster_15	Cluster_10
CCL22	0.582454	0.265915	0.144226	Cluster_1	Cluster_10
CCL22	0.582454	0.265915	0.144226	Cluster_15	Cluster_10
ARTN	0.58805	0.267703	0.144003	Cluster_1	Cluster_10
ARTN	0.58805	0.267703	0.144003	Cluster_15	Cluster_10
CELSR3	0.585847	0.259066	0.143698	Cluster_1	Cluster_10
CELSR3	0.585847	0.259066	0.143698	Cluster_12	Cluster_10
CELSR3	0.585847	0.259066	0.143698	Cluster_15	Cluster_10
CELSR3	0.585847	0.259066	0.143698	Cluster_6	Cluster_10
NTN4	0.58074	0.26244	0.143693	Cluster_1	Cluster_10
NTN4	0.58074	0.26244	0.143693	Cluster_15	Cluster_10
THBS1	0.594869	0.258	0.14365	Cluster_1	Cluster_10
THBS1	0.594869	0.258	0.14365	Cluster_10	Cluster_10
THBS1	0.594869	0.258	0.14365	Cluster_12	Cluster_10
THBS1	0.594869	0.258	0.14365	Cluster_15	Cluster_10
THBS1	0.594869	0.258	0.14365	Cluster_6	Cluster_10
THBS1	0.594869	0.258	0.14365	Cluster_3	Cluster_10
LRPAP1	0.582671	0.261335	0.143459	Cluster_1	Cluster_10
LRPAP1	0.582671	0.261335	0.143459	Cluster_12	Cluster_10
LRPAP1	0.582671	0.261335	0.143459	Cluster_15	Cluster_10
RET	0.586387	0.258707	0.143347	Cluster_1	Cluster_10
RET	0.586387	0.258707	0.143347	Cluster_15	Cluster_10
PCDH1	0.581092	0.259595	0.142664	Cluster_1	Cluster_10
PCDH1	0.581092	0.259595	0.142664	Cluster_15	Cluster_10
HLA-F	0.592198	0.25984	0.142407	Cluster_1	Cluster_10
HLA-F	0.592198	0.25984	0.142407	Cluster_1	Cluster_10
HLA-F	0.592198	0.25984	0.142407	Cluster_10	Cluster_10
HLA-F	0.592198	0.25984	0.142407	Cluster_12	Cluster_10
HLA-F	0.592198	0.25984	0.142407	Cluster_12	Cluster_10
HLA-F	0.592198	0.25984	0.142407	Cluster_15	Cluster_10
HLA-F	0.592198	0.25984	0.142407	Cluster_15	Cluster_10
HLA-F	0.592198	0.25984	0.142407	Cluster_6	Cluster_10
KLK3	0.58717	0.257265	0.142355	Cluster_1	Cluster_10
KLK3	0.58717	0.257265	0.142355	Cluster_1	Cluster_10
KLK3	0.58717	0.257265	0.142355	Cluster_1	Cluster_10
KLK3	0.58717	0.257265	0.142355	Cluster_1	Cluster_10
KLK3	0.58717	0.257265	0.142355	Cluster_1	Cluster_10
KLK3	0.58717	0.257265	0.142355	Cluster_15	Cluster_10
KLK3	0.58717	0.257265	0.142355	Cluster_15	Cluster_10
KLK3	0.58717	0.257265	0.142355	Cluster_15	Cluster_10
KLK3	0.58717	0.257265	0.142355	Cluster_15	Cluster_10
KLK3	0.58717	0.257265	0.142355	Cluster_15	Cluster_10
KLK3	0.58717	0.257265	0.142355	Cluster_5	Cluster_10
IBSP	0.585119	0.256333	0.142308	Cluster_14	Cluster_10
IBSP	0.585119	0.256333	0.142308	Cluster_4	Cluster_10
F2	0.592512	0.264916	0.14228	Cluster_1	Cluster_10
F2	0.592512	0.264916	0.14228	Cluster_15	Cluster_10
AMIGO1	0.581202	0.260945	0.141704	Cluster_1	Cluster_10
AMIGO1	0.581202	0.260945	0.141704	Cluster_15	Cluster_10
BMP2	0.59912	0.256462	0.141442	Cluster_1	Cluster_10
BMP2	0.59912	0.256462	0.141442	Cluster_15	Cluster_10
HGF	0.587871	0.252763	0.141278	Cluster_1	Cluster_10
HGF	0.587871	0.252763	0.141278	Cluster_12	Cluster_10
HGF	0.587871	0.252763	0.141278	Cluster_15	Cluster_10
PDGFC	0.58293	0.259622	0.141011	Cluster_1	Cluster_10
PDGFC	0.58293	0.259622	0.141011	Cluster_15	Cluster_10
CDH1	0.576384	0.262739	0.140874	Cluster_1	Cluster_10
CDH1	0.576384	0.262739	0.140874	Cluster_15	Cluster_10
MAG	0.586919	0.256651	0.140852	Cluster_1	Cluster_10
MAG	0.586919	0.256651	0.140852	Cluster_12	Cluster_10
MAG	0.586919	0.256651	0.140852	Cluster_15	Cluster_10
MAG	0.586919	0.256651	0.140852	Cluster_6	Cluster_10
CDH2	0.588546	0.257432	0.140823	Cluster_15	Cluster_10
VEGFA	0.596272	0.256736	0.140494	Cluster_1	Cluster_10
VEGFA	0.596272	0.256736	0.140494	Cluster_12	Cluster_10
VEGFA	0.596272	0.256736	0.140494	Cluster_15	Cluster_10
MST1	0.579243	0.25587	0.14042	Cluster_1	Cluster_10
MST1	0.579243	0.25587	0.14042	Cluster_15	Cluster_10
FAT4	0.581955	0.262894	0.140251	Cluster_1	Cluster_10
FAT4	0.581955	0.262894	0.140251	Cluster_15	Cluster_10
DSG2	0.578657	0.264008	0.140211	Cluster_1	Cluster_10
DSG2	0.578657	0.264008	0.140211	Cluster_15	Cluster_10
FGF10	0.589102	0.259535	0.140141	Cluster_1	Cluster_10
FGF10	0.589102	0.259535	0.140141	Cluster_15	Cluster_10
RTN4	0.576703	0.259893	0.139894	Cluster_1	Cluster_10
RTN4	0.576703	0.259893	0.139894	Cluster_10	Cluster_10
RTN4	0.576703	0.259893	0.139894	Cluster_12	Cluster_10
RTN4	0.576703	0.259893	0.139894	Cluster_15	Cluster_10
RTN4	0.576703	0.259893	0.139894	Cluster_6	Cluster_10
VCAM1	0.584121	0.257801	0.139619	Cluster_1	Cluster_10
VCAM1	0.584121	0.257801	0.139619	Cluster_15	Cluster_10
VCAM1	0.584121	0.257801	0.139619	Cluster_14	Cluster_10
LIPH	0.583375	0.258124	0.139488	Cluster_1	Cluster_10
LIPH	0.583375	0.258124	0.139488	Cluster_15	Cluster_10
PDGFB	0.609871	0.262902	0.139383	Cluster_1	Cluster_10
PDGFB	0.609871	0.262902	0.139383	Cluster_15	Cluster_10
ADM	0.580617	0.254176	0.139201	Cluster_15	Cluster_10
ADM	0.580617	0.254176	0.139201	Cluster_5	Cluster_10
GDF9	0.578048	0.255979	0.139016	Cluster_1	Cluster_10
GDF9	0.578048	0.255979	0.139016	Cluster_15	Cluster_10
PLEKHO2	0.579568	0.259974	0.138779	Cluster_1	Cluster_10
PLEKHO2	0.579568	0.259974	0.138779	Cluster_12	Cluster_10
PLEKHO2	0.579568	0.259974	0.138779	Cluster_15	Cluster_10
PLEKHO2	0.579568	0.259974	0.138779	Cluster_6	Cluster_10
ITGA4	0.579088	0.260397	0.138674	Cluster_1	Cluster_10
ITGA4	0.579088	0.260397	0.138674	Cluster_15	Cluster_10
ITGA4	0.579088	0.260397	0.138674	Cluster_6	Cluster_10
RGMA	0.579924	0.251483	0.138659	Cluster_1	Cluster_10
RGMA	0.579924	0.251483	0.138659	Cluster_15	Cluster_10
FGF22	0.585522	0.256501	0.138571	Cluster_1	Cluster_10
FGF22	0.585522	0.256501	0.138571	Cluster_15	Cluster_10
NTNG1	0.583994	0.246369	0.138347	Cluster_1	Cluster_10
NTNG1	0.583994	0.246369	0.138347	Cluster_12	Cluster_10
NTNG1	0.583994	0.246369	0.138347	Cluster_15	Cluster_10
CD86	0.582824	0.260904	0.138285	Cluster_1	Cluster_10
CD86	0.582824	0.260904	0.138285	Cluster_10	Cluster_10
CD86	0.582824	0.260904	0.138285	Cluster_12	Cluster_10
CD86	0.582824	0.260904	0.138285	Cluster_15	Cluster_10
CD86	0.582824	0.260904	0.138285	Cluster_6	Cluster_10
WNT10A	0.580555	0.25326	0.137685	Cluster_1	Cluster_10
WNT10A	0.580555	0.25326	0.137685	Cluster_15	Cluster_10
F11R	0.5782	0.26104	0.137478	Cluster_1	Cluster_10
F11R	0.5782	0.26104	0.137478	Cluster_10	Cluster_10
F11R	0.5782	0.26104	0.137478	Cluster_12	Cluster_10
F11R	0.5782	0.26104	0.137478	Cluster_15	Cluster_10
COMP	0.5818	0.255684	0.1373	Cluster_1	Cluster_10
COMP	0.5818	0.255684	0.1373	Cluster_15	Cluster_10
NEGR1	0.586699	0.248521	0.137232	Cluster_1	Cluster_10
NEGR1	0.586699	0.248521	0.137232	Cluster_15	Cluster_10
GRN	0.591823	0.252259	0.136532	Cluster_1	Cluster_10
GRN	0.591823	0.252259	0.136532	Cluster_10	Cluster_10
GRN	0.591823	0.252259	0.136532	Cluster_12	Cluster_10
GRN	0.591823	0.252259	0.136532	Cluster_15	Cluster_10
GRN	0.591823	0.252259	0.136532	Cluster_6	Cluster_10
HSP90B1	0.571887	0.260388	0.136378	Cluster_10	Cluster_10
HSP90B1	0.571887	0.260388	0.136378	Cluster_12	Cluster_10
HSP90B1	0.571887	0.260388	0.136378	Cluster_15	Cluster_10
TGFA	0.58606	0.257387	0.135435	Cluster_1	Cluster_10
TGFA	0.58606	0.257387	0.135435	Cluster_15	Cluster_10
SEMA3C	0.583442	0.249566	0.135313	Cluster_1	Cluster_10
SEMA3C	0.583442	0.249566	0.135313	Cluster_12	Cluster_10
SEMA3C	0.583442	0.249566	0.135313	Cluster_15	Cluster_10
NFASC	0.580212	0.254764	0.134891	Cluster_1	Cluster_10
NFASC	0.580212	0.254764	0.134891	Cluster_15	Cluster_10
ALOX5AP	0.58221	0.245747	0.134878	Cluster_1	Cluster_10
ALOX5AP	0.58221	0.245747	0.134878	Cluster_10	Cluster_10
ALOX5AP	0.58221	0.245747	0.134878	Cluster_12	Cluster_10
ALOX5AP	0.58221	0.245747	0.134878	Cluster_15	Cluster_10
ALOX5AP	0.58221	0.245747	0.134878	Cluster_6	Cluster_10
ALOX5AP	0.58221	0.245747	0.134878	Cluster_4	Cluster_10
AMIGO2	0.575668	0.253918	0.134868	Cluster_1	Cluster_10
AMIGO2	0.575668	0.253918	0.134868	Cluster_15	Cluster_10
F7	0.582524	0.254442	0.134831	Cluster_1	Cluster_10
F7	0.582524	0.254442	0.134831	Cluster_10	Cluster_10
F7	0.582524	0.254442	0.134831	Cluster_12	Cluster_10
F7	0.582524	0.254442	0.134831	Cluster_15	Cluster_10
F7	0.582524	0.254442	0.134831	Cluster_6	Cluster_10
SEMA7A	0.578876	0.256809	0.134138	Cluster_1	Cluster_10
SEMA7A	0.578876	0.256809	0.134138	Cluster_15	Cluster_10
ARF1	0.574883	0.25747	0.133565	Cluster_1	Cluster_10
ARF1	0.574883	0.25747	0.133565	Cluster_12	Cluster_10
ARF1	0.574883	0.25747	0.133565	Cluster_15	Cluster_10
SERPINE2	0.574395	0.254126	0.133509	Cluster_1	Cluster_10
SERPINE2	0.574395	0.254126	0.133509	Cluster_15	Cluster_10
NECTIN3	0.579337	0.255647	0.133504	Cluster_1	Cluster_10
NECTIN3	0.579337	0.255647	0.133504	Cluster_15	Cluster_10
ROBO1	0.577811	0.252478	0.133047	Cluster_1	Cluster_10
ROBO1	0.577811	0.252478	0.133047	Cluster_15	Cluster_10
GDF15	0.573653	0.253484	0.132445	Cluster_1	Cluster_10
GDF15	0.573653	0.253484	0.132445	Cluster_15	Cluster_10
GDF15	0.573653	0.253484	0.132445	Cluster_5	Cluster_10
CLEC11A	0.575843	0.257983	0.13217	Cluster_1	Cluster_10
CLEC11A	0.575843	0.257983	0.13217	Cluster_15	Cluster_10
CRLF1	0.59799	0.227952	0.132025	Cluster_1	Cluster_10
CRLF1	0.59799	0.227952	0.132025	Cluster_15	Cluster_10
RPS19	0.578054	0.25749	0.131793	Cluster_15	Cluster_10
KNG1	0.587921	0.26256	0.131458	Cluster_1	Cluster_10
KNG1	0.587921	0.26256	0.131458	Cluster_1	Cluster_10
KNG1	0.587921	0.26256	0.131458	Cluster_15	Cluster_10
KNG1	0.587921	0.26256	0.131458	Cluster_15	Cluster_10
FAT3	0.573779	0.25845	0.13111	Cluster_1	Cluster_10
FAT3	0.573779	0.25845	0.13111	Cluster_15	Cluster_10
GPI	0.576353	0.248129	0.131039	Cluster_1	Cluster_10
GPI	0.576353	0.248129	0.131039	Cluster_12	Cluster_10
GPI	0.576353	0.248129	0.131039	Cluster_15	Cluster_10
FAT1	0.581248	0.251428	0.130581	Cluster_1	Cluster_10
FAT1	0.581248	0.251428	0.130581	Cluster_15	Cluster_10
FN1	0.590933	0.261166	0.130514	Cluster_12	Cluster_10
FN1	0.590933	0.261166	0.130514	Cluster_15	Cluster_10
LAMB1	0.57675	0.252147	0.130178	Cluster_1	Cluster_10
LAMB1	0.57675	0.252147	0.130178	Cluster_15	Cluster_10
FAM3C	0.574957	0.244345	0.129754	Cluster_15	Cluster_10
FAM3C	0.574957	0.244345	0.129754	Cluster_4	Cluster_10
PTHLH	0.580837	0.249367	0.12967	Cluster_1	Cluster_10
PTHLH	0.580837	0.249367	0.12967	Cluster_15	Cluster_10
GSTP1	0.571051	0.252391	0.129431	Cluster_1	Cluster_10
GSTP1	0.571051	0.252391	0.129431	Cluster_1	Cluster_10
GSTP1	0.571051	0.252391	0.129431	Cluster_1	Cluster_10
GSTP1	0.571051	0.252391	0.129431	Cluster_15	Cluster_10
GSTP1	0.571051	0.252391	0.129431	Cluster_15	Cluster_10
GSTP1	0.571051	0.252391	0.129431	Cluster_15	Cluster_10
COPA	0.576473	0.253504	0.129318	Cluster_1	Cluster_10
COPA	0.576473	0.253504	0.129318	Cluster_12	Cluster_10
COPA	0.576473	0.253504	0.129318	Cluster_15	Cluster_10
LTB	0.586656	0.245472	0.129248	Cluster_1	Cluster_10
LTB	0.586656	0.245472	0.129248	Cluster_12	Cluster_10
LTB	0.586656	0.245472	0.129248	Cluster_15	Cluster_10
ESAM	0.57698	0.245468	0.129087	Cluster_1	Cluster_10
ESAM	0.57698	0.245468	0.129087	Cluster_15	Cluster_10
CDH23	0.577833	0.250771	0.128753	Cluster_1	Cluster_10
CDH23	0.577833	0.250771	0.128753	Cluster_15	Cluster_10
CD200	0.578067	0.234887	0.128542	Cluster_1	Cluster_10
CD200	0.578067	0.234887	0.128542	Cluster_10	Cluster_10
CD200	0.578067	0.234887	0.128542	Cluster_15	Cluster_10
CD200	0.578067	0.234887	0.128542	Cluster_5	Cluster_10
CD200	0.578067	0.234887	0.128542	Cluster_8	Cluster_10
ADAM2	0.569601	0.254373	0.128401	Cluster_1	Cluster_10
ADAM2	0.569601	0.254373	0.128401	Cluster_15	Cluster_10
SLIT1	0.576008	0.247896	0.12828	Cluster_1	Cluster_10
SLIT1	0.576008	0.247896	0.12828	Cluster_15	Cluster_10
GREM1	0.583684	0.245929	0.128008	Cluster_1	Cluster_10
GREM1	0.583684	0.245929	0.128008	Cluster_15	Cluster_10
NTN1	0.565202	0.255973	0.127492	Cluster_1	Cluster_10
NTN1	0.565202	0.255973	0.127492	Cluster_15	Cluster_10
EDN1	0.594638	0.253372	0.127369	Cluster_1	Cluster_10
EDN1	0.594638	0.253372	0.127369	Cluster_15	Cluster_10
APOE	0.599265	0.260566	0.126255	Cluster_1	Cluster_10
APOE	0.599265	0.260566	0.126255	Cluster_10	Cluster_10
APOE	0.599265	0.260566	0.126255	Cluster_12	Cluster_10
APOE	0.599265	0.260566	0.126255	Cluster_15	Cluster_10
RABEP2	0.571768	0.247281	0.125697	Cluster_1	Cluster_10
RABEP2	0.571768	0.247281	0.125697	Cluster_15	Cluster_10
SEMA3F	0.57179	0.253636	0.125637	Cluster_1	Cluster_10
SEMA3F	0.57179	0.253636	0.125637	Cluster_15	Cluster_10
RSPO3	0.581277	0.245552	0.125263	Cluster_1	Cluster_10
RSPO3	0.581277	0.245552	0.125263	Cluster_15	Cluster_10
TNFSF10	0.591852	0.249746	0.124969	Cluster_15	Cluster_10
TNFSF10	0.591852	0.249746	0.124969	Cluster_5	Cluster_10
PDGFD	0.575931	0.245146	0.12349	Cluster_1	Cluster_10
PDGFD	0.575931	0.245146	0.12349	Cluster_15	Cluster_10
SERPINE1	0.567523	0.245845	0.123255	Cluster_15	Cluster_10
CDH15	0.57534	0.238566	0.122847	Cluster_1	Cluster_10
CDH15	0.57534	0.238566	0.122847	Cluster_15	Cluster_10
SFRP2	0.57075	0.238024	0.122767	Cluster_15	Cluster_10
PSEN1	0.579167	0.250348	0.121942	Cluster_1	Cluster_10
PSEN1	0.579167	0.250348	0.121942	Cluster_12	Cluster_10
PSEN1	0.579167	0.250348	0.121942	Cluster_15	Cluster_10
PSEN1	0.579167	0.250348	0.121942	Cluster_6	Cluster_10
ADAM9	0.568522	0.250868	0.12165	Cluster_1	Cluster_10
ADAM9	0.568522	0.250868	0.12165	Cluster_12	Cluster_10
ADAM9	0.568522	0.250868	0.12165	Cluster_15	Cluster_10
AIMP1	0.568245	0.243885	0.121629	Cluster_1	Cluster_10
AIMP1	0.568245	0.243885	0.121629	Cluster_12	Cluster_10
AIMP1	0.568245	0.243885	0.121629	Cluster_15	Cluster_10
ICAM4	0.577906	0.234975	0.121568	Cluster_4	Cluster_10
ICAM4	0.577906	0.234975	0.121568	Cluster_1	Cluster_10
ICAM4	0.577906	0.234975	0.121568	Cluster_12	Cluster_10
ICAM4	0.577906	0.234975	0.121568	Cluster_15	Cluster_10
ICAM4	0.577906	0.234975	0.121568	Cluster_6	Cluster_10
NID1	0.572542	0.24182	0.120369	Cluster_1	Cluster_10
NID1	0.572542	0.24182	0.120369	Cluster_15	Cluster_10
VGF	0.568802	0.25652	0.119992	Cluster_1	Cluster_10
VGF	0.568802	0.25652	0.119992	Cluster_15	Cluster_10
PTN	0.578541	0.245706	0.119833	Cluster_1	Cluster_10
PTN	0.578541	0.245706	0.119833	Cluster_15	Cluster_10
AGT	0.592145	0.251389	0.119772	Cluster_1	Cluster_10
AGT	0.592145	0.251389	0.119772	Cluster_15	Cluster_10
PTPRM	0.572698	0.239386	0.119712	Cluster_1	Cluster_10
PTPRM	0.572698	0.239386	0.119712	Cluster_15	Cluster_10
TF	0.578434	0.249781	0.119329	Cluster_1	Cluster_10
TF	0.578434	0.249781	0.119329	Cluster_12	Cluster_10
TF	0.578434	0.249781	0.119329	Cluster_15	Cluster_10
TF	0.578434	0.249781	0.119329	Cluster_6	Cluster_10
RABEP1	0.56467	0.246272	0.118305	Cluster_15	Cluster_10
RABEP1	0.56467	0.246272	0.118305	Cluster_5	Cluster_10
ADIPOQ	0.586639	0.242311	0.117216	Cluster_1	Cluster_10
ADIPOQ	0.586639	0.242311	0.117216	Cluster_15	Cluster_10
CMTM8	0.572102	0.225713	0.11712	Cluster_1	Cluster_10
CMTM8	0.572102	0.225713	0.11712	Cluster_15	Cluster_10
EFEMP1	0.570131	0.23893	0.116468	Cluster_1	Cluster_10
EFEMP1	0.570131	0.23893	0.116468	Cluster_15	Cluster_10
NUCB2	0.557722	0.249597	0.115462	Cluster_1	Cluster_10
NUCB2	0.557722	0.249597	0.115462	Cluster_10	Cluster_10
NUCB2	0.557722	0.249597	0.115462	Cluster_12	Cluster_10
NUCB2	0.557722	0.249597	0.115462	Cluster_15	Cluster_10
CALR	0.998967	0.0799451	0.113841	Cluster_15	Cluster_16
CRLF1	0.614634	0.115774	0.112784	Cluster_1	Cluster_4
CRLF1	0.614634	0.115774	0.112784	Cluster_15	Cluster_4
PSAP	0.556301	0.235487	0.112591	Cluster_1	Cluster_10
PSAP	0.556301	0.235487	0.112591	Cluster_10	Cluster_10
PSAP	0.556301	0.235487	0.112591	Cluster_12	Cluster_10
PSAP	0.556301	0.235487	0.112591	Cluster_15	Cluster_10
GPNMB	0.56768	0.229099	0.112203	Cluster_1	Cluster_10
GPNMB	0.56768	0.229099	0.112203	Cluster_15	Cluster_10
RSPO1	0.565342	0.243963	0.112002	Cluster_1	Cluster_10
RSPO1	0.565342	0.243963	0.112002	Cluster_12	Cluster_10
RSPO1	0.565342	0.243963	0.112002	Cluster_15	Cluster_10
CRLF1	0.698039	0.0556847	0.111874	Cluster_1	Cluster_8
CRLF1	0.698039	0.0556847	0.111874	Cluster_15	Cluster_8
LGALS3	0.579596	0.251243	0.111745	Cluster_0	Cluster_10
LGALS3	0.579596	0.251243	0.111745	Cluster_14	Cluster_10
LGALS3	0.579596	0.251243	0.111745	Cluster_4	Cluster_10
LGALS3	0.579596	0.251243	0.111745	Cluster_1	Cluster_10
LGALS3	0.579596	0.251243	0.111745	Cluster_10	Cluster_10
LGALS3	0.579596	0.251243	0.111745	Cluster_12	Cluster_10
LGALS3	0.579596	0.251243	0.111745	Cluster_15	Cluster_10
LGALS3	0.579596	0.251243	0.111745	Cluster_6	Cluster_10
SERPINC1	0.562797	0.241837	0.111289	Cluster_1	Cluster_10
SERPINC1	0.562797	0.241837	0.111289	Cluster_12	Cluster_10
SERPINC1	0.562797	0.241837	0.111289	Cluster_15	Cluster_10
NECTIN2	0.56146	0.24598	0.111209	Cluster_1	Cluster_10
NECTIN2	0.56146	0.24598	0.111209	Cluster_15	Cluster_10
RSPO2	0.567304	0.242292	0.110836	Cluster_1	Cluster_10
RSPO2	0.567304	0.242292	0.110836	Cluster_15	Cluster_10
NENF	0.560253	0.243046	0.109229	Cluster_1	Cluster_10
NENF	0.560253	0.243046	0.109229	Cluster_12	Cluster_10
NENF	0.560253	0.243046	0.109229	Cluster_15	Cluster_10
NENF	0.560253	0.243046	0.109229	Cluster_6	Cluster_10
IL16	0.563358	0.236923	0.108925	Cluster_1	Cluster_10
IL16	0.563358	0.236923	0.108925	Cluster_12	Cluster_10
IL16	0.563358	0.236923	0.108925	Cluster_15	Cluster_10
IL16	0.563358	0.236923	0.108925	Cluster_5	Cluster_10
NPNT	0.575141	0.21497	0.107776	Cluster_1	Cluster_10
NPNT	0.575141	0.21497	0.107776	Cluster_15	Cluster_10
F9	0.562116	0.236089	0.106919	Cluster_1	Cluster_10
F9	0.562116	0.236089	0.106919	Cluster_15	Cluster_10
CNTN2	0.554033	0.230411	0.105745	Cluster_1	Cluster_10
CNTN2	0.554033	0.230411	0.105745	Cluster_15	Cluster_10
IFNB1	0.557449	0.650906	0.10566	Cluster_1	Cluster_12
IFNB1	0.557449	0.650906	0.10566	Cluster_15	Cluster_12
IL10	0.641363	0.263966	0.105327	Cluster_1	Cluster_10
IL10	0.641363	0.263966	0.105327	Cluster_15	Cluster_10
SDK2	0.56034	0.235549	0.104924	Cluster_1	Cluster_10
SDK2	0.56034	0.235549	0.104924	Cluster_15	Cluster_10
CAMP	0.592311	0.230483	0.104621	Cluster_1	Cluster_10
CAMP	0.592311	0.230483	0.104621	Cluster_12	Cluster_10
IL18	0.560563	0.651368	0.104129	Cluster_1	Cluster_12
IL18	0.560563	0.651368	0.104129	Cluster_10	Cluster_12
IL18	0.560563	0.651368	0.104129	Cluster_12	Cluster_12
IL18	0.560563	0.651368	0.104129	Cluster_15	Cluster_12
IL18	0.560563	0.651368	0.104129	Cluster_6	Cluster_12
ROBO2	0.554866	0.240269	0.103981	Cluster_15	Cluster_10
IL12B	0.565465	0.650226	0.103614	Cluster_1	Cluster_12
IL12B	0.565465	0.650226	0.103614	Cluster_15	Cluster_12
CRLF1	0.557741	0.414443	0.103046	Cluster_1	Cluster_6
CRLF1	0.557741	0.414443	0.103046	Cluster_15	Cluster_6
PCDHGC3	0.562825	0.228011	0.102921	Cluster_1	Cluster_10
PCDHGC3	0.562825	0.228011	0.102921	Cluster_15	Cluster_10
DKK2	0.564019	0.221771	0.101696	Cluster_1	Cluster_10
DKK2	0.564019	0.221771	0.101696	Cluster_15	Cluster_10
PLAU	0.567047	0.222693	0.0994114	Cluster_1	Cluster_10
PLAU	0.567047	0.222693	0.0994114	Cluster_12	Cluster_10
PLAU	0.567047	0.222693	0.0994114	Cluster_15	Cluster_10
PLAU	0.567047	0.222693	0.0994114	Cluster_6	Cluster_10
IL23A	0.557118	0.646856	0.0993178	Cluster_1	Cluster_12
IL23A	0.557118	0.646856	0.0993178	Cluster_15	Cluster_12
ADAM23	0.552189	0.238911	0.0992254	Cluster_1	Cluster_10
ADAM23	0.552189	0.238911	0.0992254	Cluster_15	Cluster_10
BMP2	0.55363	0.0522766	0.0965745	Cluster_1	Cluster_14
BMP2	0.55363	0.0522766	0.0965745	Cluster_15	Cluster_14
APP	0.589002	0.230901	0.0965014	Cluster_1	Cluster_10
APP	0.589002	0.230901	0.0965014	Cluster_12	Cluster_10
APP	0.589002	0.230901	0.0965014	Cluster_15	Cluster_10
IL12A	0.559547	0.644437	0.0964619	Cluster_15	Cluster_12
IL12A	0.559547	0.644437	0.0964619	Cluster_8	Cluster_12
IL27	0.553748	0.644871	0.0963842	Cluster_1	Cluster_12
IL27	0.553748	0.644871	0.0963842	Cluster_12	Cluster_12
IL27	0.553748	0.644871	0.0963842	Cluster_15	Cluster_12
IL27	0.553748	0.644871	0.0963842	Cluster_6	Cluster_12
MAPT	0.585012	0.244188	0.0960975	Cluster_1	Cluster_10
MAPT	0.585012	0.244188	0.0960975	Cluster_15	Cluster_10
HAS2	0.540805	0.641292	0.0960058	Cluster_1	Cluster_12
HAS2	0.540805	0.641292	0.0960058	Cluster_12	Cluster_12
HAS2	0.540805	0.641292	0.0960058	Cluster_15	Cluster_12
HAS2	0.540805	0.641292	0.0960058	Cluster_6	Cluster_12
CADM3	0.580677	0.220228	0.0958793	Cluster_1	Cluster_10
CADM3	0.580677	0.220228	0.0958793	Cluster_15	Cluster_10
EGF	0.601441	0.250184	0.0952097	Cluster_1	Cluster_10
EGF	0.601441	0.250184	0.0952097	Cluster_15	Cluster_10
CDH11	0.558096	0.219907	0.0951974	Cluster_15	Cluster_10
EBI3	0.551683	0.642193	0.0948587	Cluster_1	Cluster_12
EBI3	0.551683	0.642193	0.0948587	Cluster_12	Cluster_12
EBI3	0.551683	0.642193	0.0948587	Cluster_15	Cluster_12
EBI3	0.551683	0.642193	0.0948587	Cluster_6	Cluster_12
CD34	0.544592	0.238811	0.0935599	Cluster_10	Cluster_10
CD34	0.544592	0.238811	0.0935599	Cluster_12	Cluster_10
CD34	0.544592	0.238811	0.0935599	Cluster_15	Cluster_10
CD34	0.544592	0.238811	0.0935599	Cluster_5	Cluster_10
IFNB1	0.546107	0.406908	0.0928082	Cluster_15	Cluster_6
IFNB1	0.546107	0.406908	0.0928081	Cluster_1	Cluster_6
TGFB2	0.574831	0.0378458	0.0926602	Cluster_1	Cluster_7
TGFB2	0.574831	0.0378458	0.0926602	Cluster_15	Cluster_7
MANF	0.553921	0.224489	0.0924205	Cluster_1	Cluster_10
MANF	0.553921	0.224489	0.0924205	Cluster_12	Cluster_10
MANF	0.553921	0.224489	0.0924205	Cluster_15	Cluster_10
ICAM2	0.54648	0.228009	0.0920975	Cluster_15	Cluster_10
ADAM15	0.545084	0.230425	0.0911926	Cluster_1	Cluster_10
ADAM15	0.545084	0.230425	0.0911926	Cluster_10	Cluster_10
ADAM15	0.545084	0.230425	0.0911926	Cluster_12	Cluster_10
ADAM15	0.545084	0.230425	0.0911926	Cluster_15	Cluster_10
ADAM15	0.545084	0.230425	0.0911926	Cluster_6	Cluster_10
TIGIT	0.552022	0.226188	0.0901979	Cluster_1	Cluster_10
TIGIT	0.552022	0.226188	0.0901979	Cluster_15	Cluster_10
CLCF1	0.555933	0.403976	0.0898749	Cluster_1	Cluster_6
CLCF1	0.555933	0.403976	0.0898749	Cluster_15	Cluster_6
IFNB1	0.573303	0.0971941	0.0895745	Cluster_1	Cluster_4
IFNB1	0.573303	0.0971941	0.0895745	Cluster_15	Cluster_4
TGFB2	0.612264	0.234808	0.0894594	Cluster_1	Cluster_10
TGFB2	0.612264	0.234808	0.0894594	Cluster_15	Cluster_10
CX3CL1	0.550175	0.641485	0.089049	Cluster_1	Cluster_12
CX3CL1	0.550175	0.641485	0.089049	Cluster_15	Cluster_12
TSLP	0.549746	0.638398	0.0887161	Cluster_1	Cluster_12
TSLP	0.549746	0.638398	0.0887161	Cluster_15	Cluster_12
IL15	0.552785	0.641586	0.0864796	Cluster_1	Cluster_12
IL15	0.552785	0.641586	0.0864796	Cluster_12	Cluster_12
IL15	0.552785	0.641586	0.0864796	Cluster_15	Cluster_12
CLCF1	0.600795	0.0938565	0.0862172	Cluster_1	Cluster_4
CLCF1	0.600795	0.0938565	0.0862172	Cluster_15	Cluster_4
MMP13	0.549139	0.637028	0.0861751	Cluster_1	Cluster_12
MMP13	0.549139	0.637028	0.0861751	Cluster_15	Cluster_12
CALR	0.650051	0.0625804	0.085903	Cluster_15	Cluster_9
IFNG	0.556987	0.649432	0.0844684	Cluster_1	Cluster_12
IFNG	0.556987	0.649432	0.0844684	Cluster_15	Cluster_12
CD226	0.578744	0.101184	0.0840258	Cluster_15	Cluster_4
CD226	0.578744	0.101184	0.0840258	Cluster_5	Cluster_4
CLCF1	0.54889	0.638127	0.0838513	Cluster_1	Cluster_12
CLCF1	0.54889	0.638127	0.0838513	Cluster_15	Cluster_12
IFNG	0.582867	0.0960277	0.0836348	Cluster_1	Cluster_4
IFNG	0.582867	0.0960277	0.0836348	Cluster_15	Cluster_4
BMP2	0.555998	0.0939148	0.0834771	Cluster_1	Cluster_4
BMP2	0.555998	0.0939148	0.0834771	Cluster_15	Cluster_4
CD226	0.639891	0.0404933	0.0828522	Cluster_15	Cluster_8
CD226	0.639891	0.0404933	0.0828522	Cluster_5	Cluster_8
FLRT3	0.558276	0.203682	0.0827749	Cluster_1	Cluster_10
FLRT3	0.558276	0.203682	0.0827749	Cluster_10	Cluster_10
FLRT3	0.558276	0.203682	0.0827749	Cluster_12	Cluster_10
FLRT3	0.558276	0.203682	0.0827749	Cluster_15	Cluster_10
FLRT3	0.558276	0.203682	0.0827749	Cluster_6	Cluster_10
IL1B	0.55099	0.643506	0.0810105	Cluster_1	Cluster_12
IL1B	0.55099	0.643506	0.0810105	Cluster_10	Cluster_12
IL1B	0.55099	0.643506	0.0810105	Cluster_12	Cluster_12
IL1B	0.55099	0.643506	0.0810105	Cluster_15	Cluster_12
IL1B	0.55099	0.643506	0.0810105	Cluster_6	Cluster_12
IL1B	0.55099	0.643506	0.0810105	Cluster_5	Cluster_12
HDGF	0.554014	0.228308	0.0807161	Cluster_15	Cluster_10
CRLF2	0.547098	0.63333	0.0804436	Cluster_1	Cluster_12
CRLF2	0.547098	0.63333	0.0804436	Cluster_12	Cluster_12
CRLF2	0.547098	0.63333	0.0804436	Cluster_15	Cluster_12
TNF	0.562278	0.0934738	0.080149	Cluster_1	Cluster_4
TNF	0.562278	0.0934738	0.080149	Cluster_15	Cluster_4
TNF	0.562278	0.0934738	0.080149	Cluster_12	Cluster_4
HAS2	0.538769	0.397595	0.0797657	Cluster_15	Cluster_6
HAS2	0.538769	0.397595	0.0797657	Cluster_1	Cluster_6
HAS2	0.538769	0.397595	0.0797657	Cluster_12	Cluster_6
HAS2	0.538769	0.397595	0.0797657	Cluster_6	Cluster_6
CD226	0.551459	0.206072	0.0797442	Cluster_15	Cluster_10
CD226	0.551459	0.206072	0.0797442	Cluster_5	Cluster_10
ICAM4	0.428008	0.200755	0.0797049	Cluster_1	Cluster_2
ICAM4	0.428008	0.200755	0.0797049	Cluster_12	Cluster_2
ICAM4	0.428008	0.200755	0.0797049	Cluster_15	Cluster_2
ICAM4	0.428008	0.200755	0.0797049	Cluster_4	Cluster_2
ICAM4	0.428008	0.200755	0.0797049	Cluster_6	Cluster_2
MPZ	0.561416	0.203999	0.079115	Cluster_1	Cluster_10
MPZ	0.561416	0.203999	0.079115	Cluster_15	Cluster_10
TGFB2	0.491283	0.0298978	0.0790601	Cluster_1	Cluster_11
TGFB2	0.491283	0.0298978	0.0790601	Cluster_15	Cluster_11
CXCL12	0.539609	0.634559	0.078712	Cluster_15	Cluster_12
CXCL12	0.539609	0.634559	0.078712	Cluster_4	Cluster_12
CCL13	0.540588	0.634677	0.0786174	Cluster_4	Cluster_12
CCL13	0.540588	0.634677	0.0786174	Cluster_1	Cluster_12
CCL13	0.540588	0.634677	0.0786174	Cluster_10	Cluster_12
CCL13	0.540588	0.634677	0.0786174	Cluster_12	Cluster_12
CCL13	0.540588	0.634677	0.0786174	Cluster_15	Cluster_12
CCL13	0.540588	0.634677	0.0786174	Cluster_6	Cluster_12
CD226	0.541092	0.400447	0.077963	Cluster_15	Cluster_6
CD226	0.541092	0.400447	0.077963	Cluster_5	Cluster_6
THBS2	0.540096	0.631125	0.0776891	Cluster_1	Cluster_12
THBS2	0.540096	0.631125	0.0776891	Cluster_15	Cluster_12
IL12B	0.546254	0.398688	0.0776727	Cluster_1	Cluster_6
IL12B	0.546254	0.398688	0.0776727	Cluster_15	Cluster_6
CSF2	0.54911	0.637465	0.0774599	Cluster_1	Cluster_12
CSF2	0.54911	0.637465	0.0774599	Cluster_12	Cluster_12
CSF2	0.54911	0.637465	0.0774599	Cluster_15	Cluster_12
CSHL1	0.543738	0.632394	0.0772039	Cluster_1	Cluster_12
CSHL1	0.543738	0.632394	0.0772039	Cluster_15	Cluster_12
SELP	0.545594	0.632273	0.077201	Cluster_1	Cluster_12
SELP	0.545594	0.632273	0.077201	Cluster_12	Cluster_12
SELP	0.545594	0.632273	0.077201	Cluster_15	Cluster_12
OSM	0.541845	0.636829	0.0769948	Cluster_1	Cluster_12
OSM	0.541845	0.636829	0.0769948	Cluster_10	Cluster_12
OSM	0.541845	0.636829	0.0769948	Cluster_12	Cluster_12
OSM	0.541845	0.636829	0.0769948	Cluster_15	Cluster_12
OSM	0.541845	0.636829	0.0769948	Cluster_6	Cluster_12
CDH9	0.550311	0.20552	0.0769062	Cluster_1	Cluster_10
CDH9	0.550311	0.20552	0.0769062	Cluster_15	Cluster_10
TNFSF14	0.543463	0.631552	0.0761399	Cluster_1	Cluster_12
TNFSF14	0.543463	0.631552	0.0761399	Cluster_12	Cluster_12
TNFSF14	0.543463	0.631552	0.0761399	Cluster_15	Cluster_12
TNFSF14	0.543463	0.631552	0.0761399	Cluster_6	Cluster_12
IL12B	0.575944	0.0460143	0.0760991	Cluster_1	Cluster_8
IL12B	0.575944	0.0460143	0.0760991	Cluster_15	Cluster_8
CCL4	0.544223	0.632818	0.0760205	Cluster_4	Cluster_12
CCL4	0.544223	0.632818	0.0760204	Cluster_1	Cluster_12
CCL4	0.544223	0.632818	0.0760204	Cluster_10	Cluster_12
CCL4	0.544223	0.632818	0.0760204	Cluster_12	Cluster_12
CCL4	0.544223	0.632818	0.0760204	Cluster_15	Cluster_12
CCL4	0.544223	0.632818	0.0760204	Cluster_6	Cluster_12
CCL4	0.544223	0.632818	0.0760204	Cluster_5	Cluster_12
INHBB	0.539059	0.630293	0.0758476	Cluster_1	Cluster_12
INHBB	0.539059	0.630293	0.0758476	Cluster_15	Cluster_12
ITGB1	0.629573	0.0473348	0.0756648	Cluster_15	Cluster_0
CD40	0.54368	0.632779	0.0753329	Cluster_1	Cluster_12
CD40	0.54368	0.632779	0.0753329	Cluster_15	Cluster_12
CD40	0.54368	0.632779	0.0753329	Cluster_5	Cluster_12
IFNG	0.566725	0.0297691	0.07531	Cluster_1	Cluster_8
IFNG	0.566725	0.0297691	0.07531	Cluster_15	Cluster_8
IL12A	0.581209	0.0468693	0.0751659	Cluster_15	Cluster_8
IL12A	0.581209	0.0468693	0.0751659	Cluster_8	Cluster_8
ADAM17	0.543071	0.632795	0.0744474	Cluster_1	Cluster_12
ADAM17	0.543071	0.632795	0.0744474	Cluster_12	Cluster_12
ADAM17	0.543071	0.632795	0.0744474	Cluster_15	Cluster_12
ADAM17	0.543071	0.632795	0.0744474	Cluster_6	Cluster_12
TNFSF11	0.540247	0.635675	0.0743448	Cluster_5	Cluster_12
TNFSF11	0.540247	0.635675	0.0743448	Cluster_1	Cluster_12
TNFSF11	0.540247	0.635675	0.0743448	Cluster_15	Cluster_12
PTPRC	0.539281	0.632648	0.0738131	Cluster_1	Cluster_12
PTPRC	0.539281	0.632648	0.0738131	Cluster_10	Cluster_12
PTPRC	0.539281	0.632648	0.0738131	Cluster_12	Cluster_12
PTPRC	0.539281	0.632648	0.0738131	Cluster_15	Cluster_12
FGF1	0.643852	0.0468514	0.0737605	Cluster_1	Cluster_0
FGF1	0.643852	0.0468514	0.0737605	Cluster_15	Cluster_0
SEMA6D	0.53232	0.213518	0.0737586	Cluster_1	Cluster_10
SEMA6D	0.53232	0.213518	0.0737586	Cluster_15	Cluster_10
IL6	0.652127	0.0185554	0.0737076	Cluster_1	Cluster_0
IL6	0.652127	0.0185554	0.0737076	Cluster_12	Cluster_0
IL6	0.652127	0.0185554	0.0737076	Cluster_15	Cluster_0
IL6	0.652127	0.0185554	0.0737076	Cluster_6	Cluster_0
IL6	0.652127	0.0185554	0.0737076	Cluster_10	Cluster_0
IL18	0.547443	0.399247	0.0736225	Cluster_1	Cluster_6
IL18	0.547443	0.399247	0.0736225	Cluster_12	Cluster_6
IL18	0.547443	0.399247	0.0736225	Cluster_6	Cluster_6
IL18	0.547443	0.399247	0.0736225	Cluster_10	Cluster_6
IL18	0.547443	0.399247	0.0736225	Cluster_15	Cluster_6
CLCF1	0.654431	0.0302961	0.073378	Cluster_1	Cluster_8
CLCF1	0.654431	0.0302961	0.073378	Cluster_15	Cluster_8
IL23A	0.542803	0.395802	0.0732519	Cluster_15	Cluster_6
IL23A	0.542803	0.395802	0.0732519	Cluster_1	Cluster_6
HLA-G	0.540283	0.631249	0.0730767	Cluster_5	Cluster_12
HLA-G	0.540283	0.631249	0.0730767	Cluster_1	Cluster_12
HLA-G	0.540283	0.631249	0.0730767	Cluster_12	Cluster_12
HLA-G	0.540283	0.631249	0.0730767	Cluster_15	Cluster_12
CCL3L3	0.535427	0.630123	0.0729767	Cluster_1	Cluster_12
CCL3L3	0.535427	0.630123	0.0729767	Cluster_10	Cluster_12
CCL3L3	0.535427	0.630123	0.0729767	Cluster_12	Cluster_12
CCL3L3	0.535427	0.630123	0.0729767	Cluster_15	Cluster_12
CCL3L3	0.535427	0.630123	0.0729767	Cluster_6	Cluster_12
IFNG	0.734505	0.0211999	0.072965	Cluster_1	Cluster_0
IFNG	0.734505	0.0211999	0.072965	Cluster_15	Cluster_0
COL1A1	0.539126	0.631358	0.0723421	Cluster_14	Cluster_12
COL1A1	0.539126	0.631358	0.0723421	Cluster_4	Cluster_12
COL1A1	0.539126	0.631358	0.0723421	Cluster_6	Cluster_12
TNF	0.53403	0.632407	0.0721405	Cluster_1	Cluster_12
TNF	0.53403	0.632407	0.0721405	Cluster_12	Cluster_12
TNF	0.53403	0.632407	0.0721405	Cluster_15	Cluster_12
COL4A1	0.540344	0.631231	0.0721009	Cluster_15	Cluster_12
CSF2	0.543006	0.397767	0.071785	Cluster_15	Cluster_6
CSF2	0.543006	0.397767	0.071785	Cluster_1	Cluster_6
CSF2	0.543006	0.397767	0.071785	Cluster_12	Cluster_6
JAG1	0.589036	0.227039	0.0716692	Cluster_1	Cluster_10
JAG1	0.589036	0.227039	0.0716692	Cluster_12	Cluster_10
JAG1	0.589036	0.227039	0.0716692	Cluster_15	Cluster_10
JAG1	0.589036	0.227039	0.0716692	Cluster_6	Cluster_10
CSF2	0.646743	0.0191719	0.0710586	Cluster_1	Cluster_0
CSF2	0.646743	0.0191719	0.0710586	Cluster_12	Cluster_0
CSF2	0.646743	0.0191719	0.0710586	Cluster_15	Cluster_0
LIF	0.540303	0.63077	0.0709584	Cluster_1	Cluster_12
LIF	0.540303	0.63077	0.0709584	Cluster_15	Cluster_12
ANGPTL1	0.539145	0.630279	0.0708168	Cluster_1	Cluster_12
ANGPTL1	0.539145	0.630279	0.0708168	Cluster_15	Cluster_12
TNF	0.649271	0.0185417	0.070598	Cluster_1	Cluster_0
TNF	0.649271	0.0185417	0.070598	Cluster_12	Cluster_0
TNF	0.649271	0.0185417	0.070598	Cluster_15	Cluster_0
CSF2	0.563983	0.0896935	0.0701551	Cluster_1	Cluster_4
CSF2	0.563983	0.0896935	0.0701551	Cluster_15	Cluster_4
CSF2	0.563983	0.0896935	0.070155	Cluster_12	Cluster_4
CCL11	0.540861	0.631603	0.0699406	Cluster_1	Cluster_12
CCL11	0.540861	0.631603	0.0699406	Cluster_15	Cluster_12
CX3CL1	0.538892	0.395112	0.0696124	Cluster_15	Cluster_6
CX3CL1	0.538892	0.395112	0.0696124	Cluster_1	Cluster_6
IL13	0.544051	0.398183	0.0694762	Cluster_1	Cluster_6
IL13	0.544051	0.398183	0.0694762	Cluster_12	Cluster_6
IL13	0.544051	0.398183	0.0694762	Cluster_15	Cluster_6
IFNB1	0.743334	0.0178047	0.0694222	Cluster_1	Cluster_0
IFNB1	0.743334	0.0178047	0.0694222	Cluster_15	Cluster_0
IL7	0.540837	0.629751	0.06934	Cluster_1	Cluster_12
IL7	0.540837	0.629751	0.06934	Cluster_15	Cluster_12
IL1B	0.994934	0.00925926	0.0691801	Cluster_1	Cluster_19
IL1B	0.994934	0.00925926	0.0691801	Cluster_10	Cluster_19
IL1B	0.994934	0.00925926	0.0691801	Cluster_12	Cluster_19
IL1B	0.994934	0.00925926	0.0691801	Cluster_15	Cluster_19
IL1B	0.994934	0.00925926	0.0691801	Cluster_5	Cluster_19
IL1B	0.994934	0.00925926	0.0691801	Cluster_6	Cluster_19
IL4	0.54874	0.637053	0.0691796	Cluster_1	Cluster_12
IL4	0.54874	0.637053	0.0691796	Cluster_12	Cluster_12
IL4	0.54874	0.637053	0.0691796	Cluster_15	Cluster_12
IL1A	0.560625	0.0889179	0.0690431	Cluster_1	Cluster_4
IL1A	0.560625	0.0889179	0.0690431	Cluster_15	Cluster_4
IL1A	0.560625	0.0889179	0.0690431	Cluster_12	Cluster_4
CXCL12	0.679457	0.0145979	0.0690226	Cluster_4	Cluster_0
CXCL12	0.679457	0.0145979	0.0690226	Cluster_15	Cluster_0
HDC	0.532071	0.629892	0.0688802	Cluster_4	Cluster_12
HDC	0.532071	0.629892	0.0688802	Cluster_1	Cluster_12
HDC	0.532071	0.629892	0.0688802	Cluster_10	Cluster_12
HDC	0.532071	0.629892	0.0688802	Cluster_12	Cluster_12
HDC	0.532071	0.629892	0.0688802	Cluster_15	Cluster_12
HDC	0.532071	0.629892	0.0688802	Cluster_6	Cluster_12
IL13	0.548481	0.638181	0.0683646	Cluster_1	Cluster_12
IL13	0.548481	0.638181	0.0683646	Cluster_12	Cluster_12
IL13	0.548481	0.638181	0.0683646	Cluster_15	Cluster_12
CD28	0.536329	0.628058	0.0683441	Cluster_15	Cluster_12
CD28	0.536329	0.628058	0.0683441	Cluster_5	Cluster_12
CD28	0.536329	0.628058	0.0683441	Cluster_8	Cluster_12
CSF1	0.562563	0.0886721	0.0682905	Cluster_12	Cluster_4
CSF1	0.562563	0.0886721	0.0682905	Cluster_1	Cluster_4
CSF1	0.562563	0.0886721	0.0682905	Cluster_15	Cluster_4
ANGPT1	0.536352	0.628959	0.0682278	Cluster_14	Cluster_12
ANGPT1	0.536352	0.628959	0.0682278	Cluster_8	Cluster_12
ANGPT1	0.536352	0.628959	0.0682278	Cluster_15	Cluster_12
ANGPT1	0.536352	0.628959	0.0682278	Cluster_5	Cluster_12
CFH	0.536065	0.628458	0.0680445	Cluster_10	Cluster_12
CFH	0.536065	0.628458	0.0680445	Cluster_15	Cluster_12
XCL1	0.534091	0.62954	0.0679908	Cluster_1	Cluster_12
XCL1	0.534091	0.62954	0.0679908	Cluster_10	Cluster_12
XCL1	0.534091	0.62954	0.0679908	Cluster_12	Cluster_12
XCL1	0.534091	0.62954	0.0679908	Cluster_15	Cluster_12
XCL1	0.534091	0.62954	0.0679908	Cluster_5	Cluster_12
XCL1	0.534091	0.62954	0.0679908	Cluster_8	Cluster_12
GAST	0.540427	0.63176	0.0679134	Cluster_1	Cluster_12
GAST	0.540427	0.63176	0.0679134	Cluster_15	Cluster_12
IL1RN	0.531915	0.629088	0.0677483	Cluster_4	Cluster_12
IL1RN	0.531915	0.629088	0.0677483	Cluster_1	Cluster_12
IL1RN	0.531915	0.629088	0.0677483	Cluster_10	Cluster_12
IL1RN	0.531915	0.629088	0.0677483	Cluster_12	Cluster_12
IL1RN	0.531915	0.629088	0.0677483	Cluster_15	Cluster_12
IL1RN	0.531915	0.629088	0.0677483	Cluster_6	Cluster_12
ANGPT2	0.536879	0.627873	0.0675092	Cluster_1	Cluster_12
ANGPT2	0.536879	0.627873	0.0675092	Cluster_12	Cluster_12
ANGPT2	0.536879	0.627873	0.0675092	Cluster_15	Cluster_12
ANGPT2	0.536879	0.627873	0.0675092	Cluster_6	Cluster_12
HAS2	0.563667	0.0853565	0.0673315	Cluster_1	Cluster_4
HAS2	0.563667	0.0853565	0.0673315	Cluster_15	Cluster_4
HAS2	0.563667	0.0853565	0.0673315	Cluster_12	Cluster_4
HAS2	0.563667	0.0853565	0.0673315	Cluster_6	Cluster_4
IGF1	0.629	0.0420229	0.0673092	Cluster_1	Cluster_7
IGF1	0.629	0.0420229	0.0673092	Cluster_15	Cluster_7
GDF3	0.537315	0.628122	0.0672621	Cluster_1	Cluster_12
GDF3	0.537315	0.628122	0.0672621	Cluster_12	Cluster_12
GDF3	0.537315	0.628122	0.0672621	Cluster_15	Cluster_12
GDF3	0.537315	0.628122	0.0672621	Cluster_6	Cluster_12
IL17F	0.53507	0.632334	0.0666528	Cluster_1	Cluster_12
IL17F	0.53507	0.632334	0.0666528	Cluster_15	Cluster_12
CCL1	0.532958	0.627055	0.0666327	Cluster_5	Cluster_12
CCL1	0.532958	0.627055	0.0666327	Cluster_1	Cluster_12
CCL1	0.532958	0.627055	0.0666327	Cluster_15	Cluster_12
MMP9	0.538807	0.62867	0.0665865	Cluster_1	Cluster_12
MMP9	0.538807	0.62867	0.0665865	Cluster_12	Cluster_12
MMP9	0.538807	0.62867	0.0665865	Cluster_15	Cluster_12
MMP9	0.538807	0.62867	0.0665865	Cluster_6	Cluster_12
IFNG	0.547271	0.401991	0.0665499	Cluster_15	Cluster_6
IFNG	0.547271	0.401991	0.0665499	Cluster_1	Cluster_6
CRLF1	0.538529	0.626223	0.066417	Cluster_1	Cluster_12
CRLF1	0.538529	0.626223	0.066417	Cluster_15	Cluster_12
IL1B	0.542992	0.397469	0.066355	Cluster_10	Cluster_6
IL1B	0.542992	0.397469	0.066355	Cluster_15	Cluster_6
IL1B	0.542992	0.397469	0.066355	Cluster_1	Cluster_6
IL1B	0.542992	0.397469	0.066355	Cluster_12	Cluster_6
IL1B	0.542992	0.397469	0.066355	Cluster_5	Cluster_6
IL1B	0.542992	0.397469	0.066355	Cluster_6	Cluster_6
CCL3L3	0.535066	0.391495	0.0662108	Cluster_1	Cluster_6
CCL3L3	0.535066	0.391495	0.0662108	Cluster_12	Cluster_6
CCL3L3	0.535066	0.391495	0.0662108	Cluster_6	Cluster_6
CCL3L3	0.535066	0.391495	0.0662108	Cluster_10	Cluster_6
CCL3L3	0.535066	0.391495	0.0662108	Cluster_15	Cluster_6
GAS6	0.534107	0.628259	0.0661836	Cluster_1	Cluster_12
GAS6	0.534107	0.628259	0.0661836	Cluster_15	Cluster_12
VEGFC	0.538666	0.630735	0.0661746	Cluster_15	Cluster_12
PDGFB	0.539952	0.393225	0.0661217	Cluster_1	Cluster_6
PDGFB	0.539952	0.393225	0.0661217	Cluster_15	Cluster_6
CSF3	0.533294	0.390488	0.0661129	Cluster_15	Cluster_6
CSF3	0.533294	0.390488	0.0661129	Cluster_1	Cluster_6
SELP	0.538464	0.389952	0.0660458	Cluster_1	Cluster_6
SELP	0.538464	0.389952	0.0660458	Cluster_12	Cluster_6
SELP	0.538464	0.389952	0.0660458	Cluster_15	Cluster_6
CXCL14	0.539338	0.625886	0.0660236	Cluster_1	Cluster_12
CXCL14	0.539338	0.625886	0.0660236	Cluster_15	Cluster_12
CXCL2	0.536707	0.627759	0.0656216	Cluster_1	Cluster_12
CXCL2	0.536707	0.627759	0.0656216	Cluster_12	Cluster_12
CXCL2	0.536707	0.627759	0.0656216	Cluster_15	Cluster_12
CXCL2	0.536707	0.627759	0.0656216	Cluster_6	Cluster_12
CCL4	0.534979	0.392265	0.0655277	Cluster_1	Cluster_6
CCL4	0.534979	0.392265	0.0655277	Cluster_12	Cluster_6
CCL4	0.534979	0.392265	0.0655277	Cluster_5	Cluster_6
CCL4	0.534979	0.392265	0.0655277	Cluster_6	Cluster_6
CCL4	0.534979	0.392265	0.0655277	Cluster_10	Cluster_6
CCL4	0.534979	0.392265	0.0655277	Cluster_15	Cluster_6
CCL4	0.534979	0.392265	0.0655277	Cluster_4	Cluster_6
CSF1	0.634297	0.0167267	0.0654459	Cluster_1	Cluster_0
CSF1	0.634297	0.0167267	0.0654459	Cluster_12	Cluster_0
CSF1	0.634297	0.0167267	0.0654459	Cluster_15	Cluster_0
CEACAM1	0.536031	0.628885	0.065367	Cluster_1	Cluster_12
CEACAM1	0.536031	0.628885	0.065367	Cluster_1	Cluster_12
CEACAM1	0.536031	0.628885	0.065367	Cluster_12	Cluster_12
CEACAM1	0.536031	0.628885	0.065367	Cluster_12	Cluster_12
CEACAM1	0.536031	0.628885	0.065367	Cluster_15	Cluster_12
CEACAM1	0.536031	0.628885	0.065367	Cluster_15	Cluster_12
CEACAM1	0.536031	0.628885	0.065367	Cluster_6	Cluster_12
SEMA3A	0.537431	0.625643	0.0653492	Cluster_1	Cluster_12
SEMA3A	0.537431	0.625643	0.0653492	Cluster_15	Cluster_12
IL12A	0.539297	0.389821	0.0652632	Cluster_15	Cluster_6
IL12A	0.539297	0.389821	0.0652632	Cluster_8	Cluster_6
IL1A	0.53487	0.394359	0.0650614	Cluster_1	Cluster_6
IL1A	0.53487	0.394359	0.0650614	Cluster_12	Cluster_6
IL1A	0.53487	0.394359	0.0650614	Cluster_15	Cluster_6
COL18A1	0.53508	0.627943	0.0648169	Cluster_1	Cluster_12
COL18A1	0.53508	0.627943	0.0648169	Cluster_15	Cluster_12
EBI3	0.536456	0.390436	0.0646256	Cluster_15	Cluster_6
EBI3	0.536456	0.390436	0.0646256	Cluster_1	Cluster_6
EBI3	0.536456	0.390436	0.0646256	Cluster_12	Cluster_6
EBI3	0.536456	0.390436	0.0646256	Cluster_6	Cluster_6
JAM2	0.537231	0.626437	0.0646016	Cluster_1	Cluster_12
JAM2	0.537231	0.626437	0.0646016	Cluster_15	Cluster_12
GNRH1	0.534146	0.627047	0.064499	Cluster_1	Cluster_12
GNRH1	0.534146	0.627047	0.064499	Cluster_12	Cluster_12
GNRH1	0.534146	0.627047	0.064499	Cluster_15	Cluster_12
GNRH1	0.534146	0.627047	0.064499	Cluster_6	Cluster_12
PTGS2	0.538117	0.629537	0.0644876	Cluster_5	Cluster_12
PTGS2	0.538117	0.629537	0.0644876	Cluster_1	Cluster_12
PTGS2	0.538117	0.629537	0.0644876	Cluster_10	Cluster_12
PTGS2	0.538117	0.629537	0.0644876	Cluster_12	Cluster_12
PTGS2	0.538117	0.629537	0.0644876	Cluster_15	Cluster_12
PTGS2	0.538117	0.629537	0.0644876	Cluster_6	Cluster_12
IL2	0.524365	0.0363505	0.0644556	Cluster_1	Cluster_8
IL2	0.524365	0.0363505	0.0644556	Cluster_15	Cluster_8
IL2	0.524365	0.0363505	0.0644556	Cluster_12	Cluster_8
MMP9	0.536569	0.39189	0.0641881	Cluster_1	Cluster_6
MMP9	0.536569	0.39189	0.0641881	Cluster_12	Cluster_6
MMP9	0.536569	0.39189	0.0641881	Cluster_6	Cluster_6
MMP9	0.536569	0.39189	0.0641881	Cluster_15	Cluster_6
IL1B	0.572379	0.0888695	0.0641758	Cluster_12	Cluster_4
IL1B	0.572379	0.0888695	0.0641758	Cluster_6	Cluster_4
IL1B	0.572379	0.0888695	0.0641758	Cluster_1	Cluster_4
IL1B	0.572379	0.0888695	0.0641758	Cluster_10	Cluster_4
IL1B	0.572379	0.0888695	0.0641758	Cluster_15	Cluster_4
IL1B	0.572379	0.0888695	0.0641758	Cluster_5	Cluster_4
TGFB1	0.535198	0.392224	0.0640411	Cluster_1	Cluster_6
TGFB1	0.535198	0.392224	0.0640411	Cluster_5	Cluster_6
TGFB1	0.535198	0.392224	0.0640411	Cluster_15	Cluster_6
NRTN	0.535089	0.628834	0.0638239	Cluster_1	Cluster_12
NRTN	0.535089	0.628834	0.0638239	Cluster_15	Cluster_12
ITGAL	0.574583	0.22316	0.0636316	Cluster_1	Cluster_10
ITGAL	0.574583	0.22316	0.0636316	Cluster_10	Cluster_10
ITGAL	0.574583	0.22316	0.0636316	Cluster_12	Cluster_10
ITGAL	0.574583	0.22316	0.0636316	Cluster_15	Cluster_10
ITGAL	0.574583	0.22316	0.0636316	Cluster_6	Cluster_10
GAST	0.537819	0.393149	0.0635171	Cluster_1	Cluster_6
GAST	0.537819	0.393149	0.0635171	Cluster_15	Cluster_6
CXCL3	0.53259	0.627479	0.0633803	Cluster_4	Cluster_12
CXCL3	0.53259	0.627479	0.0633803	Cluster_1	Cluster_12
CXCL3	0.53259	0.627479	0.0633803	Cluster_10	Cluster_12
CXCL3	0.53259	0.627479	0.0633803	Cluster_12	Cluster_12
CXCL3	0.53259	0.627479	0.0633803	Cluster_15	Cluster_12
CXCL3	0.53259	0.627479	0.0633803	Cluster_6	Cluster_12
NCAM1	0.536194	0.626718	0.0632913	Cluster_1	Cluster_12
NCAM1	0.536194	0.626718	0.0632913	Cluster_12	Cluster_12
NCAM1	0.536194	0.626718	0.0632913	Cluster_15	Cluster_12
COL2A1	0.536116	0.627679	0.0632645	Cluster_15	Cluster_12
CLSTN1	0.530656	0.21294	0.0632004	Cluster_15	Cluster_10
PLAT	0.536154	0.626331	0.0631153	Cluster_1	Cluster_12
PLAT	0.536154	0.626331	0.0631153	Cluster_15	Cluster_12
CXCL10	0.533118	0.627329	0.0630661	Cluster_1	Cluster_12
CXCL10	0.533118	0.627329	0.0630661	Cluster_12	Cluster_12
CXCL10	0.533118	0.627329	0.0630661	Cluster_15	Cluster_12
CXCL10	0.533118	0.627329	0.0630661	Cluster_6	Cluster_12
IL4	0.539727	0.394867	0.0630227	Cluster_1	Cluster_6
IL4	0.539727	0.394867	0.0630227	Cluster_12	Cluster_6
IL4	0.539727	0.394867	0.0630227	Cluster_15	Cluster_6
IL27	0.531988	0.391917	0.0628931	Cluster_15	Cluster_6
IL27	0.531988	0.391917	0.0628931	Cluster_1	Cluster_6
IL27	0.531988	0.391917	0.0628931	Cluster_12	Cluster_6
IL27	0.531988	0.391917	0.0628931	Cluster_6	Cluster_6
HLA-A	0.534642	0.627746	0.0628007	Cluster_0	Cluster_12
HLA-A	0.534642	0.627746	0.0628007	Cluster_4	Cluster_12
HLA-A	0.534642	0.627746	0.0628007	Cluster_5	Cluster_12
HLA-A	0.534642	0.627746	0.0628007	Cluster_5	Cluster_12
HLA-A	0.534642	0.627746	0.0628007	Cluster_1	Cluster_12
HLA-A	0.534642	0.627746	0.0628007	Cluster_1	Cluster_12
HLA-A	0.534642	0.627746	0.0628007	Cluster_1	Cluster_12
HLA-A	0.534642	0.627746	0.0628007	Cluster_1	Cluster_12
HLA-A	0.534642	0.627746	0.0628007	Cluster_1	Cluster_12
HLA-A	0.534642	0.627746	0.0628007	Cluster_1	Cluster_12
HLA-A	0.534642	0.627746	0.0628007	Cluster_1	Cluster_12
HLA-A	0.534642	0.627746	0.0628007	Cluster_1	Cluster_12
HLA-A	0.534642	0.627746	0.0628007	Cluster_1	Cluster_12
HLA-A	0.534642	0.627746	0.0628007	Cluster_1	Cluster_12
HLA-A	0.534642	0.627746	0.0628007	Cluster_1	Cluster_12
HLA-A	0.534642	0.627746	0.0628007	Cluster_10	Cluster_12
HLA-A	0.534642	0.627746	0.0628007	Cluster_10	Cluster_12
HLA-A	0.534642	0.627746	0.0628007	Cluster_10	Cluster_12
HLA-A	0.534642	0.627746	0.0628007	Cluster_10	Cluster_12
HLA-A	0.534642	0.627746	0.0628007	Cluster_10	Cluster_12
HLA-A	0.534642	0.627746	0.0628007	Cluster_10	Cluster_12
HLA-A	0.534642	0.627746	0.0628007	Cluster_10	Cluster_12
HLA-A	0.534642	0.627746	0.0628007	Cluster_12	Cluster_12
HLA-A	0.534642	0.627746	0.0628007	Cluster_12	Cluster_12
HLA-A	0.534642	0.627746	0.0628007	Cluster_12	Cluster_12
HLA-A	0.534642	0.627746	0.0628007	Cluster_12	Cluster_12
HLA-A	0.534642	0.627746	0.0628007	Cluster_12	Cluster_12
HLA-A	0.534642	0.627746	0.0628007	Cluster_12	Cluster_12
HLA-A	0.534642	0.627746	0.0628007	Cluster_12	Cluster_12
HLA-A	0.534642	0.627746	0.0628007	Cluster_12	Cluster_12
HLA-A	0.534642	0.627746	0.0628007	Cluster_12	Cluster_12
HLA-A	0.534642	0.627746	0.0628007	Cluster_15	Cluster_12
HLA-A	0.534642	0.627746	0.0628007	Cluster_15	Cluster_12
HLA-A	0.534642	0.627746	0.0628007	Cluster_15	Cluster_12
HLA-A	0.534642	0.627746	0.0628007	Cluster_15	Cluster_12
HLA-A	0.534642	0.627746	0.0628007	Cluster_15	Cluster_12
HLA-A	0.534642	0.627746	0.0628007	Cluster_15	Cluster_12
HLA-A	0.534642	0.627746	0.0628007	Cluster_15	Cluster_12
HLA-A	0.534642	0.627746	0.0628007	Cluster_15	Cluster_12
HLA-A	0.534642	0.627746	0.0628007	Cluster_15	Cluster_12
HLA-A	0.534642	0.627746	0.0628007	Cluster_15	Cluster_12
HLA-A	0.534642	0.627746	0.0628007	Cluster_15	Cluster_12
HLA-A	0.534642	0.627746	0.0628007	Cluster_6	Cluster_12
HLA-A	0.534642	0.627746	0.0628007	Cluster_6	Cluster_12
HLA-A	0.534642	0.627746	0.0628007	Cluster_6	Cluster_12
HLA-A	0.534642	0.627746	0.0628007	Cluster_6	Cluster_12
HLA-A	0.534642	0.627746	0.0628007	Cluster_6	Cluster_12
TNFSF12	0.532192	0.624993	0.062441	Cluster_1	Cluster_12
TNFSF12	0.532192	0.624993	0.062441	Cluster_15	Cluster_12
IL6	0.560304	0.0866764	0.0624051	Cluster_1	Cluster_4
IL6	0.560304	0.0866764	0.0624051	Cluster_10	Cluster_4
IL6	0.560304	0.0866764	0.0624051	Cluster_15	Cluster_4
IL6	0.560304	0.0866764	0.0624051	Cluster_12	Cluster_4
IL6	0.560304	0.0866764	0.0624051	Cluster_6	Cluster_4
TGFB1	0.53869	0.629247	0.0623854	Cluster_1	Cluster_12
TGFB1	0.53869	0.629247	0.0623854	Cluster_15	Cluster_12
TGFB1	0.53869	0.629247	0.0623854	Cluster_5	Cluster_12
ADIPOQ	0.531408	0.390097	0.0621787	Cluster_15	Cluster_6
ADIPOQ	0.531408	0.390097	0.0621787	Cluster_1	Cluster_6
SELE	0.534753	0.62573	0.0620534	Cluster_1	Cluster_12
SELE	0.534753	0.62573	0.0620534	Cluster_12	Cluster_12
SELE	0.534753	0.62573	0.0620534	Cluster_15	Cluster_12
BMP5	0.535364	0.625242	0.0620338	Cluster_1	Cluster_12
BMP5	0.535364	0.625242	0.0620338	Cluster_15	Cluster_12
CCL13	0.533579	0.388247	0.0618767	Cluster_10	Cluster_6
CCL13	0.533579	0.388247	0.0618767	Cluster_15	Cluster_6
CCL13	0.533579	0.388247	0.0618767	Cluster_4	Cluster_6
CCL13	0.533579	0.388247	0.0618767	Cluster_1	Cluster_6
CCL13	0.533579	0.388247	0.0618767	Cluster_12	Cluster_6
CCL13	0.533579	0.388247	0.0618767	Cluster_6	Cluster_6
HDC	0.531738	0.389323	0.0618349	Cluster_1	Cluster_6
HDC	0.531738	0.389323	0.0618349	Cluster_12	Cluster_6
HDC	0.531738	0.389323	0.0618349	Cluster_6	Cluster_6
HDC	0.531738	0.389323	0.0618349	Cluster_10	Cluster_6
HDC	0.531738	0.389323	0.0618349	Cluster_15	Cluster_6
HDC	0.531738	0.389323	0.0618349	Cluster_4	Cluster_6
OSM	0.535349	0.390355	0.0618346	Cluster_10	Cluster_6
OSM	0.535349	0.390355	0.0618346	Cluster_15	Cluster_6
OSM	0.535349	0.390355	0.0618346	Cluster_1	Cluster_6
OSM	0.535349	0.390355	0.0618346	Cluster_12	Cluster_6
OSM	0.535349	0.390355	0.0618346	Cluster_6	Cluster_6
THBS1	0.537012	0.626248	0.0616569	Cluster_3	Cluster_12
THBS1	0.537012	0.626248	0.0616569	Cluster_1	Cluster_12
THBS1	0.537012	0.626248	0.0616569	Cluster_10	Cluster_12
THBS1	0.537012	0.626248	0.0616569	Cluster_12	Cluster_12
THBS1	0.537012	0.626248	0.0616569	Cluster_15	Cluster_12
THBS1	0.537012	0.626248	0.0616569	Cluster_6	Cluster_12
FBRS	0.532104	0.203486	0.061458	Cluster_1	Cluster_10
FBRS	0.532104	0.203486	0.061458	Cluster_12	Cluster_10
FBRS	0.532104	0.203486	0.061458	Cluster_15	Cluster_10
FBRS	0.532104	0.203486	0.061458	Cluster_6	Cluster_10
CCL5	0.535029	0.389568	0.0613641	Cluster_10	Cluster_6
CCL5	0.535029	0.389568	0.0613641	Cluster_15	Cluster_6
CCL5	0.535029	0.389568	0.0613641	Cluster_8	Cluster_6
CCL5	0.535029	0.389568	0.0613641	Cluster_1	Cluster_6
CCL5	0.535029	0.389568	0.0613641	Cluster_12	Cluster_6
CCL5	0.535029	0.389568	0.0613641	Cluster_5	Cluster_6
FGF1	0.534179	0.628023	0.0613245	Cluster_1	Cluster_12
FGF1	0.534179	0.628023	0.0613245	Cluster_15	Cluster_12
XCL1	0.532224	0.38905	0.0613211	Cluster_1	Cluster_6
XCL1	0.532224	0.38905	0.0613211	Cluster_10	Cluster_6
XCL1	0.532224	0.38905	0.0613211	Cluster_12	Cluster_6
XCL1	0.532224	0.38905	0.0613211	Cluster_15	Cluster_6
XCL1	0.532224	0.38905	0.0613211	Cluster_5	Cluster_6
XCL1	0.532224	0.38905	0.0613211	Cluster_8	Cluster_6
GDF11	0.531293	0.624906	0.0611976	Cluster_1	Cluster_12
GDF11	0.531293	0.624906	0.0611976	Cluster_15	Cluster_12
PGF	0.533097	0.625254	0.0611622	Cluster_1	Cluster_12
PGF	0.533097	0.625254	0.0611622	Cluster_15	Cluster_12
CCL5	0.537664	0.627227	0.0610875	Cluster_8	Cluster_12
CCL5	0.537664	0.627227	0.0610875	Cluster_1	Cluster_12
CCL5	0.537664	0.627227	0.0610875	Cluster_10	Cluster_12
CCL5	0.537664	0.627227	0.0610875	Cluster_12	Cluster_12
CCL5	0.537664	0.627227	0.0610875	Cluster_15	Cluster_12
CCL5	0.537664	0.627227	0.0610875	Cluster_5	Cluster_12
TSHB	0.531054	0.625731	0.0608234	Cluster_1	Cluster_12
TSHB	0.531054	0.625731	0.0608234	Cluster_15	Cluster_12
IL7	0.554195	0.0866126	0.0607872	Cluster_1	Cluster_4
IL7	0.554195	0.0866126	0.0607872	Cluster_15	Cluster_4
TNF	0.546423	0.0263235	0.060725	Cluster_1	Cluster_14
TNF	0.546423	0.0263235	0.060725	Cluster_12	Cluster_14
TNF	0.546423	0.0263235	0.060725	Cluster_15	Cluster_14
BMP1	0.532825	0.624466	0.0607078	Cluster_1	Cluster_12
BMP1	0.532825	0.624466	0.0607078	Cluster_15	Cluster_12
CSF1	0.534119	0.627018	0.0606589	Cluster_1	Cluster_12
CSF1	0.534119	0.627018	0.0606589	Cluster_12	Cluster_12
CSF1	0.534119	0.627018	0.0606589	Cluster_15	Cluster_12
ITGB1	0.555001	0.0861997	0.0606282	Cluster_15	Cluster_4
HLA-G	0.534119	0.389581	0.060551	Cluster_15	Cluster_6
HLA-G	0.534119	0.389581	0.060551	Cluster_1	Cluster_6
HLA-G	0.534119	0.389581	0.060551	Cluster_12	Cluster_6
HLA-G	0.534119	0.389581	0.060551	Cluster_5	Cluster_6
CXCL12	0.538049	0.392357	0.0605493	Cluster_15	Cluster_6
CXCL12	0.538049	0.392357	0.0605493	Cluster_4	Cluster_6
TGFB3	0.531501	0.626135	0.0605359	Cluster_1	Cluster_12
TGFB3	0.531501	0.626135	0.0605359	Cluster_15	Cluster_12
TGFB3	0.531501	0.626135	0.0605359	Cluster_5	Cluster_12
BMP3	0.53032	0.624223	0.0604497	Cluster_1	Cluster_12
BMP3	0.53032	0.624223	0.0604497	Cluster_15	Cluster_12
PDCD1LG2	0.531671	0.625009	0.0604192	Cluster_1	Cluster_12
PDCD1LG2	0.531671	0.625009	0.0604192	Cluster_15	Cluster_12
BTLA	0.533402	0.624578	0.0603933	Cluster_15	Cluster_12
BTLA	0.533402	0.624578	0.0603933	Cluster_5	Cluster_12
CXCL10	0.532053	0.389506	0.0603256	Cluster_15	Cluster_6
CXCL10	0.532053	0.389506	0.0603256	Cluster_1	Cluster_6
CXCL10	0.532053	0.389506	0.0603256	Cluster_12	Cluster_6
CXCL10	0.532053	0.389506	0.0603256	Cluster_6	Cluster_6
POMC	0.531413	0.390372	0.0601409	Cluster_1	Cluster_6
POMC	0.531413	0.390372	0.0601409	Cluster_15	Cluster_6
GAST	0.556356	0.0859057	0.0599712	Cluster_1	Cluster_4
GAST	0.556356	0.0859057	0.0599712	Cluster_15	Cluster_4
GDF3	0.712434	0.0150163	0.0599028	Cluster_1	Cluster_0
GDF3	0.712434	0.0150163	0.0599028	Cluster_12	Cluster_0
GDF3	0.712434	0.0150163	0.0599028	Cluster_15	Cluster_0
GDF3	0.712434	0.0150163	0.0599028	Cluster_6	Cluster_0
CSHL1	0.5323	0.387855	0.0597856	Cluster_15	Cluster_6
CSHL1	0.5323	0.387855	0.0597856	Cluster_1	Cluster_6
ANGPT1	0.533593	0.387392	0.0596795	Cluster_5	Cluster_6
ANGPT1	0.533593	0.387392	0.0596795	Cluster_14	Cluster_6
ANGPT1	0.533593	0.387392	0.0596795	Cluster_15	Cluster_6
ANGPT1	0.533593	0.387392	0.0596795	Cluster_8	Cluster_6
CD28	0.533108	0.387744	0.0596342	Cluster_15	Cluster_6
CD28	0.533108	0.387744	0.0596342	Cluster_5	Cluster_6
CD28	0.533108	0.387744	0.0596342	Cluster_8	Cluster_6
CCL24	0.533059	0.38809	0.0595955	Cluster_1	Cluster_6
CCL24	0.533059	0.38809	0.0595955	Cluster_15	Cluster_6
IL4	0.563271	0.0860756	0.0595819	Cluster_12	Cluster_4
IL4	0.563271	0.0860756	0.0595819	Cluster_1	Cluster_4
IL4	0.563271	0.0860756	0.0595819	Cluster_15	Cluster_4
INHBA	0.534845	0.625194	0.0595594	Cluster_1	Cluster_12
INHBA	0.534845	0.625194	0.0595594	Cluster_12	Cluster_12
INHBA	0.534845	0.625194	0.0595594	Cluster_15	Cluster_12
PDCD1LG2	0.566445	0.08536	0.0594915	Cluster_1	Cluster_4
PDCD1LG2	0.566445	0.08536	0.0594915	Cluster_15	Cluster_4
COL2A1	0.535145	0.389798	0.0594842	Cluster_15	Cluster_6
IL1A	0.536454	0.626514	0.0594618	Cluster_1	Cluster_12
IL1A	0.536454	0.626514	0.0594618	Cluster_12	Cluster_12
IL1A	0.536454	0.626514	0.0594618	Cluster_15	Cluster_12
COL5A3	0.529559	0.623011	0.0594571	Cluster_1	Cluster_12
COL5A3	0.529559	0.623011	0.0594571	Cluster_15	Cluster_12
ADAM17	0.568608	0.0838775	0.0593089	Cluster_12	Cluster_4
ADAM17	0.568608	0.0838775	0.0593089	Cluster_6	Cluster_4
ADAM17	0.568608	0.0838775	0.0593089	Cluster_1	Cluster_4
ADAM17	0.568608	0.0838775	0.0593089	Cluster_15	Cluster_4
AREG	0.533238	0.624205	0.0592603	Cluster_1	Cluster_12
AREG	0.533238	0.624205	0.0592603	Cluster_10	Cluster_12
AREG	0.533238	0.624205	0.0592603	Cluster_12	Cluster_12
AREG	0.533238	0.624205	0.0592603	Cluster_15	Cluster_12
AREG	0.533238	0.624205	0.0592603	Cluster_6	Cluster_12
CD40	0.534647	0.38901	0.0592368	Cluster_15	Cluster_6
CD40	0.534647	0.38901	0.0592368	Cluster_1	Cluster_6
CD40	0.534647	0.38901	0.0592368	Cluster_5	Cluster_6
CSF3	0.535589	0.627342	0.0591872	Cluster_1	Cluster_12
CSF3	0.535589	0.627342	0.0591872	Cluster_15	Cluster_12
TNF	0.529933	0.390052	0.0590797	Cluster_1	Cluster_6
TNF	0.529933	0.390052	0.0590797	Cluster_12	Cluster_6
TNF	0.529933	0.390052	0.0590797	Cluster_15	Cluster_6
CCL24	0.531882	0.623701	0.0589994	Cluster_1	Cluster_12
CCL24	0.531882	0.623701	0.0589994	Cluster_15	Cluster_12
CELSR2	0.531311	0.623711	0.0588583	Cluster_1	Cluster_12
CELSR2	0.531311	0.623711	0.0588583	Cluster_15	Cluster_12
IL6	0.541383	0.631076	0.0587838	Cluster_1	Cluster_12
IL6	0.541383	0.631076	0.0587838	Cluster_10	Cluster_12
IL6	0.541383	0.631076	0.0587838	Cluster_12	Cluster_12
IL6	0.541383	0.631076	0.0587838	Cluster_15	Cluster_12
IL6	0.541383	0.631076	0.0587838	Cluster_6	Cluster_12
TNFSF11	0.536273	0.393817	0.0587276	Cluster_15	Cluster_6
TNFSF11	0.536273	0.393817	0.0587276	Cluster_1	Cluster_6
TNFSF11	0.536273	0.393817	0.0587276	Cluster_5	Cluster_6
IHH	0.530304	0.622658	0.0586	Cluster_1	Cluster_12
IHH	0.530304	0.622658	0.0586	Cluster_15	Cluster_12
PECAM1	0.533045	0.623882	0.0585852	Cluster_14	Cluster_12
PECAM1	0.533045	0.623882	0.0585852	Cluster_4	Cluster_12
PECAM1	0.533045	0.623882	0.0585852	Cluster_8	Cluster_12
PECAM1	0.533045	0.623882	0.0585852	Cluster_15	Cluster_12
PECAM1	0.533045	0.623882	0.0585852	Cluster_5	Cluster_12
CXCL6	0.529182	0.623842	0.0584903	Cluster_1	Cluster_12
CXCL6	0.529182	0.623842	0.0584903	Cluster_12	Cluster_12
CXCL6	0.529182	0.623842	0.0584903	Cluster_15	Cluster_12
COL4A1	0.567103	0.0859181	0.058483	Cluster_15	Cluster_4
CCL11	0.533648	0.388937	0.0583521	Cluster_15	Cluster_6
CCL11	0.533648	0.388937	0.0583521	Cluster_1	Cluster_6
EDN1	0.556352	0.0831179	0.0583104	Cluster_1	Cluster_4
EDN1	0.556352	0.0831179	0.0583104	Cluster_15	Cluster_4
FGF1	0.530977	0.388398	0.058256	Cluster_1	Cluster_6
FGF1	0.530977	0.388398	0.058256	Cluster_15	Cluster_6
TIGIT	0.561326	0.0890922	0.0582509	Cluster_1	Cluster_4
TIGIT	0.561326	0.0890922	0.0582509	Cluster_15	Cluster_4
GAS6	0.531386	0.387507	0.0582471	Cluster_15	Cluster_6
GAS6	0.531386	0.387507	0.0582471	Cluster_1	Cluster_6
TSLP	0.532548	0.386681	0.058232	Cluster_15	Cluster_6
TSLP	0.532548	0.386681	0.058232	Cluster_1	Cluster_6
LEFTY1	0.530208	0.621664	0.0582157	Cluster_1	Cluster_12
LEFTY1	0.530208	0.621664	0.0582157	Cluster_15	Cluster_12
NPY	0.529486	0.624205	0.0582091	Cluster_1	Cluster_12
NPY	0.529486	0.624205	0.0582091	Cluster_15	Cluster_12
EDN1	0.541222	0.0226368	0.0582004	Cluster_1	Cluster_14
EDN1	0.541222	0.0226368	0.0582004	Cluster_15	Cluster_14
KITLG	0.529441	0.38683	0.0581738	Cluster_15	Cluster_6
KITLG	0.529441	0.38683	0.0581738	Cluster_1	Cluster_6
TNC	0.530644	0.623014	0.0581007	Cluster_1	Cluster_12
TNC	0.530644	0.623014	0.0581007	Cluster_15	Cluster_12
ANGPTL1	0.531087	0.388209	0.0580719	Cluster_1	Cluster_6
ANGPTL1	0.531087	0.388209	0.0580719	Cluster_15	Cluster_6
GMFB	0.532585	0.387805	0.057963	Cluster_1	Cluster_6
GMFB	0.532585	0.387805	0.057963	Cluster_15	Cluster_6
SLIT2	0.521309	0.212621	0.057949	Cluster_1	Cluster_10
SLIT2	0.521309	0.212621	0.057949	Cluster_15	Cluster_10
TNFSF12	0.559254	0.0834931	0.0577173	Cluster_1	Cluster_4
TNFSF12	0.559254	0.0834931	0.0577173	Cluster_15	Cluster_4
IL2	0.539236	0.628243	0.0576353	Cluster_1	Cluster_12
IL2	0.539236	0.628243	0.0576353	Cluster_12	Cluster_12
IL2	0.539236	0.628243	0.0576353	Cluster_15	Cluster_12
TSHB	0.529653	0.387838	0.0575918	Cluster_1	Cluster_6
TSHB	0.529653	0.387838	0.0575918	Cluster_15	Cluster_6
MMP13	0.534836	0.384869	0.0575909	Cluster_1	Cluster_6
MMP13	0.534836	0.384869	0.0575909	Cluster_15	Cluster_6
IL18	0.570215	0.0838798	0.0574811	Cluster_12	Cluster_4
IL18	0.570215	0.0838798	0.0574811	Cluster_6	Cluster_4
IL18	0.570215	0.0838798	0.0574811	Cluster_1	Cluster_4
IL18	0.570215	0.0838798	0.0574811	Cluster_15	Cluster_4
IL18	0.570215	0.0838798	0.0574811	Cluster_10	Cluster_4
SELP	0.56516	0.0833142	0.0574677	Cluster_12	Cluster_4
SELP	0.56516	0.0833142	0.0574676	Cluster_1	Cluster_4
SELP	0.56516	0.0833142	0.0574676	Cluster_15	Cluster_4
SERPING1	0.561803	0.0832919	0.0573939	Cluster_1	Cluster_4
SERPING1	0.561803	0.0832919	0.0573939	Cluster_15	Cluster_4
CDH5	0.567925	0.0864769	0.057379	Cluster_5	Cluster_4
CDH5	0.567925	0.0864769	0.057379	Cluster_1	Cluster_4
CDH5	0.567925	0.0864769	0.057379	Cluster_15	Cluster_4
XCL1	0.559096	0.0837738	0.0573371	Cluster_12	Cluster_4
XCL1	0.559096	0.0837738	0.0573371	Cluster_8	Cluster_4
XCL1	0.559096	0.0837738	0.0573371	Cluster_1	Cluster_4
XCL1	0.559096	0.0837738	0.0573371	Cluster_15	Cluster_4
XCL1	0.559096	0.0837738	0.0573371	Cluster_10	Cluster_4
XCL1	0.559096	0.0837738	0.0573371	Cluster_5	Cluster_4
PTPRC	0.531413	0.387172	0.0572696	Cluster_1	Cluster_6
PTPRC	0.531413	0.387172	0.0572696	Cluster_12	Cluster_6
PTPRC	0.531413	0.387172	0.0572696	Cluster_10	Cluster_6
PTPRC	0.531413	0.387172	0.0572696	Cluster_15	Cluster_6
IL15	0.539913	0.388349	0.0572654	Cluster_1	Cluster_6
IL15	0.539913	0.388349	0.0572654	Cluster_12	Cluster_6
IL15	0.539913	0.388349	0.0572654	Cluster_15	Cluster_6
AGT	0.531296	0.627195	0.0571157	Cluster_1	Cluster_12
AGT	0.531296	0.627195	0.0571157	Cluster_15	Cluster_12
PROS1	0.532462	0.624985	0.0571073	Cluster_1	Cluster_12
PROS1	0.532462	0.624985	0.0571073	Cluster_10	Cluster_12
PROS1	0.532462	0.624985	0.0571073	Cluster_12	Cluster_12
PROS1	0.532462	0.624985	0.0571073	Cluster_15	Cluster_12
TNFSF13	0.530083	0.623803	0.0569935	Cluster_1	Cluster_12
TNFSF13	0.530083	0.623803	0.0569935	Cluster_15	Cluster_12
SPP1	0.528198	0.387169	0.0569489	Cluster_0	Cluster_6
SPP1	0.528198	0.387169	0.0569489	Cluster_10	Cluster_6
SPP1	0.528198	0.387169	0.0569489	Cluster_14	Cluster_6
SPP1	0.528198	0.387169	0.0569489	Cluster_15	Cluster_6
SPP1	0.528198	0.387169	0.0569489	Cluster_4	Cluster_6
SPP1	0.528198	0.387169	0.0569488	Cluster_1	Cluster_6
SPP1	0.528198	0.387169	0.0569488	Cluster_12	Cluster_6
SPP1	0.528198	0.387169	0.0569488	Cluster_6	Cluster_6
IL7	0.533	0.385732	0.0569438	Cluster_1	Cluster_6
IL7	0.533	0.385732	0.0569438	Cluster_15	Cluster_6
GMFB	0.528987	0.624206	0.0569416	Cluster_1	Cluster_12
GMFB	0.528987	0.624206	0.0569416	Cluster_15	Cluster_12
VEGFC	0.528082	0.38688	0.0569316	Cluster_15	Cluster_6
TIMP1	0.530473	0.387538	0.0568221	Cluster_1	Cluster_6
TIMP1	0.530473	0.387538	0.0568221	Cluster_12	Cluster_6
TIMP1	0.530473	0.387538	0.0568221	Cluster_15	Cluster_6
TIMP1	0.530473	0.387538	0.0568221	Cluster_6	Cluster_6
FLRT2	0.529719	0.200433	0.0568206	Cluster_1	Cluster_10
FLRT2	0.529719	0.200433	0.0568206	Cluster_15	Cluster_10
PDGFB	0.541915	0.629705	0.0567738	Cluster_1	Cluster_12
PDGFB	0.541915	0.629705	0.0567738	Cluster_15	Cluster_12
CD80	0.529362	0.622399	0.0567215	Cluster_5	Cluster_12
CD80	0.529362	0.622399	0.0567215	Cluster_1	Cluster_12
CD80	0.529362	0.622399	0.0567215	Cluster_12	Cluster_12
CD80	0.529362	0.622399	0.0567215	Cluster_15	Cluster_12
BMP2	0.630472	0.014949	0.056642	Cluster_1	Cluster_0
BMP2	0.630472	0.014949	0.056642	Cluster_15	Cluster_0
NECTIN1	0.530449	0.622988	0.0566062	Cluster_1	Cluster_12
NECTIN1	0.530449	0.622988	0.0566062	Cluster_15	Cluster_12
CCL24	0.56758	0.0827896	0.0565891	Cluster_1	Cluster_4
CCL24	0.56758	0.0827896	0.0565891	Cluster_15	Cluster_4
CCL2	0.532312	0.626511	0.0564444	Cluster_1	Cluster_12
CCL2	0.532312	0.626511	0.0564444	Cluster_10	Cluster_12
CCL2	0.532312	0.626511	0.0564444	Cluster_12	Cluster_12
CCL2	0.532312	0.626511	0.0564444	Cluster_15	Cluster_12
CCL2	0.532312	0.626511	0.0564444	Cluster_6	Cluster_12
PGF	0.531329	0.387267	0.0564431	Cluster_15	Cluster_6
PGF	0.531329	0.387267	0.0564431	Cluster_1	Cluster_6
POMC	0.531169	0.62666	0.0563951	Cluster_1	Cluster_12
POMC	0.531169	0.62666	0.0563951	Cluster_15	Cluster_12
BTC	0.5629	0.0835301	0.0563455	Cluster_1	Cluster_4
BTC	0.5629	0.0835301	0.0563455	Cluster_15	Cluster_4
C3	0.529939	0.623299	0.0561851	Cluster_1	Cluster_12
C3	0.529939	0.623299	0.0561851	Cluster_12	Cluster_12
C3	0.529939	0.623299	0.0561851	Cluster_15	Cluster_12
QRFP	0.527527	0.623359	0.0561552	Cluster_1	Cluster_12
QRFP	0.527527	0.623359	0.0561552	Cluster_15	Cluster_12
FASLG	0.532249	0.623766	0.0561362	Cluster_1	Cluster_12
FASLG	0.532249	0.623766	0.0561362	Cluster_15	Cluster_12
KITLG	0.551948	0.0836339	0.0560448	Cluster_1	Cluster_4
KITLG	0.551948	0.0836339	0.0560448	Cluster_15	Cluster_4
TNFSF10	0.538682	0.392359	0.0559413	Cluster_5	Cluster_6
TNFSF10	0.538682	0.392359	0.0559413	Cluster_15	Cluster_6
COL4A1	0.532723	0.385936	0.055799	Cluster_15	Cluster_6
MDK	0.556129	0.0867771	0.0557969	Cluster_1	Cluster_4
MDK	0.556129	0.0867771	0.0557969	Cluster_15	Cluster_4
TNFSF12	0.531345	0.385406	0.0557516	Cluster_15	Cluster_6
TNFSF12	0.531345	0.385406	0.0557516	Cluster_1	Cluster_6
PIK3CB	0.53229	0.624302	0.055744	Cluster_1	Cluster_12
PIK3CB	0.53229	0.624302	0.055744	Cluster_12	Cluster_12
PIK3CB	0.53229	0.624302	0.055744	Cluster_15	Cluster_12
PDGFA	0.532146	0.385814	0.0556693	Cluster_10	Cluster_6
PDGFA	0.532146	0.385814	0.0556693	Cluster_15	Cluster_6
PIK3CB	0.533459	0.386691	0.0556488	Cluster_15	Cluster_6
PIK3CB	0.533459	0.386691	0.0556488	Cluster_1	Cluster_6
PIK3CB	0.533459	0.386691	0.0556488	Cluster_12	Cluster_6
APP	0.52249	0.620445	0.055647	Cluster_1	Cluster_12
APP	0.52249	0.620445	0.055647	Cluster_12	Cluster_12
APP	0.52249	0.620445	0.055647	Cluster_15	Cluster_12
CDH18	0.53067	0.194766	0.0555928	Cluster_1	Cluster_10
CDH18	0.53067	0.194766	0.0555928	Cluster_15	Cluster_10
TIMP1	0.562156	0.0851294	0.0555788	Cluster_12	Cluster_4
TIMP1	0.562156	0.0851294	0.0555788	Cluster_6	Cluster_4
TIMP1	0.562156	0.0851294	0.0555788	Cluster_1	Cluster_4
TIMP1	0.562156	0.0851294	0.0555788	Cluster_15	Cluster_4
ANXA1	0.524975	0.385288	0.0555744	Cluster_1	Cluster_6
ANXA1	0.524975	0.385288	0.0555744	Cluster_12	Cluster_6
ANXA1	0.524975	0.385288	0.0555744	Cluster_6	Cluster_6
ANXA1	0.524975	0.385288	0.0555744	Cluster_15	Cluster_6
IL6	0.536773	0.390936	0.0555716	Cluster_10	Cluster_6
IL6	0.536773	0.390936	0.0555716	Cluster_15	Cluster_6
IL6	0.536773	0.390936	0.0555716	Cluster_1	Cluster_6
IL6	0.536773	0.390936	0.0555716	Cluster_12	Cluster_6
IL6	0.536773	0.390936	0.0555716	Cluster_6	Cluster_6
TGFB1	0.560018	0.0851666	0.0554494	Cluster_1	Cluster_4
TGFB1	0.560018	0.0851666	0.0554494	Cluster_15	Cluster_4
TGFB1	0.560018	0.0851666	0.0554494	Cluster_5	Cluster_4
MIF	0.440855	0.0128477	0.0554052	Cluster_15	Cluster_9
MIF	0.440855	0.0128477	0.0554052	Cluster_5	Cluster_9
EFNA2	0.532287	0.386497	0.055283	Cluster_1	Cluster_6
EFNA2	0.532287	0.386497	0.055283	Cluster_15	Cluster_6
JAM2	0.562015	0.0841994	0.0552826	Cluster_1	Cluster_4
JAM2	0.562015	0.0841994	0.0552826	Cluster_15	Cluster_4
PF4	0.613612	0.0217665	0.055267	Cluster_15	Cluster_0
PF4	0.613612	0.0217665	0.055267	Cluster_5	Cluster_0
TIGIT	0.532206	0.387605	0.0552646	Cluster_1	Cluster_6
TIGIT	0.532206	0.387605	0.0552646	Cluster_15	Cluster_6
BMP1	0.532052	0.385409	0.055248	Cluster_15	Cluster_6
BMP1	0.532052	0.385409	0.055248	Cluster_1	Cluster_6
GNRH1	0.531198	0.386729	0.0551629	Cluster_1	Cluster_6
GNRH1	0.531198	0.386729	0.0551629	Cluster_12	Cluster_6
GNRH1	0.531198	0.386729	0.0551629	Cluster_6	Cluster_6
GNRH1	0.531198	0.386729	0.0551629	Cluster_15	Cluster_6
SELPLG	0.527471	0.385627	0.055113	Cluster_1	Cluster_6
SELPLG	0.527471	0.385627	0.055113	Cluster_10	Cluster_6
SELPLG	0.527471	0.385627	0.055113	Cluster_12	Cluster_6
SELPLG	0.527471	0.385627	0.055113	Cluster_15	Cluster_6
SELPLG	0.527471	0.385627	0.055113	Cluster_6	Cluster_6
ADAM17	0.533582	0.386494	0.0550212	Cluster_1	Cluster_6
ADAM17	0.533582	0.386494	0.0550212	Cluster_12	Cluster_6
ADAM17	0.533582	0.386494	0.0550212	Cluster_6	Cluster_6
ADAM17	0.533582	0.386494	0.0550212	Cluster_15	Cluster_6
INSL6	0.550902	0.0874864	0.055008	Cluster_5	Cluster_4
INSL6	0.550902	0.0874864	0.055008	Cluster_1	Cluster_4
INSL6	0.550902	0.0874864	0.055008	Cluster_15	Cluster_4
LTF	0.600962	0.226834	0.0550068	Cluster_1	Cluster_10
LTF	0.600962	0.226834	0.0550068	Cluster_12	Cluster_10
C3	0.528357	0.386989	0.0550042	Cluster_1	Cluster_6
C3	0.528357	0.386989	0.0550042	Cluster_12	Cluster_6
C3	0.528357	0.386989	0.0550042	Cluster_15	Cluster_6
APOE	0.642679	0.0146476	0.0549666	Cluster_1	Cluster_0
APOE	0.642679	0.0146476	0.0549666	Cluster_12	Cluster_0
APOE	0.642679	0.0146476	0.0549666	Cluster_15	Cluster_0
APOE	0.642679	0.0146476	0.0549666	Cluster_10	Cluster_0
TGFB2	0.565716	0.0866303	0.0549387	Cluster_1	Cluster_4
TGFB2	0.565716	0.0866303	0.0549387	Cluster_15	Cluster_4
SELE	0.531214	0.385959	0.0549322	Cluster_1	Cluster_6
SELE	0.531214	0.385959	0.0549322	Cluster_12	Cluster_6
SELE	0.531214	0.385959	0.0549322	Cluster_15	Cluster_6
AREG	0.532313	0.38631	0.054792	Cluster_1	Cluster_6
AREG	0.532313	0.38631	0.054792	Cluster_12	Cluster_6
AREG	0.532313	0.38631	0.054792	Cluster_6	Cluster_6
AREG	0.532313	0.38631	0.054792	Cluster_10	Cluster_6
AREG	0.532313	0.38631	0.054792	Cluster_15	Cluster_6
ANGPTL3	0.528982	0.620496	0.0546738	Cluster_1	Cluster_12
ANGPTL3	0.528982	0.620496	0.0546738	Cluster_15	Cluster_12
HAS2	0.660372	0.0141086	0.0546676	Cluster_1	Cluster_0
HAS2	0.660372	0.0141086	0.0546676	Cluster_12	Cluster_0
HAS2	0.660372	0.0141086	0.0546676	Cluster_15	Cluster_0
HAS2	0.660372	0.0141086	0.0546676	Cluster_6	Cluster_0
GDF3	0.529806	0.385891	0.0545936	Cluster_15	Cluster_6
GDF3	0.529806	0.385891	0.0545936	Cluster_1	Cluster_6
GDF3	0.529806	0.385891	0.0545936	Cluster_12	Cluster_6
GDF3	0.529806	0.385891	0.0545936	Cluster_6	Cluster_6
KLK3	0.561365	0.0838694	0.05458	Cluster_1	Cluster_4
KLK3	0.561365	0.0838694	0.05458	Cluster_1	Cluster_4
KLK3	0.561365	0.0838694	0.05458	Cluster_1	Cluster_4
KLK3	0.561365	0.0838694	0.05458	Cluster_1	Cluster_4
KLK3	0.561365	0.0838694	0.05458	Cluster_1	Cluster_4
KLK3	0.561365	0.0838694	0.05458	Cluster_15	Cluster_4
KLK3	0.561365	0.0838694	0.05458	Cluster_15	Cluster_4
KLK3	0.561365	0.0838694	0.05458	Cluster_15	Cluster_4
KLK3	0.561365	0.0838694	0.05458	Cluster_15	Cluster_4
KLK3	0.561365	0.0838694	0.05458	Cluster_15	Cluster_4
KLK3	0.561365	0.0838694	0.05458	Cluster_5	Cluster_4
COL4A1	0.703088	0.0126744	0.0545709	Cluster_15	Cluster_0
CTSG	0.530387	0.62194	0.0544693	Cluster_15	Cluster_12
GPNMB	0.527679	0.619	0.0544232	Cluster_1	Cluster_12
GPNMB	0.527679	0.619	0.0544232	Cluster_15	Cluster_12
CCL3L3	0.555335	0.0817603	0.0544167	Cluster_1	Cluster_4
CCL3L3	0.555335	0.0817603	0.0544167	Cluster_15	Cluster_4
CCL3L3	0.555335	0.0817603	0.0544167	Cluster_10	Cluster_4
CCL3L3	0.555335	0.0817603	0.0544167	Cluster_12	Cluster_4
CCL3L3	0.555335	0.0817603	0.0544167	Cluster_6	Cluster_4
NCAM1	0.563296	0.083258	0.054409	Cluster_12	Cluster_4
NCAM1	0.563296	0.083258	0.054409	Cluster_1	Cluster_4
NCAM1	0.563296	0.083258	0.054409	Cluster_15	Cluster_4
CXCL3	0.529489	0.386485	0.0543314	Cluster_1	Cluster_6
CXCL3	0.529489	0.386485	0.0543314	Cluster_12	Cluster_6
CXCL3	0.529489	0.386485	0.0543314	Cluster_6	Cluster_6
CXCL3	0.529489	0.386485	0.0543314	Cluster_10	Cluster_6
CXCL3	0.529489	0.386485	0.0543314	Cluster_15	Cluster_6
CXCL3	0.529489	0.386485	0.0543314	Cluster_4	Cluster_6
INHBA	0.547181	0.0839723	0.054278	Cluster_12	Cluster_4
INHBA	0.547181	0.0839723	0.054278	Cluster_1	Cluster_4
INHBA	0.547181	0.0839723	0.054278	Cluster_15	Cluster_4
BTLA	0.530443	0.384419	0.0542719	Cluster_5	Cluster_6
BTLA	0.530443	0.384419	0.0542719	Cluster_15	Cluster_6
SEMA3A	0.53212	0.384782	0.0542672	Cluster_1	Cluster_6
SEMA3A	0.53212	0.384782	0.0542672	Cluster_15	Cluster_6
CRLF2	0.531849	0.384591	0.0542583	Cluster_15	Cluster_6
CRLF2	0.531849	0.384591	0.0542583	Cluster_1	Cluster_6
CRLF2	0.531849	0.384591	0.0542583	Cluster_12	Cluster_6
FGF1	0.561179	0.0834516	0.0542489	Cluster_1	Cluster_4
FGF1	0.561179	0.0834516	0.0542489	Cluster_15	Cluster_4
HDC	0.552089	0.0833616	0.0541892	Cluster_10	Cluster_4
HDC	0.552089	0.0833616	0.0541892	Cluster_1	Cluster_4
HDC	0.552089	0.0833616	0.0541892	Cluster_15	Cluster_4
HDC	0.552089	0.0833616	0.0541892	Cluster_12	Cluster_4
HDC	0.552089	0.0833616	0.0541892	Cluster_4	Cluster_4
HDC	0.552089	0.0833616	0.0541892	Cluster_6	Cluster_4
PROS1	0.530454	0.386197	0.0541582	Cluster_1	Cluster_6
PROS1	0.530454	0.386197	0.0541582	Cluster_12	Cluster_6
PROS1	0.530454	0.386197	0.0541582	Cluster_10	Cluster_6
PROS1	0.530454	0.386197	0.0541582	Cluster_15	Cluster_6
TFPI	0.531142	0.625416	0.0541199	Cluster_15	Cluster_12
SELL	0.527815	0.622372	0.0541056	Cluster_1	Cluster_12
SELL	0.527815	0.622372	0.0541056	Cluster_10	Cluster_12
SELL	0.527815	0.622372	0.0541056	Cluster_12	Cluster_12
SELL	0.527815	0.622372	0.0541056	Cluster_15	Cluster_12
IL1RN	0.527176	0.388018	0.0540918	Cluster_1	Cluster_6
IL1RN	0.527176	0.388018	0.0540918	Cluster_12	Cluster_6
IL1RN	0.527176	0.388018	0.0540918	Cluster_6	Cluster_6
IL1RN	0.527176	0.388018	0.0540918	Cluster_10	Cluster_6
IL1RN	0.527176	0.388018	0.0540918	Cluster_15	Cluster_6
IL1RN	0.527176	0.388018	0.0540918	Cluster_4	Cluster_6
APOE	0.383537	0.0214663	0.0540671	Cluster_1	Cluster_7
APOE	0.383537	0.0214663	0.0540671	Cluster_15	Cluster_7
APOE	0.383537	0.0214663	0.0540671	Cluster_10	Cluster_7
APOE	0.383537	0.0214663	0.0540671	Cluster_12	Cluster_7
PGF	0.558903	0.0831499	0.0540387	Cluster_1	Cluster_4
PGF	0.558903	0.0831499	0.0540387	Cluster_15	Cluster_4
FGF9	0.530561	0.385648	0.0540314	Cluster_15	Cluster_6
FGF9	0.530561	0.385648	0.0540314	Cluster_1	Cluster_6
C3	0.555543	0.0834452	0.0540247	Cluster_12	Cluster_4
C3	0.555543	0.0834452	0.0540247	Cluster_1	Cluster_4
C3	0.555543	0.0834452	0.0540247	Cluster_15	Cluster_4
CADM4	0.53034	0.621648	0.053992	Cluster_1	Cluster_12
CADM4	0.53034	0.621648	0.053992	Cluster_12	Cluster_12
CADM4	0.53034	0.621648	0.053992	Cluster_15	Cluster_12
THBS2	0.535549	0.381053	0.0539637	Cluster_15	Cluster_6
THBS2	0.535549	0.381053	0.0539637	Cluster_1	Cluster_6
NRTN	0.530611	0.387027	0.0538145	Cluster_1	Cluster_6
NRTN	0.530611	0.387027	0.0538145	Cluster_15	Cluster_6
TNFSF14	0.531088	0.383786	0.0537891	Cluster_15	Cluster_6
TNFSF14	0.531088	0.383786	0.0537891	Cluster_1	Cluster_6
TNFSF14	0.531088	0.383786	0.0537891	Cluster_12	Cluster_6
[truncated: 7,278 more rows]

## Sheet: Fig 2d
n_ligand_interactions	pearson_sum	Sender	Target	color
3	0.0430847	Cluster_0	Cluster_5	#82318f
1	0.00233863	Cluster_0	Cluster_14	#82318f
1	0.00830373	Cluster_0	Cluster_11	#82318f
3	0.132217	Cluster_0	Cluster_4	#82318f
3	0.156667	Cluster_0	Cluster_6	#82318f
3	0.136314	Cluster_0	Cluster_12	#82318f
2	0.0303778	Cluster_0	Cluster_15	#82318f
1	0.0230149	Cluster_0	Cluster_3	#82318f
2	0.0524825	Cluster_0	Cluster_8	#82318f
3	0.0906193	Cluster_0	Cluster_0	#82318f
3	0.444552	Cluster_0	Cluster_10	#82318f
344	5.9896	Cluster_1	Cluster_5	#2E8B57
129	1.27698	Cluster_1	Cluster_14	#2E8B57
20	0.309062	Cluster_1	Cluster_11	#2E8B57
354	14.9844	Cluster_1	Cluster_4	#2E8B57
352	15.5099	Cluster_1	Cluster_6	#2E8B57
344	15.8687	Cluster_1	Cluster_12	#2E8B57
313	4.64071	Cluster_1	Cluster_15	#2E8B57
12	0.230373	Cluster_1	Cluster_3	#2E8B57
329	6.43568	Cluster_1	Cluster_8	#2E8B57
353	11.6684	Cluster_1	Cluster_0	#2E8B57
357	52.925	Cluster_1	Cluster_10	#2E8B57
12	0.200953	Cluster_1	Cluster_16	#2E8B57
9	0.0521224	Cluster_1	Cluster_1	#2E8B57
4	0.0794857	Cluster_1	Cluster_19	#2E8B57
19	0.481051	Cluster_1	Cluster_7	#2E8B57
5	0.209024	Cluster_1	Cluster_2	#2E8B57
13	0.162192	Cluster_1	Cluster_9	#2E8B57
56	0.959819	Cluster_10	Cluster_5	#4F7942
16	0.133323	Cluster_10	Cluster_14	#4F7942
6	0.0262445	Cluster_10	Cluster_11	#4F7942
57	2.44204	Cluster_10	Cluster_4	#4F7942
57	2.57896	Cluster_10	Cluster_6	#4F7942
54	2.6993	Cluster_10	Cluster_12	#4F7942
51	0.742743	Cluster_10	Cluster_15	#4F7942
1	0.0230149	Cluster_10	Cluster_3	#4F7942
52	1.04265	Cluster_10	Cluster_8	#4F7942
57	1.95438	Cluster_10	Cluster_0	#4F7942
57	8.86908	Cluster_10	Cluster_10	#4F7942
2	0.0464871	Cluster_10	Cluster_16	#4F7942
1	0.00123062	Cluster_10	Cluster_1	#4F7942
1	0.0691801	Cluster_10	Cluster_19	#4F7942
4	0.130543	Cluster_10	Cluster_7	#4F7942
2	0.0200828	Cluster_10	Cluster_9	#4F7942
138	2.52359	Cluster_12	Cluster_5	#AFE1AF
46	0.435174	Cluster_12	Cluster_14	#AFE1AF
8	0.080035	Cluster_12	Cluster_11	#AFE1AF
142	6.14948	Cluster_12	Cluster_4	#AFE1AF
142	6.4504	Cluster_12	Cluster_6	#AFE1AF
136	6.81208	Cluster_12	Cluster_12	#AFE1AF
126	1.83369	Cluster_12	Cluster_15	#AFE1AF
3	0.0700519	Cluster_12	Cluster_3	#AFE1AF
131	2.54563	Cluster_12	Cluster_8	#AFE1AF
141	4.85394	Cluster_12	Cluster_0	#AFE1AF
142	22.0253	Cluster_12	Cluster_10	#AFE1AF
4	0.0572609	Cluster_12	Cluster_16	#AFE1AF
5	0.0281388	Cluster_12	Cluster_1	#AFE1AF
1	0.0691801	Cluster_12	Cluster_19	#AFE1AF
8	0.143876	Cluster_12	Cluster_7	#AFE1AF
2	0.119028	Cluster_12	Cluster_2	#AFE1AF
3	0.0202763	Cluster_12	Cluster_9	#AFE1AF
7	0.114973	Cluster_14	Cluster_5	#A9A9A9
3	0.00599722	Cluster_14	Cluster_14	#A9A9A9
2	0.0193555	Cluster_14	Cluster_11	#A9A9A9
7	0.311488	Cluster_14	Cluster_4	#A9A9A9
7	0.344111	Cluster_14	Cluster_6	#A9A9A9
7	0.344097	Cluster_14	Cluster_12	#A9A9A9
6	0.0962471	Cluster_14	Cluster_15	#A9A9A9
1	0.0230149	Cluster_14	Cluster_3	#A9A9A9
6	0.104056	Cluster_14	Cluster_8	#A9A9A9
7	0.215439	Cluster_14	Cluster_0	#A9A9A9
7	1.03886	Cluster_14	Cluster_10	#A9A9A9
386	6.63609	Cluster_15	Cluster_5	#BFE890
138	1.29326	Cluster_15	Cluster_14	#BFE890
21	0.286393	Cluster_15	Cluster_11	#BFE890
396	16.5994	Cluster_15	Cluster_4	#BFE890
392	17.165	Cluster_15	Cluster_6	#BFE890
383	17.4508	Cluster_15	Cluster_12	#BFE890
353	5.29364	Cluster_15	Cluster_15	#BFE890
11	0.194746	Cluster_15	Cluster_3	#BFE890
367	7.17729	Cluster_15	Cluster_8	#BFE890
395	12.9529	Cluster_15	Cluster_0	#BFE890
399	58.7818	Cluster_15	Cluster_10	#BFE890
14	0.318871	Cluster_15	Cluster_16	#BFE890
9	0.0547185	Cluster_15	Cluster_1	#BFE890
4	0.0794857	Cluster_15	Cluster_19	#BFE890
21	0.519002	Cluster_15	Cluster_7	#BFE890
5	0.202306	Cluster_15	Cluster_2	#BFE890
17	0.312584	Cluster_15	Cluster_9	#BFE890
1	0.0123365	Cluster_3	Cluster_5	#f49728
1	0.0449571	Cluster_3	Cluster_4	#f49728
1	0.0528747	Cluster_3	Cluster_6	#f49728
1	0.0616569	Cluster_3	Cluster_12	#f49728
1	0.0162985	Cluster_3	Cluster_15	#f49728
1	0.019384	Cluster_3	Cluster_8	#f49728
1	0.0350559	Cluster_3	Cluster_0	#f49728
1	0.14365	Cluster_3	Cluster_10	#f49728
20	0.356844	Cluster_4	Cluster_5	#D3D3D3
8	0.0346641	Cluster_4	Cluster_14	#D3D3D3
2	0.0157057	Cluster_4	Cluster_11	#D3D3D3
20	0.906209	Cluster_4	Cluster_4	#D3D3D3
20	1.00171	Cluster_4	Cluster_6	#D3D3D3
20	1.03239	Cluster_4	Cluster_12	#D3D3D3
19	0.266991	Cluster_4	Cluster_15	#D3D3D3
1	0.0230149	Cluster_4	Cluster_3	#D3D3D3
19	0.319541	Cluster_4	Cluster_8	#D3D3D3
20	0.744362	Cluster_4	Cluster_0	#D3D3D3
20	3.23169	Cluster_4	Cluster_10	#D3D3D3
1	0.0180483	Cluster_4	Cluster_7	#D3D3D3
2	0.11231	Cluster_4	Cluster_2	#D3D3D3
44	0.783743	Cluster_5	Cluster_5	#000080
17	0.141677	Cluster_5	Cluster_14	#000080
3	0.0169869	Cluster_5	Cluster_11	#000080
45	1.99329	Cluster_5	Cluster_4	#000080
44	2.05031	Cluster_5	Cluster_6	#000080
45	2.09979	Cluster_5	Cluster_12	#000080
39	0.531664	Cluster_5	Cluster_15	#000080
1	0.022637	Cluster_5	Cluster_3	#000080
43	0.919616	Cluster_5	Cluster_8	#000080
44	1.49957	Cluster_5	Cluster_0	#000080
45	6.8399	Cluster_5	Cluster_10	#000080
1	0.0691801	Cluster_5	Cluster_19	#000080
2	0.0379512	Cluster_5	Cluster_7	#000080
1	0.0554052	Cluster_5	Cluster_9	#000080
76	1.34389	Cluster_6	Cluster_5	#4AA4DE
22	0.132773	Cluster_6	Cluster_14	#4AA4DE
3	0.016914	Cluster_6	Cluster_11	#4AA4DE
78	3.33845	Cluster_6	Cluster_4	#4AA4DE
78	3.59755	Cluster_6	Cluster_6	#4AA4DE
73	3.78134	Cluster_6	Cluster_12	#4AA4DE
70	1.02219	Cluster_6	Cluster_15	#4AA4DE
1	0.0230149	Cluster_6	Cluster_3	#4AA4DE
74	1.36304	Cluster_6	Cluster_8	#4AA4DE
77	2.64818	Cluster_6	Cluster_0	#4AA4DE
77	12.1041	Cluster_6	Cluster_10	#4AA4DE
2	0.0230753	Cluster_6	Cluster_16	#4AA4DE
3	0.00419803	Cluster_6	Cluster_1	#4AA4DE
1	0.0691801	Cluster_6	Cluster_19	#4AA4DE
1	0.0180483	Cluster_6	Cluster_7	#4AA4DE
1	0.0797049	Cluster_6	Cluster_2	#4AA4DE
1	0.00660357	Cluster_6	Cluster_9	#4AA4DE
8	0.191705	Cluster_8	Cluster_5	#330066
3	0.0121095	Cluster_8	Cluster_14	#330066
1	0.0110517	Cluster_8	Cluster_11	#330066
8	0.355504	Cluster_8	Cluster_4	#330066
8	0.420149	Cluster_8	Cluster_6	#330066
8	0.488087	Cluster_8	Cluster_12	#330066
8	0.0853359	Cluster_8	Cluster_15	#330066
8	0.258114	Cluster_8	Cluster_8	#330066
8	0.262082	Cluster_8	Cluster_0	#330066
8	1.37953	Cluster_8	Cluster_10	#330066
NA	NA	Cluster_0	NA	#82318f
NA	NA	Cluster_1	NA	#2E8B57
NA	NA	Cluster_10	NA	#4F7942
NA	NA	Cluster_12	NA	#AFE1AF
NA	NA	Cluster_14	NA	#A9A9A9
NA	NA	Cluster_15	NA	#BFE890
NA	NA	Cluster_3	NA	#f49728
NA	NA	Cluster_4	NA	#D3D3D3
NA	NA	Cluster_5	NA	#000080
NA	NA	Cluster_6	NA	#4AA4DE
NA	NA	Cluster_8	NA	#330066
NA	NA	Cluster_11	NA	#e7772b
NA	NA	Cluster_16	NA	#2F9DA7
NA	NA	Cluster_19	NA	#000000
NA	NA	Cluster_7	NA	#e8c124
NA	NA	Cluster_2	NA	#f6ed31
NA	NA	Cluster_9	NA	#6666FF

## Sheet: Intercellular centrality Fig 2e
	Cluster_0	Cluster_5	Cluster_14	Cluster_11	Cluster_4	Cluster_6	Cluster_12	Cluster_15	Cluster_3	Cluster_8	Cluster_10	Cluster_1	Cluster_16	Cluster_19	Cluster_7	Cluster_2	Cluster_9
node_degree_all	1131	1457	443	67	1283	1742	2252	4299	40	1100	1590	2996	34	12	56	15	37
node_degree_in	1106	1083	383	67	1111	1104	1074	988	32	1032	1116	27	34	12	56	15	37
node_degree_out	25	374	60	0	172	638	1178	3311	8	68	474	2969	0	0	0	0	0
closeness	18.2705	28.3215	31.404	28.3227	25.7217	31.3628	31.4564	31.5317	22.1524	28.6467	26.2637	31.5317	17.531	17.642	23.8898	2.63567	28.9406
eigenvector centralities	0.201882	0.18476	0.0319851	0.00420996	0.290921	0.410123	0.539216	0.801294	0.00510675	0.124484	1	0.652176	0.00384176	0.0021357	0.00776957	0.00347314	0.00324785
K-core Decomposition	1110	1261	440	67	1211	1261	1261	1261	40	1089	1261	1261	34	12	56	15	37
Kleinberg's hub centrality scores	0.00765723	0.117066	0.0179475	0	0.0553765	0.206186	0.375192	1	0.00258186	0.0237309	0.15067	0.901191	0	0	0	0	0
Laplacian Centrality	1314830	2158402	232606	41142	1681748	3069930	5106360	18514210	38226	1245700	2563588	9010128	26948	28828	34430	25384	30078
Leverage Centrality	-0.412886	-0.236557	-0.685738	-0.941736	-0.327517	-0.12746	0.0426963	0.399192	-0.963368	-0.413995	-0.184924	0.315856	-0.977402	-0.990851	-0.960863	-0.988376	-0.976044
Group Centrality	0.504554	0.911958	0.244102	0.0452176	0.76703	1.19804	1.97776	5.1135	0.0432216	0.483087	1.14269	4.30294	0.0400112	0.08152	0.0375565	0.0683502	0.0384552
Local Bridging Centrality	0.00174966	0.000744925	0.00928889	0.488806	0.00100327	0.000473161	0.000221448	4.46952e-05	1.3266	0.0018812	0.000544121	7.60662e-05	2.57004	18.1201	0.891924	11.3903	2.22556
Below the Pearson correlation of different centrality measures for intercellular centrality
Pearson correlation coefficients
	node_degree_all	node_degree_in	node_degree_out	closeness	eigenvector centralities	K-core Decomposition	Kleinberg's hub centrality scores	Laplacian Centrality	Leverage Centrality	Group Centrality	Local Bridging Centrality
node_degree_all	1	0.570489	0.908339	0.527276	0.838992	0.817554	0.912048	0.92881	0.968672	0.949736	-0.406892
node_degree_in	0.570489	1	0.1747	0.382321	0.567211	0.867744	0.183726	0.320651	0.667146	0.286453	-0.470746
node_degree_out	0.908339	0.1747	1	0.437436	0.716984	0.538242	0.99985	0.950219	0.821561	0.992721	-0.248084
closeness	0.527276	0.382321	0.437436	1	0.429489	0.52297	0.442843	0.414807	0.573026	0.457753	-0.668893
eigenvector centralities	0.838992	0.567211	0.716984	0.429489	1	0.766961	0.723219	0.715856	0.854495	0.766628	-0.363087
K-core Decomposition	0.817554	0.867744	0.538242	0.52297	0.766961	1	0.546595	0.557272	0.919278	0.625507	-0.527472
Kleinberg's hub centrality scores	0.912048	0.183726	0.99985	0.442843	0.723219	0.546595	1	0.949334	0.827875	0.993258	-0.251974
Laplacian Centrality	0.92881	0.320651	0.950219	0.414807	0.715856	0.557272	0.949334	1	0.809442	0.962764	-0.259928
Leverage Centrality	0.968672	0.667146	0.821561	0.573026	0.854495	0.919278	0.827875	0.809442	1	0.875549	-0.475677
Group Centrality	0.949736	0.286453	0.992721	0.457753	0.766628	0.625507	0.993258	0.962764	0.875549	1	-0.288991
Local Bridging Centrality	-0.406892	-0.470746	-0.248084	-0.668893	-0.363087	-0.527472	-0.251974	-0.259928	-0.475677	-0.288991	1
Pearson correlation significance
	node_degree_all	node_degree_in	node_degree_out	closeness	eigenvector centralities	K-core Decomposition	Kleinberg's hub centrality scores	Laplacian Centrality	Leverage Centrality	Group Centrality	Local Bridging Centrality
node_degree_all	NA	0.0167844	4.61779e-07	0.0296288	2.56094e-05	6.12159e-05	3.42527e-07	7.37124e-08	1.75632e-10	5.76167e-09	0.105036
node_degree_in	0.0167844	NA	0.502458	0.129899	0.0175693	6.3933e-06	0.480271	0.20954	0.00343814	0.264989	0.0565001
node_degree_out	4.61779e-07	0.502458	NA	0.0790978	0.00119887	0.0258223	0	5.36667e-09	5.24696e-05	3.33067e-15	0.337011
closeness	0.0296288	0.129899	0.0790978	NA	0.0853415	0.0312365	0.0750435	0.0978037	0.0161964	0.0646528	0.00332423
eigenvector centralities	2.56094e-05	0.0175693	0.00119887	0.0853415	NA	0.00032758	0.00103503	0.00123067	1.25664e-05	0.000330753	0.152015
K-core Decomposition	6.12159e-05	6.3933e-06	0.0258223	0.0312365	0.00032758	NA	0.0231858	0.0201257	1.83912e-07	0.00724283	0.0295574
Kleinberg's hub centrality scores	3.42527e-07	0.480271	0	0.0750435	0.00103503	0.0231858	NA	6.10984e-09	4.08342e-05	1.77636e-15	0.329241
Laplacian Centrality	7.37124e-08	0.20954	5.36667e-09	0.0978037	0.00123067	0.0201257	6.10984e-09	NA	8.2725e-05	6.30773e-10	0.313678
Leverage Centrality	1.75632e-10	0.00343814	5.24696e-05	0.0161964	1.25664e-05	1.83912e-07	4.08342e-05	8.2725e-05	NA	4.14802e-06	0.0536157
Group Centrality	5.76167e-09	0.264989	3.33067e-15	0.0646528	0.000330753	0.00724283	1.77636e-15	6.30773e-10	4.14802e-06	NA	0.26059
Local Bridging Centrality	0.105036	0.0565001	0.337011	0.00332423	0.152015	0.0295574	0.329241	0.313678	0.0536157	0.26059	NA

## Sheet: GWAS enrichment vs centrality
cluster	P for GWAS enrichment	Eigenvector centrality in MCDM	Color in figure
Cluster_0	0	0.201882	#82318f
Cluster_1	9.23465	0.652176	#2E8B57
Cluster_10	3.39596	1	#4F7942
Cluster_11	0	0.00420996	#e7772b
Cluster_12	8.73358	0.539216	#AFE1AF
Cluster_14	0	0.0319851	#A9A9A9
Cluster_15	14.6519	0.801294	#BFE890
Cluster_16	0	0.00384176	#2F9DA7
Cluster_19	0	0.0021357	#000000
Cluster_2	0	0.00347314	#f6ed31
Cluster_3	0	0.00510675	#f49728
Cluster_4	1.06386	0.290921	#D3D3D3
Cluster_5	13.3259	0.18476	#000080
Cluster_6	1.21394	0.410123	#4AA4DE
Cluster_7	0	0.00776957	#e8c124
Cluster_8	0	0.124484	#330066
Cluster_9	0	0.00324785	#6666FF

## Sheet: All_DrugBank_drug_targets
drugID	drug_name	status	Swiss_target_ID	target_name	gene_symbol	target_organism	drug_action
DB00001	Lepirudin	approved	P00734	Prothrombin	F2	inhibitor	Humans
DB00002	Cetuximab	approved	P00533	Epidermal growth factor receptor	EGFR	antagonist	Humans
DB00002	Cetuximab	approved	O75015	Low affinity immunoglobulin gamma Fc region receptor III-B	FCGR3B	NA	Humans
DB00002	Cetuximab	approved	P00736	Complement C1r subcomponent	C1R	NA	Humans
DB00002	Cetuximab	approved	P02745	Complement C1q subcomponent subunit A	C1QA	NA	Humans
DB00002	Cetuximab	approved	P02746	Complement C1q subcomponent subunit B	C1QB	NA	Humans
DB00002	Cetuximab	approved	P02747	Complement C1q subcomponent subunit C	C1QC	NA	Humans
DB00002	Cetuximab	approved	P08637	Low affinity immunoglobulin gamma Fc region receptor III-A	FCGR3A	NA	Humans
DB00002	Cetuximab	approved	P09871	Complement C1s subcomponent	C1S	NA	Humans
DB00002	Cetuximab	approved	P12314	High affinity immunoglobulin gamma Fc receptor I	FCGR1A	NA	Humans
DB00002	Cetuximab	approved	P12318	Low affinity immunoglobulin gamma Fc region receptor II-a	FCGR2A	NA	Humans
DB00002	Cetuximab	approved	P31994	Low affinity immunoglobulin gamma Fc region receptor II-b	FCGR2B	NA	Humans
DB00002	Cetuximab	approved	P31995	Low affinity immunoglobulin gamma Fc region receptor II-c	FCGR2C	NA	Humans
DB00003	Dornase alfa	approved	NA	NA	NA	NA	Humans
DB00004	Denileukin diftitox	approved, investigational	P01589	Interleukin-2 receptor subunit alpha	IL2RA	binder	Humans
DB00004	Denileukin diftitox	approved, investigational	P14784	Interleukin-2 receptor subunit beta	IL2RB	agonist	Humans
DB00004	Denileukin diftitox	approved, investigational	P31785	Cytokine receptor common subunit gamma	IL2RG	NA	Humans
DB00005	Etanercept	approved, investigational	P01375	Tumor necrosis factor	TNF	antibody	Humans
DB00005	Etanercept	approved, investigational	P20333	Tumor necrosis factor receptor superfamily member 1B	TNFRSF1B	NA	Humans
DB00005	Etanercept	approved, investigational	P12314	High affinity immunoglobulin gamma Fc receptor I	FCGR1A	NA	Humans
DB00005	Etanercept	approved, investigational	P08637	Low affinity immunoglobulin gamma Fc region receptor III-A	FCGR3A	NA	Humans
DB00005	Etanercept	approved, investigational	P12318	Low affinity immunoglobulin gamma Fc region receptor II-a	FCGR2A	NA	Humans
DB00005	Etanercept	approved, investigational	P31994	Low affinity immunoglobulin gamma Fc region receptor II-b	FCGR2B	NA	Humans
DB00005	Etanercept	approved, investigational	P31995	Low affinity immunoglobulin gamma Fc region receptor II-c	FCGR2C	NA	Humans
DB00005	Etanercept	approved, investigational	P01374	Lymphotoxin-alpha	LTA	NA	Humans
DB00005	Etanercept	approved, investigational	O75015	Low affinity immunoglobulin gamma Fc region receptor III-B	FCGR3B	NA	Humans
DB00005	Etanercept	approved, investigational	P09871	Complement C1s subcomponent	C1S	NA	Humans
DB00005	Etanercept	approved, investigational	P00736	Complement C1r subcomponent	C1R	NA	Humans
DB00005	Etanercept	approved, investigational	P02745	Complement C1q subcomponent subunit A	C1QA	NA	Humans
DB00005	Etanercept	approved, investigational	P02746	Complement C1q subcomponent subunit B	C1QB	NA	Humans
DB00005	Etanercept	approved, investigational	P02747	Complement C1q subcomponent subunit C	C1QC	NA	Humans
DB00006	Bivalirudin	approved, investigational	P00734	Prothrombin	F2	inhibitor	Humans
DB00007	Leuprolide	approved, investigational	P30968	Gonadotropin-releasing hormone receptor	GNRHR	agonist	Humans
DB00008	Peginterferon alfa-2a	approved, investigational	P48551	Interferon alpha/beta receptor 2	IFNAR2	agonist	Humans
DB00008	Peginterferon alfa-2a	approved, investigational	P17181	Interferon alpha/beta receptor 1	IFNAR1	agonist	Humans
DB00009	Alteplase	approved	P00747	Plasminogen	PLG	activator	Humans
DB00009	Alteplase	approved	P02671	Fibrinogen alpha chain	FGA	NA	Humans
DB00009	Alteplase	approved	Q03405	Urokinase plasminogen activator surface receptor	PLAUR	NA	Humans
DB00009	Alteplase	approved	P05121	Plasminogen activator inhibitor 1	SERPINE1	NA	Humans
DB00010	Sermorelin	approved, withdrawn	Q02643	Growth hormone-releasing hormone receptor	GHRHR	agonist	Humans
DB00011	Interferon alfa-n1	approved, investigational	P48551	Interferon alpha/beta receptor 2	IFNAR2	agonist	Humans
DB00011	Interferon alfa-n1	approved, investigational	P17181	Interferon alpha/beta receptor 1	IFNAR1	agonist	Humans
DB00012	Darbepoetin alfa	approved, investigational	P19235	Erythropoietin receptor	EPOR	agonist	Humans
DB00013	Urokinase	approved, investigational, withdrawn	P00747	Plasminogen	PLG	activator	Humans
DB00013	Urokinase	approved, investigational, withdrawn	Q03405	Urokinase plasminogen activator surface receptor	PLAUR	NA	Humans
DB00013	Urokinase	approved, investigational, withdrawn	P00749	Urokinase-type plasminogen activator	PLAU	NA	Humans
DB00013	Urokinase	approved, investigational, withdrawn	P00750	Tissue-type plasminogen activator	PLAT	NA	Humans
DB00013	Urokinase	approved, investigational, withdrawn	P05121	Plasminogen activator inhibitor 1	SERPINE1	NA	Humans
DB00013	Urokinase	approved, investigational, withdrawn	P05120	Plasminogen activator inhibitor 2	SERPINB2	NA	Humans
DB00013	Urokinase	approved, investigational, withdrawn	P05154	Plasma serine protease inhibitor	SERPINA5	NA	Humans
DB00013	Urokinase	approved, investigational, withdrawn	P98164	Low-density lipoprotein receptor-related protein 2	LRP2	NA	Humans
DB00013	Urokinase	approved, investigational, withdrawn	Q9Y5Y6	Suppressor of tumorigenicity 14 protein	ST14	NA	Humans
DB00013	Urokinase	approved, investigational, withdrawn	P14543	Nidogen-1	NID1	NA	Humans
DB00014	Goserelin	approved	P22888	Lutropin-choriogonadotropic hormone receptor	LHCGR	agonist	Humans
DB00014	Goserelin	approved	P30968	Gonadotropin-releasing hormone receptor	GNRHR	agonist	Humans
DB00015	Reteplase	approved, investigational	P00747	Plasminogen	PLG	activator	Humans
DB00015	Reteplase	approved, investigational	P02671	Fibrinogen alpha chain	FGA	NA	Humans
DB00015	Reteplase	approved, investigational	Q03405	Urokinase plasminogen activator surface receptor	PLAUR	NA	Humans
DB00015	Reteplase	approved, investigational	P05121	Plasminogen activator inhibitor 1	SERPINE1	NA	Humans
DB00016	Erythropoietin	approved	P19235	Erythropoietin receptor	EPOR	agonist	Humans
DB00017	Salmon Calcitonin	approved, investigational	P30988	Calcitonin receptor	CALCR	agonist	Humans
DB00018	Interferon alfa-n3	approved, investigational	P17181	Interferon alpha/beta receptor 1	IFNAR1	agonist	Humans
DB00018	Interferon alfa-n3	approved, investigational	P48551	Interferon alpha/beta receptor 2	IFNAR2	agonist	Humans
DB00019	Pegfilgrastim	approved	Q99062	Granulocyte colony-stimulating factor receptor	CSF3R	agonist	Humans
DB00019	Pegfilgrastim	approved	P08246	Neutrophil elastase	ELANE	NA	Humans
DB00020	Sargramostim	approved, investigational	P15509	Granulocyte-macrophage colony-stimulating factor receptor subunit alpha	CSF2RA	agonist	Humans
DB00020	Sargramostim	approved, investigational	P26951	Interleukin-3 receptor subunit alpha	IL3RA	agonist	Humans
DB00020	Sargramostim	approved, investigational	P32927	Cytokine receptor common subunit beta	CSF2RB	agonist	Humans
DB00020	Sargramostim	approved, investigational	P34741	Syndecan-2	SDC2	agonist	Humans
DB00020	Sargramostim	approved, investigational	P13727	Bone marrow proteoglycan	PRG2	NA	Humans
DB00022	Peginterferon alfa-2b	approved	P17181	Interferon alpha/beta receptor 1	IFNAR1	agonist	Humans
DB00022	Peginterferon alfa-2b	approved	P48551	Interferon alpha/beta receptor 2	IFNAR2	agonist	Humans
DB00023	Asparaginase Escherichia coli	approved, investigational	NA	NA	NA	other/unknown	Humans
DB00024	Thyrotropin alfa	approved, vet_approved	P16473	Thyrotropin receptor	TSHR	agonist	Humans
DB00025	Antihemophilic factor, human recombinant	approved, investigational	P00742	Coagulation factor X	F10	activator	Humans
DB00025	Antihemophilic factor, human recombinant	approved, investigational	P00740	Coagulation factor IX	F9	cofactor	Humans
DB00025	Antihemophilic factor, human recombinant	approved, investigational	P04275	von Willebrand factor	VWF	binder	Humans
DB00025	Antihemophilic factor, human recombinant	approved, investigational	O14832	Phytanoyl-CoA dioxygenase, peroxisomal	PHYH	antagonist	Humans
DB00025	Antihemophilic factor, human recombinant	approved, investigational	P07307	Asialoglycoprotein receptor 2	ASGR2	binder	Humans
DB00025	Antihemophilic factor, human recombinant	approved, investigational	P11021	78 kDa glucose-regulated protein	HSPA5	chaperone	Humans
DB00025	Antihemophilic factor, human recombinant	approved, investigational	P27797	Calreticulin	CALR	chaperone	Humans
DB00025	Antihemophilic factor, human recombinant	approved, investigational	P27824	Calnexin	CANX	chaperone	Humans
DB00025	Antihemophilic factor, human recombinant	approved, investigational	P49257	Protein ERGIC-53	LMAN1	chaperone	Humans
DB00025	Antihemophilic factor, human recombinant	approved, investigational	Q07954	Prolow-density lipoprotein receptor-related protein 1	LRP1	modulator	Humans
DB00025	Antihemophilic factor, human recombinant	approved, investigational	Q8NI22	Multiple coagulation factor deficiency protein 2	MCFD2	modulator	Humans
DB00026	Anakinra	approved	P14778	Interleukin-1 receptor type 1	IL1R1	antagonist	Humans
DB00027	Gramicidin D	approved	NA	NA	NA	NA	NA
DB00028	Immune Globulin Human	approved, investigational	P12314	High affinity immunoglobulin gamma Fc receptor I	FCGR1A	antagonist	Humans
DB00028	Immune Globulin Human	approved, investigational	Q92637	High affinity immunoglobulin gamma Fc receptor IB	FCGR1B	antagonist	Humans
DB00028	Immune Globulin Human	approved, investigational	P12318	Low affinity immunoglobulin gamma Fc region receptor II-a	FCGR2A	antagonist	Humans
DB00028	Immune Globulin Human	approved, investigational	P31994	Low affinity immunoglobulin gamma Fc region receptor II-b	FCGR2B	antagonist	Humans
DB00028	Immune Globulin Human	approved, investigational	P31995	Low affinity immunoglobulin gamma Fc region receptor II-c	FCGR2C	antagonist	Humans
DB00028	Immune Globulin Human	approved, investigational	P08637	Low affinity immunoglobulin gamma Fc region receptor III-A	FCGR3A	antagonist	Humans
DB00028	Immune Globulin Human	approved, investigational	O75015	Low affinity immunoglobulin gamma Fc region receptor III-B	FCGR3B	antagonist	Humans
DB00028	Immune Globulin Human	approved, investigational	P01024	Complement C3	C3	binder	Humans
DB00028	Immune Globulin Human	approved, investigational	P0C0L4	Complement C4-A	C4A	binder	Humans
DB00028	Immune Globulin Human	approved, investigational	P0C0L5	Complement C4-B	C4B	binder	Humans
DB00028	Immune Globulin Human	approved, investigational	P01031	Complement C5	C5	binder	Humans
DB00029	Anistreplase	approved	P00747	Plasminogen	PLG	activator	Humans
DB00029	Anistreplase	approved	P02671	Fibrinogen alpha chain	FGA	NA	Humans
DB00029	Anistreplase	approved	Q03405	Urokinase plasminogen activator surface receptor	PLAUR	NA	Humans
DB00029	Anistreplase	approved	P05121	Plasminogen activator inhibitor 1	SERPINE1	NA	Humans
DB00030	Insulin Human	approved, investigational	P06213	Insulin receptor	INSR	agonist	Humans
DB00030	Insulin Human	approved, investigational	P08069	Insulin-like growth factor 1 receptor	IGF1R	NA	Humans
DB00030	Insulin Human	approved, investigational	P06400	Retinoblastoma-associated protein	RB1	NA	Humans
DB00031	Tenecteplase	approved	P00747	Plasminogen	PLG	activator	Humans
DB00031	Tenecteplase	approved	P02671	Fibrinogen alpha chain	FGA	NA	Humans
DB00031	Tenecteplase	approved	Q03405	Urokinase plasminogen activator surface receptor	PLAUR	NA	Humans
DB00031	Tenecteplase	approved	P05121	Plasminogen activator inhibitor 1	SERPINE1	NA	Humans
DB00031	Tenecteplase	approved	P05120	Plasminogen activator inhibitor 2	SERPINB2	NA	Humans
DB00031	Tenecteplase	approved	P05452	Tetranectin	CLEC3B	NA	Humans
DB00031	Tenecteplase	approved	P05787	Keratin, type II cytoskeletal 8	KRT8	NA	Humans
DB00031	Tenecteplase	approved	P07355	Annexin A2	ANXA2	NA	Humans
DB00031	Tenecteplase	approved	P27797	Calreticulin	CALR	NA	Humans
DB00031	Tenecteplase	approved	P27824	Calnexin	CANX	NA	Humans
DB00031	Tenecteplase	approved	Q07954	Prolow-density lipoprotein receptor-related protein 1	LRP1	NA	Humans
DB00032	Menotropins	approved	P23945	Follicle-stimulating hormone receptor	FSHR	binder	Humans
DB00032	Menotropins	approved	P22888	Lutropin-choriogonadotropic hormone receptor	LHCGR	NA	Humans
DB00033	Interferon gamma-1b	approved, investigational	P15260	Interferon gamma receptor 1	IFNGR1	binder	Humans
DB00033	Interferon gamma-1b	approved, investigational	P38484	Interferon gamma receptor 2	IFNGR2	binder	Humans
DB00034	Interferon Alfa-2a, Recombinant	approved, investigational	P17181	Interferon alpha/beta receptor 1	IFNAR1	NA	Humans
DB00034	Interferon Alfa-2a, Recombinant	approved, investigational	P48551	Interferon alpha/beta receptor 2	IFNAR2	NA	Humans
DB00035	Desmopressin	approved	P30518	Vasopressin V2 receptor	AVPR2	agonist	Humans
DB00035	Desmopressin	approved	P37288	Vasopressin V1a receptor	AVPR1A	NA	Humans
DB00035	Desmopressin	approved	P47901	Vasopressin V1b receptor	AVPR1B	NA	Humans
DB00036	Coagulation factor VIIa Recombinant Human	approved	P00742	Coagulation factor X	F10	NA	Humans
DB00036	Coagulation factor VIIa Recombinant Human	approved	P05981	Serine protease hepsin	HPN	NA	Humans
DB00036	Coagulation factor VIIa Recombinant Human	approved	P10646	Tissue factor pathway inhibitor	TFPI	NA	Humans
DB00036	Coagulation factor VIIa Recombinant Human	approved	P38435	Vitamin K-dependent gamma-carboxylase	GGCX	NA	Humans
DB00036	Coagulation factor VIIa Recombinant Human	approved	P08709	Coagulation factor VII	F7	NA	Humans
DB00036	Coagulation factor VIIa Recombinant Human	approved	P13726	Tissue factor	F3	NA	Humans
DB00038	Oprelvekin	approved, investigational	Q14626	Interleukin-11 receptor subunit alpha	IL11RA	agonist	Humans
DB00039	Palifermin	approved	P21802	Fibroblast growth factor receptor 2	FGFR2	binder	Humans
DB00039	Palifermin	approved	O14786	Neuropilin-1	NRP1	NA	Humans
DB00039	Palifermin	approved	P11362	Fibroblast growth factor receptor 1	FGFR1	NA	Humans
DB00039	Palifermin	approved	P22455	Fibroblast growth factor receptor 4	FGFR4	NA	Humans
DB00039	Palifermin	approved	P22607	Fibroblast growth factor receptor 3	FGFR3	NA	Humans
DB00039	Palifermin	approved	P98160	Basement membrane-specific heparan sulfate proteoglycan core protein	HSPG2	NA	Humans
DB00040	Glucagon	approved	P47871	Glucagon receptor	GCGR	agonist	Humans
DB00040	Glucagon	approved	O95838	Glucagon-like peptide 2 receptor	GLP2R	NA	Humans
DB00040	Glucagon	approved	P43220	Glucagon-like peptide 1 receptor	GLP1R	NA	Humans
DB00041	Aldesleukin	approved	P14784	Interleukin-2 receptor subunit beta	IL2RB	agonist, modulator	Humans
DB00041	Aldesleukin	approved	P01589	Interleukin-2 receptor subunit alpha	IL2RA	agonist, modulator	Humans
DB00041	Aldesleukin	approved	P31785	Cytokine receptor common subunit gamma	IL2RG	agonist	Humans
DB00042	Botulinum Toxin Type B	approved, investigational	P63027	Vesicle-associated membrane protein 2	VAMP2	binder	Humans
DB00042	Botulinum Toxin Type B	approved, investigational	P23763	Vesicle-associated membrane protein 1	VAMP1	binder	Humans
DB00042	Botulinum Toxin Type B	approved, investigational	Q8N9I0	Synaptotagmin-2	SYT2	NA	Humans
DB00043	Omalizumab	approved, investigational	P12319	High affinity immunoglobulin epsilon receptor subunit alpha	FCER1A	inhibitor	Humans
DB00043	Omalizumab	approved, investigational	Q01362	High affinity immunoglobulin epsilon receptor subunit beta	MS4A2	inhibitor	Humans
DB00044	Lutropin alfa	approved	P22888	Lutropin-choriogonadotropic hormone receptor	LHCGR	agonist	Humans
DB00045	Lyme disease vaccine (recombinant OspA)	approved, withdrawn	O60603	Toll-like receptor 2	TLR2	other/unknown	Humans
DB00046	Insulin Lispro	approved	P06213	Insulin receptor	INSR	agonist	Humans
DB00046	Insulin Lispro	approved	P08069	Insulin-like growth factor 1 receptor	IGF1R	NA	Humans
DB00047	Insulin glargine	approved	P06213	Insulin receptor	INSR	agonist	Humans
DB00047	Insulin glargine	approved	P08069	Insulin-like growth factor 1 receptor	IGF1R	NA	Humans
DB00048	Collagenase clostridium histolyticum	approved, investigational	P02452	Collagen alpha-1(I) chain	COL1A1	NA	Humans
DB00048	Collagenase clostridium histolyticum	approved, investigational	P02458	Collagen alpha-1(II) chain	COL2A1	NA	Humans
DB00048	Collagenase clostridium histolyticum	approved, investigational	P02461	Collagen alpha-1(III) chain	COL3A1	NA	Humans
DB00048	Collagenase clostridium histolyticum	approved, investigational	P08123	Collagen alpha-2(I) chain	COL1A2	NA	Humans
DB00049	Rasburicase	approved, investigational	NA	NA	NA	metabolizer	Humans
DB00050	Cetrorelix	approved, investigational	P30968	Gonadotropin-releasing hormone receptor	GNRHR	antagonist	Humans
DB00050	Cetrorelix	approved, investigational	P22888	Lutropin-choriogonadotropic hormone receptor	LHCGR	NA	Humans
DB00051	Adalimumab	approved	P01375	Tumor necrosis factor	TNF	antibody	Humans
DB00052	Somatotropin	approved, investigational	P10912	Growth hormone receptor	GHR	binder	Humans
DB00052	Somatotropin	approved, investigational	P16471	Prolactin receptor	PRLR	NA	Humans
DB00053	Imiglucerase	approved	NA	NA	NA	other/unknown	Humans
DB00054	Abciximab	approved	P05106	Integrin beta-3	ITGB3	antagonist	Humans
DB00054	Abciximab	approved	P08514	Integrin alpha-IIb	ITGA2B	antagonist	Humans
DB00054	Abciximab	approved	O75015	Low affinity immunoglobulin gamma Fc region receptor III-B	FCGR3B	NA	Humans
DB00054	Abciximab	approved	P00736	Complement C1r subcomponent	C1R	NA	Humans
DB00054	Abciximab	approved	P02745	Complement C1q subcomponent subunit A	C1QA	NA	Humans
DB00054	Abciximab	approved	P02746	Complement C1q subcomponent subunit B	C1QB	NA	Humans
DB00054	Abciximab	approved	P02747	Complement C1q subcomponent subunit C	C1QC	NA	Humans
DB00054	Abciximab	approved	P08637	Low affinity immunoglobulin gamma Fc region receptor III-A	FCGR3A	NA	Humans
DB00054	Abciximab	approved	P09871	Complement C1s subcomponent	C1S	NA	Humans
DB00054	Abciximab	approved	P12314	High affinity immunoglobulin gamma Fc receptor I	FCGR1A	NA	Humans
DB00054	Abciximab	approved	P12318	Low affinity immunoglobulin gamma Fc region receptor II-a	FCGR2A	NA	Humans
DB00054	Abciximab	approved	P31994	Low affinity immunoglobulin gamma Fc region receptor II-b	FCGR2B	NA	Humans
DB00054	Abciximab	approved	P31995	Low affinity immunoglobulin gamma Fc region receptor II-c	FCGR2C	NA	Humans
DB00054	Abciximab	approved	P04004	Vitronectin	VTN	NA	Humans
DB00055	Drotrecogin alfa	approved, investigational, withdrawn	P00451	Coagulation factor VIII	F8	multitarget	Humans
DB00055	Drotrecogin alfa	approved, investigational, withdrawn	P12259	Coagulation factor V	F5	multitarget	Humans
DB00055	Drotrecogin alfa	approved, investigational, withdrawn	P05121	Plasminogen activator inhibitor 1	SERPINE1	NA	Humans
DB00055	Drotrecogin alfa	approved, investigational, withdrawn	P07204	Thrombomodulin	THBD	NA	Humans
DB00055	Drotrecogin alfa	approved, investigational, withdrawn	P07225	Vitamin K-dependent protein S	PROS1	NA	Humans
DB00055	Drotrecogin alfa	approved, investigational, withdrawn	P00450	Ceruloplasmin	CP	NA	Humans
DB00055	Drotrecogin alfa	approved, investigational, withdrawn	P00734	Prothrombin	F2	NA	Humans
DB00055	Drotrecogin alfa	approved, investigational, withdrawn	P02776	Platelet factor 4	PF4	NA	Humans
DB00055	Drotrecogin alfa	approved, investigational, withdrawn	P05154	Plasma serine protease inhibitor	SERPINA5	NA	Humans
DB00055	Drotrecogin alfa	approved, investigational, withdrawn	P35237	Serpin B6	SERPINB6	NA	Humans
DB00055	Drotrecogin alfa	approved, investigational, withdrawn	P38435	Vitamin K-dependent gamma-carboxylase	GGCX	NA	Humans
DB00055	Drotrecogin alfa	approved, investigational, withdrawn	Q9UNN8	Endothelial protein C receptor	PROCR	NA	Humans
DB00056	Gemtuzumab ozogamicin	approved, investigational	P20138	Myeloid cell surface antigen CD33	CD33	antibody	Humans
DB00056	Gemtuzumab ozogamicin	approved, investigational	O75015	Low affinity immunoglobulin gamma Fc region receptor III-B	FCGR3B	NA	Humans
DB00056	Gemtuzumab ozogamicin	approved, investigational	P00736	Complement C1r subcomponent	C1R	NA	Humans
DB00056	Gemtuzumab ozogamicin	approved, investigational	P02745	Complement C1q subcomponent subunit A	C1QA	NA	Humans
DB00056	Gemtuzumab ozogamicin	approved, investigational	P02746	Complement C1q subcomponent subunit B	C1QB	NA	Humans
DB00056	Gemtuzumab ozogamicin	approved, investigational	P02747	Complement C1q subcomponent subunit C	C1QC	NA	Humans
DB00056	Gemtuzumab ozogamicin	approved, investigational	P08637	Low affinity immunoglobulin gamma Fc region receptor III-A	FCGR3A	NA	Humans
DB00056	Gemtuzumab ozogamicin	approved, investigational	P09871	Complement C1s subcomponent	C1S	NA	Humans
DB00056	Gemtuzumab ozogamicin	approved, investigational	P12314	High affinity immunoglobulin gamma Fc receptor I	FCGR1A	NA	Humans
DB00056	Gemtuzumab ozogamicin	approved, investigational	P12318	Low affinity immunoglobulin gamma Fc region receptor II-a	FCGR2A	NA	Humans
DB00056	Gemtuzumab ozogamicin	approved, investigational	P31994	Low affinity immunoglobulin gamma Fc region receptor II-b	FCGR2B	NA	Humans
DB00056	Gemtuzumab ozogamicin	approved, investigational	P31995	Low affinity immunoglobulin gamma Fc region receptor II-c	FCGR2C	NA	Humans
DB00057	Indium In-111 satumomab pendetide	experimental, withdrawn	NA	NA	NA	other/unknown	Humans
DB00058	Alpha-1-proteinase inhibitor	approved	P08246	Neutrophil elastase	ELANE	inhibitor	Humans
DB00059	Pegaspargase	approved, investigational	NA	NA	NA	other/unknown	Humans
DB00060	Interferon beta-1a	approved, investigational	P17181	Interferon alpha/beta receptor 1	IFNAR1	agonist	Humans
DB00060	Interferon beta-1a	approved, investigational	P48551	Interferon alpha/beta receptor 2	IFNAR2	NA	Humans
DB00061	Pegademase	approved	NA	NA	NA	metabolizer	Humans
DB00061	Pegademase	approved	P62993	Growth factor receptor-bound protein 2	GRB2	binder	Humans
DB00062	Human Serum Albumin	approved	NA	NA	NA	binder	Humans
DB00063	Eptifibatide	approved, investigational	P05106	Integrin beta-3	ITGB3	NA	Humans
DB00065	Infliximab	approved	P01375	Tumor necrosis factor	TNF	inhibitor	Humans
DB00066	Follitropin	approved	P23945	Follicle-stimulating hormone receptor	FSHR	agonist	Humans
DB00067	Vasopressin	approved	P30518	Vasopressin V2 receptor	AVPR2	agonist	Humans
DB00067	Vasopressin	approved	P37288	Vasopressin V1a receptor	AVPR1A	NA	Humans
DB00067	Vasopressin	approved	P47901	Vasopressin V1b receptor	AVPR1B	NA	Humans
DB00068	Interferon beta-1b	approved	P17181	Interferon alpha/beta receptor 1	IFNAR1	agonist	Humans
DB00068	Interferon beta-1b	approved	P48551	Interferon alpha/beta receptor 2	IFNAR2	agonist	Humans
DB00069	Interferon alfacon-1	approved, investigational	P17181	Interferon alpha/beta receptor 1	IFNAR1	binder	Humans
DB00069	Interferon alfacon-1	approved, investigational	P48551	Interferon alpha/beta receptor 2	IFNAR2	binder	Humans
DB00070	Hyaluronidase (ovine)	approved, investigational	NA	NA	NA	other	Humans
DB00070	Hyaluronidase (ovine)	approved, investigational	P01137	Transforming growth factor beta-1	TGFB1	inhibitor	Humans
DB00071	Insulin Pork	approved	P06213	Insulin receptor	INSR	binder	Humans
DB00071	Insulin Pork	approved	P08069	Insulin-like growth factor 1 receptor	IGF1R	NA	Humans
DB00071	Insulin Pork	approved	P14735	Insulin-degrading enzyme	IDE	NA	Humans
DB00071	Insulin Pork	approved	P01906	HLA class II histocompatibility antigen, DQ alpha 2 chain	HLA-DQA2	NA	Humans
DB00071	Insulin Pork	approved	P01920	HLA class II histocompatibility antigen, DQ beta 1 chain	HLA-DQB1	NA	Humans
DB00071	Insulin Pork	approved	P06400	Retinoblastoma-associated protein	RB1	NA	Humans
DB00071	Insulin Pork	approved	P07339	Cathepsin D	CTSD	NA	Humans
DB00071	Insulin Pork	approved	P16870	Carboxypeptidase E	CPE	NA	Humans
DB00071	Insulin Pork	approved	P16519	Neuroendocrine convertase 2	PCSK2	NA	Humans
DB00071	Insulin Pork	approved	P29120	Neuroendocrine convertase 1	PCSK1	NA	Humans
DB00071	Insulin Pork	approved	P48745	Protein NOV homolog	NOV	NA	Humans
DB00071	Insulin Pork	approved	P98164	Low-density lipoprotein receptor-related protein 2	LRP2	NA	Humans
DB00071	Insulin Pork	approved	Q16270	Insulin-like growth factor-binding protein 7	IGFBP7	NA	Humans
DB00071	Insulin Pork	approved	Q96C24	Synaptotagmin-like protein 4	SYTL4	NA	Humans
DB00072	Trastuzumab	approved, investigational	P04626	Receptor tyrosine-protein kinase erbB-2	ERBB2	antibody	Humans
DB00072	Trastuzumab	approved, investigational	P00533	Epidermal growth factor receptor	EGFR	NA	Humans
DB00072	Trastuzumab	approved, investigational	P00736	Complement C1r subcomponent	C1R	NA	Humans
DB00072	Trastuzumab	approved, investigational	P02745	Complement C1q subcomponent subunit A	C1QA	NA	Humans
DB00072	Trastuzumab	approved, investigational	P02746	Complement C1q subcomponent subunit B	C1QB	NA	Humans
DB00072	Trastuzumab	approved, investigational	P02747	Complement C1q subcomponent subunit C	C1QC	NA	Humans
DB00072	Trastuzumab	approved, investigational	P09871	Complement C1s subcomponent	C1S	NA	Humans
DB00072	Trastuzumab	approved, investigational	P12314	High affinity immunoglobulin gamma Fc receptor I	FCGR1A	NA	Humans
DB00072	Trastuzumab	approved, investigational	P12318	Low affinity immunoglobulin gamma Fc region receptor II-a	FCGR2A	NA	Humans
DB00072	Trastuzumab	approved, investigational	P31994	Low affinity immunoglobulin gamma Fc region receptor II-b	FCGR2B	NA	Humans
DB00072	Trastuzumab	approved, investigational	P31995	Low affinity immunoglobulin gamma Fc region receptor II-c	FCGR2C	NA	Humans
DB00072	Trastuzumab	approved, investigational	O75015	Low affinity immunoglobulin gamma Fc region receptor III-B	FCGR3B	NA	Humans
DB00072	Trastuzumab	approved, investigational	P08637	Low affinity immunoglobulin gamma Fc region receptor III-A	FCGR3A	NA	Humans
DB00073	Rituximab	approved	P11836	B-lymphocyte antigen CD20	MS4A1	antibody	Humans
DB00074	Basiliximab	approved, investigational	P01589	Interleukin-2 receptor subunit alpha	IL2RA	antibody	Humans
DB00074	Basiliximab	approved, investigational	P14784	Interleukin-2 receptor subunit beta	IL2RB	antibody	Humans
DB00074	Basiliximab	approved, investigational	P12314	High affinity immunoglobulin gamma Fc receptor I	FCGR1A	NA	Humans
DB00074	Basiliximab	approved, investigational	P08637	Low affinity immunoglobulin gamma Fc region receptor III-A	FCGR3A	NA	Humans
DB00074	Basiliximab	approved, investigational	P12318	Low affinity immunoglobulin gamma Fc region receptor II-a	FCGR2A	NA	Humans
DB00074	Basiliximab	approved, investigational	P31994	Low affinity immunoglobulin gamma Fc region receptor II-b	FCGR2B	NA	Humans
DB00074	Basiliximab	approved, investigational	P31995	Low affinity immunoglobulin gamma Fc region receptor II-c	FCGR2C	NA	Humans
DB00074	Basiliximab	approved, investigational	O75015	Low affinity immunoglobulin gamma Fc region receptor III-B	FCGR3B	NA	Humans
DB00074	Basiliximab	approved, investigational	P09871	Complement C1s subcomponent	C1S	NA	Humans
DB00074	Basiliximab	approved, investigational	P00736	Complement C1r subcomponent	C1R	NA	Humans
DB00074	Basiliximab	approved, investigational	P02745	Complement C1q subcomponent subunit A	C1QA	NA	Humans
DB00074	Basiliximab	approved, investigational	P02746	Complement C1q subcomponent subunit B	C1QB	NA	Humans
DB00074	Basiliximab	approved, investigational	P02747	Complement C1q subcomponent subunit C	C1QC	NA	Humans
DB00075	Muromonab	approved, investigational	P04234	T-cell surface glycoprotein CD3 delta chain	CD3D	NA	Humans
DB00075	Muromonab	approved, investigational	P07766	T-cell surface glycoprotein CD3 epsilon chain	CD3E	binder	Humans
DB00075	Muromonab	approved, investigational	P09693	T-cell surface glycoprotein CD3 gamma chain	CD3G	NA	Humans
DB00075	Muromonab	approved, investigational	P20963	T-cell surface glycoprotein CD3 zeta chain	CD247	NA	Humans
DB00075	Muromonab	approved, investigational	O75015	Low affinity immunoglobulin gamma Fc region receptor III-B	FCGR3B	NA	Humans
DB00075	Muromonab	approved, investigational	P00736	Complement C1r subcomponent	C1R	NA	Humans
DB00075	Muromonab	approved, investigational	P02745	Complement C1q subcomponent subunit A	C1QA	NA	Humans
DB00075	Muromonab	approved, investigational	P02746	Complement C1q subcomponent subunit B	C1QB	NA	Humans
DB00075	Muromonab	approved, investigational	P02747	Complement C1q subcomponent subunit C	C1QC	NA	Humans
DB00075	Muromonab	approved, investigational	P08637	Low affinity immunoglobulin gamma Fc region receptor III-A	FCGR3A	NA	Humans
DB00075	Muromonab	approved, investigational	P09871	Complement C1s subcomponent	C1S	NA	Humans
DB00075	Muromonab	approved, investigational	P12314	High affinity immunoglobulin gamma Fc receptor I	FCGR1A	NA	Humans
DB00075	Muromonab	approved, investigational	P12318	Low affinity immunoglobulin gamma Fc region receptor II-a	FCGR2A	NA	Humans
DB00075	Muromonab	approved, investigational	P31994	Low affinity immunoglobulin gamma Fc region receptor II-b	FCGR2B	NA	Humans
DB00075	Muromonab	approved, investigational	P31995	Low affinity immunoglobulin gamma Fc region receptor II-c	FCGR2C	NA	Humans
DB00076	Digoxin Immune Fab (Ovine)	approved	NA	NA	NA	other/unknown	Humans
DB00078	Ibritumomab tiuxetan	approved, investigational	P11836	B-lymphocyte antigen CD20	MS4A1	antibody	Humans
DB00078	Ibritumomab tiuxetan	approved, investigational	O75015	Low affinity immunoglobulin gamma Fc region receptor III-B	FCGR3B	NA	Humans
DB00078	Ibritumomab tiuxetan	approved, investigational	P00736	Complement C1r subcomponent	C1R	NA	Humans
DB00078	Ibritumomab tiuxetan	approved, investigational	P02745	Complement C1q subcomponent subunit A	C1QA	NA	Humans
DB00078	Ibritumomab tiuxetan	approved, investigational	P02746	Complement C1q subcomponent subunit B	C1QB	NA	Humans
DB00078	Ibritumomab tiuxetan	approved, investigational	P02747	Complement C1q subcomponent subunit C	C1QC	NA	Humans
DB00078	Ibritumomab tiuxetan	approved, investigational	P08637	Low affinity immunoglobulin gamma Fc region receptor III-A	FCGR3A	NA	Humans
DB00078	Ibritumomab tiuxetan	approved, investigational	P09871	Complement C1s subcomponent	C1S	NA	Humans
DB00078	Ibritumomab tiuxetan	approved, investigational	P12314	High affinity immunoglobulin gamma Fc receptor I	FCGR1A	NA	Humans
DB00078	Ibritumomab tiuxetan	approved, investigational	P12318	Low affinity immunoglobulin gamma Fc region receptor II-a	FCGR2A	NA	Humans
DB00078	Ibritumomab tiuxetan	approved, investigational	P31994	Low affinity immunoglobulin gamma Fc region receptor II-b	FCGR2B	NA	Humans
DB00078	Ibritumomab tiuxetan	approved, investigational	P31995	Low affinity immunoglobulin gamma Fc region receptor II-c	FCGR2C	NA	Humans
DB00080	Daptomycin	approved, investigational	NA	NA	NA	incorporation into and destabilization
DB00080	Daptomycin	approved, investigational	NA	NA	NA	inhibitor	Gram positive bacteria
DB00081	Tositumomab	approved, investigational	P11836	B-lymphocyte antigen CD20	MS4A1	antibody	Humans
DB00081	Tositumomab	approved, investigational	O75015	Low affinity immunoglobulin gamma Fc region receptor III-B	FCGR3B	NA	Humans
DB00081	Tositumomab	approved, investigational	P00736	Complement C1r subcomponent	C1R	NA	Humans
DB00081	Tositumomab	approved, investigational	P02745	Complement C1q subcomponent subunit A	C1QA	NA	Humans
DB00081	Tositumomab	approved, investigational	P02746	Complement C1q subcomponent subunit B	C1QB	NA	Humans
DB00081	Tositumomab	approved, investigational	P02747	Complement C1q subcomponent subunit C	C1QC	NA	Humans
DB00081	Tositumomab	approved, investigational	P08637	Low affinity immunoglobulin gamma Fc region receptor III-A	FCGR3A	NA	Humans
DB00081	Tositumomab	approved, investigational	P12314	High affinity immunoglobulin gamma Fc receptor I	FCGR1A	NA	Humans
DB00081	Tositumomab	approved, investigational	P12318	Low affinity immunoglobulin gamma Fc region receptor II-a	FCGR2A	NA	Humans
DB00081	Tositumomab	approved, investigational	P31994	Low affinity immunoglobulin gamma Fc region receptor II-b	FCGR2B	NA	Humans
DB00081	Tositumomab	approved, investigational	P31995	Low affinity immunoglobulin gamma Fc region receptor II-c	FCGR2C	NA	Humans
DB00082	Pegvisomant	approved	P10912	Growth hormone receptor	GHR	antagonist	Humans
DB00083	Botulinum toxin type A	approved, investigational	P60880	Synaptosomal-associated protein 25	SNAP25	inhibitor	Humans
DB00083	Botulinum toxin type A	approved, investigational	P62745	Rho-related GTP-binding protein RhoB	RHOB	NA	Humans
DB00085	Pancrelipase	approved, investigational	NA	NA	NA	cleavage	Humans
DB00085	Pancrelipase	approved, investigational	NA	NA	NA	cleavage	Humans
DB00085	Pancrelipase	approved, investigational	NA	NA	NA	cleavage	Humans
DB00086	Streptokinase	approved, investigational	P00747	Plasminogen	PLG	activator	Humans
DB00086	Streptokinase	approved, investigational	P25116	Proteinase-activated receptor 1	F2R	cleavage	Humans
DB00087	Alemtuzumab	approved, investigational	P31358	CAMPATH-1 antigen	CD52	antibody	Humans
DB00087	Alemtuzumab	approved, investigational	O75015	Low affinity immunoglobulin gamma Fc region receptor III-B	FCGR3B	NA	Humans
DB00087	Alemtuzumab	approved, investigational	P00736	Complement C1r subcomponent	C1R	NA	Humans
DB00087	Alemtuzumab	approved, investigational	P02745	Complement C1q subcomponent subunit A	C1QA	NA	Humans
DB00087	Alemtuzumab	approved, investigational	P02746	Complement C1q subcomponent subunit B	C1QB	NA	Humans
DB00087	Alemtuzumab	approved, investigational	P02747	Complement C1q subcomponent subunit C	C1QC	NA	Humans
DB00087	Alemtuzumab	approved, investigational	P08637	Low affinity immunoglobulin gamma Fc region receptor III-A	FCGR3A	NA	Humans
DB00087	Alemtuzumab	approved, investigational	P12314	High affinity immunoglobulin gamma Fc receptor I	FCGR1A	NA	Humans
DB00087	Alemtuzumab	approved, investigational	P12318	Low affinity immunoglobulin gamma Fc region receptor II-a	FCGR2A	NA	Humans
DB00087	Alemtuzumab	approved, investigational	P31994	Low affinity immunoglobulin gamma Fc region receptor II-b	FCGR2B	NA	Humans
DB00087	Alemtuzumab	approved, investigational	P31995	Low affinity immunoglobulin gamma Fc region receptor II-c	FCGR2C	NA	Humans
DB00088	Alglucerase	approved, investigational	NA	NA	NA	other/unknown	Humans
DB00089	Capromab pendetide	approved	Q04609	Glutamate carboxypeptidase 2	FOLH1	other/unknown	Humans
DB00090	Laronidase	approved	NA	NA	NA	other/unknown	Humans
DB00091	Ciclosporin	approved, investigational, vet_approved	P49069	Calcium signal-modulating cyclophilin ligand	CAMLG	binder	Humans
DB00091	Ciclosporin	approved, investigational, vet_approved	Q96LZ3	Calcineurin subunit B type 2	PPP3R2	inhibitor	Humans
DB00091	Ciclosporin	approved, investigational, vet_approved	P62937	Peptidyl-prolyl cis-trans isomerase A	PPIA	NA	Humans
DB00091	Ciclosporin	approved, investigational, vet_approved	P30405	Peptidyl-prolyl cis-trans isomerase F, mitochondrial	PPIF	binder	Humans
DB00092	Alefacept	approved, investigational, withdrawn	P06729	T-cell surface antigen CD2	CD2	inhibitor	Humans
DB00092	Alefacept	approved, investigational, withdrawn	P00736	Complement C1r subcomponent	C1R	NA	Humans
DB00092	Alefacept	approved, investigational, withdrawn	P02745	Complement C1q subcomponent subunit A	C1QA	NA	Humans
DB00092	Alefacept	approved, investigational, withdrawn	P02746	Complement C1q subcomponent subunit B	C1QB	NA	Humans
DB00092	Alefacept	approved, investigational, withdrawn	P02747	Complement C1q subcomponent subunit C	C1QC	NA	Humans
DB00092	Alefacept	approved, investigational, withdrawn	P08637	Low affinity immunoglobulin gamma Fc region receptor III-A	FCGR3A	NA	Humans
DB00092	Alefacept	approved, investigational, withdrawn	P12314	High affinity immunoglobulin gamma Fc receptor I	FCGR1A	NA	Humans
DB00092	Alefacept	approved, investigational, withdrawn	P12318	Low affinity immunoglobulin gamma Fc region receptor II-a	FCGR2A	NA	Humans
DB00092	Alefacept	approved, investigational, withdrawn	P31994	Low affinity immunoglobulin gamma Fc region receptor II-b	FCGR2B	NA	Humans
DB00092	Alefacept	approved, investigational, withdrawn	P31995	Low affinity immunoglobulin gamma Fc region receptor II-c	FCGR2C	NA	Humans
DB00092	Alefacept	approved, investigational, withdrawn	O75015	Low affinity immunoglobulin gamma Fc region receptor III-B	FCGR3B	NA	Humans
DB00093	Felypressin	experimental	P37288	Vasopressin V1a receptor	AVPR1A	agonist	Humans
DB00094	Urofollitropin	approved, vet_approved	P23945	Follicle-stimulating hormone receptor	FSHR	agonist	Humans
DB00095	Efalizumab	approved, investigational	P20701	Integrin alpha-L	ITGAL	antibody	Humans
DB00095	Efalizumab	approved, investigational	O75015	Low affinity immunoglobulin gamma Fc region receptor III-B	FCGR3B	NA	Humans
DB00095	Efalizumab	approved, investigational	P00736	Complement C1r subcomponent	C1R	NA	Humans
DB00095	Efalizumab	approved, investigational	P02745	Complement C1q subcomponent subunit A	C1QA	NA	Humans
DB00095	Efalizumab	approved, investigational	P02746	Complement C1q subcomponent subunit B	C1QB	NA	Humans
DB00095	Efalizumab	approved, investigational	P02747	Complement C1q subcomponent subunit C	C1QC	NA	Humans
DB00095	Efalizumab	approved, investigational	P08637	Low affinity immunoglobulin gamma Fc region receptor III-A	FCGR3A	NA	Humans
DB00095	Efalizumab	approved, investigational	P12314	High affinity immunoglobulin gamma Fc receptor I	FCGR1A	NA	Humans
DB00095	Efalizumab	approved, investigational	P12318	Low affinity immunoglobulin gamma Fc region receptor II-a	FCGR2A	NA	Humans
DB00095	Efalizumab	approved, investigational	P31994	Low affinity immunoglobulin gamma Fc region receptor II-b	FCGR2B	NA	Humans
DB00095	Efalizumab	approved, investigational	P31995	Low affinity immunoglobulin gamma Fc region receptor II-c	FCGR2C	NA	Humans
DB00097	Choriogonadotropin alfa	approved	P22888	Lutropin-choriogonadotropic hormone receptor	LHCGR	NA	Humans
DB00097	Choriogonadotropin alfa	approved	P23945	Follicle-stimulating hormone receptor	FSHR	binder	Humans
DB00098	Antithymocyte immunoglobulin (rabbit)	approved	P06126	T-cell surface glycoprotein CD1a	CD1A	inhibitor	Humans
DB00098	Antithymocyte immunoglobulin (rabbit)	approved	Q95460	Major histocompatibility complex class I-related gene protein	MR1	antagonist	Humans
DB00098	Antithymocyte immunoglobulin (rabbit)	approved	P20701	Integrin alpha-L	ITGAL	NA	Humans
DB00098	Antithymocyte immunoglobulin (rabbit)	approved	P42081	T-lymphocyte activation antigen CD86	CD86	NA	Humans
DB00098	Antithymocyte immunoglobulin (rabbit)	approved	P31994	Low affinity immunoglobulin gamma Fc region receptor II-b	FCGR2B	NA	Humans
DB00098	Antithymocyte immunoglobulin (rabbit)	approved	P01730	T-cell surface glycoprotein CD4	CD4	NA	Humans
DB00098	Antithymocyte immunoglobulin (rabbit)	approved	P05556	Integrin beta-1	ITGB1	NA	Humans
DB00098	Antithymocyte immunoglobulin (rabbit)	approved	P06756	Integrin alpha-V	ITGAV	NA	Humans
DB00098	Antithymocyte immunoglobulin (rabbit)	approved	P05106	Integrin beta-3	ITGB3	NA	Humans
DB00099	Filgrastim	approved	Q99062	Granulocyte colony-stimulating factor receptor	CSF3R	stimulator	Humans
DB00099	Filgrastim	approved	P08246	Neutrophil elastase	ELANE	other/unknown	Humans
DB00100	Coagulation Factor IX (Recombinant)	approved, investigational	P00742	Coagulation factor X	F10	activator	Humans
DB00100	Coagulation Factor IX (Recombinant)	approved, investigational	P03951	Coagulation factor XI	F11	ligand	Humans
DB00100	Coagulation Factor IX (Recombinant)	approved, investigational	P08709	Coagulation factor VII	F7	ligand	Humans
DB00100	Coagulation Factor IX (Recombinant)	approved, investigational	P00451	Coagulation factor VIII	F8	cofactor	Humans
DB00100	Coagulation Factor IX (Recombinant)	approved, investigational	P00734	Prothrombin	F2	NA	Humans
DB00100	Coagulation Factor IX (Recombinant)	approved, investigational	Q07954	Prolow-density lipoprotein receptor-related protein 1	LRP1	NA	Humans
DB00100	Coagulation Factor IX (Recombinant)	approved, investigational	P38435	Vitamin K-dependent gamma-carboxylase	GGCX	NA	Humans
DB00102	Becaplermin	approved, investigational	P09619	Platelet-derived growth factor receptor beta	PDGFRB	NA	Humans
DB00102	Becaplermin	approved, investigational	P16234	Platelet-derived growth factor receptor alpha	PDGFRA	NA	Humans
DB00102	Becaplermin	approved, investigational	P01023	Alpha-2-macroglobulin	A2M	NA	Humans
DB00103	Agalsidase beta	approved, investigational	NA	NA	NA	ligand	Humans
DB00104	Octreotide	approved, investigational	P30872	Somatostatin receptor type 1	SSTR1	NA	Humans
DB00104	Octreotide	approved, investigational	P35346	Somatostatin receptor type 5	SSTR5	NA	Humans
DB00104	Octreotide	approved, investigational	P30874	Somatostatin receptor type 2	SSTR2	binder	Humans
DB00105	Interferon alfa-2b	approved	P48551	Interferon alpha/beta receptor 2	IFNAR2	binder	Humans
DB00105	Interferon alfa-2b	approved	P17181	Interferon alpha/beta receptor 1	IFNAR1	binder	Humans
DB00106	Abarelix	approved, investigational, withdrawn	P30968	Gonadotropin-releasing hormone receptor	GNRHR	antagonist	Humans
DB00107	Oxytocin	approved, vet_approved	P30559	Oxytocin receptor	OXTR	agonist	Humans
DB00107	Oxytocin	approved, vet_approved	P01178	Oxytocin-neurophysin 1	OXT	binder	Humans
DB00108	Natalizumab	approved, investigational	P13612	Integrin alpha-4	ITGA4	antibody	Humans
DB00108	Natalizumab	approved, investigational	O75015	Low affinity immunoglobulin gamma Fc region receptor III-B	FCGR3B	NA	Humans
DB00108	Natalizumab	approved, investigational	P00736	Complement C1r subcomponent	C1R	NA	Humans
DB00108	Natalizumab	approved, investigational	P02745	Complement C1q subcomponent subunit A	C1QA	NA	Humans
DB00108	Natalizumab	approved, investigational	P02746	Complement C1q subcomponent subunit B	C1QB	NA	Humans
DB00108	Natalizumab	approved, investigational	P02747	Complement C1q subcomponent subunit C	C1QC	NA	Humans
DB00108	Natalizumab	approved, investigational	P08637	Low affinity immunoglobulin gamma Fc region receptor III-A	FCGR3A	NA	Humans
DB00108	Natalizumab	approved, investigational	P12314	High affinity immunoglobulin gamma Fc receptor I	FCGR1A	NA	Humans
DB00108	Natalizumab	approved, investigational	P12318	Low affinity immunoglobulin gamma Fc region receptor II-a	FCGR2A	NA	Humans
DB00108	Natalizumab	approved, investigational	P31994	Low affinity immunoglobulin gamma Fc region receptor II-b	FCGR2B	NA	Humans
DB00108	Natalizumab	approved, investigational	P31995	Low affinity immunoglobulin gamma Fc region receptor II-c	FCGR2C	NA	Humans
DB00108	Natalizumab	approved, investigational	P05362	Intercellular adhesion molecule 1	ICAM1	NA	Humans
DB00109	Enfuvirtide	approved, investigational	Q53I07	Envelope glycoprotein	gp41	NA	Human immunodeficiency virus 1
DB00110	Palivizumab	approved, investigational	P13843	Fusion glycoprotein F0	F	NA	Human respiratory syncytial virus B (strain 18537)
DB00110	Palivizumab	approved, investigational	O75015	Low affinity immunoglobulin gamma Fc region receptor III-B	FCGR3B	NA	Humans
DB00110	Palivizumab	approved, investigational	P00736	Complement C1r subcomponent	C1R	NA	Humans
DB00110	Palivizumab	approved, investigational	P02745	Complement C1q subcomponent subunit A	C1QA	NA	Humans
DB00110	Palivizumab	approved, investigational	P02746	Complement C1q subcomponent subunit B	C1QB	NA	Humans
DB00110	Palivizumab	approved, investigational	P02747	Complement C1q subcomponent subunit C	C1QC	NA	Humans
DB00110	Palivizumab	approved, investigational	P08637	Low affinity immunoglobulin gamma Fc region receptor III-A	FCGR3A	NA	Humans
DB00110	Palivizumab	approved, investigational	P12314	High affinity immunoglobulin gamma Fc receptor I	FCGR1A	NA	Humans
DB00110	Palivizumab	approved, investigational	P12318	Low affinity immunoglobulin gamma Fc region receptor II-a	FCGR2A	NA	Humans
DB00110	Palivizumab	approved, investigational	P31994	Low affinity immunoglobulin gamma Fc region receptor II-b	FCGR2B	NA	Humans
DB00110	Palivizumab	approved, investigational	P31995	Low affinity immunoglobulin gamma Fc region receptor II-c	FCGR2C	NA	Humans
DB00111	Daclizumab	investigational, withdrawn	P01589	Interleukin-2 receptor subunit alpha	IL2RA	antibody	Humans
DB00111	Daclizumab	investigational, withdrawn	P14784	Interleukin-2 receptor subunit beta	IL2RB	antibody	Humans
DB00111	Daclizumab	investigational, withdrawn	O75015	Low affinity immunoglobulin gamma Fc region receptor III-B	FCGR3B	NA	Humans
DB00111	Daclizumab	investigational, withdrawn	P00736	Complement C1r subcomponent	C1R	NA	Humans
DB00111	Daclizumab	investigational, withdrawn	P02745	Complement C1q subcomponent subunit A	C1QA	NA	Humans
DB00111	Daclizumab	investigational, withdrawn	P02746	Complement C1q subcomponent subunit B	C1QB	NA	Humans
DB00111	Daclizumab	investigational, withdrawn	P02747	Complement C1q subcomponent subunit C	C1QC	NA	Humans
DB00111	Daclizumab	investigational, withdrawn	P08637	Low affinity immunoglobulin gamma Fc region receptor III-A	FCGR3A	NA	Humans
DB00111	Daclizumab	investigational, withdrawn	P12314	High affinity immunoglobulin gamma Fc receptor I	FCGR1A	NA	Humans
DB00111	Daclizumab	investigational, withdrawn	P12318	Low affinity immunoglobulin gamma Fc region receptor II-a	FCGR2A	NA	Humans
DB00111	Daclizumab	investigational, withdrawn	P31994	Low affinity immunoglobulin gamma Fc region receptor II-b	FCGR2B	NA	Humans
DB00111	Daclizumab	investigational, withdrawn	P31995	Low affinity immunoglobulin gamma Fc region receptor II-c	FCGR2C	NA	Humans
DB00112	Bevacizumab	approved, investigational	P15692	Vascular endothelial growth factor A	VEGFA	NA	Humans
DB00112	Bevacizumab	approved, investigational	O75015	Low affinity immunoglobulin gamma Fc region receptor III-B	FCGR3B	NA	Humans
DB00112	Bevacizumab	approved, investigational	P00736	Complement C1r subcomponent	C1R	NA	Humans
DB00112	Bevacizumab	approved, investigational	P02745	Complement C1q subcomponent subunit A	C1QA	NA	Humans
DB00112	Bevacizumab	approved, investigational	P02746	Complement C1q subcomponent subunit B	C1QB	NA	Humans
DB00112	Bevacizumab	approved, investigational	P02747	Complement C1q subcomponent subunit C	C1QC	NA	Humans
DB00112	Bevacizumab	approved, investigational	P08637	Low affinity immunoglobulin gamma Fc region receptor III-A	FCGR3A	NA	Humans
DB00112	Bevacizumab	approved, investigational	P12314	High affinity immunoglobulin gamma Fc receptor I	FCGR1A	NA	Humans
DB00112	Bevacizumab	approved, investigational	P12318	Low affinity immunoglobulin gamma Fc region receptor II-a	FCGR2A	NA	Humans
DB00112	Bevacizumab	approved, investigational	P31994	Low affinity immunoglobulin gamma Fc region receptor II-b	FCGR2B	NA	Humans
DB00112	Bevacizumab	approved, investigational	P31995	Low affinity immunoglobulin gamma Fc region receptor II-c	FCGR2C	NA	Humans
DB00113	Technetium Tc-99m arcitumomab	experimental	P13688	Carcinoembryonic antigen-related cell adhesion molecule 1	CEACAM1	other/unknown	Humans
DB00114	Pyridoxal phosphate	approved, investigational, nutraceutical	Q9BYV1	Alanine--glyoxylate aminotransferase 2, mitochondrial	AGXT2	cofactor	Humans
DB00114	Pyridoxal phosphate	approved, investigational, nutraceutical	Q99259	Glutamate decarboxylase 1	GAD1	cofactor	Humans
DB00114	Pyridoxal phosphate	approved, investigational, nutraceutical	P35520	Cystathionine beta-synthase	CBS	cofactor	Humans
DB00114	Pyridoxal phosphate	approved, investigational, nutraceutical	Q16719	Kynureninase	KYNU	cofactor	Humans
DB00114	Pyridoxal phosphate	approved, investigational, nutraceutical	P34896	Serine hydroxymethyltransferase, cytosolic	SHMT1	cofactor	Humans
DB00114	Pyridoxal phosphate	approved, investigational, nutraceutical	Q9Y697	Cysteine desulfurase, mitochondrial	NFS1	cofactor	Humans
DB00114	Pyridoxal phosphate	approved, investigational, nutraceutical	P17174	Aspartate aminotransferase, cytoplasmic	GOT1	activator	Humans
DB00114	Pyridoxal phosphate	approved, investigational, nutraceutical	P04181	Ornithine aminotransferase, mitochondrial	OAT	cofactor	Humans
DB00114	Pyridoxal phosphate	approved, investigational, nutraceutical	P11926	Ornithine decarboxylase	ODC1	cofactor	Humans
DB00114	Pyridoxal phosphate	approved, investigational, nutraceutical	Q8N5Z0	Kynurenine/alpha-aminoadipate aminotransferase, mitochondrial	AADAT	cofactor	Humans
DB00114	Pyridoxal phosphate	approved, investigational, nutraceutical	P80404	4-aminobutyrate aminotransferase, mitochondrial	ABAT	inhibitor	Humans
DB00114	Pyridoxal phosphate	approved, investigational, nutraceutical	Q9NVS9	Pyridoxine-5'-phosphate oxidase	PNPO	cofactor	Humans
DB00114	Pyridoxal phosphate	approved, investigational, nutraceutical	O95470	Sphingosine-1-phosphate lyase 1	SGPL1	cofactor	Humans
DB00114	Pyridoxal phosphate	approved, investigational, nutraceutical	P17735	Tyrosine aminotransferase	TAT	cofactor	Humans
DB00114	Pyridoxal phosphate	approved, investigational, nutraceutical	Q16773	Kynurenine--oxoglutarate transaminase 1	CCBL1	cofactor	Humans
DB00114	Pyridoxal phosphate	approved, investigational, nutraceutical	Q8IYQ7	Threonine synthase-like 1	THNSL1	cofactor	Humans
DB00114	Pyridoxal phosphate	approved, investigational, nutraceutical	P06737	Glycogen phosphorylase, liver form	PYGL	cofactor	Humans
DB00114	Pyridoxal phosphate	approved, investigational, nutraceutical	O15270	Serine palmitoyltransferase 2	SPTLC2	cofactor	Humans
DB00114	Pyridoxal phosphate	approved, investigational, nutraceutical	Q9Y600	Cysteine sulfinic acid decarboxylase	CSAD	cofactor	Humans
DB00114	Pyridoxal phosphate	approved, investigational, nutraceutical	P19113	Histidine decarboxylase	HDC	cofactor	Humans
DB00114	Pyridoxal phosphate	approved, investigational, nutraceutical	Q96A70	Antizyme inhibitor 2	AZIN2	cofactor	Humans
DB00114	Pyridoxal phosphate	approved, investigational, nutraceutical	P20132	L-serine dehydratase/L-threonine deaminase	SDS	cofactor	Humans
DB00114	Pyridoxal phosphate	approved, investigational, nutraceutical	O75600	2-amino-3-ketobutyrate coenzyme A ligase, mitochondrial	GCAT	cofactor	Humans
DB00114	Pyridoxal phosphate	approved, investigational, nutraceutical	P23378	Glycine dehydrogenase (decarboxylating), mitochondrial	GLDC	cofactor	Humans
DB00114	Pyridoxal phosphate	approved, investigational, nutraceutical	P24298	Alanine aminotransferase 1	GPT	cofactor	Humans
DB00114	Pyridoxal phosphate	approved, investigational, nutraceutical	Q9Y617	Phosphoserine aminotransferase	PSAT1	cofactor	Humans
DB00114	Pyridoxal phosphate	approved, investigational, nutraceutical	P13196	5-aminolevulinate synthase, nonspecific, mitochondrial	ALAS1	cofactor	Humans
DB00114	Pyridoxal phosphate	approved, investigational, nutraceutical	P21549	Serine--pyruvate aminotransferase	AGXT	cofactor	Humans
DB00114	Pyridoxal phosphate	approved, investigational, nutraceutical	Q96GD0	Pyridoxal phosphate phosphatase	PDXP	cofactor	Humans
DB00114	Pyridoxal phosphate	approved, investigational, nutraceutical	O15269	Serine palmitoyltransferase 1	SPTLC1	cofactor	Humans
DB00114	Pyridoxal phosphate	approved, investigational, nutraceutical	P32929	Cystathionine gamma-lyase	CTH	cofactor	Humans
DB00114	Pyridoxal phosphate	approved, investigational, nutraceutical	P54687	Branched-chain-amino-acid aminotransferase, cytosolic	BCAT1	cofactor	Humans
DB00114	Pyridoxal phosphate	approved, investigational, nutraceutical	O15382	Branched-chain-amino-acid aminotransferase, mitochondrial	BCAT2	cofactor	Humans
DB00114	Pyridoxal phosphate	approved, investigational, nutraceutical	O94903	Proline synthase co-transcribed bacterial homolog protein	PROSC	cofactor	Humans
DB00114	Pyridoxal phosphate	approved, investigational, nutraceutical	O95954	Formimidoyltransferase-cyclodeaminase	FTCD	cofactor	Humans
DB00114	Pyridoxal phosphate	approved, investigational, nutraceutical	P00505	Aspartate aminotransferase, mitochondrial	GOT2	cofactor	Humans
DB00114	Pyridoxal phosphate	approved, investigational, nutraceutical	P11216	Glycogen phosphorylase, brain form	PYGB	cofactor	Humans
DB00114	Pyridoxal phosphate	approved, investigational, nutraceutical	P11217	Glycogen phosphorylase, muscle form	PYGM	cofactor	Humans
DB00114	Pyridoxal phosphate	approved, investigational, nutraceutical	P20711	Aromatic-L-amino-acid decarboxylase	DDC	cofactor	Humans
DB00114	Pyridoxal phosphate	approved, investigational, nutraceutical	Q2TU84	Aspartate aminotransferase	GIG18	cofactor	Humans
DB00114	Pyridoxal phosphate	approved, investigational, nutraceutical	Q53ET4	Serine hydroxymethyltransferase		cofactor	Humans
DB00114	Pyridoxal phosphate	approved, investigational, nutraceutical	Q59FK2	Selenocysteine lyase variant		cofactor	Humans
DB00114	Pyridoxal phosphate	approved, investigational, nutraceutical	Q59GM9	Alpha-1,4 glucan phosphorylase		cofactor	Humans
DB00114	Pyridoxal phosphate	approved, investigational, nutraceutical	Q59HE2	Ornithine aminotransferase variant		cofactor	Humans
DB00114	Pyridoxal phosphate	approved, investigational, nutraceutical	Q5JAM2	5-aminolevulinate synthase	ALAS1	cofactor	Humans
DB00114	Pyridoxal phosphate	approved, investigational, nutraceutical	Q5VZ30	Glutamate decarboxylase 2 (Pancreatic islets and brain, 65kDa)	GAD2	cofactor	Humans
DB00114	Pyridoxal phosphate	approved, investigational, nutraceutical	Q6IBS8	DDC protein	DDC	cofactor	Humans
DB00114	Pyridoxal phosphate	approved, investigational, nutraceutical	Q6P996	Pyridoxal-dependent decarboxylase domain-containing protein 1	PDXDC1	cofactor	Humans
DB00114	Pyridoxal phosphate	approved, investigational, nutraceutical	Q6YP21	Kynurenine--oxoglutarate transaminase 3	CCBL2	cofactor	Humans
DB00114	Pyridoxal phosphate	approved, investigational, nutraceutical	Q6ZQY3	Acidic amino acid decarboxylase GADL1	GADL1	cofactor	Humans
DB00114	Pyridoxal phosphate	approved, investigational, nutraceutical	Q96I15	Selenocysteine lyase	SCLY	cofactor	Humans
DB00114	Pyridoxal phosphate	approved, investigational, nutraceutical	Q6WRI0	Immunoglobulin superfamily member 10	IGSF10	cofactor	Humans
DB00114	Pyridoxal phosphate	approved, investigational, nutraceutical	Q8IUZ5	5-phosphohydroxy-L-lysine phospho-lyase	PHYKPL	cofactor	Humans
DB00114	Pyridoxal phosphate	approved, investigational, nutraceutical	Q8IVA8	Glutamate decarboxylase 1 (Brain, 67kDa)	GAD1	cofactor	Humans
DB00114	Pyridoxal phosphate	approved, investigational, nutraceutical	P34897	Serine hydroxymethyltransferase, mitochondrial	SHMT2	cofactor	Humans
DB00114	Pyridoxal phosphate	approved, investigational, nutraceutical	P22557	5-aminolevulinate synthase, erythroid-specific, mitochondrial	ALAS2	cofactor	Humans
DB00114	Pyridoxal phosphate	approved, investigational, nutraceutical	Q8TD30	Alanine aminotransferase 2	GPT2	cofactor	Humans
DB00114	Pyridoxal phosphate	approved, investigational, nutraceutical	Q96EN8	Molybdenum cofactor sulfurase	MOCOS	cofactor	Humans
DB00114	Pyridoxal phosphate	approved, investigational, nutraceutical	Q96GA7	Serine dehydratase-like	SDSL	cofactor	Humans
DB00114	Pyridoxal phosphate	approved, investigational, nutraceutical	Q96JQ3	P-selectin cytoplasmic tail-associated protein (PCAP)	pcap	cofactor	Humans
DB00114	Pyridoxal phosphate	approved, investigational, nutraceutical	Q9BXA1	Hepatic peroxysomal alanine:glyoxylate aminotransferase		cofactor	Humans
DB00114	Pyridoxal phosphate	approved, investigational, nutraceutical	Q9GZT4	Serine racemase	SRR	cofactor	Humans
DB00114	Pyridoxal phosphate	approved, investigational, nutraceutical	Q9HD40	O-phosphoseryl-tRNA(Sec) selenium transferase	SEPSECS	cofactor	Humans
DB00114	Pyridoxal phosphate	approved, investigational, nutraceutical	Q9NUV7	Serine palmitoyltransferase 3	SPTLC3	cofactor	Humans
DB00114	Pyridoxal phosphate	approved, investigational, nutraceutical	Q9UGI5	Glutamic acid decarboxylase	GAD65	cofactor	Humans
DB00114	Pyridoxal phosphate	approved, investigational, nutraceutical	Q9UJX1	Alanine-glyoxylate aminotransferase homolog	TLH6	cofactor	Humans
DB00115	Cyanocobalamin	approved, nutraceutical	Q99707	Methionine synthase	MTR	cofactor	Humans
DB00115	Cyanocobalamin	approved, nutraceutical	P22033	Methylmalonyl-CoA mutase, mitochondrial	MUT	cofactor	Humans
DB00115	Cyanocobalamin	approved, nutraceutical	Q9UBK8	Methionine synthase reductase	MTRR	cofactor	Humans
DB00115	Cyanocobalamin	approved, nutraceutical	Q8IVH4	Methylmalonic aciduria type A protein, mitochondrial	MMAA	binder	Humans
DB00115	Cyanocobalamin	approved, nutraceutical	Q9Y4U1	Methylmalonic aciduria and homocystinuria type C protein	MMACHC	cofactor	Humans
DB00115	Cyanocobalamin	approved, nutraceutical	P42898	Methylenetetrahydrofolate reductase	MTHFR	cofactor	Humans
DB00116	Tetrahydrofolic acid	nutraceutical	P11586	C-1-tetrahydrofolate synthase, cytoplasmic	MTHFD1	cofactor	Humans
DB00116	Tetrahydrofolic acid	nutraceutical	P13995	Bifunctional methylenetetrahydrofolate dehydrogenase/cyclohydrolase, mitochondrial	MTHFD2	cofactor	Humans
DB00116	Tetrahydrofolic acid	nutraceutical	P48728	Aminomethyltransferase, mitochondrial	AMT	cofactor	Humans
DB00116	Tetrahydrofolic acid	nutraceutical	O75891	Cytosolic 10-formyltetrahydrofolate dehydrogenase	ALDH1L1	cofactor	Humans
DB00116	Tetrahydrofolic acid	nutraceutical	Q99707	Methionine synthase	MTR	cofactor	Humans
DB00116	Tetrahydrofolic acid	nutraceutical	O95954	Formimidoyltransferase-cyclodeaminase	FTCD	cofactor	Humans
DB00116	Tetrahydrofolic acid	nutraceutical	P31939	Bifunctional purine biosynthesis protein PURH	ATIC	cofactor	Humans
DB00116	Tetrahydrofolic acid	nutraceutical	P34896	Serine hydroxymethyltransferase, cytosolic	SHMT1	cofactor	Humans
DB00116	Tetrahydrofolic acid	nutraceutical	P34897	Serine hydroxymethyltransferase, mitochondrial	SHMT2	cofactor	Humans
DB00116	Tetrahydrofolic acid	nutraceutical	P42898	Methylenetetrahydrofolate reductase	MTHFR	cofactor	Humans
DB00116	Tetrahydrofolic acid	nutraceutical	Q53ET4	Serine hydroxymethyltransferase		cofactor	Humans
DB00116	Tetrahydrofolic acid	nutraceutical	Q96DP5	Methionyl-tRNA formyltransferase, mitochondrial	MTFMT	cofactor	Humans
DB00117	Histidine	approved, nutraceutical	P19113	Histidine decarboxylase	HDC	NA	Humans
DB00117	Histidine	approved, nutraceutical	P12081	Histidine--tRNA ligase, cytoplasmic	HARS	NA	Humans
DB00117	Histidine	approved, nutraceutical	Q99624	Sodium-coupled neutral amino acid transporter 3	SLC38A3	NA	Humans
DB00117	Histidine	approved, nutraceutical	P42357	Histidine ammonia-lyase	HAL	NA	Humans
DB00118	Ademetionine	approved, investigational, nutraceutical	Q14749	Glycine N-methyltransferase	GNMT	cofactor	Humans
DB00118	Ademetionine	approved, investigational, nutraceutical	P17707	S-adenosylmethionine decarboxylase proenzyme	AMD1	cofactor	Humans
DB00118	Ademetionine	approved, investigational, nutraceutical	P31153	S-adenosylmethionine synthase isoform type-2	MAT2A	cofactor	Humans
DB00118	Ademetionine	approved, investigational, nutraceutical	P35520	Cystathionine beta-synthase	CBS	activator	Humans
DB00118	Ademetionine	approved, investigational, nutraceutical	Q00266	S-adenosylmethionine synthase isoform type-1	MAT1A	cofactor	Humans
DB00118	Ademetionine	approved, investigational, nutraceutical	P21964	Catechol O-methyltransferase	COMT	cofactor	Humans
DB00118	Ademetionine	approved, investigational, nutraceutical	Q8N1G2	Cap-specific mRNA (nucleoside-2'-O-)-methyltransferase 1	CMTR1	NA	Humans
DB00118	Ademetionine	approved, investigational, nutraceutical	Q9HBK9	Arsenite methyltransferase	AS3MT	NA	Humans
DB00119	Pyruvic acid	approved, investigational, nutraceutical	O15427	Monocarboxylate transporter 4	SLC16A3	NA	Humans
DB00119	Pyruvic acid	approved, investigational, nutraceutical	P36021	Monocarboxylate transporter 8	SLC16A2	NA	Humans
DB00119	Pyruvic acid	approved, investigational, nutraceutical	Q9BYV1	Alanine--glyoxylate aminotransferase 2, mitochondrial	AGXT2	NA	Humans
DB00119	Pyruvic acid	approved, investigational, nutraceutical	O15375	Monocarboxylate transporter 6	SLC16A5	NA	Humans
DB00119	Pyruvic acid	approved, investigational, nutraceutical	P30613	Pyruvate kinase PKLR	PKLR	NA	Humans
DB00119	Pyruvic acid	approved, investigational, nutraceutical	O15403	Monocarboxylate transporter 7	SLC16A6	NA	Humans
DB00119	Pyruvic acid	approved, investigational, nutraceutical	O60669	Monocarboxylate transporter 2	SLC16A7	NA	Humans
DB00119	Pyruvic acid	approved, investigational, nutraceutical	P11177	Pyruvate dehydrogenase E1 component subunit beta, mitochondrial	PDHB	NA	Humans
DB00119	Pyruvic acid	approved, investigational, nutraceutical	P14618	Pyruvate kinase PKM	PKM	NA	Humans
DB00119	Pyruvic acid	approved, investigational, nutraceutical	P80404	4-aminobutyrate aminotransferase, mitochondrial	ABAT	inhibitor	Humans
DB00119	Pyruvic acid	approved, investigational, nutraceutical	O15374	Monocarboxylate transporter 5	SLC16A4	NA	Humans
DB00119	Pyruvic acid	approved, investigational, nutraceutical	O95907	Monocarboxylate transporter 3	SLC16A8	NA	Humans
DB00119	Pyruvic acid	approved, investigational, nutraceutical	P53985	Monocarboxylate transporter 1	SLC16A1	NA	Humans
DB00119	Pyruvic acid	approved, investigational, nutraceutical	P11498	Pyruvate carboxylase, mitochondrial	PC	NA	Humans
DB00120	L-Phenylalanine	approved, investigational, nutraceutical	P17735	Tyrosine aminotransferase	TAT	NA	Humans
DB00120	L-Phenylalanine	approved, investigational, nutraceutical	Q9UHI5	Large neutral amino acids transporter small subunit 2	SLC7A8	NA	Humans
DB00120	L-Phenylalanine	approved, investigational, nutraceutical	Q9Y285	Phenylalanine--tRNA ligase alpha subunit	FARSA	NA	Humans
DB00120	L-Phenylalanine	approved, investigational, nutraceutical	P00439	Phenylalanine-4-hydroxylase	PAH	NA	Humans
DB00120	L-Phenylalanine	approved, investigational, nutraceutical	O95363	Phenylalanine--tRNA ligase, mitochondrial	FARS2	NA	Humans
DB00120	L-Phenylalanine	approved, investigational, nutraceutical	Q9NSD9	Phenylalanine--tRNA ligase beta subunit	FARSB	NA	Humans
DB00120	L-Phenylalanine	approved, investigational, nutraceutical	P07101	Tyrosine 3-monooxygenase	TH	binder	Humans
DB00121	Biotin	approved, investigational, nutraceutical	P05166	Propionyl-CoA carboxylase beta chain, mitochondrial	PCCB	NA	Humans
DB00121	Biotin	approved, investigational, nutraceutical	P50747	Biotin--protein ligase	HLCS	NA	Humans
DB00121	Biotin	approved, investigational, nutraceutical	Q9Y289	Sodium-dependent multivitamin transporter	SLC5A6	NA	Humans
DB00121	Biotin	approved, investigational, nutraceutical	Q9HCC0	Methylcrotonoyl-CoA carboxylase beta chain, mitochondrial	MCCC2	NA	Humans
DB00121	Biotin	approved, investigational, nutraceutical	O00763	Acetyl-CoA carboxylase 2	ACACB	NA	Humans
DB00121	Biotin	approved, investigational, nutraceutical	Q96RQ3	Methylcrotonoyl-CoA carboxylase subunit alpha, mitochondrial	MCCC1	NA	Humans
DB00121	Biotin	approved, investigational, nutraceutical	P11498	Pyruvate carboxylase, mitochondrial	PC	NA	Humans
DB00121	Biotin	approved, investigational, nutraceutical	P05165	Propionyl-CoA carboxylase alpha chain, mitochondrial	PCCA	NA	Humans
DB00121	Biotin	approved, investigational, nutraceutical	Q13085	Acetyl-CoA carboxylase 1	ACACA	NA	Humans
DB00122	Choline	approved, nutraceutical	Q9Y5K3	Choline-phosphate cytidylyltransferase B	PCYT1B	product of	Humans
DB00122	Choline	approved, nutraceutical	P22303	Acetylcholinesterase	ACHE	product of	Humans
DB00122	Choline	approved, nutraceutical	P49585	Choline-phosphate cytidylyltransferase A	PCYT1A	product of	Humans
DB00122	Choline	approved, nutraceutical	O14939	Phospholipase D2	PLD2	product of	Humans
DB00122	Choline	approved, nutraceutical	P06276	Cholinesterase	BCHE	product of	Humans
DB00122	Choline	approved, nutraceutical	Q13393	Phospholipase D1	PLD1	product of	Humans
DB00122	Choline	approved, nutraceutical	Q8TCT1	Phosphoethanolamine/phosphocholine phosphatase	PHOSPHO1	product of	Humans
DB00122	Choline	approved, nutraceutical	P36544	Neuronal acetylcholine receptor subunit alpha-7	CHRNA7	NA	Humans
DB00123	L-Lysine	approved, nutraceutical	P30825	High affinity cationic amino acid transporter 1	SLC7A1	NA	Humans
DB00123	L-Lysine	approved, nutraceutical	O43246	Cationic amino acid transporter 4	SLC7A4	NA	Humans
DB00123	L-Lysine	approved, nutraceutical	Q8WY07	Cationic amino acid transporter 3	SLC7A3	NA	Humans
DB00123	L-Lysine	approved, nutraceutical	P52569	Cationic amino acid transporter 2	SLC7A2	NA	Humans
DB00123	L-Lysine	approved, nutraceutical	Q15046	Lysine--tRNA ligase	KARS	NA	Humans
DB00125	L-Arginine	approved, nutraceutical	P29474	Nitric oxide synthase, endothelial	NOS3	NA	Humans
DB00125	L-Arginine	approved, nutraceutical	Q8WY07	Cationic amino acid transporter 3	SLC7A3	NA	Humans
DB00125	L-Arginine	approved, nutraceutical	Q96A70	Antizyme inhibitor 2	AZIN2	NA	Humans
DB00125	L-Arginine	approved, nutraceutical	P04424	Argininosuccinate lyase	ASL	NA	Humans
DB00125	L-Arginine	approved, nutraceutical	P35228	Nitric oxide synthase, inducible	NOS2	NA	Humans
DB00125	L-Arginine	approved, nutraceutical	P30825	High affinity cationic amino acid transporter 1	SLC7A1	NA	Humans
DB00125	L-Arginine	approved, nutraceutical	P78540	Arginase-2, mitochondrial	ARG2	NA	Humans
DB00125	L-Arginine	approved, nutraceutical	O43246	Cationic amino acid transporter 4	SLC7A4	NA	Humans
DB00125	L-Arginine	approved, nutraceutical	P00966	Argininosuccinate synthase	ASS1	NA	Humans
DB00126	Ascorbic acid	approved, nutraceutical	P09848	Lactase-phlorizin hydrolase	LCT	NA	Humans
DB00126	Ascorbic acid	approved, nutraceutical	Q54873	Hyaluronate lyase		NA	Streptococcus pneumoniae serotype 4 (strain ATCC BAA-334 / TIGR4)
DB00126	Ascorbic acid	approved, nutraceutical	NA	NA	NA	NA	Humans
DB00126	Ascorbic acid	approved, nutraceutical	P24300	Xylose isomerase	xylA	NA	Streptomyces rubiginosus
DB00126	Ascorbic acid	approved, nutraceutical	O00469	Procollagen-lysine,2-oxoglutarate 5-dioxygenase 2	PLOD2	NA	Humans
DB00126	Ascorbic acid	approved, nutraceutical	O14832	Phytanoyl-CoA dioxygenase, peroxisomal	PHYH	NA	Humans
DB00126	Ascorbic acid	approved, nutraceutical	O60568	Procollagen-lysine,2-oxoglutarate 5-dioxygenase 3	PLOD3	NA	Humans
DB00126	Ascorbic acid	approved, nutraceutical	O75936	Gamma-butyrobetaine dioxygenase	BBOX1	NA	Humans
DB00126	Ascorbic acid	approved, nutraceutical	P09172	Dopamine beta-hydroxylase	DBH	NA	Humans
DB00126	Ascorbic acid	approved, nutraceutical	P19021	Peptidyl-glycine alpha-amidating monooxygenase	PAM	NA	Humans
DB00126	Ascorbic acid	approved, nutraceutical	P13674	Prolyl 4-hydroxylase subunit alpha-1	P4HA1	NA	Humans
DB00126	Ascorbic acid	approved, nutraceutical	Q32P28	Prolyl 3-hydroxylase 1	P3H1	NA	Humans
DB00126	Ascorbic acid	approved, nutraceutical	Q6N063	2-oxoglutarate and iron-dependent oxygenase domain-containing protein 2	OGFOD2	NA	Humans
DB00126	Ascorbic acid	approved, nutraceutical	Q6NS38	DNA oxidative demethylase ALKBH2	ALKBH2	NA	Humans
DB00126	Ascorbic acid	approved, nutraceutical	Q8IVL5	Prolyl 3-hydroxylase 2	P3H2	NA	Humans
DB00126	Ascorbic acid	approved, nutraceutical	Q8IVL6	Prolyl 3-hydroxylase 3	P3H3	NA	Humans
DB00126	Ascorbic acid	approved, nutraceutical	Q8N543	Prolyl 3-hydroxylase OGFOD1	OGFOD1	NA	Humans
DB00126	Ascorbic acid	approved, nutraceutical	Q96KS0	Egl nine homolog 2	EGLN2	NA	Humans
DB00126	Ascorbic acid	approved, nutraceutical	Q96Q83	Alpha-ketoglutarate-dependent dioxygenase alkB homolog 3	ALKBH3	NA	Humans
DB00126	Ascorbic acid	approved, nutraceutical	Q9BY66	Lysine-specific demethylase 5D	KDM5D	NA	Humans
DB00126	Ascorbic acid	approved, nutraceutical	Q9GZT9	Egl nine homolog 1	EGLN1	NA	Humans
DB00126	Ascorbic acid	approved, nutraceutical	Q9UHI7	Solute carrier family 23 member 1	SLC23A1	NA	Humans
DB00126	Ascorbic acid	approved, nutraceutical	Q02809	Procollagen-lysine,2-oxoglutarate 5-dioxygenase 1	PLOD1	activator	Humans
DB00126	Ascorbic acid	approved, nutraceutical	Q9H6Z9	Egl nine homolog 3	EGLN3	NA	Humans
DB00126	Ascorbic acid	approved, nutraceutical	Q9NVH6	Trimethyllysine dioxygenase, mitochondrial	TMLHE	NA	Humans
DB00126	Ascorbic acid	approved, nutraceutical	Q9NXG6	Transmembrane prolyl 4-hydroxylase	P4HTM	NA	Humans
DB00127	Spermine	experimental, nutraceutical	P52788	Spermine synthase	SMS	ligand	Humans
DB00127	Spermine	experimental, nutraceutical	Q9NWM0	Spermine oxidase	SMOX	ligand	Humans
DB00127	Spermine	experimental, nutraceutical	NA	NA	NA	binder	Humans
DB00127	Spermine	experimental, nutraceutical	P11926	Ornithine decarboxylase	ODC1	product of	Humans
DB00127	Spermine	experimental, nutraceutical	P41180	Extracellular calcium-sensing receptor	CASR	NA	Humans
DB00127	Spermine	experimental, nutraceutical	P08588	Beta-1 adrenergic receptor	ADRB1	NA	Humans
DB00127	Spermine	experimental, nutraceutical	P07550	Beta-2 adrenergic receptor	ADRB2	NA	Humans
DB00128	Aspartic acid	approved, nutraceutical	P07998	Ribonuclease pancreatic	RNASE1	NA	Humans
DB00128	Aspartic acid	approved, nutraceutical	P61626	Lysozyme C	LYZ	NA	Humans
DB00128	Aspartic acid	approved, nutraceutical	Q9UJS0	Calcium-binding mitochondrial carrier protein Aralar2	SLC25A13	NA	Humans
DB00128	Aspartic acid	approved, nutraceutical	P17174	Aspartate aminotransferase, cytoplasmic	GOT1	NA	Humans
DB00128	Aspartic acid	approved, nutraceutical	P45381	Aspartoacylase	ASPA	NA	Humans
DB00128	Aspartic acid	approved, nutraceutical	P08243	Asparagine synthetase [glutamine-hydrolyzing]	ASNS	NA	Humans
DB00128	Aspartic acid	approved, nutraceutical	P00966	Argininosuccinate synthase	ASS1	NA	Humans
DB00128	Aspartic acid	approved, nutraceutical	Q03154	Aminoacylase-1	ACY1	NA	Humans
DB00128	Aspartic acid	approved, nutraceutical	P00505	Aspartate aminotransferase, mitochondrial	GOT2	NA	Humans
DB00128	Aspartic acid	approved, nutraceutical	P14868	Aspartate--tRNA ligase, cytoplasmic	DARS	NA	Humans
DB00128	Aspartic acid	approved, nutraceutical	O75746	Calcium-binding mitochondrial carrier protein Aralar1	SLC25A12	NA	Humans
DB00128	Aspartic acid	approved, nutraceutical	Q12797	Aspartyl/asparaginyl beta-hydroxylase	ASPH	NA	Humans
DB00128	Aspartic acid	approved, nutraceutical	P22234	Multifunctional protein ADE2	PAICS	NA	Humans
DB00128	Aspartic acid	approved, nutraceutical	P27708	CAD protein	CAD	NA	Humans
DB00128	Aspartic acid	approved, nutraceutical	P30520	Adenylosuccinate synthetase isozyme 2	ADSS	NA	Humans
DB00128	Aspartic acid	approved, nutraceutical	P43005	Excitatory amino acid transporter 3	SLC1A1	NA	Humans
DB00128	Aspartic acid	approved, nutraceutical	Q2TU84	Aspartate aminotransferase	GIG18	NA	Humans
DB00128	Aspartic acid	approved, nutraceutical	Q5T6L4	Argininosuccinate synthetase, isoform CRA_a	ASS	NA	Humans
DB00128	Aspartic acid	approved, nutraceutical	Q6PI48	Aspartate--tRNA ligase, mitochondrial	DARS2	NA	Humans
DB00128	Aspartic acid	approved, nutraceutical	Q7L266	Isoaspartyl peptidase/L-asparaginase	ASRGL1	NA	Humans
DB00128	Aspartic acid	approved, nutraceutical	Q8N142	Adenylosuccinate synthetase isozyme 1	ADSSL1	NA	Humans
DB00128	Aspartic acid	approved, nutraceutical	Q96HD9	N-acyl-aromatic-L-amino acid amidohydrolase (carboxylate-forming)	ACY3	NA	Humans
DB00129	Ornithine	approved, nutraceutical	P04181	Ornithine aminotransferase, mitochondrial	OAT	NA	Humans
DB00129	Ornithine	approved, nutraceutical	P00480	Ornithine carbamoyltransferase, mitochondrial	OTC	NA	Humans
DB00129	Ornithine	approved, nutraceutical	P05089	Arginase-1	ARG1	NA	Humans
DB00129	Ornithine	approved, nutraceutical	P54368	Ornithine decarboxylase antizyme 1	OAZ1	NA	Humans
DB00129	Ornithine	approved, nutraceutical	P52569	Cationic amino acid transporter 2	SLC7A2	NA	Humans
DB00129	Ornithine	approved, nutraceutical	Q9BXI2	Mitochondrial ornithine transporter 2	SLC25A2	NA	Humans
DB00129	Ornithine	approved, nutraceutical	O43246	Cationic amino acid transporter 4	SLC7A4	NA	Humans
DB00129	Ornithine	approved, nutraceutical	P30825	High affinity cationic amino acid transporter 1	SLC7A1	NA	Humans
DB00129	Ornithine	approved, nutraceutical	P78540	Arginase-2, mitochondrial	ARG2	NA	Humans
DB00129	Ornithine	approved, nutraceutical	Q9Y619	Mitochondrial ornithine transporter 1	SLC25A15	NA	Humans
DB00129	Ornithine	approved, nutraceutical	Q8WY07	Cationic amino acid transporter 3	SLC7A3	NA	Humans
DB00129	Ornithine	approved, nutraceutical	O95190	Ornithine decarboxylase antizyme 2	OAZ2	NA	Humans
DB00129	Ornithine	approved, nutraceutical	P50440	Glycine amidinotransferase, mitochondrial	GATM	NA	Humans
DB00129	Ornithine	approved, nutraceutical	Q9UMX2	Ornithine decarboxylase antizyme 3	OAZ3	NA	Humans
DB00130	L-Glutamine	approved, investigational, nutraceutical	P17812	CTP synthase 1	CTPS1	antagonist	Humans
DB00130	L-Glutamine	approved, investigational, nutraceutical	Q06203	Amidophosphoribosyltransferase	PPAT	product of	Humans
DB00130	L-Glutamine	approved, investigational, nutraceutical	P15104	Glutamine synthetase	GLUL	product of	Humans
DB00131	Adenosine phosphate	approved, investigational, nutraceutical	P16220	Cyclic AMP-responsive element-binding protein 1	CREB1	activator	Humans
DB00131	Adenosine phosphate	approved, investigational, nutraceutical	NA	NA	NA	component of	Humans
DB00131	Adenosine phosphate	approved, investigational, nutraceutical	P11309	Serine/threonine-protein kinase pim-1	PIM1	product of	Humans
DB00131	Adenosine phosphate	approved, investigational, nutraceutical	Q07343	cAMP-specific 3',5'-cyclic phosphodiesterase 4B	PDE4B	product of	Humans
DB00131	Adenosine phosphate	approved, investigational, nutraceutical	P06737	Glycogen phosphorylase, liver form	PYGL	activator	Humans
DB00131	Adenosine phosphate	approved, investigational, nutraceutical	Q9Y478	5'-AMP-activated protein kinase subunit beta-1	PRKAB1	activator	Humans
DB00131	Adenosine phosphate	approved, investigational, nutraceutical	P49773	Histidine triad nucleotide-binding protein 1	HINT1	product of	Humans
DB00131	Adenosine phosphate	approved, investigational, nutraceutical	Q08499	cAMP-specific 3',5'-cyclic phosphodiesterase 4D	PDE4D	product of	Humans
DB00131	Adenosine phosphate	approved, investigational, nutraceutical	Q9NUB1	Acetyl-coenzyme A synthetase 2-like, mitochondrial	ACSS1	product of	Humans
DB00131	Adenosine phosphate	approved, investigational, nutraceutical	Q9NR19	Acetyl-coenzyme A synthetase, cytoplasmic	ACSS2	product of	Humans
DB00131	Adenosine phosphate	approved, investigational, nutraceutical	Q13131	5'-AMP-activated protein kinase catalytic subunit alpha-1	PRKAA1	activator	Humans
DB00131	Adenosine phosphate	approved, investigational, nutraceutical	O43741	5'-AMP-activated protein kinase subunit beta-2	PRKAB2	activator	Humans
DB00131	Adenosine phosphate	approved, investigational, nutraceutical	Q08828	Adenylate cyclase type 1	ADCY1	product of	Humans
DB00131	Adenosine phosphate	approved, investigational, nutraceutical	P33121	Long-chain-fatty-acid--CoA ligase 1	ACSL1	product of	Humans
DB00131	Adenosine phosphate	approved, investigational, nutraceutical	P09467	Fructose-1,6-bisphosphatase 1	FBP1	antagonist, inhibitory allosteric modulator	Humans
DB00131	Adenosine phosphate	approved, investigational, nutraceutical	P55263	Adenosine kinase	ADK	product of	Humans
DB00132	Alpha-Linolenic Acid	approved, investigational, nutraceutical	O60427	Fatty acid desaturase 1	FADS1	ligand	Humans
DB00132	Alpha-Linolenic Acid	approved, investigational, nutraceutical	O95864	Fatty acid desaturase 2	FADS2	ligand	Humans
DB00132	Alpha-Linolenic Acid	approved, investigational, nutraceutical	P32418	Sodium/calcium exchanger 1	SLC8A1	NA	Humans
DB00132	Alpha-Linolenic Acid	approved, investigational, nutraceutical	Q8NER1	Transient receptor potential cation channel subfamily V member 1	TRPV1	NA	Humans
DB00132	Alpha-Linolenic Acid	approved, investigational, nutraceutical	Q9GZR5	Elongation of very long chain fatty acids protein 4	ELOVL4	NA	Humans
DB00132	Alpha-Linolenic Acid	approved, investigational, nutraceutical	Q07869	Peroxisome proliferator-activated receptor alpha	PPARA	NA	Humans
DB00132	Alpha-Linolenic Acid	approved, investigational, nutraceutical	Q96RI1	Bile acid receptor	NR1H4	agonist	Humans
DB00132	Alpha-Linolenic Acid	approved, investigational, nutraceutical	Q03181	Peroxisome proliferator-activated receptor delta	PPARD	NA	Humans
DB00132	Alpha-Linolenic Acid	approved, investigational, nutraceutical	P37231	Peroxisome proliferator-activated receptor gamma	PPARG	NA	Humans
DB00132	Alpha-Linolenic Acid	approved, investigational, nutraceutical	P19793	Retinoic acid receptor RXR-alpha	RXRA	NA	Humans
DB00133	Serine	approved, nutraceutical	P35520	Cystathionine beta-synthase	CBS	NA	Humans
DB00133	Serine	approved, nutraceutical	P20132	L-serine dehydratase/L-threonine deaminase	SDS	NA	Humans
DB00133	Serine	approved, nutraceutical	Q9GZT4	Serine racemase	SRR	NA	Humans
DB00133	Serine	approved, nutraceutical	O15270	Serine palmitoyltransferase 2	SPTLC2	NA	Humans
DB00133	Serine	approved, nutraceutical	O15269	Serine palmitoyltransferase 1	SPTLC1	NA	Humans
DB00133	Serine	approved, nutraceutical	P49591	Serine--tRNA ligase, cytoplasmic	SARS	NA	Humans
DB00133	Serine	approved, nutraceutical	P21549	Serine--pyruvate aminotransferase	AGXT	NA	Humans
DB00134	Methionine	approved, nutraceutical	Q9UBK8	Methionine synthase reductase	MTRR	product of	Humans
DB00134	Methionine	approved, nutraceutical	Q99707	Methionine synthase	MTR	product of	Humans
DB00134	Methionine	approved, nutraceutical	P50579	Methionine aminopeptidase 2	METAP2	product of	Humans
DB00134	Methionine	approved, nutraceutical	Q93088	Betaine--homocysteine S-methyltransferase 1	BHMT	product of	Humans
DB00134	Methionine	approved, nutraceutical	Q9H2M3	S-methylmethionine--homocysteine S-methyltransferase BHMT2	BHMT2	product of	Humans
DB00135	Tyrosine	approved, investigational, nutraceutical	P07101	Tyrosine 3-monooxygenase	TH	binder	Humans
DB00135	Tyrosine	approved, investigational, nutraceutical	Q9Y2Z4	Tyrosine--tRNA ligase, mitochondrial	YARS2	NA	Humans
DB00135	Tyrosine	approved, investigational, nutraceutical	P54577	Tyrosine--tRNA ligase, cytoplasmic	YARS	NA	Humans
DB00135	Tyrosine	approved, investigational, nutraceutical	P17735	Tyrosine aminotransferase	TAT	NA	Humans
DB00136	Calcitriol	approved, nutraceutical	P11473	Vitamin D3 receptor	VDR	antagonist	Humans
DB00136	Calcitriol	approved, nutraceutical	P31260	Homeobox protein Hox-A10	HOXA10	NA	Humans
DB00137	Lutein	approved, investigational, nutraceutical	NA	NA	NA	NA	NA
DB00138	Cystine	approved, nutraceutical	Q9UPY5	Cystine/glutamate transporter	SLC7A11	NA	Humans
DB00138	Cystine	approved, nutraceutical	O60931	Cystinosin	CTNS	NA	Humans
DB00138	Cystine	approved, nutraceutical	P82251	b(0,+)-type amino acid transporter 1	SLC7A9	NA	Humans
DB00138	Cystine	approved, nutraceutical	Q07837	Neutral and basic amino acid transport protein rBAT	SLC3A1	NA	Humans
DB00139	Succinic acid	approved, nutraceutical	Q99643	Succinate dehydrogenase cytochrome b560 subunit, mitochondrial	SDHC	NA	Humans
DB00139	Succinic acid	approved, nutraceutical	Q9BXA5	Succinate receptor 1	SUCNR1	NA	Humans
DB00139	Succinic acid	approved, nutraceutical	Q9BYC2	Succinyl-CoA:3-ketoacid coenzyme A transferase 2, mitochondrial	OXCT2	NA	Humans
DB00139	Succinic acid	approved, nutraceutical	Q9NVH6	Trimethyllysine dioxygenase, mitochondrial	TMLHE	NA	Humans
DB00139	Succinic acid	approved, nutraceutical	Q9P2R7	Succinyl-CoA ligase [ADP-forming] subunit beta, mitochondrial	SUCLA2	NA	Humans
DB00139	Succinic acid	approved, nutraceutical	Q9UBX3	Mitochondrial dicarboxylate carrier	SLC25A10	NA	Humans
DB00139	Succinic acid	approved, nutraceutical	P31040	Succinate dehydrogenase [ubiquinone] flavoprotein subunit, mitochondrial	SDHA	NA	Humans
DB00139	Succinic acid	approved, nutraceutical	O14756	17-beta-hydroxysteroid dehydrogenase type 6	HSD17B6	NA	Humans
DB00139	Succinic acid	approved, nutraceutical	Q8WWT9	Solute carrier family 13 member 3	SLC13A3	NA	Humans
DB00139	Succinic acid	approved, nutraceutical	Q13183	Solute carrier family 13 member 2	SLC13A2	NA	Humans
DB00139	Succinic acid	approved, nutraceutical	Q9BZW2	Solute carrier family 13 member 1	SLC13A1	NA	Humans
DB00139	Succinic acid	approved, nutraceutical	Q96I99	Succinyl-CoA ligase [GDP-forming] subunit beta, mitochondrial	SUCLG2	NA	Humans
DB00139	Succinic acid	approved, nutraceutical	O14521	Succinate dehydrogenase [ubiquinone] cytochrome b small subunit, mitochondrial	SDHD	NA	Humans
DB00139	Succinic acid	approved, nutraceutical	O15460	Prolyl 4-hydroxylase subunit alpha-2	P4HA2	NA	Humans
DB00139	Succinic acid	approved, nutraceutical	O60568	Procollagen-lysine,2-oxoglutarate 5-dioxygenase 3	PLOD3	NA	Humans
DB00139	Succinic acid	approved, nutraceutical	O75936	Gamma-butyrobetaine dioxygenase	BBOX1	NA	Humans
DB00139	Succinic acid	approved, nutraceutical	P13674	Prolyl 4-hydroxylase subunit alpha-1	P4HA1	NA	Humans
DB00139	Succinic acid	approved, nutraceutical	P21912	Succinate dehydrogenase [ubiquinone] iron-sulfur subunit, mitochondrial	SDHB	NA	Humans
DB00139	Succinic acid	approved, nutraceutical	P51649	Succinate-semialdehyde dehydrogenase, mitochondrial	ALDH5A1	inhibitor	Humans
DB00139	Succinic acid	approved, nutraceutical	P53597	Succinyl-CoA ligase [ADP/GDP-forming] subunit alpha, mitochondrial	SUCLG1	NA	Humans
DB00139	Succinic acid	approved, nutraceutical	P55809	Succinyl-CoA:3-ketoacid coenzyme A transferase 1, mitochondrial	OXCT1	NA	Humans
DB00139	Succinic acid	approved, nutraceutical	Q02809	Procollagen-lysine,2-oxoglutarate 5-dioxygenase 1	PLOD1	NA	Humans
DB00139	Succinic acid	approved, nutraceutical	Q12797	Aspartyl/asparaginyl beta-hydroxylase	ASPH	NA	Humans
DB00139	Succinic acid	approved, nutraceutical	Q32P28	Prolyl 3-hydroxylase 1	P3H1	NA	Humans
DB00139	Succinic acid	approved, nutraceutical	Q8IVL5	Prolyl 3-hydroxylase 2	P3H2	NA	Humans
DB00139	Succinic acid	approved, nutraceutical	Q8IVL6	Prolyl 3-hydroxylase 3	P3H3	NA	Humans
DB00140	Riboflavin	approved, investigational, nutraceutical, vet_approved	Q969G6	Riboflavin kinase	RFK	ligand	Humans
DB00140	Riboflavin	approved, investigational, nutraceutical, vet_approved	P0AFU8	Riboflavin synthase	ribC	other	Escherichia coli (strain K12)
DB00140	Riboflavin	approved, investigational, nutraceutical, vet_approved	P30043	Flavin reductase (NADPH)	BLVRB	product of	Humans
DB00141	N-Acetylglucosamine	approved, investigational, nutraceutical	O60512	Beta-1,4-galactosyltransferase 3	B4GALT3	NA	Humans
DB00141	N-Acetylglucosamine	approved, investigational, nutraceutical	O60513	Beta-1,4-galactosyltransferase 4	B4GALT4	NA	Humans
DB00141	N-Acetylglucosamine	approved, investigational, nutraceutical	O60909	Beta-1,4-galactosyltransferase 2	B4GALT2	NA	Humans
DB00141	N-Acetylglucosamine	approved, investigational, nutraceutical	Q9UJ70	N-acetyl-D-glucosamine kinase	NAGK	NA	Humans
DB00141	N-Acetylglucosamine	approved, investigational, nutraceutical	Q9UK23	N-acetylglucosamine-1-phosphodiester alpha-N-acetylglucosaminidase	NAGPA	NA	Humans
DB00141	N-Acetylglucosamine	approved, investigational, nutraceutical	P54802	Alpha-N-acetylglucosaminidase	NAGLU	activator	Humans
DB00141	N-Acetylglucosamine	approved, investigational, nutraceutical	P51606	N-acylglucosamine 2-epimerase	RENBP	NA	Humans
DB00141	N-Acetylglucosamine	approved, investigational, nutraceutical	P15291	Beta-1,4-galactosyltransferase 1	B4GALT1	NA	Humans
DB00142	Glutamic Acid	approved, nutraceutical	Q13255	Metabotropic glutamate receptor 1	GRM1	NA	Humans
DB00142	Glutamic Acid	approved, nutraceutical	Q14833	Metabotropic glutamate receptor 4	GRM4	NA	Humans
DB00142	Glutamic Acid	approved, nutraceutical	Q16099	Glutamate receptor ionotropic, kainate 4	GRIK4	NA	Humans
DB00142	Glutamic Acid	approved, nutraceutical	Q16478	Glutamate receptor ionotropic, kainate 5	GRIK5	NA	Humans
DB00142	Glutamic Acid	approved, nutraceutical	Q14831	Metabotropic glutamate receptor 7	GRM7	NA	Humans
DB00142	Glutamic Acid	approved, nutraceutical	O00222	Metabotropic glutamate receptor 8	GRM8	NA	Humans
DB00142	Glutamic Acid	approved, nutraceutical	O00341	Excitatory amino acid transporter 5	SLC1A7	NA	Humans
DB00142	Glutamic Acid	approved, nutraceutical	O14841	5-oxoprolinase	OPLAH	NA	Humans
DB00142	Glutamic Acid	approved, nutraceutical	O15067	Phosphoribosylformylglycinamidine synthase	PFAS	NA	Humans
DB00142	Glutamic Acid	approved, nutraceutical	O15382	Branched-chain-amino-acid aminotransferase, mitochondrial	BCAT2	NA	Humans
DB00142	Glutamic Acid	approved, nutraceutical	O15399	Glutamate receptor ionotropic, NMDA 2D	GRIN2D	NA	Humans
DB00142	Glutamic Acid	approved, nutraceutical	O43424	Glutamate receptor ionotropic, delta-2	GRID2	NA	Humans
DB00142	Glutamic Acid	approved, nutraceutical	O60391	Glutamate receptor ionotropic, NMDA 3B	GRIN3B	NA	Humans
DB00142	Glutamic Acid	approved, nutraceutical	O75879	Glutamyl-tRNA(Gln) amidotransferase subunit B, mitochondrial	GATB	NA	Humans
DB00142	Glutamic Acid	approved, nutraceutical	O94925	Glutaminase kidney isoform, mitochondrial	GLS	NA	Humans
DB00142	Glutamic Acid	approved, nutraceutical	P00505	Aspartate aminotransferase, mitochondrial	GOT2	NA	Humans
DB00142	Glutamic Acid	approved, nutraceutical	P07814	Bifunctional glutamate/proline--tRNA ligase	EPRS	NA	Humans
DB00142	Glutamic Acid	approved, nutraceutical	P08243	Asparagine synthetase [glutamine-hydrolyzing]	ASNS	NA	Humans
DB00142	Glutamic Acid	approved, nutraceutical	P15104	Glutamine synthetase	GLUL	NA	Humans
DB00142	Glutamic Acid	approved, nutraceutical	P17174	Aspartate aminotransferase, cytoplasmic	GOT1	NA	Humans
DB00142	Glutamic Acid	approved, nutraceutical	P17735	Tyrosine aminotransferase	TAT	NA	Humans
DB00142	Glutamic Acid	approved, nutraceutical	P24298	Alanine aminotransferase 1	GPT	NA	Humans
DB00142	Glutamic Acid	approved, nutraceutical	P38435	Vitamin K-dependent gamma-carboxylase	GGCX	NA	Humans
DB00142	Glutamic Acid	approved, nutraceutical	P43003	Excitatory amino acid transporter 1	SLC1A3	NA	Humans
DB00142	Glutamic Acid	approved, nutraceutical	P43004	Excitatory amino acid transporter 2	SLC1A2	NA	Humans
DB00142	Glutamic Acid	approved, nutraceutical	P43005	Excitatory amino acid transporter 3	SLC1A1	NA	Humans
DB00142	Glutamic Acid	approved, nutraceutical	P48506	Glutamate--cysteine ligase catalytic subunit	GCLC	NA	Humans
DB00142	Glutamic Acid	approved, nutraceutical	P48664	Excitatory amino acid transporter 4	SLC1A6	NA	Humans
DB00142	Glutamic Acid	approved, nutraceutical	P49448	Glutamate dehydrogenase 2, mitochondrial	GLUD2	NA	Humans
DB00142	Glutamic Acid	approved, nutraceutical	P49915	GMP synthase [glutamine-hydrolyzing]	GMPS	NA	Humans
DB00142	Glutamic Acid	approved, nutraceutical	P54687	Branched-chain-amino-acid aminotransferase, cytosolic	BCAT1	NA	Humans
DB00142	Glutamic Acid	approved, nutraceutical	P80404	4-aminobutyrate aminotransferase, mitochondrial	ABAT	NA	Humans
DB00142	Glutamic Acid	approved, nutraceutical	Q05586	Glutamate receptor ionotropic, NMDA 1	GRIN1	NA	Humans
DB00142	Glutamic Acid	approved, nutraceutical	Q05932	Folylpolyglutamate synthase, mitochondrial	FPGS	NA	Humans
DB00142	Glutamic Acid	approved, nutraceutical	Q07075	Glutamyl aminopeptidase	ENPEP	NA	Humans
DB00142	Glutamic Acid	approved, nutraceutical	Q12879	Glutamate receptor ionotropic, NMDA 2A	GRIN2A	NA	Humans
DB00142	Glutamic Acid	approved, nutraceutical	Q13224	Glutamate receptor ionotropic, NMDA 2B	GRIN2B	NA	Humans
DB00142	Glutamic Acid	approved, nutraceutical	Q14957	Glutamate receptor ionotropic, NMDA 2C	GRIN2C	NA	Humans
DB00142	Glutamic Acid	approved, nutraceutical	Q2TU84	Aspartate aminotransferase	GIG18	NA	Humans
DB00142	Glutamic Acid	approved, nutraceutical	Q5JPH6	Probable glutamate--tRNA ligase, mitochondrial	EARS2	NA	Humans
DB00142	Glutamic Acid	approved, nutraceutical	Q5TDP6	Lengsin	LGSN	NA	Humans
DB00142	Glutamic Acid	approved, nutraceutical	Q6IA69	Glutamine-dependent NAD(+) synthetase	NADSYN1	NA	Humans
DB00142	Glutamic Acid	approved, nutraceutical	Q6YP21	Kynurenine--oxoglutarate transaminase 3	CCBL2	NA	Humans
DB00142	Glutamic Acid	approved, nutraceutical	Q8N159	N-acetylglutamate synthase, mitochondrial	NAGS	NA	Humans
DB00142	Glutamic Acid	approved, nutraceutical	Q8N5Z0	Kynurenine/alpha-aminoadipate aminotransferase, mitochondrial	AADAT	NA	Humans
DB00142	Glutamic Acid	approved, nutraceutical	Q8TCU5	Glutamate receptor ionotropic, NMDA 3A	GRIN3A	NA	Humans
DB00142	Glutamic Acid	approved, nutraceutical	Q8TD30	Alanine aminotransferase 2	GPT2	NA	Humans
DB00142	Glutamic Acid	approved, nutraceutical	Q9H1K4	Mitochondrial glutamate carrier 2	SLC25A18	NA	Humans
DB00142	Glutamic Acid	approved, nutraceutical	Q9H936	Mitochondrial glutamate carrier 1	SLC25A22	NA	Humans
DB00142	Glutamic Acid	approved, nutraceutical	Q9UDR5	Alpha-aminoadipic semialdehyde synthase, mitochondrial	AASS	NA	Humans
DB00142	Glutamic Acid	approved, nutraceutical	Q9UI32	Glutaminase liver isoform, mitochondrial	GLS2	NA	Humans
DB00142	Glutamic Acid	approved, nutraceutical	Q9ULA0	Aspartyl aminopeptidase	DNPEP	NA	Humans
DB00142	Glutamic Acid	approved, nutraceutical	Q9ULK0	Glutamate receptor ionotropic, delta-1	GRID1	NA	Humans
DB00142	Glutamic Acid	approved, nutraceutical	Q9UPY5	Cystine/glutamate transporter	SLC7A11	NA	Humans
DB00142	Glutamic Acid	approved, nutraceutical	Q9Y646	Carboxypeptidase Q	CPQ	NA	Humans
DB00142	Glutamic Acid	approved, nutraceutical	Q9Y617	Phosphoserine aminotransferase	PSAT1	NA	Humans
DB00142	Glutamic Acid	approved, nutraceutical	P00367	Glutamate dehydrogenase 1, mitochondrial	GLUD1	NA	Humans
DB00142	Glutamic Acid	approved, nutraceutical	P39086	Glutamate receptor ionotropic, kainate 1	GRIK1	NA	Humans
DB00142	Glutamic Acid	approved, nutraceutical	P42261	Glutamate receptor 1	GRIA1	NA	Humans
DB00142	Glutamic Acid	approved, nutraceutical	P48507	Glutamate--cysteine ligase regulatory subunit	GCLM	NA	Humans
DB00142	Glutamic Acid	approved, nutraceutical	Q04609	Glutamate carboxypeptidase 2	FOLH1	NA	Humans
DB00142	Glutamic Acid	approved, nutraceutical	Q05329	Glutamate decarboxylase 2	GAD2	NA	Humans
DB00142	Glutamic Acid	approved, nutraceutical	Q99259	Glutamate decarboxylase 1	GAD1	NA	Humans
DB00142	Glutamic Acid	approved, nutraceutical	O95954	Formimidoyltransferase-cyclodeaminase	FTCD	NA	Humans
DB00142	Glutamic Acid	approved, nutraceutical	P42262	Glutamate receptor 2	GRIA2	NA	Humans
DB00142	Glutamic Acid	approved, nutraceutical	P42263	Glutamate receptor 3	GRIA3	NA	Humans
DB00142	Glutamic Acid	approved, nutraceutical	P48058	Glutamate receptor 4	GRIA4	NA	Humans
DB00142	Glutamic Acid	approved, nutraceutical	P54886	Delta-1-pyrroline-5-carboxylate synthase	ALDH18A1	NA	Humans
DB00142	Glutamic Acid	approved, nutraceutical	Q13002	Glutamate receptor ionotropic, kainate 2	GRIK2	NA	Humans
DB00142	Glutamic Acid	approved, nutraceutical	Q13003	Glutamate receptor ionotropic, kainate 3	GRIK3	NA	Humans
DB00143	Glutathione	approved, investigational, nutraceutical	O14880	Microsomal glutathione S-transferase 3	MGST3	NA	Humans
DB00143	Glutathione	approved, investigational, nutraceutical	O60760	Hematopoietic prostaglandin D synthase	HPGDS	NA	Humans
DB00143	Glutathione	approved, investigational, nutraceutical	O95881	Thioredoxin domain-containing protein 12	TXNDC12	NA	Humans
DB00143	Glutathione	approved, investigational, nutraceutical	P08263	Glutathione S-transferase A1	GSTA1	NA	Humans
DB00143	Glutathione	approved, investigational, nutraceutical	P09210	Glutathione S-transferase A2	GSTA2	NA	Humans
DB00143	Glutathione	approved, investigational, nutraceutical	P10620	Microsomal glutathione S-transferase 1	MGST1	NA	Humans
DB00143	Glutathione	approved, investigational, nutraceutical	P10768	S-formylglutathione hydrolase	ESD	NA	Humans
DB00143	Glutathione	approved, investigational, nutraceutical	P19440	Gamma-glutamyltranspeptidase 1	GGT1	NA	Humans
DB00143	Glutathione	approved, investigational, nutraceutical	P28161	Glutathione S-transferase Mu 2	GSTM2	NA	Humans
DB00143	Glutathione	approved, investigational, nutraceutical	P35754	Glutaredoxin-1	GLRX	NA	Humans
DB00143	Glutathione	approved, investigational, nutraceutical	P36969	Phospholipid hydroperoxide glutathione peroxidase, mitochondrial	GPX4	cofactor	Humans
DB00143	Glutathione	approved, investigational, nutraceutical	P46439	Glutathione S-transferase Mu 5	GSTM5	NA	Humans
DB00143	Glutathione	approved, investigational, nutraceutical	P59796	Glutathione peroxidase 6	GPX6	cofactor	Humans
DB00143	Glutathione	approved, investigational, nutraceutical	Q16775	Hydroxyacylglutathione hydrolase, mitochondrial	HAGH	NA	Humans
DB00143	Glutathione	approved, investigational, nutraceutical	Q6NSD4	Glutathione peroxidase	GPX1	NA	Humans
DB00143	Glutathione	approved, investigational, nutraceutical	Q8TED1	Probable glutathione peroxidase 8	GPX8	NA	Humans
DB00143	Glutathione	approved, investigational, nutraceutical	Q96SL4	Glutathione peroxidase 7	GPX7	cofactor	Humans
DB00143	Glutathione	approved, investigational, nutraceutical	Q99735	Microsomal glutathione S-transferase 2	MGST2	NA	Humans
DB00143	Glutathione	approved, investigational, nutraceutical	Q9H4Y5	Glutathione S-transferase omega-2	GSTO2	NA	Humans
DB00143	Glutathione	approved, investigational, nutraceutical	Q9NS18	Glutaredoxin-2, mitochondrial	GLRX2	NA	Humans
DB00143	Glutathione	approved, investigational, nutraceutical	Q04760	Lactoylglutathione lyase	GLO1	NA	Humans
DB00143	Glutathione	approved, investigational, nutraceutical	Q16873	Leukotriene C4 synthase	LTC4S	NA	Humans
DB00143	Glutathione	approved, investigational, nutraceutical	P00390	Glutathione reductase, mitochondrial	GSR	NA	Humans
DB00143	Glutathione	approved, investigational, nutraceutical	P48637	Glutathione synthetase	GSS	NA	Humans
DB00143	Glutathione	approved, investigational, nutraceutical	P09488	Glutathione S-transferase Mu 1	GSTM1	NA	Humans
DB00143	Glutathione	approved, investigational, nutraceutical	Q9Y2Q3	Glutathione S-transferase kappa 1	GSTK1	NA	Humans
DB00143	Glutathione	approved, investigational, nutraceutical	Q16772	Glutathione S-transferase A3	GSTA3	NA	Humans
DB00143	Glutathione	approved, investigational, nutraceutical	P21266	Glutathione S-transferase Mu 3	GSTM3	NA	Humans
DB00143	Glutathione	approved, investigational, nutraceutical	O15217	Glutathione S-transferase A4	GSTA4	NA	Humans
DB00143	Glutathione	approved, investigational, nutraceutical	Q03013	Glutathione S-transferase Mu 4	GSTM4	NA	Humans
DB00143	Glutathione	approved, investigational, nutraceutical	Q7RTV2	Glutathione S-transferase A5	GSTA5	NA	Humans
DB00143	Glutathione	approved, investigational, nutraceutical	P09211	Glutathione S-transferase P	GSTP1	NA	Humans
DB00143	Glutathione	approved, investigational, nutraceutical	P78417	Glutathione S-transferase omega-1	GSTO1	NA	Humans
DB00143	Glutathione	approved, investigational, nutraceutical	P07203	Glutathione peroxidase 1	GPX1	cofactor	Humans
DB00143	Glutathione	approved, investigational, nutraceutical	P18283	Glutathione peroxidase 2	GPX2	cofactor	Humans
DB00143	Glutathione	approved, investigational, nutraceutical	P30711	Glutathione S-transferase theta-1	GSTT1	NA	Humans
DB00143	Glutathione	approved, investigational, nutraceutical	O43708	Maleylacetoacetate isomerase	GSTZ1	NA	Humans
DB00143	Glutathione	approved, investigational, nutraceutical	O75715	Epididymal secretory glutathione peroxidase	GPX5	cofactor	Humans
DB00143	Glutathione	approved, investigational, nutraceutical	P22352	Glutathione peroxidase 3	GPX3	cofactor	Humans
DB00143	Glutathione	approved, investigational, nutraceutical	P15121	Aldose reductase	AKR1B1	NA	Humans
DB00143	Glutathione	approved, investigational, nutraceutical	P14780	Matrix metalloproteinase-9	MMP9	NA	Humans
DB00143	Glutathione	approved, investigational, nutraceutical	P08684	Cytochrome P450 3A4	CYP3A4	NA	Humans
DB00144	Phosphatidyl serine	approved, investigational, nutraceutical	P49619	Diacylglycerol kinase gamma	DGKG	NA	Humans
DB00144	Phosphatidyl serine	approved, investigational, nutraceutical	Q16760	Diacylglycerol kinase delta	DGKD	NA	Humans
DB00144	Phosphatidyl serine	approved, investigational, nutraceutical	Q9BVG9	Phosphatidylserine synthase 2	PTDSS2	NA	Humans
DB00144	Phosphatidyl serine	approved, investigational, nutraceutical	Q9NXE4	Sphingomyelin phosphodiesterase 4	SMPD4	NA	Humans
DB00144	Phosphatidyl serine	approved, investigational, nutraceutical	Q9NY59	Sphingomyelin phosphodiesterase 3	SMPD3	NA	Humans
DB00144	Phosphatidyl serine	approved, investigational, nutraceutical	Q9Y2Q0	Phospholipid-transporting ATPase IA	ATP8A1	NA	Humans
DB00144	Phosphatidyl serine	approved, investigational, nutraceutical	P17252	Protein kinase C alpha type	PRKCA	NA	Humans
DB00144	Phosphatidyl serine	approved, investigational, nutraceutical	P48651	Phosphatidylserine synthase 1	PTDSS1	NA	Humans
DB00144	Phosphatidyl serine	approved, investigational, nutraceutical	Q9UG56	Phosphatidylserine decarboxylase proenzyme	PISD	NA	Humans
DB00144	Phosphatidyl serine	approved, investigational, nutraceutical	Q8WTV0	Scavenger receptor class B member 1	SCARB1	NA	Humans
DB00145	Glycine	approved, nutraceutical, vet_approved	O75600	2-amino-3-ketobutyrate coenzyme A ligase, mitochondrial	GCAT	NA	Humans
DB00145	Glycine	approved, nutraceutical, vet_approved	P13196	5-aminolevulinate synthase, nonspecific, mitochondrial	ALAS1	NA	Humans
DB00145	Glycine	approved, nutraceutical, vet_approved	P22557	5-aminolevulinate synthase, erythroid-specific, mitochondrial	ALAS2	NA	Humans
DB00145	Glycine	approved, nutraceutical, vet_approved	P23434	Glycine cleavage system H protein, mitochondrial	GCSH	NA	Humans
DB00145	Glycine	approved, nutraceutical, vet_approved	P41250	Glycine--tRNA ligase	GARS	NA	Humans
DB00145	Glycine	approved, nutraceutical, vet_approved	Q12879	Glutamate receptor ionotropic, NMDA 2A	GRIN2A	antagonist	Humans
DB00145	Glycine	approved, nutraceutical, vet_approved	Q14032	Bile acid-CoA:amino acid N-acyltransferase	BAAT	NA	Humans
DB00145	Glycine	approved, nutraceutical, vet_approved	Q14330	N-arachidonyl glycine receptor	GPR18	NA	Humans
DB00145	Glycine	approved, nutraceutical, vet_approved	P48637	Glutathione synthetase	GSS	NA	Humans
DB00145	Glycine	approved, nutraceutical, vet_approved	Q14957	Glutamate receptor ionotropic, NMDA 2C	GRIN2C	NA	Humans
DB00145	Glycine	approved, nutraceutical, vet_approved	Q53ET4	Serine hydroxymethyltransferase		NA	Humans
DB00145	Glycine	approved, nutraceutical, vet_approved	Q6IB77	Glycine N-acyltransferase	GLYAT	NA	Humans
DB00145	Glycine	approved, nutraceutical, vet_approved	Q7Z2H8	Proton-coupled amino acid transporter 1	SLC36A1	NA	Humans
DB00145	Glycine	approved, nutraceutical, vet_approved	P34897	Serine hydroxymethyltransferase, mitochondrial	SHMT2	NA	Humans
DB00145	Glycine	approved, nutraceutical, vet_approved	Q8WU03	Glycine N-acyltransferase-like protein 2	GLYATL2	NA	Humans
DB00145	Glycine	approved, nutraceutical, vet_approved	Q969I3	Glycine N-acyltransferase-like protein 1	GLYATL1	NA	Humans
DB00145	Glycine	approved, nutraceutical, vet_approved	Q9BYV1	Alanine--glyoxylate aminotransferase 2, mitochondrial	AGXT2	NA	Humans
DB00145	Glycine	approved, nutraceutical, vet_approved	Q9H598	Vesicular inhibitory amino acid transporter	SLC32A1	NA	Humans
DB00145	Glycine	approved, nutraceutical, vet_approved	Q9P0Z9	Peroxisomal sarcosine oxidase	PIPOX	NA	Humans
DB00145	Glycine	approved, nutraceutical, vet_approved	Q9Y345	Sodium- and chloride-dependent glycine transporter 2	SLC6A5	NA	Humans
DB00145	Glycine	approved, nutraceutical, vet_approved	O60391	Glutamate receptor ionotropic, NMDA 3B	GRIN3B	NA	Humans
DB00145	Glycine	approved, nutraceutical, vet_approved	P23378	Glycine dehydrogenase (decarboxylating), mitochondrial	GLDC	NA	Humans
DB00145	Glycine	approved, nutraceutical, vet_approved	P48067	Sodium- and chloride-dependent glycine transporter 1	SLC6A9	NA	Humans
DB00145	Glycine	approved, nutraceutical, vet_approved	P23415	Glycine receptor subunit alpha-1	GLRA1	NA	Humans
DB00145	Glycine	approved, nutraceutical, vet_approved	P21549	Serine--pyruvate aminotransferase	AGXT	NA	Humans
DB00145	Glycine	approved, nutraceutical, vet_approved	P48167	Glycine receptor subunit beta	GLRB	NA	Humans
DB00145	Glycine	approved, nutraceutical, vet_approved	P34896	Serine hydroxymethyltransferase, cytosolic	SHMT1	NA	Humans
DB00145	Glycine	approved, nutraceutical, vet_approved	O75311	Glycine receptor subunit alpha-3	GLRA3	NA	Humans
DB00145	Glycine	approved, nutraceutical, vet_approved	P23416	Glycine receptor subunit alpha-2	GLRA2	NA	Humans
DB00145	Glycine	approved, nutraceutical, vet_approved	Q14749	Glycine N-methyltransferase	GNMT	NA	Humans
DB00145	Glycine	approved, nutraceutical, vet_approved	P50440	Glycine amidinotransferase, mitochondrial	GATM	NA	Humans
DB00146	Calcifediol	approved, nutraceutical	P11473	Vitamin D3 receptor	VDR	agonist	Humans
DB00147	Pyridoxal	experimental, nutraceutical	O00764	Pyridoxal kinase	PDXK	NA	Humans
DB00148	Creatine	approved, investigational, nutraceutical	P06732	Creatine kinase M-type	CKM	ligand	Humans
DB00148	Creatine	approved, investigational, nutraceutical	P12532	Creatine kinase U-type, mitochondrial	CKMT1A	ligand	Humans
DB00148	Creatine	approved, investigational, nutraceutical	P12277	Creatine kinase B-type	CKB	ligand	Humans
DB00148	Creatine	approved, investigational, nutraceutical	P17540	Creatine kinase S-type, mitochondrial	CKMT2	ligand	Humans
DB00148	Creatine	approved, investigational, nutraceutical	P48029	Sodium- and chloride-dependent creatine transporter 1	SLC6A8	NA	Humans
DB00148	Creatine	approved, investigational, nutraceutical	Q14353	Guanidinoacetate N-methyltransferase	GAMT	product of	Humans
DB00149	L-Leucine	approved, nutraceutical	Q15031	Probable leucine--tRNA ligase, mitochondrial	LARS2	NA	Humans
DB00149	L-Leucine	approved, nutraceutical	O15382	Branched-chain-amino-acid aminotransferase, mitochondrial	BCAT2	NA	Humans
DB00149	L-Leucine	approved, nutraceutical	P54687	Branched-chain-amino-acid aminotransferase, cytosolic	BCAT1	NA	Humans
DB00149	L-Leucine	approved, nutraceutical	O60294	tRNA wybutosine-synthesizing protein 4	LCMT2	NA	Humans
DB00149	L-Leucine	approved, nutraceutical	Q9UIC8	Leucine carboxyl methyltransferase 1	LCMT1	NA	Humans
DB00149	L-Leucine	approved, nutraceutical	Q9P2J5	Leucine--tRNA ligase, cytoplasmic	LARS	NA	Humans
DB00150	L-Tryptophan	approved, nutraceutical, withdrawn	Q9UGM6	Tryptophan--tRNA ligase, mitochondrial	WARS2	inhibitor	Humans
DB00150	L-Tryptophan	approved, nutraceutical, withdrawn	P00953	Tryptophan--tRNA ligase	trpS	inhibitor	Geobacillus stearothermophilus
DB00150	L-Tryptophan	approved, nutraceutical, withdrawn	P23381	Tryptophan--tRNA ligase, cytoplasmic	WARS	inhibitor	Humans
DB00151	L-Cysteine	approved, nutraceutical	P48507	Glutamate--cysteine ligase regulatory subunit	GCLM	NA	Humans
DB00151	L-Cysteine	approved, nutraceutical	P48506	Glutamate--cysteine ligase catalytic subunit	GCLC	NA	Humans
DB00151	L-Cysteine	approved, nutraceutical	P17174	Aspartate aminotransferase, cytoplasmic	GOT1	NA	Humans
DB00151	L-Cysteine	approved, nutraceutical	P32929	Cystathionine gamma-lyase	CTH	NA	Humans
DB00151	L-Cysteine	approved, nutraceutical	P35520	Cystathionine beta-synthase	CBS	NA	Humans
DB00151	L-Cysteine	approved, nutraceutical	P49589	Cysteine--tRNA ligase, cytoplasmic	CARS	NA	Humans
DB00151	L-Cysteine	approved, nutraceutical	P16455	Methylated-DNA--protein-cysteine methyltransferase	MGMT	NA	Humans
DB00151	L-Cysteine	approved, nutraceutical	P48637	Glutathione synthetase	GSS	NA	Humans
DB00151	L-Cysteine	approved, nutraceutical	Q9BZV2	Thiamine transporter 2	SLC19A3	NA	Humans
DB00151	L-Cysteine	approved, nutraceutical	Q9HA77	Probable cysteine--tRNA ligase, mitochondrial	CARS2	NA	Humans
DB00151	L-Cysteine	approved, nutraceutical	Q9Y600	Cysteine sulfinic acid decarboxylase	CSAD	NA	Humans
DB00151	L-Cysteine	approved, nutraceutical	Q9Y697	Cysteine desulfurase, mitochondrial	NFS1	NA	Humans
DB00151	L-Cysteine	approved, nutraceutical	Q16878	Cysteine dioxygenase type 1	CDO1	NA	Humans
DB00152	Thiamine	approved, investigational, nutraceutical, vet_approved	Q9H3S4	Thiamin pyrophosphokinase 1	TPK1	ligand	Humans
DB00152	Thiamine	approved, investigational, nutraceutical, vet_approved	O60779	Thiamine transporter 1	SLC19A2	binder	Humans
DB00153	Ergocalciferol	approved, nutraceutical	P11473	Vitamin D3 receptor	VDR	agonist	Humans
DB00153	Ergocalciferol	approved, nutraceutical	Q06432	Voltage-dependent calcium channel gamma-1 subunit	CACNG1	inducer	Humans
DB00154	Dihomo-gamma-linolenic acid	investigational, nutraceutical	P23219	Prostaglandin G/H synthase 1	PTGS1	inhibitor	Humans
DB00154	Dihomo-gamma-linolenic acid	investigational, nutraceutical	P35354	Prostaglandin G/H synthase 2	PTGS2	NA	Humans
DB00155	L-Citrulline	approved, investigational, nutraceutical	P00966	Argininosuccinate synthase	ASS1	NA	Humans
DB00155	L-Citrulline	approved, investigational, nutraceutical	O95865	N(G),N(G)-dimethylarginine dimethylaminohydrolase 2	DDAH2	NA	Humans
DB00155	L-Citrulline	approved, investigational, nutraceutical	Q5T6L4	Argininosuccinate synthetase, isoform CRA_a	ASS	NA	Humans
DB00155	L-Citrulline	approved, investigational, nutraceutical	O94760	N(G),N(G)-dimethylarginine dimethylaminohydrolase 1	DDAH1	NA	Humans
DB00155	L-Citrulline	approved, investigational, nutraceutical	P00480	Ornithine carbamoyltransferase, mitochondrial	OTC	NA	Humans
DB00155	L-Citrulline	approved, investigational, nutraceutical	P29475	Nitric oxide synthase, brain	NOS1	NA	Humans
DB00155	L-Citrulline	approved, investigational, nutraceutical	P35228	Nitric oxide synthase, inducible	NOS2	NA	Humans
DB00155	L-Citrulline	approved, investigational, nutraceutical	P29474	Nitric oxide synthase, endothelial	NOS3	NA	Humans
DB00155	L-Citrulline	approved, investigational, nutraceutical	Q6TGC4	Protein-arginine deiminase type-6	PADI6	NA	Humans
DB00155	L-Citrulline	approved, investigational, nutraceutical	Q9ULC6	Protein-arginine deiminase type-1	PADI1	NA	Humans
DB00155	L-Citrulline	approved, investigational, nutraceutical	Q9ULW8	Protein-arginine deiminase type-3	PADI3	NA	Humans
DB00155	L-Citrulline	approved, investigational, nutraceutical	Q9Y2J8	Protein-arginine deiminase type-2	PADI2	NA	Humans
DB00155	L-Citrulline	approved, investigational, nutraceutical	Q9UM07	Protein-arginine deiminase type-4	PADI4	NA	Humans
DB00156	L-Threonine	approved, nutraceutical	Q8IYQ7	Threonine synthase-like 1	THNSL1	NA	Humans
DB00156	L-Threonine	approved, nutraceutical	P26639	Threonine--tRNA ligase, cytoplasmic	TARS	NA	Humans
DB00156	L-Threonine	approved, nutraceutical	Q9BW92	Threonine--tRNA ligase, mitochondrial	TARS2	NA	Humans
DB00157	NADH	approved, nutraceutical	O60701	UDP-glucose 6-dehydrogenase	UGDH	NA	Humans
DB00157	NADH	approved, nutraceutical	P07327	Alcohol dehydrogenase 1A	ADH1A	NA	Humans
DB00157	NADH	approved, nutraceutical	Q00796	Sorbitol dehydrogenase	SORD	NA	Humans
DB00157	NADH	approved, nutraceutical	P08319	Alcohol dehydrogenase 4	ADH4	NA	Humans
DB00157	NADH	approved, nutraceutical	P00326	Alcohol dehydrogenase 1C	ADH1C	NA	Humans
DB00157	NADH	approved, nutraceutical	P00325	Alcohol dehydrogenase 1B	ADH1B	NA	Humans
DB00157	NADH	approved, nutraceutical	P40394	Alcohol dehydrogenase class 4 mu/sigma chain	ADH7	NA	Humans
DB00157	NADH	approved, nutraceutical	P21695	Glycerol-3-phosphate dehydrogenase [NAD(+)], cytoplasmic	GPD1	NA	Humans
DB00157	NADH	approved, nutraceutical	Q6ZMR3	L-lactate dehydrogenase A-like 6A	LDHAL6A	NA	Humans
DB00157	NADH	approved, nutraceutical	P11766	Alcohol dehydrogenase class-3	ADH5	NA	Humans
DB00157	NADH	approved, nutraceutical	P15121	Aldose reductase	AKR1B1	NA	Humans
DB00157	NADH	approved, nutraceutical	Q99714	3-hydroxyacyl-CoA dehydrogenase type-2	HSD17B10	NA	Humans
DB00157	NADH	approved, nutraceutical	P40926	Malate dehydrogenase, mitochondrial	MDH2	NA	Humans
DB00157	NADH	approved, nutraceutical	P00338	L-lactate dehydrogenase A chain	LDHA	NA	Humans
DB00157	NADH	approved, nutraceutical	P23368	NAD-dependent malic enzyme, mitochondrial	ME2	NA	Humans
DB00157	NADH	approved, nutraceutical	P51659	Peroxisomal multifunctional enzyme type 2	HSD17B4	NA	Humans
DB00157	NADH	approved, nutraceutical	Q9BYZ2	L-lactate dehydrogenase A-like 6B	LDHAL6B	NA	Humans
DB00157	NADH	approved, nutraceutical	P07864	L-lactate dehydrogenase C chain	LDHC	NA	Humans
DB00157	NADH	approved, nutraceutical	P07195	L-lactate dehydrogenase B chain	LDHB	NA	Humans
DB00157	NADH	approved, nutraceutical	Q08426	Peroxisomal bifunctional enzyme	EHHADH	NA	Humans
DB00157	NADH	approved, nutraceutical	Q16836	Hydroxyacyl-coenzyme A dehydrogenase, mitochondrial	HADH	NA	Humans
DB00157	NADH	approved, nutraceutical	Q16798	NADP-dependent malic enzyme, mitochondrial	ME3	NA	Humans
DB00157	NADH	approved, nutraceutical	Q02338	D-beta-hydroxybutyrate dehydrogenase, mitochondrial	BDH1	NA	Humans
DB00157	NADH	approved, nutraceutical	P40925	Malate dehydrogenase, cytoplasmic	MDH1	NA	Humans
DB00157	NADH	approved, nutraceutical	P31937	3-hydroxyisobutyrate dehydrogenase, mitochondrial	HIBADH	NA	Humans
DB00157	NADH	approved, nutraceutical	P37058	Testosterone 17-beta-dehydrogenase 3	HSD17B3	NA	Humans
DB00157	NADH	approved, nutraceutical	P04035	3-hydroxy-3-methylglutaryl-coenzyme A reductase	HMGCR	NA	Humans
DB00157	NADH	approved, nutraceutical	P48163	NADP-dependent malic enzyme	ME1	NA	Humans
DB00157	NADH	approved, nutraceutical	O43175	D-3-phosphoglycerate dehydrogenase	PHGDH	NA	Humans
DB00157	NADH	approved, nutraceutical	P56937	3-keto-steroid reductase	HSD17B7	NA	Humans
DB00157	NADH	approved, nutraceutical	P51553	Isocitrate dehydrogenase [NAD] subunit gamma, mitochondrial	IDH3G	NA	Humans
DB00157	NADH	approved, nutraceutical	O43837	Isocitrate dehydrogenase [NAD] subunit beta, mitochondrial	IDH3B	NA	Humans
DB00157	NADH	approved, nutraceutical	P50213	Isocitrate dehydrogenase [NAD] subunit alpha, mitochondrial	IDH3A	NA	Humans
DB00157	NADH	approved, nutraceutical	P14061	Estradiol 17-beta-dehydrogenase 1	HSD17B1	NA	Humans
DB00157	NADH	approved, nutraceutical	P37059	Estradiol 17-beta-dehydrogenase 2	HSD17B2	NA	Humans
DB00157	NADH	approved, nutraceutical	Q92781	11-cis retinol dehydrogenase	RDH5	NA	Humans
DB00157	NADH	approved, nutraceutical	O95479	GDH/6PGL endoplasmic bifunctional protein	H6PD	NA	Humans
DB00157	NADH	approved, nutraceutical	Q92506	Estradiol 17-beta-dehydrogenase 8	HSD17B8	NA	Humans
DB00157	NADH	approved, nutraceutical	P17516	Aldo-keto reductase family 1 member C4	AKR1C4	NA	Humans
DB00157	NADH	approved, nutraceutical	P12268	Inosine-5'-monophosphate dehydrogenase 2	IMPDH2	NA	Humans
DB00157	NADH	approved, nutraceutical	P42330	Aldo-keto reductase family 1 member C3	AKR1C3	NA	Humans
DB00157	NADH	approved, nutraceutical	P15428	15-hydroxyprostaglandin dehydrogenase [NAD(+)]	HPGD	NA	Humans
DB00157	NADH	approved, nutraceutical	Q13630	GDP-L-fucose synthase	TSTA3	NA	Humans
DB00157	NADH	approved, nutraceutical	Q04828	Aldo-keto reductase family 1 member C1	AKR1C1	NA	Humans
DB00157	NADH	approved, nutraceutical	P28845	Corticosteroid 11-beta-dehydrogenase isozyme 1	HSD11B1	NA	Humans
DB00157	NADH	approved, nutraceutical	P26439	3 beta-hydroxysteroid dehydrogenase/Delta 5-->4-isomerase type 2	HSD3B2	NA	Humans
DB00157	NADH	approved, nutraceutical	P14060	3 beta-hydroxysteroid dehydrogenase/Delta 5-->4-isomerase type 1	HSD3B1	NA	Humans
DB00157	NADH	approved, nutraceutical	P20839	Inosine-5'-monophosphate dehydrogenase 1	IMPDH1	NA	Humans
DB00157	NADH	approved, nutraceutical	P40939	Trifunctional enzyme subunit alpha, mitochondrial	HADHA	NA	Humans
DB00157	NADH	approved, nutraceutical	P05091	Aldehyde dehydrogenase, mitochondrial	ALDH2	NA	Humans
DB00157	NADH	approved, nutraceutical	P80365	Corticosteroid 11-beta-dehydrogenase isozyme 2	HSD11B2	NA	Humans
DB00157	NADH	approved, nutraceutical	P52895	Aldo-keto reductase family 1 member C2	AKR1C2	NA	Humans
DB00157	NADH	approved, nutraceutical	Q15738	Sterol-4-alpha-carboxylate 3-dehydrogenase, decarboxylating	NSDHL	NA	Humans
DB00157	NADH	approved, nutraceutical	P48448	Aldehyde dehydrogenase family 3 member B2	ALDH3B2	NA	Humans
DB00157	NADH	approved, nutraceutical	Q02252	Methylmalonate-semialdehyde dehydrogenase [acylating], mitochondrial	ALDH6A1	NA	Humans
DB00157	NADH	approved, nutraceutical	P30838	Aldehyde dehydrogenase, dimeric NADP-preferring	ALDH3A1	NA	Humans
DB00157	NADH	approved, nutraceutical	P00352	Retinal dehydrogenase 1	ALDH1A1	NA	Humans
DB00157	NADH	approved, nutraceutical	O14556	Glyceraldehyde-3-phosphate dehydrogenase, testis-specific	GAPDHS	NA	Humans
DB00157	NADH	approved, nutraceutical	P49189	4-trimethylaminobutyraldehyde dehydrogenase	ALDH9A1	NA	Humans
DB00157	NADH	approved, nutraceutical	P47895	Aldehyde dehydrogenase family 1 member A3	ALDH1A3	NA	Humans
DB00157	NADH	approved, nutraceutical	P30837	Aldehyde dehydrogenase X, mitochondrial	ALDH1B1	NA	Humans
DB00157	NADH	approved, nutraceutical	P43353	Aldehyde dehydrogenase family 3 member B1	ALDH3B1	NA	Humans
DB00157	NADH	approved, nutraceutical	P04406	Glyceraldehyde-3-phosphate dehydrogenase	GAPDH	NA	Humans
DB00157	NADH	approved, nutraceutical	O94788	Retinal dehydrogenase 2	ALDH1A2	NA	Humans
DB00157	NADH	approved, nutraceutical	P51648	Fatty aldehyde dehydrogenase	ALDH3A2	NA	Humans
DB00157	NADH	approved, nutraceutical	P51649	Succinate-semialdehyde dehydrogenase, mitochondrial	ALDH5A1	NA	Humans
DB00157	NADH	approved, nutraceutical	P49419	Alpha-aminoadipic semialdehyde dehydrogenase	ALDH7A1	NA	Humans
DB00157	NADH	approved, nutraceutical	P30043	Flavin reductase (NADPH)	BLVRB	NA	Humans
DB00157	NADH	approved, nutraceutical	Q96C36	Pyrroline-5-carboxylate reductase 2	PYCR2	NA	Humans
DB00157	NADH	approved, nutraceutical	P32322	Pyrroline-5-carboxylate reductase 1, mitochondrial	PYCR1	NA	Humans
DB00157	NADH	approved, nutraceutical	P00367	Glutamate dehydrogenase 1, mitochondrial	GLUD1	NA	Humans
DB00157	NADH	approved, nutraceutical	P11177	Pyruvate dehydrogenase E1 component subunit beta, mitochondrial	PDHB	NA	Humans
DB00157	NADH	approved, nutraceutical	P29803	Pyruvate dehydrogenase E1 component subunit alpha, testis-specific form, mitochondrial	PDHA2	NA	Humans
DB00157	NADH	approved, nutraceutical	P08559	Pyruvate dehydrogenase E1 component subunit alpha, somatic form, mitochondrial	PDHA1	NA	Humans
DB00157	NADH	approved, nutraceutical	P53004	Biliverdin reductase A	BLVRA	NA	Humans
DB00157	NADH	approved, nutraceutical	P16219	Short-chain specific acyl-CoA dehydrogenase, mitochondrial	ACADS	NA	Humans
DB00157	NADH	approved, nutraceutical	P00374	Dihydrofolate reductase	DHFR	NA	Humans
DB00157	NADH	approved, nutraceutical	Q02218	2-oxoglutarate dehydrogenase, mitochondrial	OGDH	NA	Humans
DB00157	NADH	approved, nutraceutical	P49448	Glutamate dehydrogenase 2, mitochondrial	GLUD2	NA	Humans
DB00157	NADH	approved, nutraceutical	Q9UBM7	7-dehydrocholesterol reductase	DHCR7	NA	Humans
DB00157	NADH	approved, nutraceutical	P16083	Ribosyldihydronicotinamide dehydrogenase [quinone]	NQO2	NA	Humans
DB00157	NADH	approved, nutraceutical	P03891	NADH-ubiquinone oxidoreductase chain 2	MT-ND2	binder	Humans
DB00157	NADH	approved, nutraceutical	Q9UDR5	Alpha-aminoadipic semialdehyde synthase, mitochondrial	AASS	NA	Humans
DB00157	NADH	approved, nutraceutical	P03897	NADH-ubiquinone oxidoreductase chain 3	MT-ND3	binder	Humans
DB00157	NADH	approved, nutraceutical	O75251	NADH dehydrogenase [ubiquinone] iron-sulfur protein 7, mitochondrial	NDUFS7	NA	Humans
DB00157	NADH	approved, nutraceutical	P11586	C-1-tetrahydrofolate synthase, cytoplasmic	MTHFD1	NA	Humans
DB00157	NADH	approved, nutraceutical	P13995	Bifunctional methylenetetrahydrofolate dehydrogenase/cyclohydrolase, mitochondrial	MTHFD2	NA	Humans
DB00157	NADH	approved, nutraceutical	P30038	Delta-1-pyrroline-5-carboxylate dehydrogenase, mitochondrial	ALDH4A1	NA	Humans
DB00157	NADH	approved, nutraceutical	P00387	NADH-cytochrome b5 reductase 3	CYB5R3	NA	Humans
DB00157	NADH	approved, nutraceutical	Q86Y39	NADH dehydrogenase [ubiquinone] 1 alpha subcomplex subunit 11	NDUFA11	NA	Humans
DB00157	NADH	approved, nutraceutical	P03905	NADH-ubiquinone oxidoreductase chain 4	MT-ND4	NA	Humans
DB00157	NADH	approved, nutraceutical	P09417	Dihydropteridine reductase	QDPR	NA	Humans
DB00157	NADH	approved, nutraceutical	P03886	NADH-ubiquinone oxidoreductase chain 1	MT-ND1	binder	Humans
DB00157	NADH	approved, nutraceutical	Q13423	NAD(P) transhydrogenase, mitochondrial	NNT	NA	Humans
DB00157	NADH	approved, nutraceutical	Q16718	NADH dehydrogenase [ubiquinone] 1 alpha subcomplex subunit 5	NDUFA5	NA	Humans
DB00157	NADH	approved, nutraceutical	Q16795	NADH dehydrogenase [ubiquinone] 1 alpha subcomplex subunit 9, mitochondrial	NDUFA9	NA	Humans
DB00157	NADH	approved, nutraceutical	P03901	NADH-ubiquinone oxidoreductase chain 4L	MT-ND4L	NA	Humans
DB00157	NADH	approved, nutraceutical	O95299	NADH dehydrogenase [ubiquinone] 1 alpha subcomplex subunit 10, mitochondrial	NDUFA10	NA	Humans
DB00157	NADH	approved, nutraceutical	O95182	NADH dehydrogenase [ubiquinone] 1 alpha subcomplex subunit 7	NDUFA7	NA	Humans
DB00157	NADH	approved, nutraceutical	O15239	NADH dehydrogenase [ubiquinone] 1 alpha subcomplex subunit 1	NDUFA1	NA	Humans
DB00157	NADH	approved, nutraceutical	P03923	NADH-ubiquinone oxidoreductase chain 6	MT-ND6	NA	Humans
DB00157	NADH	approved, nutraceutical	P03915	NADH-ubiquinone oxidoreductase chain 5	MT-ND5	NA	Humans
DB00157	NADH	approved, nutraceutical	O00483	Cytochrome c oxidase subunit NDUFA4	NDUFA4	NA	Humans
DB00157	NADH	approved, nutraceutical	P56556	NADH dehydrogenase [ubiquinone] 1 alpha subcomplex subunit 6	NDUFA6	NA	Humans
DB00157	NADH	approved, nutraceutical	O14561	Acyl carrier protein, mitochondrial	NDUFAB1	NA	Humans
DB00157	NADH	approved, nutraceutical	O43678	NADH dehydrogenase [ubiquinone] 1 alpha subcomplex subunit 2	NDUFA2	NA	Humans
DB00157	NADH	approved, nutraceutical	P51970	NADH dehydrogenase [ubiquinone] 1 alpha subcomplex subunit 8	NDUFA8	NA	Humans
DB00157	NADH	approved, nutraceutical	O95167	NADH dehydrogenase [ubiquinone] 1 alpha subcomplex subunit 3	NDUFA3	NA	Humans
DB00157	NADH	approved, nutraceutical	O95169	NADH dehydrogenase [ubiquinone] 1 beta subcomplex subunit 8, mitochondrial	NDUFB8	NA	Humans
DB00157	NADH	approved, nutraceutical	O95298	NADH dehydrogenase [ubiquinone] 1 subunit C2	NDUFC2	NA	Humans
DB00157	NADH	approved, nutraceutical	O75438	NADH dehydrogenase [ubiquinone] 1 beta subcomplex subunit 1	NDUFB1	NA	Humans
DB00157	NADH	approved, nutraceutical	P28331	NADH-ubiquinone oxidoreductase 75 kDa subunit, mitochondrial	NDUFS1	NA	Humans
DB00157	NADH	approved, nutraceutical	O96000	NADH dehydrogenase [ubiquinone] 1 beta subcomplex subunit 10	NDUFB10	NA	Humans
DB00157	NADH	approved, nutraceutical	O95168	NADH dehydrogenase [ubiquinone] 1 beta subcomplex subunit 4	NDUFB4	NA	Humans
DB00157	NADH	approved, nutraceutical	O43676	NADH dehydrogenase [ubiquinone] 1 beta subcomplex subunit 3	NDUFB3	NA	Humans
DB00157	NADH	approved, nutraceutical	O95178	NADH dehydrogenase [ubiquinone] 1 beta subcomplex subunit 2, mitochondrial	NDUFB2	NA	Humans
DB00157	NADH	approved, nutraceutical	P17568	NADH dehydrogenase [ubiquinone] 1 beta subcomplex subunit 7	NDUFB7	NA	Humans
DB00157	NADH	approved, nutraceutical	Q9Y6M9	NADH dehydrogenase [ubiquinone] 1 beta subcomplex subunit 9	NDUFB9	NA	Humans
DB00157	NADH	approved, nutraceutical	O75306	NADH dehydrogenase [ubiquinone] iron-sulfur protein 2, mitochondrial	NDUFS2	NA	Humans
DB00157	NADH	approved, nutraceutical	O43674	NADH dehydrogenase [ubiquinone] 1 beta subcomplex subunit 5, mitochondrial	NDUFB5	NA	Humans
DB00157	NADH	approved, nutraceutical	O43677	NADH dehydrogenase [ubiquinone] 1 subunit C1, mitochondrial	NDUFC1	NA	Humans
DB00157	NADH	approved, nutraceutical	O95139	NADH dehydrogenase [ubiquinone] 1 beta subcomplex subunit 6	NDUFB6	NA	Humans
DB00157	NADH	approved, nutraceutical	P56181	NADH dehydrogenase [ubiquinone] flavoprotein 3, mitochondrial	NDUFV3	NA	Humans
DB00157	NADH	approved, nutraceutical	P09622	Dihydrolipoyl dehydrogenase, mitochondrial	DLD	NA	Humans
DB00157	NADH	approved, nutraceutical	O75489	NADH dehydrogenase [ubiquinone] iron-sulfur protein 3, mitochondrial	NDUFS3	NA	Humans
DB00157	NADH	approved, nutraceutical	P00390	Glutathione reductase, mitochondrial	GSR	NA	Humans
DB00157	NADH	approved, nutraceutical	Q9UI09	NADH dehydrogenase [ubiquinone] 1 alpha subcomplex subunit 12	NDUFA12	NA	Humans
DB00157	NADH	approved, nutraceutical	O43920	NADH dehydrogenase [ubiquinone] iron-sulfur protein 5	NDUFS5	NA	Humans
DB00157	NADH	approved, nutraceutical	O43181	NADH dehydrogenase [ubiquinone] iron-sulfur protein 4, mitochondrial	NDUFS4	NA	Humans
DB00157	NADH	approved, nutraceutical	P49821	NADH dehydrogenase [ubiquinone] flavoprotein 1, mitochondrial	NDUFV1	NA	Humans
DB00157	NADH	approved, nutraceutical	P19404	NADH dehydrogenase [ubiquinone] flavoprotein 2, mitochondrial	NDUFV2	NA	Humans
DB00157	NADH	approved, nutraceutical	Q9P0J0	NADH dehydrogenase [ubiquinone] 1 alpha subcomplex subunit 13	NDUFA13	NA	Humans
DB00157	NADH	approved, nutraceutical	Q16878	Cysteine dioxygenase type 1	CDO1	NA	Humans
DB00157	NADH	approved, nutraceutical	O75380	NADH dehydrogenase [ubiquinone] iron-sulfur protein 6, mitochondrial	NDUFS6	NA	Humans
DB00157	NADH	approved, nutraceutical	Q9NRX3	NADH dehydrogenase [ubiquinone] 1 alpha subcomplex subunit 4-like 2	NDUFA4L2	NA	Humans
DB00157	NADH	approved, nutraceutical	O00217	NADH dehydrogenase [ubiquinone] iron-sulfur protein 8, mitochondrial	NDUFS8	NA	Humans
DB00157	NADH	approved, nutraceutical	Q02928	Cytochrome P450 4A11	CYP4A11	NA	Humans
DB00157	NADH	approved, nutraceutical	P10515	Dihydrolipoyllysine-residue acetyltransferase component of pyruvate dehydrogenase complex, mitochondrial	DLAT	NA	Humans
DB00157	NADH	approved, nutraceutical	P48728	Aminomethyltransferase, mitochondrial	AMT	NA	Humans
DB00157	NADH	approved, nutraceutical	Q15800	Methylsterol monooxygenase 1	MSMO1	NA	Humans
DB00157	NADH	approved, nutraceutical	P09601	Heme oxygenase 1	HMOX1	NA	Humans
DB00157	NADH	approved, nutraceutical	P30519	Heme oxygenase 2	HMOX2	NA	Humans
DB00157	NADH	approved, nutraceutical	P05093	Steroid 17-alpha-hydroxylase/17,20 lyase	CYP17A1	NA	Humans
DB00157	NADH	approved, nutraceutical	P14679	Tyrosinase	TYR	NA	Humans
DB00158	Folic acid	approved, nutraceutical, vet_approved	P41439	Folate receptor gamma	FOLR3	binder	Humans
DB00158	Folic acid	approved, nutraceutical, vet_approved	P14207	Folate receptor beta	FOLR2	binder	Humans
DB00158	Folic acid	approved, nutraceutical, vet_approved	P15328	Folate receptor alpha	FOLR1	NA	Humans
DB00159	Icosapent	approved, nutraceutical	P35354	Prostaglandin G/H synthase 2	PTGS2	inhibitor	Humans
DB00159	Icosapent	approved, nutraceutical	P23219	Prostaglandin G/H synthase 1	PTGS1	inhibitor	Humans
DB00159	Icosapent	approved, nutraceutical	P37231	Peroxisome proliferator-activated receptor gamma	PPARG	agonist	Humans
DB00159	Icosapent	approved, nutraceutical	Q03181	Peroxisome proliferator-activated receptor delta	PPARD	agonist	Humans
DB00159	Icosapent	approved, nutraceutical	O60427	Fatty acid desaturase 1	FADS1	agonist	Humans
DB00159	Icosapent	approved, nutraceutical	O60488	Long-chain-fatty-acid--CoA ligase 4	ACSL4	inducer	Humans
DB00159	Icosapent	approved, nutraceutical	O95573	Long-chain-fatty-acid--CoA ligase 3	ACSL3	inducer	Humans
DB00159	Icosapent	approved, nutraceutical	O14842	Free fatty acid receptor 1	FFAR1	agonist	Humans
DB00159	Icosapent	approved, nutraceutical	P32418	Sodium/calcium exchanger 1	SLC8A1	inhibitor	Humans
DB00159	Icosapent	approved, nutraceutical	Q8NER1	Transient receptor potential cation channel subfamily V member 1	TRPV1	inducer	Humans
DB00159	Icosapent	approved, nutraceutical	Q07869	Peroxisome proliferator-activated receptor alpha	PPARA	NA	Humans
DB00160	L-Alanine	approved, nutraceutical	P21549	Serine--pyruvate aminotransferase	AGXT	NA	Humans
DB00160	L-Alanine	approved, nutraceutical	P80404	4-aminobutyrate aminotransferase, mitochondrial	ABAT	inhibitor	Humans
DB00160	L-Alanine	approved, nutraceutical	Q16719	Kynureninase	KYNU	NA	Humans
DB00160	L-Alanine	approved, nutraceutical	Q5JTZ9	Alanine--tRNA ligase, mitochondrial	AARS2	NA	Humans
DB00160	L-Alanine	approved, nutraceutical	Q8IUZ5	5-phosphohydroxy-L-lysine phospho-lyase	PHYKPL	NA	Humans
DB00160	L-Alanine	approved, nutraceutical	Q8TD30	Alanine aminotransferase 2	GPT2	NA	Humans
DB00160	L-Alanine	approved, nutraceutical	P24298	Alanine aminotransferase 1	GPT	NA	Humans
DB00160	L-Alanine	approved, nutraceutical	Q9Y697	Cysteine desulfurase, mitochondrial	NFS1	NA	Humans
DB00160	L-Alanine	approved, nutraceutical	Q7Z2H8	Proton-coupled amino acid transporter 1	SLC36A1	NA	Humans
DB00160	L-Alanine	approved, nutraceutical	Q9UHI5	Large neutral amino acids transporter small subunit 2	SLC7A8	NA	Humans
DB00160	L-Alanine	approved, nutraceutical	Q9BYV1	Alanine--glyoxylate aminotransferase 2, mitochondrial	AGXT2	NA	Humans
DB00160	L-Alanine	approved, nutraceutical	P49588	Alanine--tRNA ligase, cytoplasmic	AARS	NA	Humans
DB00160	L-Alanine	approved, nutraceutical	P43007	Neutral amino acid transporter A	SLC1A4	NA	Humans
DB00161	L-Valine	approved, nutraceutical	P05166	Propionyl-CoA carboxylase beta chain, mitochondrial	PCCB	NA	Humans
DB00161	L-Valine	approved, nutraceutical	P54687	Branched-chain-amino-acid aminotransferase, cytosolic	BCAT1	NA	Humans
DB00161	L-Valine	approved, nutraceutical	P26640	Valine--tRNA ligase	VARS	NA	Humans
DB00162	Vitamin A	approved, nutraceutical, vet_approved	Q96NR8	Retinol dehydrogenase 12	RDH12	NA	Humans
DB00162	Vitamin A	approved, nutraceutical, vet_approved	O75911	Short-chain dehydrogenase/reductase 3	DHRS3	NA	Humans
DB00162	Vitamin A	approved, nutraceutical, vet_approved	P47895	Aldehyde dehydrogenase family 1 member A3	ALDH1A3	NA	Humans
DB00162	Vitamin A	approved, nutraceutical, vet_approved	Q6NUM9	All-trans-retinol 13,14-reductase	RETSAT	NA	Humans
DB00162	Vitamin A	approved, nutraceutical, vet_approved	Q8TC12	Retinol dehydrogenase 11	RDH11	NA	Humans
DB00162	Vitamin A	approved, nutraceutical, vet_approved	Q9BTZ2	Dehydrogenase/reductase SDR family member 4	DHRS4	NA	Humans
DB00162	Vitamin A	approved, nutraceutical, vet_approved	Q9HBH5	Retinol dehydrogenase 14	RDH14	NA	Humans
DB00162	Vitamin A	approved, nutraceutical, vet_approved	Q9NYR8	Retinol dehydrogenase 8	RDH8	NA	Humans
DB00162	Vitamin A	approved, nutraceutical, vet_approved	O95237	Lecithin retinol acyltransferase	LRAT	NA	Humans
DB00162	Vitamin A	approved, nutraceutical, vet_approved	P09455	Retinol-binding protein 1	RBP1	NA	Humans
DB00162	Vitamin A	approved, nutraceutical, vet_approved	Q92781	11-cis retinol dehydrogenase	RDH5	NA	Humans
DB00162	Vitamin A	approved, nutraceutical, vet_approved	Q8NBN7	Retinol dehydrogenase 13	RDH13	NA	Humans
DB00162	Vitamin A	approved, nutraceutical, vet_approved	P10745	Retinol-binding protein 3	RBP3	NA	Humans
DB00162	Vitamin A	approved, nutraceutical, vet_approved	O94788	Retinal dehydrogenase 2	ALDH1A2	NA	Humans
DB00162	Vitamin A	approved, nutraceutical, vet_approved	P00352	Retinal dehydrogenase 1	ALDH1A1	NA	Humans
DB00162	Vitamin A	approved, nutraceutical, vet_approved	P12271	Retinaldehyde-binding protein 1	RLBP1	NA	Humans
DB00162	Vitamin A	approved, nutraceutical, vet_approved	P05090	Apolipoprotein D	APOD	NA	Humans
DB00162	Vitamin A	approved, nutraceutical, vet_approved	O60760	Hematopoietic prostaglandin D synthase	HPGDS	NA	Humans
DB00163	Vitamin E	approved, nutraceutical, vet_approved	O75469	Nuclear receptor subfamily 1 group I member 2	NR1I2	NA	Humans
DB00163	Vitamin E	approved, nutraceutical, vet_approved	P05771	Protein kinase C beta type	PRKCB	NA	Humans
DB00163	Vitamin E	approved, nutraceutical, vet_approved	P09917	Arachidonate 5-lipoxygenase	ALOX5	NA	Humans
DB00163	Vitamin E	approved, nutraceutical, vet_approved	P17252	Protein kinase C alpha type	PRKCA	NA	Humans
DB00163	Vitamin E	approved, nutraceutical, vet_approved	P23743	Diacylglycerol kinase alpha	DGKA	NA	Humans
DB00163	Vitamin E	approved, nutraceutical, vet_approved	P62714	Serine/threonine-protein phosphatase 2A catalytic subunit beta isoform	PPP2CB	NA	Humans
DB00163	Vitamin E	approved, nutraceutical, vet_approved	P67775	Serine/threonine-protein phosphatase 2A catalytic subunit alpha isoform	PPP2CA	NA	Humans
DB00163	Vitamin E	approved, nutraceutical, vet_approved	Q9UDX3	SEC14-like protein 4	SEC14L4	NA	Humans
DB00163	Vitamin E	approved, nutraceutical, vet_approved	Q9UDX4	SEC14-like protein 3	SEC14L3	NA	Humans
DB00163	Vitamin E	approved, nutraceutical, vet_approved	O76054	SEC14-like protein 2	SEC14L2	NA	Humans
DB00165	Pyridoxine	approved, investigational, nutraceutical, vet_approved	O00764	Pyridoxal kinase	PDXK	ligand	Humans
DB00166	Lipoic Acid	approved, investigational, nutraceutical	Q9Y234	Lipoyltransferase 1, mitochondrial	LIPT1	NA	Humans
DB00166	Lipoic Acid	approved, investigational, nutraceutical	O43766	Lipoyl synthase, mitochondrial	LIAS	NA	Humans
DB00166	Lipoic Acid	approved, investigational, nutraceutical	Q9Y289	Sodium-dependent multivitamin transporter	SLC5A6	NA	Humans
DB00167	Isoleucine	approved, investigational, nutraceutical	Q9NSE4	Isoleucine--tRNA ligase, mitochondrial	IARS2	NA	Humans
DB00167	Isoleucine	approved, investigational, nutraceutical	P45954	Short/branched chain specific acyl-CoA dehydrogenase, mitochondrial	ACADSB	NA	Humans
DB00167	Isoleucine	approved, investigational, nutraceutical	P54687	Branched-chain-amino-acid aminotransferase, cytosolic	BCAT1	NA	Humans
DB00167	Isoleucine	approved, investigational, nutraceutical	O15382	Branched-chain-amino-acid aminotransferase, mitochondrial	BCAT2	NA	Humans
DB00167	Isoleucine	approved, investigational, nutraceutical	P41252	Isoleucine--tRNA ligase, cytoplasmic	IARS	NA	Humans
DB00168	Aspartame	investigational, nutraceutical	Q8NER1	Transient receptor potential cation channel subfamily V member 1	TRPV1	inducer	Humans
DB00168	Aspartame	investigational, nutraceutical	Q8TE23	Taste receptor type 1 member 2	TAS1R2	agonist	Humans
DB00168	Aspartame	investigational, nutraceutical	Q7RTX0	Taste receptor type 1 member 3	TAS1R3	NA	Humans
DB00169	Cholecalciferol	approved, nutraceutical	P11473	Vitamin D3 receptor	VDR	agonist	Humans
DB00170	Menadione	approved, nutraceutical	P38435	Vitamin K-dependent gamma-carboxylase	GGCX	cofactor	Humans
DB00170	Menadione	approved, nutraceutical	Q9BQB6	Vitamin K epoxide reductase complex subunit 1	VKORC1	cofactor	Humans
DB00170	Menadione	approved, nutraceutical	Q8N0U8	Vitamin K epoxide reductase complex subunit 1-like protein 1	VKORC1L1	cofactor	Humans
DB00170	Menadione	approved, nutraceutical	P00734	Prothrombin	F2	activator	Humans
DB00170	Menadione	approved, nutraceutical	P08709	Coagulation factor VII	F7	activator	Humans
DB00170	Menadione	approved, nutraceutical	P00740	Coagulation factor IX	F9	activator	Humans
DB00170	Menadione	approved, nutraceutical	P00742	Coagulation factor X	F10	activator	Humans
DB00170	Menadione	approved, nutraceutical	P04070	Vitamin K-dependent protein C	PROC	activator	Humans
DB00170	Menadione	approved, nutraceutical	P07225	Vitamin K-dependent protein S	PROS1	activator	Humans
DB00170	Menadione	approved, nutraceutical	P22891	Vitamin K-dependent protein Z	PROZ	activator	Humans
DB00170	Menadione	approved, nutraceutical	P16083	Ribosyldihydronicotinamide dehydrogenase [quinone]	NQO2	NA	Humans
DB00170	Menadione	approved, nutraceutical	P15559	NAD(P)H dehydrogenase [quinone] 1	NQO1	NA	Humans
DB00170	Menadione	approved, nutraceutical	P02818	Osteocalcin	BGLAP	agonist	Humans
DB00171	ATP	investigational, nutraceutical	P42684	Abelson tyrosine-protein kinase 2	ABL2	inhibitor	Humans
DB00171	ATP	investigational, nutraceutical	P08183	Multidrug resistance protein 1	ABCB1	NA	Humans
DB00171	ATP	investigational, nutraceutical	P45844	ATP-binding cassette sub-family G member 1	ABCG1	NA	Humans
DB00171	ATP	investigational, nutraceutical	Q92887	Canalicular multispecific organic anion transporter 1	ABCC2	NA	Humans
DB00171	ATP	investigational, nutraceutical	O95477	ATP-binding cassette sub-family A member 1	ABCA1	NA	Humans
DB00171	ATP	investigational, nutraceutical	Q9NR19	Acetyl-coenzyme A synthetase, cytoplasmic	ACSS2	NA	Humans
DB00171	ATP	investigational, nutraceutical	Q9UM73	ALK tyrosine kinase receptor	ALK	NA	Humans
DB00171	ATP	investigational, nutraceutical	Q13564	NEDD8-activating enzyme E1 regulatory subunit	NAE1	NA	Humans
DB00171	ATP	investigational, nutraceutical	Q13131	5'-AMP-activated protein kinase catalytic subunit alpha-1	PRKAA1	NA	Humans
DB00171	ATP	investigational, nutraceutical	P10398	Serine/threonine-protein kinase A-Raf	ARAF	NA	Humans
DB00171	ATP	investigational, nutraceutical	P37023	Serine/threonine-protein kinase receptor R3	ACVRL1	NA	Humans
DB00171	ATP	investigational, nutraceutical	P33121	Long-chain-fatty-acid--CoA ligase 1	ACSL1	NA	Humans
DB00171	ATP	investigational, nutraceutical	P49902	Cytosolic purine 5'-nucleotidase	NT5C2	NA	Humans
DB00171	ATP	investigational, nutraceutical	O43681	ATPase ASNA1	ASNA1	NA	Humans
DB00171	ATP	investigational, nutraceutical	O60706	ATP-binding cassette sub-family C member 9	ABCC9	NA	Humans
DB00171	ATP	investigational, nutraceutical	P31749	RAC-alpha serine/threonine-protein kinase	AKT1	NA	Humans
DB00171	ATP	investigational, nutraceutical	P25098	Beta-adrenergic receptor kinase 1	ADRBK1	NA	Humans
DB00171	ATP	investigational, nutraceutical	O14727	Apoptotic protease-activating factor 1	APAF1	NA	Humans
DB00171	ATP	investigational, nutraceutical	Q9NUB1	Acetyl-coenzyme A synthetase 2-like, mitochondrial	ACSS1	NA	Humans
DB00171	ATP	investigational, nutraceutical	P36896	Activin receptor type-1B	ACVR1B	NA	Humans
DB00171	ATP	investigational, nutraceutical	Q04771	Activin receptor type-1	ACVR1	NA	Humans
DB00171	ATP	investigational, nutraceutical	O95342	Bile salt export pump	ABCB11	NA	Humans
DB00171	ATP	investigational, nutraceutical	P08243	Asparagine synthetase [glutamine-hydrolyzing]	ASNS	NA	Humans
DB00171	ATP	investigational, nutraceutical	Q96Q40	Cyclin-dependent kinase 15	CDK15	NA	Humans
DB00171	ATP	investigational, nutraceutical	P12235	ADP/ATP translocase 1	SLC25A4	NA	Humans
DB00171	ATP	investigational, nutraceutical	Q09428	ATP-binding cassette sub-family C member 8	ABCC8	NA	Humans
DB00171	ATP	investigational, nutraceutical	P00966	Argininosuccinate synthase	ASS1	NA	Humans
DB00171	ATP	investigational, nutraceutical	Q9Y4W6	AFG3-like protein 2	AFG3L2	NA	Humans
DB00171	ATP	investigational, nutraceutical	P35626	Beta-adrenergic receptor kinase 2	ADRBK2	NA	Humans
DB00171	ATP	investigational, nutraceutical	Q16671	Anti-Muellerian hormone type-2 receptor	AMHR2	NA	Humans
DB00171	ATP	investigational, nutraceutical	Q07912	Activated CDC42 kinase 1	TNK2	NA	Humans
DB00171	ATP	investigational, nutraceutical	P00519	Tyrosine-protein kinase ABL1	ABL1	inhibitor	Humans
DB00171	ATP	investigational, nutraceutical	Q08828	Adenylate cyclase type 1	ADCY1	NA	Humans
DB00171	ATP	investigational, nutraceutical	O95255	Multidrug resistance-associated protein 6	ABCC6	NA	Humans
DB00171	ATP	investigational, nutraceutical	O15439	Multidrug resistance-associated protein 4	ABCC4	NA	Humans
DB00171	ATP	investigational, nutraceutical	P33527	Multidrug resistance-associated protein 1	ABCC1	NA	Humans
[truncated: 23,621 more rows]

[truncated: 8 more sheets: RA_drugs_defined_by_DrugBank, Clinicaltrials.gov drugs, Fig_3_network_proximity_outcome, Fig_3_fold_change_evaluation, Intracellular centrality, Final_drug_candidates, Additional_gene_sets_of_interes, Centrality_effect_on_drug_rank]
