# Supplementary material for: scDrugPrio: a framework for the analysis of single-cell transcriptomics to address multiple problems in precision medicine in immune-mediated inflammatory diseases
Source: Genome Med. 2024 Mar 20;16:42. doi: 10.1186/s13073-024-01314-7 (PMC10956347; doi:10.1186/s13073-024-01314-7)
Supplement: Supplementary file 4 — Additional file 4: MS data. Includes quality cut-offs, cell type markers, DEGs, metadata for scDrugPrio application to the MS data set, as well as DrugBank and clinicaltrials.gov related data. [file 13073_2024_1314_MOESM4_ESM.xlsx]

## Sheet: Quality_cut_offs_scRNA-seq
Multiple sclerosis (MS) data & Quality controll
PMID: 31937773 (NatCom, Schafflick et al)
GEO accession: GSE138266
Collected Samples (GEO ID)	Description	Patient ID
GSM4104122	MS	Patient 1
GSM4104123	MS	Patient 2
GSM4104124	MS	Patient 3
GSM4104125	MS	Patient 4
GSM4104126	MS	Patient 5
GSM4104127	MS	Patient 6
GSM4104128	IIH
GSM4104129	IIH
GSM4104130	IIH
GSM4104131	IIH
GSM4104132	IIH
GSM4104133	IIH
n_wells_with_unique_identifier	16220160
n_wells_with_at_least_one_read	4414960
Quality Cut-Offs
Across all samples genes have to be expressed in more than 0.1% of cells with more than 1000 UMIs
At least 1000 UMIs (again - as genes were excluded in prior step)
Not more than 20% of UMIs in mitochondrial genes
At least 500 detected genes and no more than 5000 detected genes
sampleID	n_cells_before_filtering	n_cells_after_filtering	%_cells_passing_filtering	nGene_min_before_filtering	nGene_max_before_filtering	nGene_median_before_filtering	nGene_min_after_filtering	nGene_max_after_filtering	nGene_median_after_filtering	nUMI_min_before_filtering	nUMI_max_before_filtering	nUMI_median_before_filtering	nUMI_min_after_filtering	nUMI_max_after_filtering	nUMI_median_after_filtering	nReads_min_before_filtering	nReads_max_before_filtering	nReads_median_before_filtering	nReads_min_after_filtering	nReads_max_after_filtering	nReads_median_after_filtering
GSM4104122	4098	4089	99.7804	48	5123	993.5	518	4939	994	2065	43357	3145	2065	43357	3146	12353	512573	41001.5	12353	510268	41016
GSM4104123	2426	2271	93.6109	33	3415	755	502	3415	767	756	19347	1735	1005	19347	1776	2659	268096	32796	7156	268096	33502
GSM4104124	3005	2893	96.2729	261	3481	987	501	3481	995	961	17253	3007	1003	17253	3062	6166	297024	42892	8312	297024	43305
GSM4104125	1417	1371	96.7537	21	3550	984	504	3550	990	966	18130	2922	1001	18130	2956.5	4450	206483	36472	4450	206483	36777
GSM4104126	7500	7268	96.9067	100	6582	825	501	4969	831	868	59457	1811.5	1001	35061	1830	3083	570491	21782.5	4186	358605	22058
GSM4104127	920	825	89.6739	22	3104	1269	506	3104	1307	773	18337	4419.5	1014	18337	4558	11303	353959	106774	11823	353959	111860
GSM4104128	104313	1138	1.09095	1	5437	1	501	3811	1138	1	44047	1	1246	21449	3898.5	1	1019969	22	6966	627808	102716
GSM4104129	3498	3244	92.7387	43	3281	928	501	3281	957	1117	16519	3093.5	1121	16519	3248	3935	195742	33935.5	4053	195742	35400
GSM4104130	730	638	87.3973	52	3332	780.5	501	3332	821	845	17226	2276.5	1046	17226	2399	17599	614887	80637.5	37876	614887	83875
GSM4104131	1106	1008	91.1392	23	2678	927	507	2678	950.5	858	16469	3511.5	1083	16469	3677.5	5780	165525	34804.5	10285	165525	35738.5
GSM4104132	8129	8100	99.6433	65	4401	920	502	4401	921	1381	25951	3066	1381	25951	3070	4724	251498	33950	4724	251498	33985
GSM4104133	1099	1003	91.2648	16	2843	899	505	2843	920	656	14773	3325	1224	14773	3423	4163	176289	35701	6960	176289	37230

## Sheet: Cell_type_markers
Marker genes taken from Martin et al (PMID: 31474370)
Marker	Cell type
TRAC	T
CD2	T
CD3E	T
CD3D	T
CD3G	T
CD4	cd4
LTB	cd4
CD8A	cd8
CD8B	cd8
FOXP3	treg
CTLA4	Treg / upregulated in activated convential T cells
IL7R	naive T / mem T
CD28	naive T / mem T
CCR7	memT
SELL	memT
GNLY	cyt T / NK / NKT / gamma delta T
CST7	T differentiation (https://genomebiology.biomedcentral.com/articles/10.1186/s13059-019-1921-y)
CD27	T activation / naive T / B activation / activated NK
CD40LG	T activation
CD69	T activation / NK activation
JUN	T activation
GIMAP7	T activation
GZMA	cyt T / NK
GZMK	memT subset (https://www.nature.com/articles/s41590-020-00815-y)
TRDC	NK (https://www.pnas.org/content/pnas/early/2019/05/21/1818488116.full.pdf)
ID2	mature NK (https://www.ncbi.nlm.nih.gov/pmc/articles/PMC2118569/)
TYROBP	NK / Myeloid cells
FCER1G	NK / Myeloid cells
XCL1	NK
XCL2	NK
KLRD1	NK
KLRF1	NK
CLIC3	NK
MCTP2	NK
XBP1	NK / B
TNFRSF13B	B activation
MZB1	B
TNFRSF17	B
SEC11C	B
DERL3	B
IGHA2	B
IGHM	B
IGHG1	B
IGHG3	B
BANK1	B
VPREB3	B
CD24	B
ARHGAP24	B
FCRLA	B
RALGPS2	B
TNFRSF13C	B
SPIB	B
MS4A1	B
CD79B	B
CD19	B
IGHD	B
FCER2	B
TCL1A	B
CD72	B
CLECL1	B
FCGR3A	Mononuclear phagocyte
CD14	Mononuclear phagocyte
CD68	Mononuclear phagocyte
STAB1	Mononuclear phagocyte
SEPP1	Mononuclear phagocyte
CSF1R	Mononuclear phagocyte
MS4A4A	Mononuclear phagocyte
SLCO2B1	Mononuclear phagocyte
MAFB	Mononuclear phagocyte
MS4A7	Mononuclear phagocyte
C1QA	Mononuclear phagocyte
C1QB	Mononuclear phagocyte
C1QC	Mononuclear phagocyte
IL1RN	Mononuclear phagocyte
S100A8	Mononuclear phagocyte
S100A9	Mononuclear phagocyte
TREM1	Mononuclear phagocyte
KYNU	Mononuclear phagocyte
C1orf54	Mononuclear phagocyte
CLEC9A	Mononuclear phagocyte
CADM1	Mononuclear phagocyte
XCR1	Mononuclear phagocyte
IDO1	Mononuclear phagocyte
CLEC10A	Mononuclear phagocyte
FCER1A	Mononuclear phagocyte
CD1C	Mononuclear phagocyte
CD1D	Mononuclear phagocyte
FSCN1	Mononuclear phagocyte
GZMB	DC
TCF4	DC
LILRA4	DC
IRF7	DC
CLEC4C	DC

## Sheet: Fig 5b
	Cluster_0	Cluster_1	Cluster_2	Cluster_3	Cluster_4	Cluster_5	Cluster_6	Cluster_7	Cluster_8	Cluster_9	Cluster_10	Cluster_11	Cluster_12	Cluster_13	Cluster_14	Cluster_15	Cluster_16	Cluster_17	Cluster_18	Cluster_19	Cluster_20
Cell type	Naive CD8+ T cell	Resting CD4+ memory T cell 4	Activated CD4+ memory T cell 2	Resting CD4+ memory T cell 3	Activated CD8+ effector memory 2	Resting CD4+ memory T cell 2	Naive CD4+ T cell 1	Activated CD4+ memory T cell 1	Mononuclear phagocyte 1	Early activated CD8+	Resting CD4+ memory T cell 1	Mononuclear phagocyte 2	Activated CD8+ effector memory 1	Early activated CD4+ memory T cell	Activated terminally differentiated effector CD8+ T cell	Naive CD4+ T cell 2	Mononuclear phagocyte 3	Naive B cell	Plasma B cell	Natural killer cell	Dentritic cell
GSM4104122	354	137	421	455	278	27	24	367	35	77	916	164	290	0	87	116	155	66	70	22	28
GSM4104123	239	331	204	233	149	207	234	179	47	12	44	93	78	2	63	74	20	17	11	29	5
GSM4104124	261	159	498	86	358	204	171	302	148	51	23	140	108	35	128	61	26	22	51	53	8
GSM4104125	171	77	170	49	162	69	72	137	24	21	11	58	119	4	124	44	4	24	13	13	5
GSM4104126	753	886	356	1163	341	375	423	354	236	55	761	98	327	33	165	291	90	267	147	82	65
GSM4104127	6	0	17	0	28	3	7	15	30	441	1	1	22	226	16	0	0	0	6	6	0
GSM4104128	26	9	77	4	91	7	14	36	166	177	0	137	39	188	108	8	24	0	3	24	0
GSM4104129	91	65	206	17	146	119	138	263	525	353	0	219	198	372	279	29	179	4	13	16	12
GSM4104130	0	0	1	0	2	0	1	0	194	326	0	5	7	72	7	1	3	0	3	16	0
GSM4104131	52	29	106	4	73	56	58	138	84	17	0	144	116	2	59	31	22	5	3	4	5
GSM4104132	1203	1235	416	416	629	1152	967	226	348	13	29	622	90	13	37	423	171	14	13	46	37
GSM4104133	16	9	42	2	44	23	21	99	30	319	1	0	121	211	50	4	0	0	4	7	0

## Sheet: Cell_typing_outcome
Cluster	Major cell type	Minor cell type	Color code
10	CD4 T	Resting CD4+ Tm 1	#2b58a3
5	CD4 T	Resting CD4+ Tm 2	#3686D3
3	CD4 T	Resting CD4+ Tm 3	#4AA4DE
1	CD4 T	Resting CD4+ Tm 4	#87CEFA
6	CD4 T	Naive CD4+ T 1	#2F9DA7
15	CD4 T	Naive CD4+ T 2	#009999
13	CD4 T	Early activated CD4+ memory T cell	#6666FF
7	CD4 T	Activated CD4+ memory T cell 1	#4545E2
2	CD4 T	Activated CD4+ memory T cell 2	#000080
0	CD8 T	Naive CD8+ T cell	#553c93
9	CD8 T	Early activated CD8+	#82318f
12	CD8 T	Activated CD8+ effector memory 1	#882865
4	CD8 T	Activated CD8+ effector memory 2	#4B0082
14	CD8 T	Activated terminally differentiated effector CD8+ T cell	#330066
19	NK	Natural killer cell	#000000
18	B	Plasma B cell	#4F7942
17	B	Naive B cell	#BFE890
8	MNP	Mononuclear phagocyte 1	#e8c124
11	MNP	Mononuclear phagocyte 2	#e7772b
16	MNP	Mononuclear phagocyte 3	#e92925
20	DC	Dentritic cell	#A9A9A9

## Sheet: DEGs
Ensembl_gene_ID	Entrez_gene_ID	Entrez_symbol	p_val	avg_logFC	p_val_FDR_adj	Cluster
ENSG00000006282	64847	SPATA20	0	-0.411831	0	Cluster 0
ENSG00000036530	10858	CYP46A1	0	-0.421464	0	Cluster 0
ENSG00000038532	23274	CLEC16A	0	-0.463898	0	Cluster 0
ENSG00000047662	27146	FAM184B	0	0.594658	0	Cluster 0
ENSG00000059378	64761	PARP12	0	0.424563	0	Cluster 0
ENSG00000060069	9150	CTDP1	0	0.505227	0	Cluster 0
ENSG00000061676	10787	NCKAP1	0	-0.42287	0	Cluster 0
ENSG00000069702	7049	TGFBR3	0	-0.461615	0	Cluster 0
ENSG00000072110	87	ACTN1	0	0.795326	0	Cluster 0
ENSG00000075426	2355	FOSL2	0	-0.555988	0	Cluster 0
ENSG00000078808	51150	SDF4	0	0.461243	0	Cluster 0
ENSG00000088727	64147	KIF9	0	-0.448159	0	Cluster 0
ENSG00000088766	54675	CRLS1	0	0.511811	0	Cluster 0
ENSG00000099194	6319	SCD	0	-0.406016	0	Cluster 0
ENSG00000099821	5442	POLRMT	0	0.432971	0	Cluster 0
ENSG00000103260	79006	METRN	0	-0.409674	0	Cluster 0
ENSG00000104856	5971	RELB	0	0.570959	0	Cluster 0
ENSG00000104903	4066	LYL1	0	0.622894	0	Cluster 0
ENSG00000104983	729440	CCDC61	0	0.504479	0	Cluster 0
ENSG00000105122	64926	RASAL3	0	0.513823	0	Cluster 0
ENSG00000105516	1628	DBP	0	0.446287	0	Cluster 0
ENSG00000105643	27106	ARRDC2	0	0.47237	0	Cluster 0
ENSG00000105699	51599	LSR	0	0.535443	0	Cluster 0
ENSG00000106608	55665	URGCP	0	0.643206	0	Cluster 0
ENSG00000108375	54894	RNF43	0	0.640872	0	Cluster 0
ENSG00000108515	2027	ENO3	0	-0.41374	0	Cluster 0
ENSG00000108679	3959	LGALS3BP	0	0.549264	0	Cluster 0
ENSG00000111537	3458	IFNG	0	-0.565581	0	Cluster 0
ENSG00000115274	83444	INO80B	0	-0.505478	0	Cluster 0
ENSG00000116661	26232	FBXO2	0	-0.619452	0	Cluster 0
ENSG00000116852	23046	KIF21B	0	-0.421336	0	Cluster 0
ENSG00000117691	29937	NENF	0	0.78703	0	Cluster 0
ENSG00000119782	2281	FKBP1B	0	-0.461454	0	Cluster 0
ENSG00000119986	60370	AVPI1	0	-0.498905	0	Cluster 0
ENSG00000120129	1843	DUSP1	0	0.601297	0	Cluster 0
ENSG00000123219	64105	CENPK	0	0.482505	0	Cluster 0
ENSG00000124496	55809	TRERF1	0	-0.436043	0	Cluster 0
ENSG00000125144	4495	MT1G	0	-0.61111	0	Cluster 0
ENSG00000125148	4502	MT2A	0	-0.504207	0	Cluster 0
ENSG00000125726	970	CD70	0	-0.584424	0	Cluster 0
ENSG00000125735	8740	TNFSF14	0	-0.487421	0	Cluster 0
ENSG00000125740	2354	FOSB	0	0.792846	0	Cluster 0
ENSG00000125995	140823	ROMO1	0	-0.541922	0	Cluster 0
ENSG00000126838	5858	PZP	0	-0.560303	0	Cluster 0
ENSG00000128245	7533	YWHAH	0	0.415529	0	Cluster 0
ENSG00000130204	10452	TOMM40	0	0.736009	0	Cluster 0
ENSG00000130764	57470	LRRC47	0	0.698948	0	Cluster 0
ENSG00000132465	3512	JCHAIN	0	0.927903	0	Cluster 0
ENSG00000132670	NA	NA	0	0.507652	0	Cluster 0
ENSG00000133816	9645	MICAL2	0	-0.501203	0	Cluster 0
ENSG00000134046	8932	MBD2	0	-0.422437	0	Cluster 0
ENSG00000135766	54583	EGLN1	0	0.431843	0	Cluster 0
ENSG00000137267	7280	TUBB2A	0	-0.425736	0	Cluster 0
ENSG00000137691	85016	CFAP300	0	-0.501205	0	Cluster 0
ENSG00000139112	23710	GABARAPL1	0	-0.583578	0	Cluster 0
ENSG00000139835	79774	GRTP1	0	-0.447289	0	Cluster 0
ENSG00000140396	10499	NCOA2	0	-0.442164	0	Cluster 0
ENSG00000140406	59274	TLNRD1	0	0.536291	0	Cluster 0
ENSG00000141582	8535	CBX4	0	-0.416441	0	Cluster 0
ENSG00000141933	91978	TPGS1	0	0.787312	0	Cluster 0
ENSG00000143207	64326	COP1	0	0.421591	0	Cluster 0
ENSG00000143552	91181	NUP210L	0	-1.31546	0	Cluster 0
ENSG00000145819	23092	ARHGAP26	0	-0.458606	0	Cluster 0
ENSG00000147421	79618	HMBOX1	0	-0.570777	0	Cluster 0
ENSG00000147883	1030	CDKN2B	0	-0.537543	0	Cluster 0
ENSG00000148396	9919	SEC16A	0	-0.43076	0	Cluster 0
ENSG00000148803	282969	FUOM	0	-0.448727	0	Cluster 0
ENSG00000151502	112936	VPS26B	0	0.427379	0	Cluster 0
ENSG00000153234	NA	NA	0	-0.55616	0	Cluster 0
ENSG00000153786	55625	ZDHHC7	0	0.481195	0	Cluster 0
ENSG00000153815	80790	CMIP	0	-0.502429	0	Cluster 0
ENSG00000154930	84532	ACSS1	0	0.451558	0	Cluster 0
ENSG00000158270	81035	COLEC12	0	-0.432782	0	Cluster 0
ENSG00000158321	26053	AUTS2	0	-0.439423	0	Cluster 0
ENSG00000158747	4681	NBL1	0	0.806255	0	Cluster 0
ENSG00000159648	374739	TEPP	0	-0.545853	0	Cluster 0
ENSG00000160007	2909	ARHGAP35	0	-0.446866	0	Cluster 0
ENSG00000160318	125875	CLDND2	0	-0.622903	0	Cluster 0
ENSG00000161381	57125	PLXDC1	0	-0.478859	0	Cluster 0
ENSG00000163380	56203	LMOD3	0	-0.43659	0	Cluster 0
ENSG00000163820	79443	FYCO1	0	-0.516603	0	Cluster 0
ENSG00000163923	116832	RPL39L	0	-0.424409	0	Cluster 0
ENSG00000164442	10370	CITED2	0	0.423675	0	Cluster 0
ENSG00000165476	221035	REEP3	0	0.43731	0	Cluster 0
ENSG00000165626	222389	BEND7	0	-0.446703	0	Cluster 0
ENSG00000165802	26012	NSMF	0	-0.469455	0	Cluster 0
ENSG00000167094	158248	TTC16	0	-0.818143	0	Cluster 0
ENSG00000167779	3489	IGFBP6	0	-0.518588	0	Cluster 0
ENSG00000167969	1632	ECI1	0	0.683644	0	Cluster 0
ENSG00000167995	7439	BEST1	0	-0.477669	0	Cluster 0
ENSG00000169627	654483	BOLA2B	0	-0.436547	0	Cluster 0
ENSG00000169715	4493	MT1E	0	-0.836434	0	Cluster 0
ENSG00000170293	152189	CMTM8	0	0.907807	0	Cluster 0
ENSG00000170632	83787	ARMC10	0	0.752318	0	Cluster 0
ENSG00000170846	NA	NA	0	0.435238	0	Cluster 0
ENSG00000171241	79801	SHCBP1	0	-0.449941	0	Cluster 0
ENSG00000172216	1051	CEBPB	0	0.8591	0	Cluster 0
ENSG00000172602	27289	RND1	0	-0.424621	0	Cluster 0
ENSG00000173114	54674	LRRN3	0	1.02752	0	Cluster 0
ENSG00000174171	NA	NA	0	-0.562318	0	Cluster 0
ENSG00000174326	162515	SLC16A11	0	-0.464339	0	Cluster 0
ENSG00000175274	9537	TP53I11	0	-0.642459	0	Cluster 0
ENSG00000175505	23529	CLCF1	0	-0.576919	0	Cluster 0
ENSG00000176393	6051	RNPEP	0	0.435837	0	Cluster 0
ENSG00000177000	4524	MTHFR	0	-0.426248	0	Cluster 0
ENSG00000177363	221091	LRRN4CL	0	-0.581501	0	Cluster 0
ENSG00000178605	8225	GTPBP6	0	0.552901	0	Cluster 0
ENSG00000178860	9242	MSC	0	-1.19682	0	Cluster 0
ENSG00000178878	81575	APOLD1	0	-0.515962	0	Cluster 0
ENSG00000180389	432369	ATP5F1EP2	0	-0.588024	0	Cluster 0
ENSG00000180549	2529	FUT7	0	0.73341	0	Cluster 0
ENSG00000180901	23510	KCTD2	0	-0.422684	0	Cluster 0
ENSG00000181788	6478	SIAH2	0	0.729833	0	Cluster 0
ENSG00000182253	23336	SYNM	0	-0.50907	0	Cluster 0
ENSG00000182393	282618	IFNL1	0	-0.517543	0	Cluster 0
ENSG00000182512	51218	GLRX5	0	0.650705	0	Cluster 0
ENSG00000183011	84316	NAA38	0	-0.499857	0	Cluster 0
ENSG00000184207	283871	PGP	0	0.618789	0	Cluster 0
ENSG00000184293	160365	CLECL1	0	-0.594692	0	Cluster 0
ENSG00000184986	80757	TMEM121	0	0.889889	0	Cluster 0
ENSG00000186222	55330	BLOC1S4	0	0.931239	0	Cluster 0
ENSG00000186827	7293	TNFRSF4	0	0.476584	0	Cluster 0
ENSG00000188001	285386	TPRG1	0	-0.610138	0	Cluster 0
ENSG00000197061	8364	H4C3	0	-0.461915	0	Cluster 0
ENSG00000197136	399909	PCNX3	0	-0.4232	0	Cluster 0
ENSG00000197381	104	ADARB1	0	-0.519161	0	Cluster 0
ENSG00000197766	1675	CFD	0	-0.539105	0	Cluster 0
ENSG00000204472	199	AIF1	0	-0.42822	0	Cluster 0
ENSG00000204632	3135	HLA-G	0	-0.765191	0	Cluster 0
ENSG00000204822	116540	MRPL53	0	-0.613076	0	Cluster 0
ENSG00000205544	254863	TMEM256	0	-0.532061	0	Cluster 0
ENSG00000211677	3538	IGLC2	0	0.589571	0	Cluster 0
ENSG00000211780	6956	TRAV6	0	-0.454973	0	Cluster 0
ENSG00000211892	3503	IGHG4	0	1.05066	0	Cluster 0
ENSG00000211896	3500	IGHG1	0	0.828944	0	Cluster 0
ENSG00000211897	3502	IGHG3	0	0.799052	0	Cluster 0
ENSG00000213563	414919	C8orf82	0	0.629485	0	Cluster 0
ENSG00000213904	100996307	LIPE-AS1	0	-0.435724	0	Cluster 0
ENSG00000226791	101927070	LINC02611	0	-0.471013	0	Cluster 0
ENSG00000226899	NA	NA	0	0.520793	0	Cluster 0
ENSG00000227053	102724094	MUC12-AS1	0	-0.517685	0	Cluster 0
ENSG00000227191	6967	TRGC2	0	0.611831	0	Cluster 0
ENSG00000228253	4509	MT-ATP8	0	-0.525722	0	Cluster 0
ENSG00000230679	100505975	ENO1-AS1	0	0.599549	0	Cluster 0
ENSG00000231609	NA	NA	0	-0.527996	0	Cluster 0
ENSG00000231898	101929753	MYO3B-AS1	0	-0.474499	0	Cluster 0
ENSG00000232931	150759	LINC00342	0	-0.410272	0	Cluster 0
ENSG00000234718	NA	NA	0	-0.522822	0	Cluster 0
ENSG00000234883	114614	MIR155HG	0	-0.496329	0	Cluster 0
ENSG00000235173	51236	HGH1	0	0.467417	0	Cluster 0
ENSG00000235852	NA	NA	0	-0.585898	0	Cluster 0
ENSG00000236334	644591	PPIAL4G	0	-0.554537	0	Cluster 0
ENSG00000237248	100499405	LINC00987	0	-0.610699	0	Cluster 0
ENSG00000238045	NA	NA	0	-0.548689	0	Cluster 0
ENSG00000241990	150381	PRR34-AS1	0	-0.546281	0	Cluster 0
ENSG00000244734	3043	HBB	0	-0.739331	0	Cluster 0
ENSG00000245970	NA	NA	0	-0.583929	0	Cluster 0
ENSG00000250571	2738	GLI4	0	0.583106	0	Cluster 0
ENSG00000253438	100750225	PCAT1	0	-0.450459	0	Cluster 0
ENSG00000255733	100885789	IFNG-AS1	0	-0.453977	0	Cluster 0
ENSG00000256222	100462983	MTRNR2L3	0	-0.41708	0	Cluster 0
ENSG00000256618	100462977	MTRNR2L1	0	-0.618011	0	Cluster 0
ENSG00000256705	NA	NA	0	-0.47647	0	Cluster 0
ENSG00000257303	NA	NA	0	-0.514679	0	Cluster 0
ENSG00000258512	145200	LINC00239	0	-0.85059	0	Cluster 0
ENSG00000259834	NA	NA	0	-0.43613	0	Cluster 0
ENSG00000260260	100507303	SNHG19	0	-0.52208	0	Cluster 0
ENSG00000263956	200030	NBPF11	0	-0.496587	0	Cluster 0
ENSG00000264343	388677	NOTCH2NLA	0	-0.47344	0	Cluster 0
ENSG00000265091	NA	NA	0	-0.491361	0	Cluster 0
ENSG00000269386	100507567	RAB11B-AS1	0	-0.461194	0	Cluster 0
ENSG00000270240	NA	NA	0	-0.555787	0	Cluster 0
ENSG00000271383	101060226	NBPF19	0	-1.0539	0	Cluster 0
ENSG00000272288	101929243	ILRUN-AS1	0	-0.453153	0	Cluster 0
ENSG00000272426	NA	NA	0	0.677819	0	Cluster 0
ENSG00000273149	NA	NA	0	-0.546993	0	Cluster 0
ENSG00000276085	414062	CCL3L3	0	-0.773809	0	Cluster 0
ENSG00000277022	NA	NA	0	-0.458157	0	Cluster 0
ENSG00000277632	6348	CCL3	0	-1.00292	0	Cluster 0
ENSG00000279461	NA	NA	0	-0.495297	0	Cluster 0
ENSG00000280011	NA	NA	0	-0.415709	0	Cluster 0
ENSG00000176485	11145	PLAAT3	4.94065645841247e-324	-0.427479	7.81809477979189e-320	Cluster 0
ENSG00000261669	NA	NA	4.94065645841247e-324	-0.408693	7.81809477979189e-320	Cluster 0
ENSG00000266088	NA	NA	4.94065645841247e-324	-0.613879	7.81809477979189e-320	Cluster 0
ENSG00000168061	29901	SAC3D1	9.88131291682493e-324	0.632044	1.56361895595838e-319	Cluster 0
ENSG00000135925	80326	WNT10A	1.97626258336499e-323	0.476881	3.12723791191675e-319	Cluster 0
ENSG00000250722	6414	SELENOP	1.97626258336499e-323	-0.432719	3.12723791191675e-319	Cluster 0
ENSG00000147889	1029	CDKN2A	1.65511991356818e-321	-0.623242	2.61906175123028e-317	Cluster 0
ENSG00000188389	5133	PDCD1	4.35888921977794e-318	-0.562593	6.89750630137661e-314	Cluster 0
ENSG00000172716	91607	SLFN11	1.75508322755994e-317	-0.492749	2.77724369929085e-313	Cluster 0
ENSG00000245105	144571	A2M-AS1	5.65955578978045e-313	-0.515899	0	Cluster 0
ENSG00000236935	NA	NA	2.14791535071955e-312	-0.417587	3.39886e-308	Cluster 0
ENSG00000174080	8722	CTSF	1.37917133858221e-311	0.453029	2.1824e-307	Cluster 0
ENSG00000050730	79931	TNIP3	3.10026755351164e-310	-0.961359	4.90586e-306	Cluster 0
ENSG00000108932	9120	SLC16A6	0	-0.499967	1.64738e-304	Cluster 0
ENSG00000124203	128611	ZNF831	9.77796e-308	-0.435027	1.54726e-303	Cluster 0
ENSG00000171617	8507	ENC1	3.73522e-307	-0.790954	5.91062e-303	Cluster 0
ENSG00000164530	221476	PI16	5.73497e-306	0.559228	9.07501e-302	Cluster 0
ENSG00000131044	164395	TTLL9	7.0156e-306	-0.477268	1.11015e-301	Cluster 0
ENSG00000144824	90102	PHLDB2	4.19819e-305	-0.433994	6.64322e-301	Cluster 0
ENSG00000158470	9334	B4GALT5	1.30962e-304	-0.453264	2.07234e-300	Cluster 0
ENSG00000225439	100507171	BOLA3-AS1	3.06133e-302	-0.435952	4.84426e-298	Cluster 0
ENSG00000116701	4688	NCF2	1.0582e-299	0.643289	1.6745e-295	Cluster 0
ENSG00000198848	1066	CES1	2.23754e-299	-0.52726	3.54069e-295	Cluster 0
ENSG00000274767	NA	NA	2.55989e-298	-1.15197	4.05076e-294	Cluster 0
ENSG00000255571	254559	MIR9-3HG	6.57056e-298	-0.573336	1.03973e-293	Cluster 0
ENSG00000183508	54855	TENT5C	2.61438e-297	-0.580438	4.13699e-293	Cluster 0
ENSG00000149557	9638	FEZ1	3.1656e-295	-0.457822	5.00924e-291	Cluster 0
ENSG00000272277	NA	NA	5.9755e-295	0.547516	9.45563e-291	Cluster 0
ENSG00000166446	124359	CDYL2	6.04891e-294	-0.405877	9.57179e-290	Cluster 0
ENSG00000103175	58189	WFDC1	3.18741e-293	-0.415103	5.04376e-289	Cluster 0
ENSG00000172965	541471	MIR4435-2HG	5.60378e-293	-0.751319	8.86742e-289	Cluster 0
ENSG00000173369	713	C1QB	1.26448e-290	-0.43587	2.00092e-286	Cluster 0
ENSG00000168329	1524	CX3CR1	4.15166e-290	-0.75114	6.56959e-286	Cluster 0
ENSG00000163563	4332	MNDA	5.29359e-290	-0.55777	8.37658e-286	Cluster 0
ENSG00000187951	NA	NA	4.68905e-288	-0.517723	7.41995e-284	Cluster 0
ENSG00000188636	84247	RTL6	7.49839e-284	-0.441342	1.18655e-279	Cluster 0
ENSG00000249673	317648	NOP14-AS1	9.53259e-284	-0.424282	1.50844e-279	Cluster 0
ENSG00000211893	3501	IGHG2	1.16423e-283	0.858574	1.84228e-279	Cluster 0
ENSG00000188536	3040	HBA2	6.17855e-282	-0.527957	9.77694e-278	Cluster 0
ENSG00000139116	55605	KIF21A	1.13111e-281	-0.452895	1.78987e-277	Cluster 0
ENSG00000172005	4118	MAL	1.42225e-280	0.533545	2.25057e-276	Cluster 0
ENSG00000116649	6723	SRM	4.24904e-280	0.438491	6.72369e-276	Cluster 0
ENSG00000132832	NA	NA	2.39039e-276	-0.435063	3.78256e-272	Cluster 0
ENSG00000260442	100289092	ATP2A1-AS1	5.69656e-276	-0.415786	9.01424e-272	Cluster 0
ENSG00000170476	51237	MZB1	1.48507e-275	0.570652	2.34997e-271	Cluster 0
ENSG00000185920	5727	PTCH1	2.61104e-275	-0.415782	4.13171e-271	Cluster 0
ENSG00000256453	373863	DND1	6.73387e-275	0.42743	1.06557e-270	Cluster 0
ENSG00000173372	712	C1QA	2.4389e-273	-0.44059	3.85932e-269	Cluster 0
ENSG00000087258	2775	GNAO1	7.3234e-273	-0.434841	1.15886e-268	Cluster 0
ENSG00000145214	1609	DGKQ	1.36191e-272	-0.42804	2.15509e-268	Cluster 0
ENSG00000111728	6489	ST8SIA1	4.90064e-271	-0.415766	7.75477e-267	Cluster 0
ENSG00000205362	4489	MT1A	6.50871e-271	-0.652656	1.02994e-266	Cluster 0
ENSG00000049192	11174	ADAMTS6	9.86072e-269	-0.424326	1.56036e-264	Cluster 0
ENSG00000107968	1326	MAP3K8	6.08617e-266	-0.614489	9.63076e-262	Cluster 0
ENSG00000180667	55432	YOD1	4.07534e-265	-0.46427	6.44881e-261	Cluster 0
ENSG00000235531	100132891	MSC-AS1	3.71178e-263	-0.729712	5.87353e-259	Cluster 0
ENSG00000179598	201164	PLD6	1.39268e-260	0.538142	2.20378e-256	Cluster 0
ENSG00000085831	22996	TTC39A	8.44412e-260	-0.416513	1.3362e-255	Cluster 0
ENSG00000197057	401124	DTHD1	1.01659e-259	-0.84496	1.60866e-255	Cluster 0
ENSG00000173706	57493	HEG1	2.80383e-259	-0.414522	4.43677e-255	Cluster 0
ENSG00000135362	79899	PRR5L	3.70152e-256	-0.591018	5.85729e-252	Cluster 0
ENSG00000232117	NA	NA	9.28551e-256	-0.56911	1.46934e-251	Cluster 0
ENSG00000188011	285093	RTP5	1.13753e-253	-0.616181	1.80002e-249	Cluster 0
ENSG00000137441	83888	FGFBP2	1.34555e-253	-1.11766	2.12919e-249	Cluster 0
ENSG00000272763	NA	NA	4.80937e-253	-1.14482	7.61035e-249	Cluster 0
ENSG00000276070	9560	CCL4L2	8.95049e-253	-0.987388	1.41633e-248	Cluster 0
ENSG00000187231	91404	SESTD1	3.47063e-252	0.443646	5.49193e-248	Cluster 0
ENSG00000204644	346171	ZFP57	1.3982e-251	-0.427293	2.21251e-247	Cluster 0
ENSG00000267654	NA	NA	9.59397e-250	-0.508361	1.51815e-245	Cluster 0
ENSG00000213809	22914	KLRK1	2.00654e-248	-0.725985	3.17515e-244	Cluster 0
ENSG00000130208	341	APOC1	5.69055e-246	-0.411656	9.00473e-242	Cluster 0
ENSG00000172059	8462	KLF11	4.97421e-245	0.433564	7.8712e-241	Cluster 0
ENSG00000167083	2793	GNGT2	6.77849e-245	-0.480489	1.07263e-240	Cluster 0
ENSG00000158006	5051	PAFAH2	3.18417e-244	-0.423442	5.03864e-240	Cluster 0
ENSG00000186891	8784	TNFRSF18	6.15618e-244	0.48836	9.74154e-240	Cluster 0
ENSG00000174255	7634	ZNF80	1.15965e-242	-0.550433	1.83503e-238	Cluster 0
ENSG00000116667	81563	C1orf21	5.93355e-242	-1.01915	9.38925e-238	Cluster 0
ENSG00000113520	3565	IL4	2.23827e-241	-0.41801	3.54184e-237	Cluster 0
ENSG00000227945	101928140	PTPRK-AS1	5.14548e-241	-0.528724	8.1422e-237	Cluster 0
ENSG00000166337	6881	TAF10	2.29699e-240	0.415718	3.63476e-236	Cluster 0
ENSG00000270069	NA	NA	1.77117e-238	-0.45687	2.80271e-234	Cluster 0
ENSG00000140848	221184	CPNE2	9.28634e-238	-0.558288	1.46947e-233	Cluster 0
ENSG00000162692	7412	VCAM1	8.13062e-237	-0.545997	1.28659e-232	Cluster 0
ENSG00000049249	3604	TNFRSF9	4.19718e-236	-0.702708	6.64162e-232	Cluster 0
ENSG00000148737	6934	TCF7L2	5.86365e-236	-0.421905	9.27864e-232	Cluster 0
ENSG00000007047	57787	MARK4	2.8076e-235	-0.407797	4.44275e-231	Cluster 0
ENSG00000154764	7476	WNT7A	2.84891e-235	0.501135	4.50811e-231	Cluster 0
ENSG00000256084	NA	NA	5.52889e-235	-0.44996	8.74891e-231	Cluster 0
ENSG00000175040	9435	CHST2	4.37719e-233	0.64056	6.92647e-229	Cluster 0
ENSG00000168487	649	BMP1	9.27212e-232	-0.423158	1.46722e-227	Cluster 0
ENSG00000128604	3663	IRF5	1.13274e-230	0.437273	1.79245e-226	Cluster 0
ENSG00000198483	148741	ANKRD35	2.67959e-230	-0.547825	4.24018e-226	Cluster 0
ENSG00000116574	58480	RHOU	4.30607e-230	-0.47094	6.81393e-226	Cluster 0
ENSG00000169554	9839	ZEB2	2.76335e-229	-0.73934	4.37272e-225	Cluster 0
ENSG00000154229	5578	PRKCA	5.04742e-227	0.538589	7.98704e-223	Cluster 0
ENSG00000160791	1234	CCR5	1.26291e-226	-0.659145	1.99843e-222	Cluster 0
ENSG00000100298	164668	APOBEC3H	1.75478e-225	-0.505345	2.77676e-221	Cluster 0
ENSG00000120915	2053	EPHX2	3.77073e-224	0.580498	5.9668e-220	Cluster 0
ENSG00000180739	53637	S1PR5	4.75464e-224	-0.844913	7.52374e-220	Cluster 0
ENSG00000112796	59084	ENPP5	1.9098e-223	-0.45754	3.02207e-219	Cluster 0
ENSG00000144645	114884	OSBPL10	2.17991e-222	0.43678	3.44948e-218	Cluster 0
ENSG00000233755	NA	NA	8.92966e-221	-0.568953	1.41303e-216	Cluster 0
ENSG00000189233	389643	NUGGC	4.90638e-217	-0.520154	7.76386e-213	Cluster 0
ENSG00000159189	714	C1QC	3.55623e-216	-0.414197	5.62738e-212	Cluster 0
ENSG00000211679	3539	IGLC3	5.50215e-216	0.715166	8.70661e-212	Cluster 0
ENSG00000022267	2273	FHL1	1.07119e-213	0.471373	1.69505e-209	Cluster 0
ENSG00000230537	NA	NA	1.11655e-213	-0.649903	1.76682e-209	Cluster 0
ENSG00000259641	NA	NA	3.4369e-213	-0.495701	5.43855e-209	Cluster 0
ENSG00000070526	55808	ST6GALNAC1	1.2467e-212	0.457549	1.97277e-208	Cluster 0
ENSG00000100027	29799	YPEL1	5.60489e-212	-0.432775	8.86918e-208	Cluster 0
ENSG00000115339	2591	GALNT3	4.69686e-210	-0.467145	7.43231e-206	Cluster 0
ENSG00000049247	10911	UTS2	8.39402e-210	-0.55026	1.32827e-205	Cluster 0
ENSG00000131746	84951	TNS4	1.70459e-208	-0.476778	2.69734e-204	Cluster 0
ENSG00000133104	23111	SPART	1.84935e-208	0.482913	2.9264e-204	Cluster 0
ENSG00000182010	219790	RTKN2	4.82753e-208	0.494548	7.63908e-204	Cluster 0
ENSG00000204219	6920	TCEA3	5.49022e-208	0.555121	8.68772e-204	Cluster 0
ENSG00000160219	139716	GAB3	9.02218e-208	-0.410189	1.42767e-203	Cluster 0
ENSG00000164849	115330	GPR146	3.28995e-206	0.422115	5.20601e-202	Cluster 0
ENSG00000211592	3514	IGKC	3.79381e-205	0.668011	6.00332e-201	Cluster 0
ENSG00000133067	59352	LGR6	5.41388e-203	-0.597525	8.56693e-199	Cluster 0
ENSG00000156299	7074	TIAM1	1.32443e-199	0.534063	2.09578e-195	Cluster 0
ENSG00000130940	54897	CASZ1	4.37755e-199	-0.412785	6.92704e-195	Cluster 0
ENSG00000048028	57646	USP28	2.85428e-198	-0.519203	4.51661e-194	Cluster 0
ENSG00000275302	6351	CCL4	5.87196e-196	-0.656376	9.29178e-192	Cluster 0
ENSG00000198915	221002	RASGEF1A	1.97234e-195	-0.541835	3.12102e-191	Cluster 0
ENSG00000136379	58489	ABHD17C	2.19472e-195	-0.422191	3.47292e-191	Cluster 0
ENSG00000281852	441501	LINC00891	1.49466e-193	0.54605	2.36514e-189	Cluster 0
ENSG00000196218	6261	RYR1	2.20214e-193	-0.407479	3.48466e-189	Cluster 0
ENSG00000244649	105371809	LINC02086	3.26227e-193	-0.444787	5.16222e-189	Cluster 0
ENSG00000160856	115352	FCRL3	3.28138e-193	-0.512933	5.19246e-189	Cluster 0
ENSG00000118263	8609	KLF7	7.9883e-193	0.414639	1.26407e-188	Cluster 0
ENSG00000175643	116028	RMI2	1.0305e-192	0.454148	1.63067e-188	Cluster 0
ENSG00000167768	3848	KRT1	1.42388e-192	0.515698	2.25315e-188	Cluster 0
ENSG00000112486	1235	CCR6	2.78502e-192	0.420703	4.40701e-188	Cluster 0
ENSG00000277203	8263	F8A1	2.50278e-189	0.412753	3.96039e-185	Cluster 0
ENSG00000174944	9934	P2RY14	7.38358e-188	0.525494	1.16838e-183	Cluster 0
ENSG00000133818	22800	RRAS2	1.57373e-187	0.516734	2.49028e-183	Cluster 0
ENSG00000105369	973	CD79A	5.56641e-185	0.90768	8.80828e-181	Cluster 0
ENSG00000203747	2214	FCGR3A	4.19537e-184	-0.82482	6.63875e-180	Cluster 0
ENSG00000185112	131583	FAM43A	1.05109e-183	0.470843	1.66325e-179	Cluster 0
ENSG00000144354	83879	CDCA7	4.08577e-183	-0.54631	6.46533e-179	Cluster 0
ENSG00000164512	79722	ANKRD55	2.85109e-182	0.525139	4.51156e-178	Cluster 0
ENSG00000150687	11098	PRSS23	3.46422e-182	-0.801521	5.48178e-178	Cluster 0
ENSG00000196189	64218	SEMA4A	2.02271e-181	-0.49136	3.20074e-177	Cluster 0
ENSG00000237422	NA	NA	5.66906e-181	-0.497332	8.97072e-177	Cluster 0
ENSG00000140451	80119	PIF1	1.28174e-180	-0.414378	2.02822e-176	Cluster 0
ENSG00000203710	1378	CR1	1.59486e-180	0.433493	2.52371e-176	Cluster 0
ENSG00000147408	55790	CSGALNACT1	3.99548e-180	0.468153	6.32244e-176	Cluster 0
ENSG00000156475	5521	PPP2R2B	7.59524e-178	-0.427838	1.20187e-173	Cluster 0
ENSG00000036448	9172	MYOM2	1.41209e-177	0.43124	2.2345e-173	Cluster 0
ENSG00000234323	NA	NA	2.07791e-177	-0.419563	3.28808e-173	Cluster 0
ENSG00000109956	27087	B3GAT1	5.55183e-176	-0.477163	8.78522e-172	Cluster 0
ENSG00000157111	134285	TMEM171	6.52819e-171	-0.497743	1.03302e-166	Cluster 0
ENSG00000261371	5175	PECAM1	1.83334e-167	-0.490966	2.90108e-163	Cluster 0
ENSG00000151914	667	DST	1.08588e-164	0.450899	1.7183e-160	Cluster 0
ENSG00000121797	9034	CCRL2	1.26958e-164	-0.419867	2.00898e-160	Cluster 0
ENSG00000211895	3493	IGHA1	5.64474e-163	0.821218	8.93223e-159	Cluster 0
ENSG00000272256	NA	NA	5.98919e-160	0.456634	9.4773e-156	Cluster 0
ENSG00000172348	10231	RCAN2	9.32887e-160	-0.530798	1.4762e-155	Cluster 0
ENSG00000167664	126259	TMIGD2	2.15592e-156	0.504875	3.41153e-152	Cluster 0
ENSG00000170962	80310	PDGFD	1.93214e-155	-0.633319	3.05741e-151	Cluster 0
ENSG00000106018	7434	VIPR2	4.77066e-149	-0.466761	7.54909e-145	Cluster 0
ENSG00000064886	1117	CHI3L2	2.83754e-147	-0.528575	4.49013e-143	Cluster 0
ENSG00000133328	54979	PLAAT2	5.01575e-147	-0.430308	7.93693e-143	Cluster 0
ENSG00000165025	6850	SYK	3.64593e-146	0.687048	5.76933e-142	Cluster 0
ENSG00000196743	2760	GM2A	5.99101e-145	0.419779	9.48018e-141	Cluster 0
ENSG00000107438	9124	PDLIM1	3.52997e-143	-0.55499	5.58583e-139	Cluster 0
ENSG00000099958	91319	DERL3	5.75993e-143	0.819678	9.11451e-139	Cluster 0
ENSG00000117560	356	FASLG	2.91712e-142	-0.539869	4.61604e-138	Cluster 0
ENSG00000054793	10079	ATP9A	2.48335e-141	-0.415556	3.92965e-137	Cluster 0
ENSG00000182247	7325	UBE2E2	6.94439e-141	0.424007	1.09888e-136	Cluster 0
ENSG00000176928	51301	GCNT4	1.09888e-140	0.430963	1.73887e-136	Cluster 0
ENSG00000159128	3460	IFNGR2	2.2941e-137	0.421256	3.63018e-133	Cluster 0
ENSG00000104427	51101	ZC2HC1A	5.91346e-137	0.414238	9.35746e-133	Cluster 0
ENSG00000108370	8787	RGS9	3.50323e-135	-0.4406	5.54351e-131	Cluster 0
ENSG00000253755	3505	IGHGP	1.08953e-134	0.497501	1.72407e-130	Cluster 0
ENSG00000143167	10223	GPA33	6.27164e-134	0.458207	9.92424e-130	Cluster 0
ENSG00000270190	NA	NA	7.64064e-134	-0.458182	1.20905e-129	Cluster 0
ENSG00000226777	9834	FAM30A	1.14663e-132	1.07169	1.81442e-128	Cluster 0
ENSG00000048462	608	TNFRSF17	2.63005e-130	0.705471	4.16179e-126	Cluster 0
ENSG00000120875	1846	DUSP4	5.0437e-130	-0.417332	7.98115e-126	Cluster 0
ENSG00000124766	6659	SOX4	3.77301e-128	0.441369	5.97041e-124	Cluster 0
ENSG00000181036	343413	FCRL6	5.75096e-128	-0.608145	9.10033e-124	Cluster 0
ENSG00000154027	26289	AK5	2.99172e-125	0.44069	4.7341e-121	Cluster 0
ENSG00000134460	3559	IL2RA	3.15372e-125	0.423944	4.99044e-121	Cluster 0
ENSG00000136573	640	BLK	3.10057e-124	0.503477	4.90634e-120	Cluster 0
ENSG00000171604	51523	CXXC5	4.61221e-124	0.555643	7.29837e-120	Cluster 0
ENSG00000116191	55103	RALGPS2	9.37547e-123	0.500121	1.48357e-118	Cluster 0
ENSG00000138449	30061	SLC40A1	1.68643e-120	0.500625	2.6686e-116	Cluster 0
ENSG00000128040	6691	SPINK2	4.97737e-117	0.482864	7.87619e-113	Cluster 0
ENSG00000100450	2999	GZMH	1.54908e-116	-0.607544	2.45127e-112	Cluster 0
ENSG00000164649	55536	CDCA7L	2.85547e-115	0.45618	4.51849e-111	Cluster 0
ENSG00000160683	643	CXCR5	5.52197e-114	0.418682	8.73797e-110	Cluster 0
ENSG00000176788	10409	BASP1	2.85873e-113	0.4206	4.52366e-109	Cluster 0
ENSG00000171611	171558	PTCRA	1.40491e-109	0.652206	2.22313e-105	Cluster 0
ENSG00000110777	5450	POU2AF1	7.21008e-109	0.671192	1.14092e-104	Cluster 0
ENSG00000105374	4818	NKG7	8.59391e-109	-0.47124	1.3599e-104	Cluster 0
ENSG00000105426	5802	PTPRS	9.96058e-107	0.582535	1.57616e-102	Cluster 0
ENSG00000066336	6688	SPI1	2.69344e-105	0.575485	4.26209e-101	Cluster 0
ENSG00000086730	7462	LAT2	1.43643e-104	0.478461	2.27301e-100	Cluster 0
ENSG00000082438	22837	COBLL1	1.50918e-103	0.501564	2.38813e-99	Cluster 0
ENSG00000205336	9289	ADGRG1	3.5674e-102	-0.573168	5.64505e-98	Cluster 0
ENSG00000168081	5368	PNOC	9.50183e-97	0.492275	1.50357e-92	Cluster 0
ENSG00000243290	28940	IGKV1-12	4.6766e-95	0.463311	7.40025e-91	Cluster 0
ENSG00000198178	170482	CLEC4C	5.16532e-95	0.515344	8.1736e-91	Cluster 0
ENSG00000000938	2268	FGR	6.14623e-95	-0.579663	9.7258e-91	Cluster 0
ENSG00000136250	313	AOAH	9.91813e-93	-0.43362	1.56945e-88	Cluster 0
ENSG00000154237	79705	LRRK1	2.9676e-92	0.446946	4.69592e-88	Cluster 0
ENSG00000226806	100507600	LCT-AS1	6.94521e-92	0.583752	1.09901e-87	Cluster 0
ENSG00000101057	4605	MYBL2	5.35162e-91	0.536022	8.4684e-87	Cluster 0
ENSG00000125869	24141	LAMP5	5.71319e-90	0.460468	9.04055e-86	Cluster 0
ENSG00000134061	4064	CD180	1.56634e-88	0.529844	2.47858e-84	Cluster 0
ENSG00000185432	25840	METTL7A	5.82137e-88	0.434979	9.21174e-84	Cluster 0
ENSG00000163687	1776	DNASE1L3	2.76073e-86	0.441676	4.36858e-82	Cluster 0
ENSG00000070031	6343	SCT	1.27319e-84	0.457568	2.0147e-80	Cluster 0
ENSG00000105251	56961	SHD	5.37295e-83	0.45027	8.50215e-79	Cluster 0
ENSG00000174123	81793	TLR10	3.55538e-82	0.419264	5.62603e-78	Cluster 0
ENSG00000177455	930	CD19	4.94965e-82	0.73975	7.83233e-78	Cluster 0
ENSG00000095585	29760	BLNK	5.83522e-82	0.79915	9.23366e-78	Cluster 0
ENSG00000010671	695	BTK	2.04808e-80	0.5563	3.24088e-76	Cluster 0
ENSG00000175857	202309	GAPT	2.47715e-80	0.810863	3.91985e-76	Cluster 0
ENSG00000253701	NA	NA	2.65979e-80	0.804262	4.20886e-76	Cluster 0
ENSG00000222037	3542	IGLC6	7.50772e-80	0.460377	1.18802e-75	Cluster 0
ENSG00000117281	11126	CD160	9.87694e-80	-0.578623	1.56293e-75	Cluster 0
ENSG00000132185	84824	FCRLA	1.52801e-79	0.888053	2.41792e-75	Cluster 0
ENSG00000035720	26228	STAP1	1.44438e-78	0.411325	2.28559e-74	Cluster 0
ENSG00000205056	100507616	LINC02397	2.92855e-78	0.417252	4.63414e-74	Cluster 0
ENSG00000123096	8082	SSPN	1.2909e-76	0.706032	2.04273e-72	Cluster 0
ENSG00000106537	27075	TSPAN13	1.81807e-76	1.02739	2.87691e-72	Cluster 0
ENSG00000152804	3087	HHEX	3.72109e-75	0.647458	5.88825e-71	Cluster 0
ENSG00000140968	3394	IRF8	7.54339e-74	0.574675	1.19367e-69	Cluster 0
ENSG00000049768	50943	FOXP3	2.07763e-73	0.449859	3.28764e-69	Cluster 0
ENSG00000166428	122618	PLD4	1.59633e-72	0.482184	2.52604e-68	Cluster 0
ENSG00000100721	8115	TCL1A	1.97248e-72	0.897283	3.12124e-68	Cluster 0
ENSG00000182463	128553	TSHZ2	8.54064e-72	0.433381	1.35147e-67	Cluster 0
ENSG00000122223	51744	CD244	2.70507e-71	-0.467638	4.2805e-67	Cluster 0
ENSG00000128815	57705	WDFY4	3.8988e-69	0.494759	6.16946e-65	Cluster 0
ENSG00000240505	23495	TNFRSF13B	5.25234e-68	0.689377	8.3113e-64	Cluster 0
ENSG00000115919	8942	KYNU	1.91926e-67	0.491412	3.03704e-63	Cluster 0
ENSG00000102445	80183	RUBCNL	7.52806e-66	0.802046	1.19124e-61	Cluster 0
ENSG00000104921	2208	FCER2	1.78251e-64	0.447671	2.82065e-60	Cluster 0
ENSG00000241106	3112	HLA-DOB	2.34586e-64	0.492152	3.7121e-60	Cluster 0
ENSG00000211898	3495	IGHD	2.11646e-63	0.953964	3.34909e-59	Cluster 0
ENSG00000143185	6846	XCL2	2.99115e-59	-0.416623	4.73319e-55	Cluster 0
ENSG00000247982	283663	LINC00926	4.86007e-58	0.76848	7.69057e-54	Cluster 0
ENSG00000182511	2242	FES	2.93777e-56	0.487415	4.64872e-52	Cluster 0
ENSG00000140678	3687	ITGAX	2.07564e-55	0.452615	3.28449e-51	Cluster 0
ENSG00000234184	101927412	LINC01781	3.69602e-54	0.792445	5.84859e-50	Cluster 0
ENSG00000153064	55024	BANK1	7.19387e-53	0.973803	1.13836e-48	Cluster 0
ENSG00000138639	83478	ARHGAP24	2.45633e-52	0.967044	3.8869e-48	Cluster 0
ENSG00000272398	100133941	CD24	2.32857e-51	0.894979	3.68473e-47	Cluster 0
ENSG00000167641	94274	PPP1R14A	3.00388e-48	0.557898	4.75333e-44	Cluster 0
ENSG00000111863	84830	ADTRP	4.07825e-48	0.414393	6.45343e-44	Cluster 0
ENSG00000203780	92565	FANK1	4.37328e-48	0.421182	6.92029e-44	Cluster 0
ENSG00000042980	10863	ADAM28	6.83813e-46	0.652426	1.08207e-41	Cluster 0
ENSG00000163453	3490	IGFBP7	4.56443e-43	0.456184	7.22276e-39	Cluster 0
ENSG00000128218	29802	VPREB3	5.67013e-43	0.92851	8.97242e-39	Cluster 0
ENSG00000149294	4684	NCAM1	1.37487e-40	0.446505	2.1756e-36	Cluster 0
ENSG00000189013	3805	KIR2DL4	1.90824e-38	0.422519	3.0196e-34	Cluster 0
ENSG00000119866	53335	BCL11A	5.19539e-37	0.607097	8.22119e-33	Cluster 0
ENSG00000198574	117157	SH2D1B	1.03248e-33	0.555383	1.63379e-29	Cluster 0
ENSG00000242258	285972	LINC00996	2.78017e-32	0.432772	4.39934e-28	Cluster 0
ENSG00000196542	165679	SPTSSB	2.82225e-32	0.659674	4.46592e-28	Cluster 0
ENSG00000172889	51162	EGFL7	1.44395e-28	1.22968	2.2849e-24	Cluster 1
ENSG00000010327	23166	STAB1	1.54484e-27	1.32405	2.44455e-23	Cluster 1
ENSG00000051128	9454	HOMER3	2.41308e-27	1.08239	3.81846e-23	Cluster 1
ENSG00000107562	6387	CXCL12	3.34631e-27	1.17406	5.2952e-23	Cluster 1
ENSG00000115963	390	RND3	4.14458e-27	1.08129	6.55839e-23	Cluster 1
ENSG00000162512	9672	SDC3	4.74899e-27	1.16141	7.5148e-23	Cluster 1
ENSG00000119865	25927	CNRIP1	5.96599e-27	1.28841	9.44058e-23	Cluster 1
ENSG00000100979	5360	PLTP	6.04613e-27	1.1341	9.5674e-23	Cluster 1
ENSG00000172594	10924	SMPDL3A	7.48537e-27	1.10148	1.18448e-22	Cluster 1
ENSG00000168874	84913	ATOH8	1.18359e-26	1.24311	1.87292e-22	Cluster 1
ENSG00000228408	NA	NA	1.95151e-26	1.00171	3.08806e-22	Cluster 1
ENSG00000165029	19	ABCA1	2.61754e-26	1.06043	4.14199e-22	Cluster 1
ENSG00000133121	90627	STARD13	3.76863e-26	1.17162	5.96348e-22	Cluster 1
ENSG00000172264	140733	MACROD2	3.8669e-26	1.13526	6.11898e-22	Cluster 1
ENSG00000154639	1525	CXADR	4.58526e-26	1.04491	7.25571e-22	Cluster 1
ENSG00000142583	6518	SLC2A5	5.03542e-26	1.2087	7.96805e-22	Cluster 1
ENSG00000166833	89797	NAV2	6.02888e-26	0.966424	9.5401e-22	Cluster 1
ENSG00000164125	51313	GASK1B	6.26264e-26	1.26768	9.90999e-22	Cluster 1
ENSG00000088827	6614	SIGLEC1	8.01336e-26	1.14203	1.26803e-21	Cluster 1
ENSG00000161640	114132	SIGLEC11	8.20056e-26	1.00779	1.29766e-21	Cluster 1
ENSG00000136869	7099	TLR4	8.88928e-26	1.17738	1.40664e-21	Cluster 1
ENSG00000017427	3479	IGF1	1.21719e-25	0.893577	1.92608e-21	Cluster 1
ENSG00000143344	23179	RGL1	1.37753e-25	0.943097	2.17981e-21	Cluster 1
ENSG00000177575	9332	CD163	1.41836e-25	1.31482	2.24441e-21	Cluster 1
ENSG00000020577	23034	SAMD4A	1.74072e-25	1.15445	2.75452e-21	Cluster 1
ENSG00000074590	9891	NUAK1	1.74621e-25	0.92809	2.76321e-21	Cluster 1
ENSG00000140044	122953	JDP2	1.76797e-25	1.02199	2.79763e-21	Cluster 1
ENSG00000187554	7100	TLR5	1.827e-25	1.07665	2.89105e-21	Cluster 1
ENSG00000047648	395	ARHGAP6	2.19566e-25	1.17334	3.47441e-21	Cluster 1
ENSG00000145685	10184	LHFPL2	2.57821e-25	1.17307	4.07975e-21	Cluster 1
ENSG00000079215	6507	SLC1A3	2.64224e-25	1.15155	4.18108e-21	Cluster 1
ENSG00000185909	200942	KLHDC8B	3.15429e-25	0.877698	4.99135e-21	Cluster 1
ENSG00000115107	55240	STEAP3	3.17942e-25	1.21436	5.03112e-21	Cluster 1
ENSG00000077063	83992	CTTNBP2	3.2825e-25	1.14056	5.19423e-21	Cluster 1
ENSG00000173166	65059	RAPH1	3.88375e-25	1.10286	6.14565e-21	Cluster 1
ENSG00000183087	2621	GAS6	4.0168e-25	1.03697	6.35619e-21	Cluster 1
ENSG00000123384	4035	LRP1	4.70837e-25	1.12887	7.45052e-21	Cluster 1
ENSG00000133800	10894	LYVE1	6.4796e-25	1.18966	1.02533e-20	Cluster 1
ENSG00000101251	80343	SEL1L2	6.63734e-25	1.03738	1.05029e-20	Cluster 1
ENSG00000228058	101927532	LINC01736	7.04973e-25	1.02953	1.11555e-20	Cluster 1
ENSG00000172296	55304	SPTLC3	7.32172e-25	0.943125	1.15859e-20	Cluster 1
ENSG00000137491	11309	SLCO2B1	8.23622e-25	1.25567	1.3033e-20	Cluster 1
ENSG00000205726	6453	ITSN1	8.4514e-25	1.00825	1.33735e-20	Cluster 1
ENSG00000082781	3693	ITGB5	8.68951e-25	1.13631	1.37503e-20	Cluster 1
ENSG00000174600	1240	CMKLR1	8.8994e-25	1.2542	1.40824e-20	Cluster 1
ENSG00000179388	1960	EGR3	9.37828e-25	1.06746	1.48402e-20	Cluster 1
ENSG00000268734	NA	NA	9.714e-25	1.0047	1.53714e-20	Cluster 1
ENSG00000227082	107985194	LINC02798	9.89972e-25	0.840654	1.56653e-20	Cluster 1
ENSG00000131773	10656	KHDRBS3	1.52479e-24	1.00339	2.41282e-20	Cluster 1
ENSG00000073060	949	SCARB1	1.88786e-24	0.985329	2.98736e-20	Cluster 1
ENSG00000165457	2350	FOLR2	2.23092e-24	0.976594	3.53021e-20	Cluster 1
ENSG00000169385	6036	RNASE2	2.53133e-24	1.00155	4.00557e-20	Cluster 1
ENSG00000146094	79930	DOK3	2.66e-24	1.00529	4.20918e-20	Cluster 1
ENSG00000181885	1366	CLDN7	2.84413e-24	0.90881	4.50055e-20	Cluster 1
ENSG00000149131	710	SERPING1	2.88602e-24	1.1066	4.56683e-20	Cluster 1
ENSG00000186047	220107	DLEU7	2.93832e-24	1.11838	4.6496e-20	Cluster 1
ENSG00000175538	10008	KCNE3	3.08714e-24	1.06073	4.88509e-20	Cluster 1
ENSG00000185100	122622	ADSS1	3.11502e-24	0.762379	4.92922e-20	Cluster 1
ENSG00000108239	23232	TBC1D12	3.12276e-24	0.98786	4.94146e-20	Cluster 1
ENSG00000103528	51760	SYT17	3.22907e-24	1.15877	5.10969e-20	Cluster 1
ENSG00000165424	219654	ZCCHC24	3.34435e-24	0.964516	5.2921e-20	Cluster 1
ENSG00000176046	26471	NUPR1	3.51634e-24	0.865382	5.56426e-20	Cluster 1
ENSG00000118257	8828	NRP2	3.68776e-24	1.05471	5.83551e-20	Cluster 1
ENSG00000224397	100506115	PELATON	3.85122e-24	1.02649	6.09417e-20	Cluster 1
ENSG00000060982	586	BCAT1	3.87865e-24	1.09536	6.13758e-20	Cluster 1
ENSG00000155465	9056	SLC7A7	4.04154e-24	0.944199	6.39533e-20	Cluster 1
ENSG00000104093	23312	DMXL2	5.31783e-24	1.04619	8.41494e-20	Cluster 1
ENSG00000134755	1824	DSC2	5.91394e-24	1.04794	9.35821e-20	Cluster 1
ENSG00000157227	4323	MMP14	6.64365e-24	0.894757	1.05129e-19	Cluster 1
ENSG00000105609	NA	NA	6.81921e-24	0.912137	1.07907e-19	Cluster 1
ENSG00000162444	116362	RBP7	6.85081e-24	0.911647	1.08407e-19	Cluster 1
ENSG00000117154	84966	IGSF21	7.8298e-24	0.952931	1.23899e-19	Cluster 1
ENSG00000103855	80381	CD276	8.6016e-24	0.933025	1.36112e-19	Cluster 1
ENSG00000186522	151011	SEPTIN10	9.13421e-24	0.856366	1.4454e-19	Cluster 1
ENSG00000136048	55332	DRAM1	9.16083e-24	0.974666	1.44961e-19	Cluster 1
ENSG00000248810	100507639	LINC02432	9.2373e-24	0.913092	1.46171e-19	Cluster 1
ENSG00000129538	6035	RNASE1	1.08849e-23	1.04406	1.72242e-19	Cluster 1
ENSG00000002933	55365	TMEM176A	1.10193e-23	1.03078	1.74369e-19	Cluster 1
ENSG00000170412	55890	GPRC5C	1.15198e-23	1.03013	1.82289e-19	Cluster 1
ENSG00000185614	389119	INKA1	1.22533e-23	0.944519	1.93896e-19	Cluster 1
ENSG00000120262	80129	CCDC170	1.42745e-23	1.00233	2.2588e-19	Cluster 1
ENSG00000019991	3082	HGF	1.55647e-23	0.957205	2.46297e-19	Cluster 1
ENSG00000260314	4360	MRC1	1.82518e-23	0.990341	2.88817e-19	Cluster 1
ENSG00000160883	3101	HK3	1.86803e-23	0.883175	2.95597e-19	Cluster 1
ENSG00000132669	54453	RIN2	1.94543e-23	0.992386	3.07844e-19	Cluster 1
ENSG00000166523	26253	CLEC4E	1.95555e-23	1.21985	3.09446e-19	Cluster 1
ENSG00000130635	1289	COL5A1	1.97369e-23	0.92413	3.12316e-19	Cluster 1
ENSG00000163625	23001	WDFY3	1.98113e-23	0.980877	3.13494e-19	Cluster 1
ENSG00000185222	51186	TCEAL9	2.07653e-23	0.874712	3.28589e-19	Cluster 1
ENSG00000165338	143279	HECTD2	2.10948e-23	0.884713	3.33804e-19	Cluster 1
ENSG00000019169	8685	MARCO	2.49655e-23	0.884723	3.95055e-19	Cluster 1
ENSG00000137831	55075	UACA	2.51989e-23	0.887693	3.98747e-19	Cluster 1
ENSG00000161835	160622	TAMALIN	2.60036e-23	0.881612	4.11482e-19	Cluster 1
ENSG00000168615	8754	ADAM9	2.74045e-23	0.999702	4.33649e-19	Cluster 1
ENSG00000182022	51363	CHST15	2.82339e-23	1.06516	4.46774e-19	Cluster 1
ENSG00000173085	27235	COQ2	2.83571e-23	0.874353	4.48723e-19	Cluster 1
ENSG00000169122	90362	FAM110B	3.09073e-23	0.916132	4.89078e-19	Cluster 1
ENSG00000173801	3728	JUP	3.26573e-23	0.962522	5.16769e-19	Cluster 1
ENSG00000159399	3099	HK2	3.31519e-23	0.894539	5.24595e-19	Cluster 1
ENSG00000245848	1050	CEBPA	3.3187e-23	1.02107	5.25151e-19	Cluster 1
ENSG00000270164	101927931	LINC01480	3.40865e-23	0.829812	5.39384e-19	Cluster 1
ENSG00000157107	115548	FCHO2	3.50242e-23	1.02934	5.54224e-19	Cluster 1
ENSG00000169504	25932	CLIC4	4.09144e-23	0.932529	6.4743e-19	Cluster 1
ENSG00000185340	10634	GAS2L1	4.21577e-23	0.919869	6.67104e-19	Cluster 1
ENSG00000072952	10335	IRAG1	4.34843e-23	0.960755	6.88096e-19	Cluster 1
ENSG00000162627	51375	SNX7	4.64658e-23	0.954303	7.35276e-19	Cluster 1
ENSG00000187824	388335	TMEM220	4.67861e-23	0.932379	7.40343e-19	Cluster 1
ENSG00000090376	11213	IRAK3	4.76678e-23	1.06874	7.54295e-19	Cluster 1
ENSG00000238057	100303491	ZEB2-AS1	5.21539e-23	1.03026	8.25283e-19	Cluster 1
ENSG00000136689	3557	IL1RN	5.84936e-23	0.972742	9.25604e-19	Cluster 1
ENSG00000198752	9578	CDC42BPB	6.02105e-23	0.91893	9.5277e-19	Cluster 1
ENSG00000234147	NA	NA	6.15601e-23	1.0566	9.74127e-19	Cluster 1
ENSG00000105928	1687	GSDME	6.58367e-23	0.829278	1.0418e-18	Cluster 1
ENSG00000197712	92689	FAM114A1	6.64526e-23	0.919357	1.05155e-18	Cluster 1
ENSG00000033327	9846	GAB2	6.78681e-23	0.916258	1.07394e-18	Cluster 1
ENSG00000220201	100125288	ZGLP1	7.18304e-23	0.873472	1.13664e-18	Cluster 1
ENSG00000122877	1959	EGR2	7.47488e-23	0.889263	1.18282e-18	Cluster 1
ENSG00000172301	55352	COPRS	7.50186e-23	0.882501	1.1871e-18	Cluster 1
ENSG00000174136	285704	RGMB	7.67208e-23	0.827693	1.21403e-18	Cluster 1
ENSG00000162493	10630	PDPN	7.82837e-23	0.829341	1.23876e-18	Cluster 1
ENSG00000233901	100506119	LINC01503	8.21569e-23	0.901962	1.30005e-18	Cluster 1
ENSG00000169282	7881	KCNAB1	8.5669e-23	0.806545	1.35563e-18	Cluster 1
ENSG00000180155	66004	LYNX1	9.30719e-23	0.817501	1.47277e-18	Cluster 1
ENSG00000120254	25902	MTHFD1L	9.7137e-23	0.724195	1.5371e-18	Cluster 1
ENSG00000176771	344148	NCKAP5	1.12165e-22	0.950348	1.7749e-18	Cluster 1
ENSG00000183549	54988	ACSM5	1.12626e-22	0.865837	1.7822e-18	Cluster 1
ENSG00000124731	54210	TREM1	1.13256e-22	0.938126	1.79216e-18	Cluster 1
ENSG00000151718	80014	WWC2	1.15665e-22	0.813882	1.83028e-18	Cluster 1
ENSG00000265666	101929693	RARA-AS1	1.17862e-22	0.80253	1.86505e-18	Cluster 1
ENSG00000118200	23271	CAMSAP2	1.18748e-22	0.837586	1.87907e-18	Cluster 1
ENSG00000127415	3425	IDUA	1.24435e-22	0.689694	1.96905e-18	Cluster 1
ENSG00000211890	3494	IGHA2	1.25661e-22	0.827812	1.98846e-18	Cluster 1
ENSG00000120949	943	TNFRSF8	1.26195e-22	0.845848	1.9969e-18	Cluster 1
ENSG00000006747	85477	SCIN	1.37467e-22	0.930528	2.17527e-18	Cluster 1
ENSG00000136630	3142	HLX	1.37666e-22	1.03305	2.17843e-18	Cluster 1
ENSG00000143819	2052	EPHX1	1.44384e-22	0.796263	2.28474e-18	Cluster 1
ENSG00000129450	27180	SIGLEC9	1.51237e-22	1.0301	2.39318e-18	Cluster 1
ENSG00000105967	22797	TFEC	1.51698e-22	1.06825	2.40047e-18	Cluster 1
ENSG00000169957	79724	ZNF768	1.5177e-22	0.798937	2.40161e-18	Cluster 1
ENSG00000105711	6324	SCN1B	1.52891e-22	0.900407	2.41934e-18	Cluster 1
ENSG00000083290	9706	ULK2	1.56964e-22	0.797782	2.48379e-18	Cluster 1
ENSG00000198682	9060	PAPSS2	1.71103e-22	1.15598	2.70753e-18	Cluster 1
ENSG00000179921	151306	GPBAR1	1.74042e-22	1.01325	2.75403e-18	Cluster 1
ENSG00000185215	7127	TNFAIP2	1.76947e-22	1.08356	2.80002e-18	Cluster 1
ENSG00000118557	83449	PMFBP1	1.77989e-22	0.830051	2.8165e-18	Cluster 1
ENSG00000137462	7097	TLR2	1.80299e-22	1.12155	2.85305e-18	Cluster 1
ENSG00000228651	NA	NA	1.84421e-22	0.878399	2.91828e-18	Cluster 1
ENSG00000157827	114793	FMNL2	1.8634e-22	0.973751	2.94864e-18	Cluster 1
ENSG00000110446	51296	SLC15A3	1.89391e-22	1.05256	2.99693e-18	Cluster 1
ENSG00000112874	83594	NUDT12	1.9194e-22	0.781532	3.03726e-18	Cluster 1
ENSG00000112414	57211	ADGRG6	2.02358e-22	0.940159	3.20212e-18	Cluster 1
ENSG00000171914	83660	TLN2	2.03361e-22	0.855093	3.21798e-18	Cluster 1
ENSG00000162772	467	ATF3	2.11407e-22	0.895687	3.3453e-18	Cluster 1
ENSG00000136295	80727	TTYH3	2.14508e-22	0.987065	3.39438e-18	Cluster 1
ENSG00000177706	56975	FAM20C	2.171e-22	0.966034	3.43539e-18	Cluster 1
ENSG00000145431	56034	PDGFC	2.2205e-22	0.906238	3.51372e-18	Cluster 1
ENSG00000112759	2030	SLC29A1	2.27697e-22	0.819563	3.60307e-18	Cluster 1
ENSG00000273033	100129550	LINC02035	2.32574e-22	0.807938	3.68026e-18	Cluster 1
ENSG00000102595	55757	UGGT2	2.33634e-22	0.796727	3.69703e-18	Cluster 1
ENSG00000169026	84179	SLC49A3	2.38162e-22	0.823119	3.76867e-18	Cluster 1
ENSG00000253988	NA	NA	2.40495e-22	0.78054	3.8056e-18	Cluster 1
ENSG00000196576	23654	PLXNB2	2.41848e-22	1.06334	3.82701e-18	Cluster 1
ENSG00000250742	400043	LINC02381	2.4566e-22	0.992376	3.88733e-18	Cluster 1
ENSG00000154330	5239	PGM5	2.4703e-22	0.777383	3.909e-18	Cluster 1
ENSG00000136205	64759	TNS3	2.49827e-22	0.913674	3.95326e-18	Cluster 1
ENSG00000170677	9306	SOCS6	2.54215e-22	0.947075	4.0227e-18	Cluster 1
ENSG00000273341	NA	NA	2.56631e-22	0.827374	4.06092e-18	Cluster 1
ENSG00000157657	114991	ZNF618	2.60611e-22	0.97864	4.12391e-18	Cluster 1
ENSG00000246100	283143	LINC00900	2.64114e-22	0.806605	4.17934e-18	Cluster 1
ENSG00000100122	1414	CRYBB1	2.7395e-22	0.816771	4.33499e-18	Cluster 1
ENSG00000224152	NA	NA	2.9976e-22	0.920674	4.7434e-18	Cluster 1
ENSG00000129422	57509	MTUS1	3.00461e-22	0.836445	4.75449e-18	Cluster 1
ENSG00000071967	79901	CYBRD1	3.00707e-22	1.0764	4.75839e-18	Cluster 1
ENSG00000067208	7813	EVI5	3.06989e-22	1.03743	4.85779e-18	Cluster 1
ENSG00000134955	219855	SLC37A2	3.17519e-22	0.875126	5.02442e-18	Cluster 1
ENSG00000088256	2767	GNA11	3.26681e-22	0.796228	5.16941e-18	Cluster 1
ENSG00000163734	2921	CXCL3	3.41735e-22	0.729309	5.40761e-18	Cluster 1
ENSG00000100504	5836	PYGL	3.46793e-22	0.939138	5.48766e-18	Cluster 1
ENSG00000139410	113675	SDSL	3.63588e-22	0.860779	5.75341e-18	Cluster 1
ENSG00000125510	4987	OPRL1	3.69749e-22	0.777716	5.8509e-18	Cluster 1
ENSG00000108846	8714	ABCC3	3.82264e-22	0.751424	6.04894e-18	Cluster 1
ENSG00000174130	10333	TLR6	3.87159e-22	0.860892	6.1264e-18	Cluster 1
ENSG00000133315	28992	MACROD1	3.94191e-22	0.752999	6.23767e-18	Cluster 1
ENSG00000106804	727	C5	4.15394e-22	0.732248	6.57319e-18	Cluster 1
ENSG00000213563	414919	C8orf82	4.29404e-22	0.764476	6.79488e-18	Cluster 1
ENSG00000226816	NA	NA	4.41843e-22	0.785325	6.99172e-18	Cluster 1
ENSG00000125740	2354	FOSB	4.44222e-22	0.830525	7.02937e-18	Cluster 1
ENSG00000173581	29903	CCDC106	4.59824e-22	0.820508	7.27625e-18	Cluster 1
ENSG00000109743	683	BST1	4.73111e-22	1.02315	7.48651e-18	Cluster 1
ENSG00000169902	8460	TPST1	5.29164e-22	0.762786	8.37348e-18	Cluster 1
ENSG00000171680	57449	PLEKHG5	5.48276e-22	0.702833	8.67592e-18	Cluster 1
ENSG00000187098	4286	MITF	5.63662e-22	0.922038	8.91938e-18	Cluster 1
ENSG00000156113	3778	KCNMA1	5.79056e-22	0.717244	9.16298e-18	Cluster 1
ENSG00000106034	79974	CPED1	5.80134e-22	1.03451	9.18004e-18	Cluster 1
ENSG00000130449	57688	ZSWIM6	5.82957e-22	0.894553	9.22471e-18	Cluster 1
ENSG00000184497	348013	TMEM255B	6.03695e-22	0.878694	9.55288e-18	Cluster 1
ENSG00000082397	23136	EPB41L3	6.43742e-22	1.17786	1.01866e-17	Cluster 1
ENSG00000105339	22898	DENND3	6.47311e-22	0.902762	1.02431e-17	Cluster 1
ENSG00000090659	30835	CD209	6.51637e-22	0.78099	1.03115e-17	Cluster 1
ENSG00000213533	375346	STIMATE	6.73718e-22	0.663241	1.06609e-17	Cluster 1
ENSG00000223749	84848	MIR503HG	7.07736e-22	0.816778	1.11992e-17	Cluster 1
ENSG00000171729	55092	TMEM51	7.08336e-22	1.00931	1.12087e-17	Cluster 1
ENSG00000168389	84879	MFSD2A	7.22784e-22	0.851955	1.14373e-17	Cluster 1
ENSG00000225889	NA	NA	7.47259e-22	0.877782	1.18246e-17	Cluster 1
ENSG00000134909	9743	ARHGAP32	7.57874e-22	0.782185	1.19926e-17	Cluster 1
ENSG00000151726	2180	ACSL1	7.65813e-22	0.853291	1.21182e-17	Cluster 1
ENSG00000126947	51309	ARMCX1	7.76987e-22	0.854522	1.22951e-17	Cluster 1
ENSG00000165801	55701	ARHGEF40	7.7804e-22	1.00906	1.23117e-17	Cluster 1
ENSG00000203710	1378	CR1	8.21962e-22	0.803558	1.30067e-17	Cluster 1
ENSG00000087245	4313	MMP2	8.25891e-22	0.847367	1.30689e-17	Cluster 1
ENSG00000259330	100505573	INAFM2	8.74117e-22	1.00419	1.3832e-17	Cluster 1
ENSG00000108950	54757	FAM20A	8.78459e-22	0.766964	1.39007e-17	Cluster 1
ENSG00000168000	26580	BSCL2	8.87886e-22	0.722951	1.40499e-17	Cluster 1
ENSG00000074416	11343	MGLL	9.16937e-22	0.791229	1.45096e-17	Cluster 1
ENSG00000109099	5376	PMP22	9.32563e-22	0.841351	1.47569e-17	Cluster 1
ENSG00000107731	219699	UNC5B	9.3517e-22	0.860313	1.47981e-17	Cluster 1
ENSG00000171227	140738	TMEM37	9.64751e-22	0.747367	1.52662e-17	Cluster 1
ENSG00000141574	6398	SECTM1	9.71805e-22	0.929384	1.53778e-17	Cluster 1
ENSG00000169429	3576	CXCL8	9.79971e-22	0.934107	1.55071e-17	Cluster 1
ENSG00000267065	101928514	LINC02080	1.04612e-21	0.654271	1.65539e-17	Cluster 1
ENSG00000170891	54360	CYTL1	1.09256e-21	1.04284	1.72887e-17	Cluster 1
ENSG00000205269	100113407	TMEM170B	1.16595e-21	0.976161	1.84499e-17	Cluster 1
ENSG00000186431	2204	FCAR	1.19247e-21	0.804013	1.88697e-17	Cluster 1
ENSG00000189060	3005	H1-0	1.22823e-21	0.693604	1.94355e-17	Cluster 1
ENSG00000118985	22936	ELL2	1.35155e-21	0.746861	2.13869e-17	Cluster 1
ENSG00000114554	5361	PLXNA1	1.36069e-21	0.820992	2.15315e-17	Cluster 1
ENSG00000075618	6624	FSCN1	1.38612e-21	0.85083	2.1934e-17	Cluster 1
ENSG00000035862	7077	TIMP2	1.43124e-21	0.94241	2.26479e-17	Cluster 1
ENSG00000163694	54502	RBM47	1.44001e-21	0.915343	2.27867e-17	Cluster 1
ENSG00000068724	57217	TTC7A	1.50317e-21	0.813756	2.37861e-17	Cluster 1
ENSG00000181982	91050	CCDC149	1.50596e-21	0.830009	2.38303e-17	Cluster 1
ENSG00000188010	729967	MORN2	1.50821e-21	0.794276	2.38659e-17	Cluster 1
ENSG00000232721	NA	NA	1.52843e-21	0.701887	2.41859e-17	Cluster 1
ENSG00000225177	NA	NA	1.54719e-21	0.847542	2.44828e-17	Cluster 1
ENSG00000246263	101927221	UBR5-AS1	1.55921e-21	0.871758	2.4673e-17	Cluster 1
ENSG00000166068	161742	SPRED1	1.56233e-21	1.01506	2.47223e-17	Cluster 1
ENSG00000140470	170691	ADAMTS17	1.57828e-21	0.641024	2.49747e-17	Cluster 1
ENSG00000108511	3216	HOXB6	1.76465e-21	0.700986	2.79238e-17	Cluster 1
ENSG00000185339	6948	TCN2	1.83724e-21	0.731743	2.90724e-17	Cluster 1
ENSG00000135912	9654	TTLL4	1.85676e-21	0.808962	2.93813e-17	Cluster 1
ENSG00000189134	222698	NKAPL	1.93032e-21	0.766136	3.05453e-17	Cluster 1
ENSG00000083444	5351	PLOD1	1.96439e-21	0.873184	3.10845e-17	Cluster 1
ENSG00000107736	64072	CDH23	2.04862e-21	0.853467	3.24174e-17	Cluster 1
ENSG00000225187	NA	NA	2.06083e-21	0.759224	3.26105e-17	Cluster 1
ENSG00000155252	55361	PI4K2A	2.06563e-21	0.804339	3.26866e-17	Cluster 1
ENSG00000141655	8792	TNFRSF11A	2.06726e-21	0.884697	3.27123e-17	Cluster 1
ENSG00000115129	9540	TP53I3	2.11144e-21	0.927722	3.34114e-17	Cluster 1
ENSG00000115902	6509	SLC1A4	2.17441e-21	0.796362	3.44079e-17	Cluster 1
ENSG00000188906	120892	LRRK2	2.24718e-21	1.12957	3.55594e-17	Cluster 1
ENSG00000237476	101928891	LINC01637	2.28418e-21	0.938158	3.61449e-17	Cluster 1
ENSG00000140090	123041	SLC24A4	2.29724e-21	0.827345	3.63515e-17	Cluster 1
ENSG00000014257	55	ACP3	2.34743e-21	0.893377	3.71458e-17	Cluster 1
ENSG00000173334	10221	TRIB1	2.4516e-21	0.867956	3.87941e-17	Cluster 1
ENSG00000166928	84689	MS4A14	2.63568e-21	0.817392	4.1707e-17	Cluster 1
ENSG00000148288	26301	GBGT1	2.70591e-21	0.900597	4.28183e-17	Cluster 1
ENSG00000118495	5325	PLAGL1	2.76398e-21	0.832689	4.37373e-17	Cluster 1
ENSG00000198019	2210	FCGR1B	2.79257e-21	1.01763	4.41896e-17	Cluster 1
ENSG00000196209	284759	SIRPB2	2.94601e-21	0.891066	4.66177e-17	Cluster 1
ENSG00000261218	NA	NA	2.97017e-21	0.805002	4.7e-17	Cluster 1
ENSG00000179630	144811	LACC1	3.02731e-21	0.717708	4.79042e-17	Cluster 1
ENSG00000134243	6272	SORT1	3.02793e-21	1.01036	4.7914e-17	Cluster 1
ENSG00000260027	3217	HOXB7	3.04213e-21	0.743823	4.81387e-17	Cluster 1
ENSG00000278158	NA	NA	3.07873e-21	0.776533	4.87178e-17	Cluster 1
ENSG00000158828	65018	PINK1	3.08835e-21	0.761241	4.88701e-17	Cluster 1
ENSG00000155254	83742	MARVELD1	3.17352e-21	0.894631	5.02177e-17	Cluster 1
ENSG00000092068	23428	SLC7A8	3.20449e-21	0.692342	5.07078e-17	Cluster 1
ENSG00000043591	153	ADRB1	3.25084e-21	0.808449	5.14413e-17	Cluster 1
ENSG00000167994	5866	RAB3IL1	3.2847e-21	0.724559	5.19771e-17	Cluster 1
ENSG00000196743	2760	GM2A	3.29563e-21	0.793612	5.21501e-17	Cluster 1
ENSG00000233038	100506585	PTPRN2-AS1	3.33344e-21	0.816981	5.27483e-17	Cluster 1
ENSG00000257433	NA	NA	3.48406e-21	0.744925	5.51317e-17	Cluster 1
ENSG00000204634	11138	TBC1D8	3.48621e-21	0.90213	5.51658e-17	Cluster 1
ENSG00000196550	729533	FAM72A	3.48671e-21	0.80889	5.51737e-17	Cluster 1
ENSG00000234506	101927015	LINC01506	3.61306e-21	0.749834	5.71731e-17	Cluster 1
ENSG00000248429	285505	FAM198B-AS1	3.66057e-21	0.802471	5.79249e-17	Cluster 1
ENSG00000180264	347088	ADGRD2	3.70634e-21	0.842061	5.86491e-17	Cluster 1
ENSG00000138756	55589	BMP2K	3.71683e-21	0.909082	5.88151e-17	Cluster 1
ENSG00000196371	2526	FUT4	3.95303e-21	0.695997	6.25528e-17	Cluster 1
ENSG00000228265	NA	NA	4.05615e-21	0.688263	6.41846e-17	Cluster 1
ENSG00000140859	3801	KIFC3	4.21458e-21	0.78588	6.66915e-17	Cluster 1
ENSG00000169857	57099	AVEN	4.25926e-21	0.646128	6.73985e-17	Cluster 1
ENSG00000211445	2878	GPX3	4.38778e-21	1.03019	6.94323e-17	Cluster 1
ENSG00000171777	115727	RASGRP4	4.40031e-21	0.891074	6.96305e-17	Cluster 1
ENSG00000165030	4783	NFIL3	4.51475e-21	0.863241	7.14414e-17	Cluster 1
ENSG00000248309	101929423	MEF2C-AS1	4.56941e-21	0.808047	7.23063e-17	Cluster 1
ENSG00000162745	25903	OLFML2B	4.67724e-21	0.749789	7.40127e-17	Cluster 1
ENSG00000143162	8804	CREG1	4.767e-21	0.82173	7.5433e-17	Cluster 1
ENSG00000134531	2012	EMP1	4.98798e-21	0.764357	7.89299e-17	Cluster 1
ENSG00000074657	55205	ZNF532	5.4065e-21	0.804943	8.55525e-17	Cluster 1
ENSG00000250722	6414	SELENOP	5.43119e-21	0.855127	8.59431e-17	Cluster 1
ENSG00000099139	5125	PCSK5	5.52367e-21	0.836889	8.74066e-17	Cluster 1
ENSG00000258655	84837	ARHGAP5-AS1	5.54745e-21	0.731848	8.77828e-17	Cluster 1
ENSG00000160179	9619	ABCG1	5.60037e-21	0.783471	8.86203e-17	Cluster 1
ENSG00000125618	7849	PAX8	5.62775e-21	0.745077	8.90535e-17	Cluster 1
ENSG00000135363	4005	LMO2	5.73161e-21	1.02482	9.0697e-17	Cluster 1
ENSG00000065054	9351	SLC9A3R2	6.01272e-21	0.661845	9.51452e-17	Cluster 1
ENSG00000129007	91860	CALML4	6.17228e-21	0.663124	9.76702e-17	Cluster 1
ENSG00000076351	113235	SLC46A1	6.22097e-21	0.766272	9.84406e-17	Cluster 1
ENSG00000154237	79705	LRRK1	6.28383e-21	1.00254	9.94354e-17	Cluster 1
ENSG00000130881	4037	LRP3	6.4479e-21	0.754338	1.02032e-16	Cluster 1
ENSG00000162367	6886	TAL1	6.46906e-21	0.692914	1.02366e-16	Cluster 1
ENSG00000154146	4900	NRGN	6.50884e-21	0.876451	1.02996e-16	Cluster 1
ENSG00000181915	84890	ADO	6.54294e-21	0.787905	1.03535e-16	Cluster 1
ENSG00000197520	400823	FAM177B	6.82476e-21	0.788763	1.07995e-16	Cluster 1
ENSG00000099821	5442	POLRMT	6.89439e-21	0.756535	1.09097e-16	Cluster 1
ENSG00000116991	57568	SIPA1L2	7.1094e-21	0.75518	1.12499e-16	Cluster 1
ENSG00000165171	155368	METTL27	7.22137e-21	0.741811	1.14271e-16	Cluster 1
ENSG00000129473	599	BCL2L2	7.22537e-21	0.77615	1.14334e-16	Cluster 1
ENSG00000074964	55160	ARHGEF10L	7.36666e-21	1.07034	1.1657e-16	Cluster 1
ENSG00000155970	286097	MICU3	7.55504e-21	0.793403	1.19551e-16	Cluster 1
ENSG00000109667	56606	SLC2A9	7.69359e-21	0.81017	1.21743e-16	Cluster 1
ENSG00000023171	57476	GRAMD1B	7.82422e-21	0.76174	1.2381e-16	Cluster 1
ENSG00000163590	151742	PPM1L	7.9839e-21	0.712222	1.26337e-16	Cluster 1
ENSG00000161911	340205	TREML1	8.12196e-21	0.768544	1.28522e-16	Cluster 1
ENSG00000238113	NA	NA	8.26592e-21	0.850664	1.308e-16	Cluster 1
ENSG00000117009	8564	KMO	8.46194e-21	0.902158	1.33902e-16	Cluster 1
ENSG00000165886	80019	UBTD1	8.74661e-21	0.765116	1.38406e-16	Cluster 1
ENSG00000204086	29935	RPA4	8.78595e-21	0.62272	1.39029e-16	Cluster 1
ENSG00000187231	91404	SESTD1	8.86435e-21	0.730841	1.40269e-16	Cluster 1
ENSG00000105246	10148	EBI3	9.27049e-21	0.843364	1.46696e-16	Cluster 1
ENSG00000053918	3784	KCNQ1	9.32525e-21	0.818186	1.47563e-16	Cluster 1
ENSG00000130958	11046	SLC35D2	9.41329e-21	0.761963	1.48956e-16	Cluster 1
ENSG00000231507	100506775	LINC01353	9.77611e-21	0.674103	1.54697e-16	Cluster 1
ENSG00000143382	54507	ADAMTSL4	9.91114e-21	0.816263	1.56834e-16	Cluster 1
ENSG00000108691	6347	CCL2	1.00192e-20	0.843205	1.58543e-16	Cluster 1
ENSG00000144959	57552	NCEH1	1.07901e-20	0.76068	1.70743e-16	Cluster 1
ENSG00000139572	53831	GPR84	1.1529e-20	0.755434	1.82435e-16	Cluster 1
ENSG00000131042	NA	NA	1.16927e-20	1.02675	1.85025e-16	Cluster 1
ENSG00000178852	124989	EFCAB13	1.17178e-20	0.768013	1.85423e-16	Cluster 1
ENSG00000176597	84002	B3GNT5	1.24063e-20	0.948455	1.96318e-16	Cluster 1
ENSG00000170909	126014	OSCAR	1.24941e-20	0.949007	1.97707e-16	Cluster 1
ENSG00000106853	22949	PTGR1	1.2712e-20	0.776008	2.01155e-16	Cluster 1
ENSG00000273320	NA	NA	1.39442e-20	0.717591	2.20653e-16	Cluster 1
ENSG00000164292	22836	RHOBTB3	1.41067e-20	0.786078	2.23225e-16	Cluster 1
ENSG00000158825	978	CDA	1.42806e-20	0.791981	2.25977e-16	Cluster 1
ENSG00000081041	2920	CXCL2	1.44333e-20	0.669515	2.28393e-16	Cluster 1
ENSG00000135766	54583	EGLN1	1.50408e-20	0.751555	2.38006e-16	Cluster 1
ENSG00000164010	114625	ERMAP	1.51776e-20	0.807681	2.4017e-16	Cluster 1
ENSG00000183779	80139	ZNF703	1.54069e-20	0.806683	2.43799e-16	Cluster 1
ENSG00000038427	1462	VCAN	1.5913e-20	0.941425	2.51808e-16	Cluster 1
ENSG00000180891	404093	CUEDC1	1.59555e-20	0.978666	2.5248e-16	Cluster 1
ENSG00000248712	283152	CCDC153	1.64553e-20	0.687895	2.60389e-16	Cluster 1
ENSG00000106565	28959	TMEM176B	1.73065e-20	0.847524	2.73858e-16	Cluster 1
ENSG00000121769	2170	FABP3	1.74427e-20	0.646863	2.76014e-16	Cluster 1
ENSG00000173517	79834	PEAK1	1.7887e-20	0.826461	2.83044e-16	Cluster 1
ENSG00000179627	100128927	ZBTB42	1.85935e-20	0.689496	2.94223e-16	Cluster 1
ENSG00000184232	220323	OAF	1.85982e-20	0.723502	2.94297e-16	Cluster 1
ENSG00000102218	6102	RP2	1.90639e-20	0.785906	3.01667e-16	Cluster 1
ENSG00000108405	5023	P2RX1	1.92511e-20	0.862948	3.04629e-16	Cluster 1
ENSG00000198342	79973	ZNF442	1.93181e-20	0.635175	3.05689e-16	Cluster 1
ENSG00000251442	100505702	LINC01094	1.94646e-20	0.858013	3.08008e-16	Cluster 1
ENSG00000157240	8321	FZD1	1.95074e-20	0.971336	3.08685e-16	Cluster 1
ENSG00000107554	23268	DNMBP	1.96652e-20	0.718343	3.11183e-16	Cluster 1
ENSG00000183734	430	ASCL2	2.06317e-20	0.741701	3.26476e-16	Cluster 1
ENSG00000013523	23357	ANGEL1	2.1267e-20	0.731691	3.36529e-16	Cluster 1
ENSG00000004866	7982	ST7	2.14703e-20	0.724647	3.39746e-16	Cluster 1
ENSG00000179965	51333	ZNF771	2.2011e-20	0.629903	3.48302e-16	Cluster 1
ENSG00000251136	NA	NA	2.20959e-20	0.753918	3.49645e-16	Cluster 1
ENSG00000133740	1875	E2F5	2.24039e-20	0.698486	3.54519e-16	Cluster 1
ENSG00000100439	63874	ABHD4	2.24927e-20	0.724756	3.55924e-16	Cluster 1
ENSG00000158186	22808	MRAS	2.28848e-20	0.824633	3.62129e-16	Cluster 1
ENSG00000100068	91355	LRP5L	2.29683e-20	0.707379	3.6345e-16	Cluster 1
ENSG00000166033	5654	HTRA1	2.45427e-20	0.697537	3.88364e-16	Cluster 1
ENSG00000232229	643529	LINC00865	2.46861e-20	0.851504	3.90634e-16	Cluster 1
ENSG00000165685	120939	TMEM52B	2.47356e-20	0.748805	3.91416e-16	Cluster 1
ENSG00000151090	7068	THRB	2.48152e-20	0.689911	3.92676e-16	Cluster 1
ENSG00000198113	54863	TOR4A	2.55052e-20	0.726855	4.03595e-16	Cluster 1
ENSG00000254860	493900	TMEM9B-AS1	2.56042e-20	0.675146	4.05162e-16	Cluster 1
ENSG00000123836	5208	PFKFB2	2.6176e-20	0.832816	4.14209e-16	Cluster 1
ENSG00000167969	1632	ECI1	2.71754e-20	0.702941	4.30024e-16	Cluster 1
ENSG00000099250	8829	NRP1	2.81152e-20	0.870086	4.44894e-16	Cluster 1
ENSG00000254054	NA	NA	2.81947e-20	0.722995	4.46153e-16	Cluster 1
ENSG00000088766	54675	CRLS1	2.86315e-20	0.723097	4.53065e-16	Cluster 1
ENSG00000178177	254251	LCORL	2.88812e-20	0.750613	4.57017e-16	Cluster 1
ENSG00000242282	NA	NA	2.91322e-20	0.633835	4.60988e-16	Cluster 1
ENSG00000114631	50512	PODXL2	2.96918e-20	0.676812	4.69843e-16	Cluster 1
ENSG00000143079	55917	CTTNBP2NL	3.0169e-20	0.984435	4.77395e-16	Cluster 1
ENSG00000270419	100526820	CAHM	3.04236e-20	0.622487	4.81424e-16	Cluster 1
ENSG00000180354	222166	MTURN	3.09073e-20	0.75011	4.89077e-16	Cluster 1
ENSG00000204103	9935	MAFB	3.15165e-20	0.939493	4.98717e-16	Cluster 1
ENSG00000153071	1601	DAB2	3.18513e-20	1.05973	5.04015e-16	Cluster 1
ENSG00000134061	4064	CD180	3.18522e-20	0.912065	5.04029e-16	Cluster 1
ENSG00000198892	149345	SHISA4	3.19735e-20	0.691907	5.05949e-16	Cluster 1
ENSG00000151650	27287	VENTX	3.34114e-20	0.768302	5.28701e-16	Cluster 1
ENSG00000118162	11133	KPTN	3.49544e-20	0.731731	5.53119e-16	Cluster 1
ENSG00000116983	51440	HPCAL4	3.64005e-20	0.782136	5.76001e-16	Cluster 1
ENSG00000135299	22881	ANKRD6	3.81127e-20	0.612944	6.03096e-16	Cluster 1
ENSG00000230679	100505975	ENO1-AS1	3.85386e-20	0.681795	6.09835e-16	Cluster 1
ENSG00000254614	NA	NA	3.88467e-20	0.611134	6.1471e-16	Cluster 1
ENSG00000128604	3663	IRF5	3.94009e-20	0.79835	6.2348e-16	Cluster 1
ENSG00000136315	NA	NA	4.01706e-20	0.713746	6.3566e-16	Cluster 1
ENSG00000184014	23258	DENND5A	4.10264e-20	0.831688	6.49202e-16	Cluster 1
ENSG00000105643	27106	ARRDC2	4.1328e-20	0.730722	6.53975e-16	Cluster 1
ENSG00000075391	9462	RASAL2	4.17064e-20	0.796406	6.59962e-16	Cluster 1
ENSG00000183307	27439	TMEM121B	4.20704e-20	0.847784	6.65722e-16	Cluster 1
ENSG00000076067	5939	RBMS2	4.34155e-20	0.836991	6.87007e-16	Cluster 1
ENSG00000171365	1184	CLCN5	4.35708e-20	0.876547	6.89464e-16	Cluster 1
ENSG00000178726	7056	THBD	4.36173e-20	0.84123	6.902e-16	Cluster 1
ENSG00000146373	154214	RNF217	4.41945e-20	0.829805	6.99334e-16	Cluster 1
ENSG00000134490	85019	TMEM241	4.48073e-20	0.67096	7.09031e-16	Cluster 1
ENSG00000273117	105375591	INSIG1-DT	4.52852e-20	0.635168	7.16593e-16	Cluster 1
ENSG00000124140	57468	SLC12A5	4.76159e-20	0.6721	7.53474e-16	Cluster 1
ENSG00000123213	57486	NLN	4.76433e-20	0.785683	7.53908e-16	Cluster 1
ENSG00000257831	NA	NA	4.85411e-20	0.762452	7.68114e-16	Cluster 1
ENSG00000009950	51085	MLXIPL	4.92695e-20	0.784825	7.79641e-16	Cluster 1
ENSG00000151117	144110	TMEM86A	4.99341e-20	0.794031	7.90157e-16	Cluster 1
ENSG00000183242	51352	WT1-AS	5.06225e-20	0.61539	8.01051e-16	Cluster 1
ENSG00000224689	729648	ZNF812P	5.11146e-20	0.684816	8.08837e-16	Cluster 1
ENSG00000144485	55502	HES6	5.12572e-20	0.690147	8.11094e-16	Cluster 1
ENSG00000163406	6565	SLC15A2	5.14309e-20	0.763412	8.13843e-16	Cluster 1
ENSG00000112715	7422	VEGFA	5.19819e-20	0.844496	8.22562e-16	Cluster 1
ENSG00000124491	2162	F13A1	5.29487e-20	0.888729	8.37861e-16	Cluster 1
ENSG00000165804	NA	NA	5.30485e-20	0.688498	8.39439e-16	Cluster 1
ENSG00000141497	84225	ZMYND15	5.31145e-20	0.917314	8.40484e-16	Cluster 1
ENSG00000133250	84330	ZNF414	5.49854e-20	0.741447	8.70088e-16	Cluster 1
ENSG00000142606	79258	MMEL1	5.50784e-20	0.59773	8.7156e-16	Cluster 1
ENSG00000164105	8819	SAP30	5.54734e-20	0.659742	8.77811e-16	Cluster 1
ENSG00000103066	23659	PLA2G15	5.56438e-20	0.800741	8.80508e-16	Cluster 1
ENSG00000261353	NA	NA	5.69757e-20	0.630198	9.01584e-16	Cluster 1
ENSG00000205622	NA	NA	5.74519e-20	0.697481	9.09118e-16	Cluster 1
ENSG00000159128	3460	IFNGR2	5.86297e-20	0.676815	9.27756e-16	Cluster 1
ENSG00000106665	7461	CLIP2	5.88812e-20	0.746027	9.31736e-16	Cluster 1
ENSG00000170921	26115	TANC2	5.91218e-20	0.770076	9.35543e-16	Cluster 1
ENSG00000223653	NA	NA	6.05031e-20	0.681868	9.57401e-16	Cluster 1
ENSG00000136826	9314	KLF4	6.07695e-20	0.982742	9.61616e-16	Cluster 1
ENSG00000184678	8349	H2BC21	6.4195e-20	0.771818	1.01582e-15	Cluster 1
ENSG00000198816	140467	ZNF358	6.77344e-20	0.761244	1.07183e-15	Cluster 1
ENSG00000135929	1593	CYP27A1	6.8386e-20	0.786601	1.08214e-15	Cluster 1
ENSG00000089876	55760	DHX32	6.86042e-20	0.638938	1.08559e-15	Cluster 1
ENSG00000166171	25911	DPCD	6.86103e-20	0.661954	1.08569e-15	Cluster 1
ENSG00000160293	7410	VAV2	6.94542e-20	0.763324	1.09904e-15	Cluster 1
ENSG00000132122	54558	SPATA6	7.03687e-20	0.718508	1.11351e-15	Cluster 1
ENSG00000187116	353514	LILRA5	7.04748e-20	0.904416	1.11519e-15	Cluster 1
ENSG00000168268	64943	NT5DC2	7.06407e-20	0.627823	1.11782e-15	Cluster 1
ENSG00000184986	80757	TMEM121	7.46124e-20	0.687435	1.18067e-15	Cluster 1
ENSG00000167861	283987	HID1	7.49489e-20	0.631527	1.18599e-15	Cluster 1
ENSG00000125810	22918	CD93	7.72556e-20	0.917197	1.22249e-15	Cluster 1
ENSG00000072310	6720	SREBF1	7.8171e-20	0.702841	1.23698e-15	Cluster 1
ENSG00000108700	6355	CCL8	7.84958e-20	0.557289	1.24212e-15	Cluster 1
ENSG00000188493	284325	C19orf54	7.90318e-20	0.723602	1.2506e-15	Cluster 1
ENSG00000162747	2215	FCGR3B	7.95169e-20	0.691616	1.25827e-15	Cluster 1
ENSG00000082014	6604	SMARCD3	8.14201e-20	0.640791	1.28839e-15	Cluster 1
ENSG00000124225	56937	PMEPA1	8.84138e-20	0.791614	1.39906e-15	Cluster 1
ENSG00000138119	26509	MYOF	9.12792e-20	0.950784	1.4444e-15	Cluster 1
ENSG00000132357	84674	CARD6	9.14057e-20	0.723721	1.4464e-15	Cluster 1
ENSG00000144843	141	ADPRH	9.24339e-20	0.725356	1.46267e-15	Cluster 1
ENSG00000101916	51311	TLR8	9.29276e-20	0.803858	1.47049e-15	Cluster 1
ENSG00000221823	5534	PPP3R1	9.33393e-20	0.760519	1.477e-15	Cluster 1
ENSG00000129116	23022	PALLD	9.33941e-20	0.866299	1.47787e-15	Cluster 1
ENSG00000261220	NA	NA	1.01619e-19	0.70497	1.60802e-15	Cluster 1
ENSG00000106624	165	AEBP1	1.02463e-19	0.675715	1.62137e-15	Cluster 1
ENSG00000225342	107984474	LRRK2-DT	1.03263e-19	0.692298	1.63404e-15	Cluster 1
ENSG00000268518	NA	NA	1.05111e-19	0.694684	1.66328e-15	Cluster 1
ENSG00000203943	148418	SAMD13	1.08259e-19	0.681448	1.7131e-15	Cluster 1
ENSG00000058091	5218	CDK14	1.09332e-19	0.662908	1.73007e-15	Cluster 1
ENSG00000275395	8857	FCGBP	1.10977e-19	0.748205	1.7561e-15	Cluster 1
ENSG00000168061	29901	SAC3D1	1.11456e-19	0.712807	1.76369e-15	Cluster 1
ENSG00000137727	57569	ARHGAP20	1.11585e-19	0.634363	1.76572e-15	Cluster 1
ENSG00000197599	645811	CCDC154	1.12485e-19	0.588841	1.77997e-15	Cluster 1
ENSG00000196639	3269	HRH1	1.125e-19	0.650823	1.7802e-15	Cluster 1
ENSG00000165533	123016	TTC8	1.12893e-19	0.56635	1.78641e-15	Cluster 1
ENSG00000164403	134549	SHROOM1	1.12956e-19	0.582269	1.78742e-15	Cluster 1
ENSG00000124313	23096	IQSEC2	1.14365e-19	0.802428	1.80972e-15	Cluster 1
ENSG00000198794	192683	SCAMP5	1.15854e-19	0.699397	1.83327e-15	Cluster 1
ENSG00000166387	8495	PPFIBP2	1.16019e-19	0.729732	1.83589e-15	Cluster 1
ENSG00000136636	51133	KCTD3	1.1881e-19	0.674242	1.88005e-15	Cluster 1
ENSG00000044459	54875	CNTLN	1.18868e-19	0.769101	1.88097e-15	Cluster 1
ENSG00000122861	5328	PLAU	1.20098e-19	0.867309	1.90043e-15	Cluster 1
ENSG00000184500	5627	PROS1	1.20502e-19	0.657534	1.90683e-15	Cluster 1
ENSG00000270562	NA	NA	1.21004e-19	0.654389	1.91476e-15	Cluster 1
ENSG00000136868	1317	SLC31A1	1.21716e-19	0.731969	1.92603e-15	Cluster 1
ENSG00000244482	79168	LILRA6	1.22046e-19	0.680511	1.93126e-15	Cluster 1
ENSG00000169918	161725	OTUD7A	1.22346e-19	0.649374	1.93601e-15	Cluster 1
ENSG00000167136	2021	ENDOG	1.2564e-19	0.69094	1.98812e-15	Cluster 1
ENSG00000122642	11328	FKBP9	1.27445e-19	0.664911	2.01669e-15	Cluster 1
ENSG00000176225	25914	RTTN	1.30266e-19	0.699586	2.06133e-15	Cluster 1
ENSG00000184156	3786	KCNQ3	1.31538e-19	0.676579	2.08146e-15	Cluster 1
ENSG00000151490	5800	PTPRO	1.32194e-19	0.77804	2.09183e-15	Cluster 1
ENSG00000124772	57699	CPNE5	1.32678e-19	0.728089	2.09949e-15	Cluster 1
ENSG00000187605	200424	TET3	1.32699e-19	0.742032	2.09982e-15	Cluster 1
ENSG00000125730	718	C3	1.33003e-19	0.848002	2.10464e-15	Cluster 1
ENSG00000178226	146547	PRSS36	1.33469e-19	0.682457	2.11201e-15	Cluster 1
ENSG00000184719	55328	RNLS	1.34813e-19	0.637468	2.13328e-15	Cluster 1
ENSG00000116729	79971	WLS	1.36077e-19	0.669778	2.15328e-15	Cluster 1
ENSG00000142185	7226	TRPM2	1.39584e-19	0.774132	2.20878e-15	Cluster 1
ENSG00000115414	2335	FN1	1.41443e-19	0.772968	2.2382e-15	Cluster 1
ENSG00000137936	8412	BCAR3	1.42361e-19	0.749572	2.25272e-15	Cluster 1
ENSG00000198947	1756	DMD	1.4264e-19	0.718671	2.25713e-15	Cluster 1
ENSG00000168517	124790	HEXIM2	1.4362e-19	0.734757	2.27265e-15	Cluster 1
ENSG00000125744	6253	RTN2	1.43933e-19	0.743215	2.27759e-15	Cluster 1
ENSG00000174915	81490	PTDSS2	1.44804e-19	0.685734	2.29137e-15	Cluster 1
ENSG00000184867	9823	ARMCX2	1.45991e-19	0.699745	2.31016e-15	Cluster 1
ENSG00000136960	5168	ENPP2	1.46481e-19	0.709659	2.31792e-15	Cluster 1
ENSG00000025039	58528	RRAGD	1.50518e-19	0.729822	2.3818e-15	Cluster 1
ENSG00000087076	51171	HSD17B14	1.52049e-19	0.614844	2.40602e-15	Cluster 1
ENSG00000229891	102723775	LINC01315	1.52961e-19	0.790466	2.42045e-15	Cluster 1
ENSG00000107863	57584	ARHGAP21	1.55155e-19	0.802996	2.45518e-15	Cluster 1
ENSG00000079819	2037	EPB41L2	1.57128e-19	0.681945	2.48639e-15	Cluster 1
ENSG00000135925	80326	WNT10A	1.57488e-19	0.649699	2.49209e-15	Cluster 1
ENSG00000104856	5971	RELB	1.59136e-19	0.741344	2.51816e-15	Cluster 1
ENSG00000149798	10435	CDC42EP2	1.59352e-19	0.615975	2.52159e-15	Cluster 1
ENSG00000005249	5577	PRKAR2B	1.59947e-19	0.751591	2.53101e-15	Cluster 1
ENSG00000113140	6678	SPARC	1.61409e-19	0.650223	2.55414e-15	Cluster 1
ENSG00000179604	23580	CDC42EP4	1.62806e-19	0.582175	2.57624e-15	Cluster 1
ENSG00000101353	140699	MROH8	1.64593e-19	0.583437	2.60452e-15	Cluster 1
ENSG00000057704	57458	TMCC3	1.67722e-19	0.955062	2.65403e-15	Cluster 1
ENSG00000179082	414318	C9orf106	1.68806e-19	0.685023	2.67119e-15	Cluster 1
ENSG00000174125	7096	TLR1	1.70958e-19	0.779315	2.70524e-15	Cluster 1
ENSG00000111644	84519	ACRBP	1.72086e-19	0.713051	2.72309e-15	Cluster 1
ENSG00000064999	23294	ANKS1A	1.73812e-19	0.754349	2.75041e-15	Cluster 1
ENSG00000140691	79798	ARMC5	1.75889e-19	0.683246	2.78327e-15	Cluster 1
ENSG00000177685	283229	CRACR2B	1.76057e-19	0.755708	2.78593e-15	Cluster 1
ENSG00000142552	57333	RCN3	1.77303e-19	0.614635	2.80565e-15	Cluster 1
ENSG00000253701	NA	NA	1.81126e-19	0.750678	2.86614e-15	Cluster 1
ENSG00000162227	10629	TAF6L	1.815e-19	0.6367	2.87205e-15	Cluster 1
ENSG00000189171	6284	S100A13	1.82788e-19	0.797343	2.89243e-15	Cluster 1
ENSG00000164124	55314	TMEM144	1.83137e-19	0.740402	2.89796e-15	Cluster 1
ENSG00000152217	26040	SETBP1	1.83286e-19	0.825706	2.90032e-15	Cluster 1
ENSG00000262050	NA	NA	1.87388e-19	0.691454	2.96523e-15	Cluster 1
ENSG00000180543	85453	TSPYL5	1.87623e-19	0.676203	2.96895e-15	Cluster 1
ENSG00000165097	221656	KDM1B	1.8769e-19	0.750186	2.97001e-15	Cluster 1
ENSG00000162714	84838	ZNF496	1.90109e-19	0.671134	3.00829e-15	Cluster 1
ENSG00000165312	220213	OTUD1	1.92636e-19	0.814085	3.04827e-15	Cluster 1
ENSG00000172915	26960	NBEA	1.95343e-19	0.674104	3.09111e-15	Cluster 1
ENSG00000234705	100506080	HMGA1P4	1.95702e-19	0.642996	3.09679e-15	Cluster 1
ENSG00000231955	NA	NA	1.98951e-19	0.599862	3.14819e-15	Cluster 1
ENSG00000148429	9712	USP6NL	2.00285e-19	0.74775	3.16931e-15	Cluster 1
ENSG00000231680	107984366	LINC02723	2.00984e-19	0.804647	3.18038e-15	Cluster 1
ENSG00000133216	2048	EPHB2	2.01593e-19	0.719257	3.19e-15	Cluster 1
ENSG00000049759	23327	NEDD4L	2.02905e-19	0.678591	3.21077e-15	Cluster 1
ENSG00000272277	NA	NA	2.04024e-19	0.626082	3.22847e-15	Cluster 1
ENSG00000110721	1119	CHKA	2.0734e-19	0.713667	3.28095e-15	Cluster 1
ENSG00000260271	NA	NA	2.09748e-19	0.565242	3.31905e-15	Cluster 1
ENSG00000128311	7263	TST	2.10385e-19	0.704636	3.32913e-15	Cluster 1
ENSG00000149782	5331	PLCB3	2.12883e-19	0.711868	3.36866e-15	Cluster 1
ENSG00000260219	101928707	CD2BP2-DT	2.14285e-19	0.661085	3.39085e-15	Cluster 1
ENSG00000173442	254102	EHBP1L1	2.17689e-19	0.699822	3.44471e-15	Cluster 1
ENSG00000137474	4647	MYO7A	2.1846e-19	0.654651	3.45691e-15	Cluster 1
ENSG00000169397	6037	RNASE3	2.19025e-19	0.649044	3.46585e-15	Cluster 1
ENSG00000182749	164091	PAQR7	2.22624e-19	0.758087	3.52281e-15	Cluster 1
ENSG00000107242	8395	PIP5K1B	2.22997e-19	0.71408	3.52871e-15	Cluster 1
ENSG00000008853	23221	RHOBTB2	2.24842e-19	0.661928	3.5579e-15	Cluster 1
ENSG00000159450	7062	TCHH	2.2568e-19	0.657405	3.57116e-15	Cluster 1
ENSG00000136842	7111	TMOD1	2.35309e-19	0.655897	3.72353e-15	Cluster 1
ENSG00000183010	5831	PYCR1	2.39096e-19	0.615379	3.78346e-15	Cluster 1
ENSG00000174080	8722	CTSF	2.39881e-19	0.726178	3.79588e-15	Cluster 1
ENSG00000273486	NA	NA	2.40444e-19	0.66539	3.80479e-15	Cluster 1
ENSG00000160191	5152	PDE9A	2.41647e-19	0.528872	3.82382e-15	Cluster 1
ENSG00000265254	NA	NA	2.42173e-19	0.608638	3.83214e-15	Cluster 1
ENSG00000270175	NA	NA	2.42938e-19	0.685577	3.84424e-15	Cluster 1
ENSG00000102870	23361	ZNF629	2.43593e-19	0.70021	3.85461e-15	Cluster 1
ENSG00000139344	144193	AMDHD1	2.46758e-19	0.64335	3.9047e-15	Cluster 1
ENSG00000138463	84925	SLC49A4	2.47757e-19	0.707561	3.92051e-15	Cluster 1
ENSG00000172071	9451	EIF2AK3	2.51827e-19	0.718784	3.9849e-15	Cluster 1
ENSG00000171298	2548	GAA	2.54025e-19	0.748723	4.01969e-15	Cluster 1
ENSG00000148737	6934	TCF7L2	2.58066e-19	0.721026	4.08364e-15	Cluster 1
ENSG00000108641	27077	B9D1	2.65138e-19	0.613451	4.19555e-15	Cluster 1
ENSG00000135605	7006	TEC	2.66436e-19	0.612177	4.21608e-15	Cluster 1
ENSG00000198075	27233	SULT1C4	2.67303e-19	0.591184	4.22981e-15	Cluster 1
ENSG00000087095	51701	NLK	2.678e-19	0.749746	4.23767e-15	Cluster 1
ENSG00000196218	6261	RYR1	2.72457e-19	0.800189	4.31136e-15	Cluster 1
ENSG00000165092	216	ALDH1A1	2.72766e-19	0.602646	4.31625e-15	Cluster 1
ENSG00000261997	NA	NA	2.79537e-19	0.818518	4.4234e-15	Cluster 1
ENSG00000163932	5580	PRKCD	2.83017e-19	0.790672	4.47846e-15	Cluster 1
ENSG00000133138	54885	TBC1D8B	2.84734e-19	0.606754	4.50563e-15	Cluster 1
ENSG00000163803	151056	PLB1	2.86481e-19	0.879763	4.53327e-15	Cluster 1
ENSG00000254615	NA	NA	2.86497e-19	0.654298	4.53353e-15	Cluster 1
ENSG00000226124	348751	FTCDNL1	2.90064e-19	0.733289	4.58998e-15	Cluster 1
ENSG00000272196	723790	H2AC19	2.9868e-19	0.5954	4.72631e-15	Cluster 1
ENSG00000139946	57161	PELI2	2.99535e-19	0.756946	4.73984e-15	Cluster 1
ENSG00000011566	8491	MAP4K3	3.01112e-19	0.721157	4.76479e-15	Cluster 1
ENSG00000187713	94107	TMEM203	3.03979e-19	0.713046	4.81017e-15	Cluster 1
ENSG00000186665	284018	C17orf58	3.05888e-19	0.64342	4.84037e-15	Cluster 1
ENSG00000138061	1545	CYP1B1	3.1081e-19	0.695494	4.91825e-15	Cluster 1
ENSG00000117480	2166	FAAH	3.12038e-19	0.605124	4.93769e-15	Cluster 1
ENSG00000134508	91768	CABLES1	3.12742e-19	0.644208	4.94883e-15	Cluster 1
ENSG00000039523	79567	RIPOR1	3.15851e-19	0.767789	4.99803e-15	Cluster 1
ENSG00000166278	717	C2	3.21571e-19	0.697916	5.08854e-15	Cluster 1
ENSG00000082438	22837	COBLL1	3.25075e-19	0.752832	5.14398e-15	Cluster 1
ENSG00000144647	84892	POMGNT2	3.35087e-19	0.697777	5.30242e-15	Cluster 1
ENSG00000100600	5641	LGMN	3.35436e-19	0.696498	5.30794e-15	Cluster 1
ENSG00000228889	100289373	UBAC2-AS1	3.35473e-19	0.699836	5.30853e-15	Cluster 1
ENSG00000130309	79709	COLGALT1	3.3558e-19	0.773491	5.31021e-15	Cluster 1
ENSG00000162882	23498	HAAO	3.35822e-19	0.709381	5.31405e-15	Cluster 1
ENSG00000233791	730227	LINC01136	3.4146e-19	0.573684	5.40326e-15	Cluster 1
ENSG00000269176	NA	NA	3.42191e-19	0.576889	5.41482e-15	Cluster 1
ENSG00000261327	NA	NA	3.45958e-19	0.763003	5.47443e-15	Cluster 1
ENSG00000171208	81831	NETO2	3.46838e-19	0.674239	5.48836e-15	Cluster 1
ENSG00000037749	4238	MFAP3	3.52793e-19	0.607366	5.5826e-15	Cluster 1
ENSG00000197483	89887	ZNF628	3.52867e-19	0.626757	5.58377e-15	Cluster 1
ENSG00000152527	130271	PLEKHH2	3.54516e-19	0.635694	5.60987e-15	Cluster 1
ENSG00000138606	90525	SHF	3.55525e-19	0.595511	5.62582e-15	Cluster 1
ENSG00000138135	9023	CH25H	3.56627e-19	0.856616	5.64326e-15	Cluster 1
ENSG00000115756	3241	HPCAL1	3.61379e-19	0.721912	5.71846e-15	Cluster 1
ENSG00000115318	84695	LOXL3	3.64551e-19	0.65726	5.76866e-15	Cluster 1
ENSG00000154359	91694	LONRF1	3.66273e-19	0.668563	5.79591e-15	Cluster 1
ENSG00000182197	2131	EXT1	3.69634e-19	0.608481	5.84908e-15	Cluster 1
ENSG00000108556	1145	CHRNE	3.71846e-19	0.656372	5.8841e-15	Cluster 1
ENSG00000166582	201161	CENPV	3.73851e-19	0.653284	5.91581e-15	Cluster 1
ENSG00000154928	2047	EPHB1	3.77945e-19	0.763836	5.9806e-15	Cluster 1
ENSG00000054965	23201	FAM168A	3.80566e-19	0.702838	6.02208e-15	Cluster 1
ENSG00000163864	349565	NMNAT3	3.8694e-19	0.608132	6.12294e-15	Cluster 1
ENSG00000008382	84954	MPND	3.93024e-19	0.684291	6.21921e-15	Cluster 1
ENSG00000126821	81537	SGPP1	4.01058e-19	0.706619	6.34634e-15	Cluster 1
ENSG00000006638	6915	TBXA2R	4.01705e-19	0.510136	6.35658e-15	Cluster 1
ENSG00000175040	9435	CHST2	4.04234e-19	0.678803	6.39661e-15	Cluster 1
ENSG00000163666	8820	HESX1	4.06098e-19	0.633419	6.42609e-15	Cluster 1
ENSG00000104903	4066	LYL1	4.08568e-19	0.713766	6.46518e-15	Cluster 1
ENSG00000130203	348	APOE	4.09914e-19	0.751233	6.48648e-15	Cluster 1
ENSG00000204104	26146	TRAF3IP1	4.12209e-19	0.655096	6.52279e-15	Cluster 1
ENSG00000169439	6383	SDC2	4.13781e-19	0.75131	6.54768e-15	Cluster 1
ENSG00000196372	79754	ASB13	4.14873e-19	0.750645	6.56496e-15	Cluster 1
ENSG00000162341	219931	TPCN2	4.25135e-19	0.691339	6.72733e-15	Cluster 1
ENSG00000110013	54414	SIAE	4.25335e-19	0.605982	6.73051e-15	Cluster 1
ENSG00000137757	838	CASP5	4.28294e-19	0.579222	6.77732e-15	Cluster 1
ENSG00000271009	NA	NA	4.40519e-19	0.665844	6.97077e-15	Cluster 1
ENSG00000259802	NA	NA	4.42078e-19	0.622652	6.99544e-15	Cluster 1
ENSG00000226833	NA	NA	4.43428e-19	0.645771	7.01681e-15	Cluster 1
ENSG00000134769	1837	DTNA	4.58096e-19	0.793448	7.24891e-15	Cluster 1
ENSG00000196476	140680	C20orf96	4.61207e-19	0.728631	7.29815e-15	Cluster 1
ENSG00000270673	101410533	YTHDF3-DT	4.61773e-19	0.659434	7.3071e-15	Cluster 1
ENSG00000170385	7779	SLC30A1	4.65401e-19	0.71542	7.36451e-15	Cluster 1
ENSG00000183018	124976	SPNS2	4.68309e-19	0.564744	7.41052e-15	Cluster 1
ENSG00000168994	221749	PXDC1	4.73278e-19	0.75971	7.48916e-15	Cluster 1
ENSG00000132434	55915	LANCL2	4.7569e-19	0.65854	7.52732e-15	Cluster 1
ENSG00000113273	411	ARSB	4.80478e-19	0.731881	7.60308e-15	Cluster 1
ENSG00000185338	NA	NA	4.82112e-19	0.696792	7.62893e-15	Cluster 1
ENSG00000110492	4192	MDK	4.88612e-19	0.568349	7.7318e-15	Cluster 1
ENSG00000108551	51655	RASD1	4.90192e-19	0.760968	7.75679e-15	Cluster 1
ENSG00000149927	8448	DOC2A	4.96259e-19	0.643262	7.85279e-15	Cluster 1
ENSG00000065060	54887	UHRF1BP1	5.02463e-19	0.729365	7.95097e-15	Cluster 1
ENSG00000237797	101929951	MACORIS	5.08616e-19	0.852492	8.04834e-15	Cluster 1
ENSG00000197093	79690	GAL3ST4	5.1216e-19	0.7046	8.10443e-15	Cluster 1
ENSG00000155962	1193	CLIC2	5.2002e-19	0.851023	8.2288e-15	Cluster 1
ENSG00000266714	80022	MYO15B	5.34709e-19	0.788769	8.46123e-15	Cluster 1
ENSG00000197566	57547	ZNF624	5.45541e-19	0.625728	8.63264e-15	Cluster 1
ENSG00000113555	51294	PCDH12	5.47339e-19	0.628961	8.66109e-15	Cluster 1
ENSG00000249087	148898	ZNF436-AS1	5.47588e-19	0.623768	8.66504e-15	Cluster 1
ENSG00000234494	100506325	SP2-AS1	5.49507e-19	0.623265	8.69539e-15	Cluster 1
ENSG00000183621	220929	ZNF438	5.52227e-19	0.641737	8.73844e-15	Cluster 1
ENSG00000132640	22903	BTBD3	5.59825e-19	0.683928	8.85867e-15	Cluster 1
ENSG00000273749	23191	CYFIP1	5.63961e-19	0.743067	8.92411e-15	Cluster 1
ENSG00000120162	79817	MOB3B	5.70688e-19	0.787247	9.03056e-15	Cluster 1
ENSG00000130204	10452	TOMM40	5.71179e-19	0.66642	9.03834e-15	Cluster 1
ENSG00000205959	NA	NA	5.71402e-19	0.517611	9.04186e-15	Cluster 1
ENSG00000225465	10740	RFPL1S	5.73747e-19	0.664323	9.07898e-15	Cluster 1
ENSG00000188483	389792	IER5L	5.78235e-19	0.685526	9.14999e-15	Cluster 1
ENSG00000205133	286144	TRIQK	6.0398e-19	0.798646	9.55737e-15	Cluster 1
ENSG00000157693	203197	TMEM268	6.14868e-19	0.676358	9.72967e-15	Cluster 1
ENSG00000138780	79807	GSTCD	6.1834e-19	0.643138	9.78462e-15	Cluster 1
ENSG00000104081	90427	BMF	6.316e-19	0.778813	9.99444e-15	Cluster 1
ENSG00000128573	93986	FOXP2	6.32217e-19	0.603675	1.00042e-14	Cluster 1
ENSG00000138670	153020	RASGEF1B	6.34415e-19	0.770492	1.0039e-14	Cluster 1
ENSG00000128512	9732	DOCK4	6.39378e-19	0.894908	1.01175e-14	Cluster 1
ENSG00000006756	414	ARSD	6.42078e-19	0.806019	1.01602e-14	Cluster 1
ENSG00000109501	7466	WFS1	6.63194e-19	0.548499	1.04944e-14	Cluster 1
ENSG00000214212	255809	C19orf38	6.63767e-19	0.895036	1.05035e-14	Cluster 1
ENSG00000239415	NA	NA	6.69044e-19	0.645625	1.0587e-14	Cluster 1
ENSG00000142694	55194	EVA1B	6.71239e-19	0.698976	1.06217e-14	Cluster 1
ENSG00000261759	NA	NA	6.76308e-19	0.617673	1.07019e-14	Cluster 1
ENSG00000155016	113612	CYP2U1	7.02864e-19	0.613911	1.11221e-14	Cluster 1
ENSG00000137177	63971	KIF13A	7.08388e-19	0.683004	1.12095e-14	Cluster 1
ENSG00000143546	6279	S100A8	7.1482e-19	0.736827	1.13113e-14	Cluster 1
ENSG00000110811	10536	P3H3	7.18008e-19	0.521547	1.13618e-14	Cluster 1
ENSG00000105514	9545	RAB3D	7.26998e-19	0.71976	1.1504e-14	Cluster 1
ENSG00000110455	84680	ACCS	7.33484e-19	0.716729	1.16066e-14	Cluster 1
ENSG00000141447	114876	OSBPL1A	7.3475e-19	0.787654	1.16267e-14	Cluster 1
ENSG00000231789	101929074	PIK3CD-AS2	7.36902e-19	0.611454	1.16607e-14	Cluster 1
ENSG00000159239	NA	NA	7.3999e-19	0.652507	1.17096e-14	Cluster 1
ENSG00000170153	57484	RNF150	7.45457e-19	0.613169	1.17961e-14	Cluster 1
ENSG00000230724	100133161	LINC01001	7.50675e-19	0.720423	1.18787e-14	Cluster 1
ENSG00000136425	10518	CIB2	7.57627e-19	0.637573	1.19887e-14	Cluster 1
ENSG00000273729	NA	NA	7.59138e-19	0.635457	1.20126e-14	Cluster 1
ENSG00000179941	79738	BBS10	7.68305e-19	0.664321	1.21577e-14	Cluster 1
ENSG00000125538	3553	IL1B	7.73757e-19	0.821945	1.22439e-14	Cluster 1
ENSG00000133195	201266	SLC39A11	7.74056e-19	0.662562	1.22487e-14	Cluster 1
ENSG00000117266	5129	CDK18	7.7975e-19	0.628756	1.23388e-14	Cluster 1
ENSG00000249249	NA	NA	7.85202e-19	0.628172	1.2425e-14	Cluster 1
ENSG00000153823	55022	PID1	7.87535e-19	0.888686	1.2462e-14	Cluster 1
ENSG00000136478	55852	TEX2	7.8874e-19	0.735863	1.2481e-14	Cluster 1
ENSG00000258738	NA	NA	8.17036e-19	0.556764	1.29288e-14	Cluster 1
ENSG00000148655	83938	LRMDA	8.2045e-19	0.908084	1.29828e-14	Cluster 1
ENSG00000070018	4040	LRP6	8.28301e-19	0.567417	1.3107e-14	Cluster 1
ENSG00000138760	950	SCARB2	8.2966e-19	0.713838	1.31285e-14	Cluster 1
ENSG00000105245	9253	NUMBL	8.29994e-19	0.662954	1.31338e-14	Cluster 1
ENSG00000099364	54620	FBXL19	8.42416e-19	0.595512	1.33304e-14	Cluster 1
ENSG00000180667	55432	YOD1	8.43753e-19	0.690445	1.33516e-14	Cluster 1
ENSG00000031081	57514	ARHGAP31	8.45928e-19	0.778037	1.3386e-14	Cluster 1
ENSG00000196730	1612	DAPK1	8.48855e-19	0.852943	1.34323e-14	Cluster 1
ENSG00000106608	55665	URGCP	8.55097e-19	0.719111	1.35311e-14	Cluster 1
ENSG00000249348	100885776	UGDH-AS1	8.57327e-19	0.59177	1.35663e-14	Cluster 1
ENSG00000151229	114134	SLC2A13	8.57915e-19	0.665901	1.35757e-14	Cluster 1
ENSG00000038382	7204	TRIO	8.63273e-19	0.776994	1.36604e-14	Cluster 1
ENSG00000185482	246329	STAC3	8.64505e-19	0.782703	1.36799e-14	Cluster 1
ENSG00000186407	342510	CD300E	8.78551e-19	0.853013	1.39022e-14	Cluster 1
ENSG00000150457	26524	LATS2	8.82954e-19	0.744807	1.39719e-14	Cluster 1
ENSG00000183160	338773	TMEM119	8.8878e-19	0.597991	1.40641e-14	Cluster 1
ENSG00000175764	158135	TTLL11	8.89989e-19	0.514285	1.40832e-14	Cluster 1
ENSG00000123358	3164	NR4A1	8.90299e-19	0.836274	1.40881e-14	Cluster 1
ENSG00000249042	NA	NA	8.92541e-19	0.737309	1.41236e-14	Cluster 1
ENSG00000163221	6283	S100A12	8.9341e-19	0.698161	1.41373e-14	Cluster 1
ENSG00000137942	54874	FNBP1L	9.03952e-19	0.727087	1.43041e-14	Cluster 1
ENSG00000130304	376497	SLC27A1	9.06848e-19	0.776982	1.435e-14	Cluster 1
ENSG00000174791	9610	RIN1	9.2061e-19	0.635843	1.45677e-14	Cluster 1
ENSG00000166881	23306	NEMP1	9.33892e-19	0.732736	1.47779e-14	Cluster 1
ENSG00000125089	54436	SH3TC1	9.35222e-19	0.790345	1.47989e-14	Cluster 1
ENSG00000172216	1051	CEBPB	9.73533e-19	0.73377	1.54052e-14	Cluster 1
ENSG00000135407	10677	AVIL	9.82889e-19	0.727773	1.55532e-14	Cluster 1
ENSG00000156011	23362	PSD3	9.95933e-19	0.647971	1.57596e-14	Cluster 1
ENSG00000180481	144321	GLIPR1L2	1.01004e-18	0.588734	1.59829e-14	Cluster 1
ENSG00000099256	56952	PRTFDC1	1.01421e-18	0.537715	1.60488e-14	Cluster 1
ENSG00000104974	11024	LILRA1	1.0185e-18	0.796795	1.61168e-14	Cluster 1
ENSG00000008394	4257	MGST1	1.01997e-18	0.85255	1.61401e-14	Cluster 1
ENSG00000196663	9895	TECPR2	1.03882e-18	0.675614	1.64383e-14	Cluster 1
ENSG00000105497	7728	ZNF175	1.04283e-18	0.693922	1.65018e-14	Cluster 1
ENSG00000124067	6560	SLC12A4	1.04431e-18	0.631819	1.65252e-14	Cluster 1
ENSG00000157483	4643	MYO1E	1.06198e-18	0.813636	1.68048e-14	Cluster 1
ENSG00000183578	388121	TNFAIP8L3	1.06278e-18	0.686841	1.68174e-14	Cluster 1
ENSG00000164330	1879	EBF1	1.06843e-18	0.639659	1.69069e-14	Cluster 1
ENSG00000228857	NA	NA	1.07127e-18	0.516495	1.69518e-14	Cluster 1
ENSG00000231770	100507297	TMEM44-AS1	1.08845e-18	0.624404	1.72237e-14	Cluster 1
ENSG00000168246	92181	UBTD2	1.08954e-18	0.617767	1.72408e-14	Cluster 1
ENSG00000139132	121512	FGD4	1.0927e-18	0.748567	1.72909e-14	Cluster 1
ENSG00000179241	143458	LDLRAD3	1.09311e-18	0.656901	1.72973e-14	Cluster 1
ENSG00000111321	4055	LTBR	1.09833e-18	0.83129	1.73799e-14	Cluster 1
ENSG00000153208	10461	MERTK	1.10611e-18	0.614469	1.75032e-14	Cluster 1
ENSG00000198355	415116	PIM3	1.17376e-18	0.675525	1.85736e-14	Cluster 1
ENSG00000123095	79365	BHLHE41	1.21233e-18	1.07944	1.91839e-14	Cluster 1
ENSG00000167972	21	ABCA3	1.21343e-18	0.570156	1.92013e-14	Cluster 1
ENSG00000112210	51715	RAB23	1.21431e-18	0.534334	1.92153e-14	Cluster 1
ENSG00000232788	NA	NA	1.24613e-18	0.64882	1.97188e-14	Cluster 1
ENSG00000037042	27175	TUBG2	1.25374e-18	0.666649	1.98392e-14	Cluster 1
ENSG00000154764	7476	WNT7A	1.25659e-18	0.767917	1.98842e-14	Cluster 1
ENSG00000198053	140885	SIRPA	1.26547e-18	0.981398	2.00248e-14	Cluster 1
ENSG00000247746	158880	USP51	1.27469e-18	0.636342	2.01706e-14	Cluster 1
ENSG00000105520	64748	PLPPR2	1.2803e-18	0.696141	2.02594e-14	Cluster 1
ENSG00000162896	5284	PIGR	1.28856e-18	0.651202	2.03902e-14	Cluster 1
ENSG00000123094	11228	RASSF8	1.30978e-18	0.675327	2.0726e-14	Cluster 1
ENSG00000164904	501	ALDH7A1	1.31833e-18	0.636516	2.08613e-14	Cluster 1
ENSG00000172059	8462	KLF11	1.32523e-18	0.701531	2.09704e-14	Cluster 1
ENSG00000156345	23552	CDK20	1.3318e-18	0.616983	2.10744e-14	Cluster 1
ENSG00000065485	10954	PDIA5	1.33765e-18	0.661795	2.11669e-14	Cluster 1
ENSG00000205038	93035	PKHD1L1	1.35856e-18	0.662008	2.14979e-14	Cluster 1
ENSG00000114993	6242	RTKN	1.35942e-18	0.581247	2.15115e-14	Cluster 1
ENSG00000203724	388722	C1orf53	1.36544e-18	0.662334	2.16068e-14	Cluster 1
ENSG00000120256	84918	LRP11	1.40733e-18	0.501709	2.22695e-14	Cluster 1
ENSG00000132535	1742	DLG4	1.41663e-18	0.62123	2.24168e-14	Cluster 1
ENSG00000167705	83547	RILP	1.46417e-18	0.806242	2.31691e-14	Cluster 1
ENSG00000143545	5872	RAB13	1.46997e-18	0.845535	2.32608e-14	Cluster 1
ENSG00000260805	NA	NA	1.48096e-18	0.600245	2.34347e-14	Cluster 1
ENSG00000176022	126792	B3GALT6	1.48235e-18	0.667998	2.34567e-14	Cluster 1
ENSG00000103319	29904	EEF2K	1.48457e-18	0.72608	2.34918e-14	Cluster 1
ENSG00000145850	91937	TIMD4	1.49636e-18	0.611708	2.36784e-14	Cluster 1
ENSG00000175048	79683	ZDHHC14	1.50876e-18	0.781172	2.38747e-14	Cluster 1
ENSG00000101400	6640	SNTA1	1.52577e-18	0.571439	2.41438e-14	Cluster 1
ENSG00000247095	100506211	MIR210HG	1.53301e-18	0.733614	2.42583e-14	Cluster 1
ENSG00000176024	79898	ZNF613	1.54465e-18	0.610766	2.44426e-14	Cluster 1
ENSG00000244405	2119	ETV5	1.55274e-18	0.981762	2.45706e-14	Cluster 1
ENSG00000154134	64221	ROBO3	1.5843e-18	0.713141	2.50699e-14	Cluster 1
ENSG00000086288	51314	NME8	1.58622e-18	0.727024	2.51004e-14	Cluster 1
ENSG00000123096	8082	SSPN	1.59733e-18	0.813648	2.52762e-14	Cluster 1
ENSG00000259065	NA	NA	1.6142e-18	0.511061	2.55431e-14	Cluster 1
ENSG00000228486	728537	C2orf92	1.63389e-18	0.558032	2.58547e-14	Cluster 1
ENSG00000105429	1954	MEGF8	1.64832e-18	0.633704	2.6083e-14	Cluster 1
ENSG00000158457	340348	TSPAN33	1.65564e-18	0.811294	2.61989e-14	Cluster 1
ENSG00000174628	124152	IQCK	1.66213e-18	0.575776	2.63016e-14	Cluster 1
ENSG00000238005	NA	NA	1.67096e-18	0.835847	2.64413e-14	Cluster 1
ENSG00000274897	101927423	PANO1	1.67263e-18	0.573148	2.64676e-14	Cluster 1
ENSG00000245685	NA	NA	1.69298e-18	0.653894	2.67898e-14	Cluster 1
ENSG00000205730	162073	ITPRIPL2	1.69807e-18	0.766293	2.68702e-14	Cluster 1
ENSG00000104983	729440	CCDC61	1.70861e-18	0.629674	2.70371e-14	Cluster 1
ENSG00000258301	100506603	VASH1-AS1	1.71013e-18	0.676955	2.7061e-14	Cluster 1
ENSG00000091831	2099	ESR1	1.72167e-18	0.585135	2.72437e-14	Cluster 1
ENSG00000275202	NA	NA	1.742e-18	0.57526	2.75655e-14	Cluster 1
ENSG00000106484	4232	MEST	1.74591e-18	0.669744	2.76272e-14	Cluster 1
ENSG00000116711	5321	PLA2G4A	1.752e-18	0.682138	2.77236e-14	Cluster 1
ENSG00000129757	1028	CDKN1C	1.75769e-18	0.613701	2.78136e-14	Cluster 1
ENSG00000157600	84187	TMEM164	1.76221e-18	0.731504	2.78853e-14	Cluster 1
ENSG00000274605	105370333	PCCA-DT	1.77261e-18	0.691946	2.80497e-14	Cluster 1
ENSG00000168795	9925	ZBTB5	1.7808e-18	0.657444	2.81794e-14	Cluster 1
ENSG00000204580	780	DDR1	1.78353e-18	0.552462	2.82226e-14	Cluster 1
ENSG00000170293	152189	CMTM8	1.78513e-18	0.793132	2.82479e-14	Cluster 1
ENSG00000143674	84451	MAP3K21	1.81938e-18	0.631998	2.87899e-14	Cluster 1
ENSG00000167419	4025	LPO	1.82109e-18	0.551622	2.8817e-14	Cluster 1
ENSG00000140443	3480	IGF1R	1.82451e-18	0.67705	2.8871e-14	Cluster 1
ENSG00000146707	22932	POMZP3	1.83837e-18	0.668794	2.90903e-14	Cluster 1
ENSG00000273472	NA	NA	1.85735e-18	0.625462	2.93907e-14	Cluster 1
ENSG00000095303	5742	PTGS1	1.86755e-18	0.853698	2.95521e-14	Cluster 1
ENSG00000246695	100506451	RASSF8-AS1	1.90688e-18	0.661133	3.01745e-14	Cluster 1
ENSG00000167173	56905	C15orf39	1.91029e-18	0.718019	3.02284e-14	Cluster 1
ENSG00000253210	NA	NA	1.95115e-18	0.61971	3.0875e-14	Cluster 1
ENSG00000124074	84080	ENKD1	1.96658e-18	0.595664	3.11191e-14	Cluster 1
ENSG00000147459	80005	DOCK5	1.96974e-18	0.77444	3.11691e-14	Cluster 1
ENSG00000238197	100506215	PAXBP1-AS1	1.97262e-18	0.649146	3.12148e-14	Cluster 1
ENSG00000128383	200315	APOBEC3A	1.99791e-18	0.627341	3.1615e-14	Cluster 1
ENSG00000146242	7162	TPBG	2.00542e-18	0.620204	3.17337e-14	Cluster 1
ENSG00000025434	10062	NR1H3	2.03518e-18	0.630311	3.22047e-14	Cluster 1
ENSG00000242641	440970	LINC00971	2.03795e-18	0.642057	3.22485e-14	Cluster 1
ENSG00000127666	148022	TICAM1	2.05169e-18	0.720664	3.24659e-14	Cluster 1
ENSG00000164440	167838	TXLNB	2.0863e-18	0.582882	3.30136e-14	Cluster 1
ENSG00000197122	6714	SRC	2.09228e-18	0.661211	3.31083e-14	Cluster 1
ENSG00000166527	338339	CLEC4D	2.11117e-18	0.675651	3.34071e-14	Cluster 1
ENSG00000158747	4681	NBL1	2.13569e-18	0.710948	3.37952e-14	Cluster 1
ENSG00000225434	100507540	LINC01504	2.15486e-18	0.81185	3.40986e-14	Cluster 1
ENSG00000169891	9185	REPS2	2.18083e-18	0.653561	3.45094e-14	Cluster 1
ENSG00000182325	26233	FBXL6	2.21198e-18	0.632695	3.50023e-14	Cluster 1
ENSG00000197119	123096	SLC25A29	2.22552e-18	0.699284	3.52166e-14	Cluster 1
ENSG00000242522	NA	NA	2.24315e-18	0.677888	3.54957e-14	Cluster 1
ENSG00000176058	286262	TPRN	2.26435e-18	0.535818	3.58311e-14	Cluster 1
ENSG00000237513	NA	NA	2.27161e-18	0.66183	3.5946e-14	Cluster 1
ENSG00000154262	23460	ABCA6	2.2924e-18	0.661828	3.62749e-14	Cluster 1
ENSG00000269910	NA	NA	2.31275e-18	0.573045	3.6597e-14	Cluster 1
ENSG00000197594	5167	ENPP1	2.31619e-18	0.603185	3.66513e-14	Cluster 1
ENSG00000234465	390940	PINLYP	2.32735e-18	0.597892	3.68281e-14	Cluster 1
ENSG00000151422	2241	FER	2.34292e-18	0.703651	3.70744e-14	Cluster 1
ENSG00000249096	102723766	LINC02362	2.36344e-18	0.511377	3.73991e-14	Cluster 1
ENSG00000142556	80110	ZNF614	2.38449e-18	0.675791	3.77321e-14	Cluster 1
ENSG00000140043	145482	PTGR2	2.39568e-18	0.676334	3.79093e-14	Cluster 1
ENSG00000125650	5623	PSPN	2.44418e-18	0.575731	3.86767e-14	Cluster 1
ENSG00000261455	100128822	LINC01003	2.45434e-18	0.696107	3.88374e-14	Cluster 1
ENSG00000275672	NA	NA	2.46223e-18	0.65398	3.89624e-14	Cluster 1
ENSG00000213853	2013	EMP2	2.4675e-18	0.745732	3.90457e-14	Cluster 1
ENSG00000142303	81794	ADAMTS10	2.52845e-18	0.729054	4.00102e-14	Cluster 1
ENSG00000160223	23308	ICOSLG	2.55585e-18	0.787819	4.04438e-14	Cluster 1
ENSG00000171766	2628	GATM	2.57295e-18	0.799495	4.07143e-14	Cluster 1
ENSG00000198003	115948	ODAD3	2.59677e-18	0.622007	4.10913e-14	Cluster 1
ENSG00000012124	933	CD22	2.59836e-18	0.680791	4.11165e-14	Cluster 1
ENSG00000120337	8995	TNFSF18	2.60211e-18	0.570993	4.11759e-14	Cluster 1
ENSG00000070404	10272	FSTL3	2.6077e-18	0.516101	4.12642e-14	Cluster 1
ENSG00000136193	9805	SCRN1	2.61451e-18	0.866269	4.1372e-14	Cluster 1
ENSG00000267275	NA	NA	2.63014e-18	0.684571	4.16194e-14	Cluster 1
ENSG00000164713	25798	BRI3	2.64609e-18	0.675392	4.18717e-14	Cluster 1
ENSG00000186111	23396	PIP5K1C	2.68825e-18	0.682687	4.25388e-14	Cluster 1
ENSG00000196470	6477	SIAH1	2.69713e-18	0.709108	4.26794e-14	Cluster 1
ENSG00000165959	79789	CLMN	2.71361e-18	0.648001	4.29402e-14	Cluster 1
ENSG00000272990	NA	NA	2.71604e-18	0.606958	4.29787e-14	Cluster 1
ENSG00000143297	83416	FCRL5	2.71925e-18	0.68018	4.30294e-14	Cluster 1
ENSG00000189419	388182	SPATA41	2.73819e-18	0.589442	4.33292e-14	Cluster 1
ENSG00000135835	57710	KIAA1614	2.75925e-18	0.584766	4.36624e-14	Cluster 1
ENSG00000183077	125061	AFMID	2.77153e-18	0.708422	4.38566e-14	Cluster 1
ENSG00000128805	58504	ARHGAP22	2.80455e-18	0.809771	4.43792e-14	Cluster 1
ENSG00000267368	100134938	UPK3BL1	2.81068e-18	0.464836	4.44762e-14	Cluster 1
ENSG00000250305	57604	TRMT9B	2.83933e-18	0.569691	4.49295e-14	Cluster 1
ENSG00000104883	92960	PEX11G	2.85138e-18	0.556805	4.51203e-14	Cluster 1
ENSG00000196653	91392	ZNF502	2.85865e-18	0.674602	4.52353e-14	Cluster 1
ENSG00000273272	NA	NA	2.86909e-18	0.758773	4.54005e-14	Cluster 1
ENSG00000070731	10610	ST6GALNAC2	2.8713e-18	0.675825	4.54355e-14	Cluster 1
ENSG00000196782	55534	MAML3	2.92601e-18	0.729068	4.63013e-14	Cluster 1
ENSG00000079482	4983	OPHN1	2.93135e-18	0.700547	4.63857e-14	Cluster 1
ENSG00000077943	8516	ITGA8	2.96909e-18	0.582405	4.69829e-14	Cluster 1
ENSG00000224046	NA	NA	2.98004e-18	0.612412	4.71562e-14	Cluster 1
ENSG00000132801	140831	ZSWIM3	3.0001e-18	0.568262	4.74736e-14	Cluster 1
ENSG00000087077	7205	TRIP6	3.03025e-18	0.695068	4.79508e-14	Cluster 1
ENSG00000156042	118491	CFAP70	3.07972e-18	0.562553	4.87335e-14	Cluster 1
ENSG00000108784	4669	NAGLU	3.10931e-18	0.660242	4.92018e-14	Cluster 1
ENSG00000254415	100049587	SIGLEC14	3.18907e-18	0.798768	5.04638e-14	Cluster 1
ENSG00000277224	8343	H2BC7	3.22377e-18	0.461891	5.10129e-14	Cluster 1
ENSG00000099785	51257	MARCHF2	3.22839e-18	0.722914	5.10861e-14	Cluster 1
ENSG00000187474	2359	FPR3	3.27481e-18	0.883763	5.18205e-14	Cluster 1
ENSG00000166352	119710	IFTAP	3.28902e-18	0.745357	5.20455e-14	Cluster 1
ENSG00000173548	257364	SNX33	3.34032e-18	0.580466	5.28572e-14	Cluster 1
ENSG00000184887	90135	BTBD6	3.39893e-18	0.665842	5.37847e-14	Cluster 1
ENSG00000260101	NA	NA	3.40462e-18	0.596766	5.38748e-14	Cluster 1
ENSG00000262655	10418	SPON1	3.40479e-18	0.720803	5.38774e-14	Cluster 1
ENSG00000274922	NA	NA	3.40576e-18	0.710126	5.38927e-14	Cluster 1
ENSG00000112320	55084	SOBP	3.4068e-18	0.549982	5.39091e-14	Cluster 1
ENSG00000187796	64170	CARD9	3.42931e-18	0.79778	5.42654e-14	Cluster 1
ENSG00000178814	26873	OPLAH	3.46829e-18	0.596352	5.48822e-14	Cluster 1
ENSG00000272764	NA	NA	3.50776e-18	0.559826	5.55068e-14	Cluster 1
ENSG00000180611	151963	MB21D2	3.53912e-18	0.731144	5.6003e-14	Cluster 1
ENSG00000076258	2329	FMO4	3.5586e-18	0.600463	5.63114e-14	Cluster 1
ENSG00000072422	9886	RHOBTB1	3.56584e-18	0.627485	5.64258e-14	Cluster 1
ENSG00000188706	51114	ZDHHC9	3.60183e-18	0.64095	5.69954e-14	Cluster 1
ENSG00000124593	NA	NA	3.60485e-18	0.611701	5.70431e-14	Cluster 1
ENSG00000173638	6573	SLC19A1	3.62851e-18	0.631803	5.74176e-14	Cluster 1
ENSG00000225614	84627	ZNF469	3.71846e-18	0.605623	5.88409e-14	Cluster 1
ENSG00000234636	100873985	MED14OS	3.753e-18	0.687226	5.93875e-14	Cluster 1
ENSG00000112294	7915	ALDH5A1	3.77468e-18	0.648082	5.97305e-14	Cluster 1
ENSG00000152620	133686	NADK2	3.77816e-18	0.699864	5.97856e-14	Cluster 1
ENSG00000272523	100652853	LINC01023	3.82484e-18	0.628481	6.05243e-14	Cluster 1
ENSG00000144655	64651	CSRNP1	3.83102e-18	0.72948	6.06221e-14	Cluster 1
ENSG00000259448	102725022	LINC02352	3.88025e-18	0.605212	6.14011e-14	Cluster 1
ENSG00000205464	92270	ATP6AP1L	3.88174e-18	0.631137	6.14247e-14	Cluster 1
ENSG00000110400	5818	NECTIN1	3.90755e-18	0.617766	6.1833e-14	Cluster 1
ENSG00000127220	79575	ABHD8	3.90834e-18	0.693514	6.18456e-14	Cluster 1
ENSG00000130202	5819	NECTIN2	3.90952e-18	0.800865	6.18643e-14	Cluster 1
ENSG00000135503	91	ACVR1B	3.95319e-18	0.71232	6.25552e-14	Cluster 1
ENSG00000179698	340390	WDR97	3.96368e-18	0.552919	6.27212e-14	Cluster 1
ENSG00000173327	4296	MAP3K11	3.99121e-18	0.640357	6.31569e-14	Cluster 1
ENSG00000102445	80183	RUBCNL	4.03576e-18	0.816078	6.38619e-14	Cluster 1
ENSG00000153786	55625	ZDHHC7	4.10784e-18	0.700742	6.50025e-14	Cluster 1
ENSG00000111452	283383	ADGRD1	4.12424e-18	0.628869	6.52619e-14	Cluster 1
ENSG00000172985	344558	SH3RF3	4.14108e-18	0.594839	6.55285e-14	Cluster 1
ENSG00000273356	107986085	LINC02019	4.14128e-18	0.66445	6.55316e-14	Cluster 1
ENSG00000166503	50810	HDGFL3	4.14157e-18	0.707272	6.55363e-14	Cluster 1
ENSG00000268746	NA	NA	4.20768e-18	0.547025	6.65823e-14	Cluster 1
ENSG00000234906	344	APOC2	4.209e-18	0.694592	6.66032e-14	Cluster 1
ENSG00000272572	NA	NA	4.23049e-18	0.625017	6.69433e-14	Cluster 1
ENSG00000188807	199953	TMEM201	4.23242e-18	0.613993	6.69738e-14	Cluster 1
ENSG00000110723	23086	EXPH5	4.25626e-18	0.574577	6.7351e-14	Cluster 1
ENSG00000179918	22928	SEPHS2	4.25741e-18	0.566149	6.73692e-14	Cluster 1
ENSG00000179094	5187	PER1	4.30792e-18	0.745183	6.81685e-14	Cluster 1
ENSG00000260625	NA	NA	4.32312e-18	0.541696	6.84091e-14	Cluster 1
ENSG00000101773	5932	RBBP8	4.32836e-18	0.617797	6.84919e-14	Cluster 1
ENSG00000140022	85439	STON2	4.36344e-18	0.659006	6.9047e-14	Cluster 1
ENSG00000099377	80270	HSD3B7	4.36699e-18	0.599902	6.91033e-14	Cluster 1
ENSG00000114812	7433	VIPR1	4.4394e-18	0.787578	7.02491e-14	Cluster 1
ENSG00000262211	NA	NA	4.47103e-18	0.618306	7.07496e-14	Cluster 1
ENSG00000092096	51310	SLC22A17	4.49317e-18	0.564081	7.10999e-14	Cluster 1
ENSG00000166341	8642	DCHS1	4.52838e-18	0.626137	7.16571e-14	Cluster 1
ENSG00000228340	284757	MIR646HG	4.58095e-18	0.691973	7.24889e-14	Cluster 1
ENSG00000102003	6855	SYP	4.6064e-18	0.66005	7.28917e-14	Cluster 1
ENSG00000163814	64866	CDCP1	4.61015e-18	0.70121	7.29511e-14	Cluster 1
ENSG00000103642	114294	LACTB	4.63601e-18	0.701881	7.33603e-14	Cluster 1
ENSG00000121039	157506	RDH10	4.68826e-18	0.545495	7.41871e-14	Cluster 1
ENSG00000104361	79815	NIPAL2	4.70754e-18	0.672591	7.44921e-14	Cluster 1
ENSG00000266677	NA	NA	4.76883e-18	0.537693	7.54619e-14	Cluster 1
ENSG00000271270	100507032	TMCC1-DT	4.78366e-18	0.553202	7.56966e-14	Cluster 1
ENSG00000186615	100129075	KTN1-AS1	4.78405e-18	0.574087	7.57027e-14	Cluster 1
ENSG00000230555	NA	NA	4.81356e-18	0.656778	7.61699e-14	Cluster 1
ENSG00000151575	374618	TEX9	4.84522e-18	0.638808	7.66707e-14	Cluster 1
ENSG00000122126	4952	OCRL	4.86326e-18	0.584854	7.69563e-14	Cluster 1
ENSG00000141505	432	ASGR1	4.89114e-18	0.744418	7.73974e-14	Cluster 1
ENSG00000095585	29760	BLNK	4.90079e-18	0.9139	7.75501e-14	Cluster 1
ENSG00000154930	84532	ACSS1	4.92758e-18	0.64632	7.7974e-14	Cluster 1
ENSG00000154620	9087	TMSB4Y	4.9818e-18	0.545528	7.8832e-14	Cluster 1
ENSG00000269242	NA	NA	5.01386e-18	0.561524	7.93393e-14	Cluster 1
ENSG00000130396	4301	AFDN	5.05754e-18	0.639317	8.00304e-14	Cluster 1
ENSG00000101489	56853	CELF4	5.094e-18	0.670202	8.06074e-14	Cluster 1
ENSG00000115758	4953	ODC1	5.13752e-18	0.647908	8.12962e-14	Cluster 1
ENSG00000136830	64855	NIBAN2	5.15777e-18	0.645533	8.16166e-14	Cluster 1
ENSG00000263590	388692	LINC02591	5.18727e-18	0.50196	8.20834e-14	Cluster 1
ENSG00000265100	NA	NA	5.24552e-18	0.626359	8.30051e-14	Cluster 1
ENSG00000172244	375444	C5orf34	5.29019e-18	0.557173	8.3712e-14	Cluster 1
ENSG00000153832	130888	FBXO36	5.35321e-18	0.586755	8.47092e-14	Cluster 1
ENSG00000133433	653689	GSTT2B	5.36024e-18	0.555361	8.48204e-14	Cluster 1
ENSG00000160325	11094	CACFD1	5.42365e-18	0.545704	8.58238e-14	Cluster 1
ENSG00000260630	197187	SNAI3-AS1	5.4428e-18	0.660435	8.61268e-14	Cluster 1
ENSG00000235173	51236	HGH1	5.56338e-18	0.646511	8.80349e-14	Cluster 1
ENSG00000159873	150275	CCDC117	5.60357e-18	0.650643	8.86709e-14	Cluster 1
ENSG00000181938	64785	GINS3	5.6048e-18	0.625759	8.86903e-14	Cluster 1
ENSG00000105398	6822	SULT2A1	5.73247e-18	0.582966	9.07106e-14	Cluster 1
ENSG00000228623	169834	ZNF883	5.75778e-18	0.656286	9.11112e-14	Cluster 1
ENSG00000183780	148641	SLC35F3	5.82748e-18	0.635738	9.22141e-14	Cluster 1
ENSG00000144445	151050	KANSL1L	5.875e-18	0.701306	9.2966e-14	Cluster 1
ENSG00000198246	55315	SLC29A3	5.88554e-18	0.720388	9.31328e-14	Cluster 1
ENSG00000230534	NA	NA	5.9149e-18	0.555934	9.35974e-14	Cluster 1
ENSG00000211898	3495	IGHD	5.92239e-18	0.680531	9.3716e-14	Cluster 1
ENSG00000171763	79029	SPATA5L1	6.02356e-18	0.66008	9.53168e-14	Cluster 1
ENSG00000162599	4774	NFIA	6.05648e-18	0.75711	9.58378e-14	Cluster 1
ENSG00000176809	374819	LRRC37A3	6.08482e-18	0.591978	9.62862e-14	Cluster 1
ENSG00000222043	NA	NA	6.10915e-18	0.479329	9.66711e-14	Cluster 1
ENSG00000177455	930	CD19	6.1284e-18	0.707428	9.69758e-14	Cluster 1
ENSG00000214274	283	ANG	6.14392e-18	0.66374	9.72214e-14	Cluster 1
ENSG00000008441	4784	NFIX	6.20567e-18	0.563598	9.81985e-14	Cluster 1
ENSG00000237976	101927886	RFX5-AS1	6.21099e-18	0.710579	9.82827e-14	Cluster 1
ENSG00000103196	83716	CRISPLD2	6.24052e-18	0.615851	9.875e-14	Cluster 1
ENSG00000151914	667	DST	6.24992e-18	0.698738	9.88987e-14	Cluster 1
ENSG00000231025	NA	NA	6.42919e-18	0.606942	1.01735e-13	Cluster 1
ENSG00000205710	100130311	C17orf107	6.5047e-18	0.536333	1.0293e-13	Cluster 1
ENSG00000249669	728264	CARMN	6.52088e-18	0.650001	1.03186e-13	Cluster 1
ENSG00000113070	1839	HBEGF	6.57108e-18	0.764784	1.03981e-13	Cluster 1
ENSG00000163794	7349	UCN	6.59199e-18	0.586027	1.04312e-13	Cluster 1
ENSG00000121933	57413	TMIGD3	6.69403e-18	0.673394	1.05926e-13	Cluster 1
ENSG00000182118	375061	FAM89A	6.71541e-18	0.604401	1.06265e-13	Cluster 1
ENSG00000136854	6812	STXBP1	6.75811e-18	0.591158	1.0694e-13	Cluster 1
ENSG00000197355	91373	UAP1L1	6.79407e-18	0.532872	1.07509e-13	Cluster 1
ENSG00000162174	80150	ASRGL1	6.81579e-18	0.701678	1.07853e-13	Cluster 1
ENSG00000177096	150368	PHETA2	6.88192e-18	0.659458	1.089e-13	Cluster 1
ENSG00000059691	5188	GATB	6.88519e-18	0.632106	1.08951e-13	Cluster 1
ENSG00000254802	NA	NA	6.92937e-18	0.685903	1.0965e-13	Cluster 1
ENSG00000180263	55785	FGD6	7.38126e-18	0.606849	1.16801e-13	Cluster 1
ENSG00000068323	7030	TFE3	7.50139e-18	0.714289	1.18702e-13	Cluster 1
ENSG00000276651	NA	NA	7.52739e-18	0.572344	1.19113e-13	Cluster 1
ENSG00000118655	64858	DCLRE1B	7.52782e-18	0.632312	1.1912e-13	Cluster 1
ENSG00000260911	NA	NA	7.593e-18	0.570836	1.20152e-13	Cluster 1
ENSG00000197329	57162	PELI1	7.66381e-18	0.721264	1.21272e-13	Cluster 1
ENSG00000165655	84858	ZNF503	7.69432e-18	0.887162	1.21755e-13	Cluster 1
ENSG00000278619	79922	MRM1	7.76453e-18	0.634439	1.22866e-13	Cluster 1
ENSG00000278384	NA	NA	7.77626e-18	0.584131	1.23051e-13	Cluster 1
ENSG00000272913	NA	NA	7.80489e-18	0.575411	1.23505e-13	Cluster 1
ENSG00000064652	28966	SNX24	7.8737e-18	0.663746	1.24593e-13	Cluster 1
ENSG00000137726	53826	FXYD6	7.89025e-18	0.586375	1.24855e-13	Cluster 1
ENSG00000171813	170394	PWWP2B	8.0389e-18	0.720728	1.27207e-13	Cluster 1
ENSG00000215458	284837	AATBC	8.07773e-18	0.594357	1.27822e-13	Cluster 1
ENSG00000105499	8605	PLA2G4C	8.24319e-18	0.645028	1.3044e-13	Cluster 1
ENSG00000150760	1793	DOCK1	8.276e-18	0.620369	1.30959e-13	Cluster 1
ENSG00000273314	NA	NA	8.27643e-18	0.589647	1.30966e-13	Cluster 1
ENSG00000162129	81570	CLPB	8.28123e-18	0.592066	1.31042e-13	Cluster 1
ENSG00000166507	8509	NDST2	8.30243e-18	0.597995	1.31378e-13	Cluster 1
ENSG00000103257	8140	SLC7A5	8.38221e-18	0.65258	1.3264e-13	Cluster 1
ENSG00000013563	1774	DNASE1L1	8.40535e-18	0.690047	1.33006e-13	Cluster 1
ENSG00000262873	NA	NA	8.48448e-18	0.523399	1.34258e-13	Cluster 1
ENSG00000117593	55157	DARS2	8.50616e-18	0.617444	1.34602e-13	Cluster 1
ENSG00000131097	51751	HIGD1B	8.52076e-18	0.603522	1.34832e-13	Cluster 1
ENSG00000134256	9398	CD101	8.54367e-18	0.601607	1.35195e-13	Cluster 1
ENSG00000157110	11030	RBPMS	8.54571e-18	0.551128	1.35227e-13	Cluster 1
ENSG00000167123	51148	CERCAM	8.90228e-18	0.559203	1.4087e-13	Cluster 1
ENSG00000157796	57728	WDR19	8.98738e-18	0.649855	1.42216e-13	Cluster 1
ENSG00000260018	NA	NA	9.1174e-18	0.586622	1.44274e-13	Cluster 1
ENSG00000197562	57799	RAB40C	9.12589e-18	0.700947	1.44408e-13	Cluster 1
ENSG00000167637	284349	ZNF283	9.14017e-18	0.704047	1.44634e-13	Cluster 1
ENSG00000128218	29802	VPREB3	9.34816e-18	0.692744	1.47925e-13	Cluster 1
ENSG00000131781	2330	FMO5	9.49536e-18	0.708449	1.50255e-13	Cluster 1
ENSG00000116095	65977	PLEKHA3	9.51597e-18	0.663275	1.50581e-13	Cluster 1
ENSG00000174010	80311	KLHL15	9.53306e-18	0.587496	1.50851e-13	Cluster 1
ENSG00000111424	7421	VDR	9.59644e-18	0.633986	1.51854e-13	Cluster 1
ENSG00000248932	NA	NA	9.65435e-18	0.580767	1.5277e-13	Cluster 1
ENSG00000143801	5664	PSEN2	9.68918e-18	0.66065	1.53322e-13	Cluster 1
ENSG00000242612	26063	DECR2	9.71279e-18	0.636427	1.53695e-13	Cluster 1
ENSG00000259635	NA	NA	9.73814e-18	0.590872	1.54096e-13	Cluster 1
ENSG00000274828	NA	NA	9.73846e-18	0.492186	1.54101e-13	Cluster 1
ENSG00000143578	148327	CREB3L4	9.76244e-18	0.686726	1.54481e-13	Cluster 1
ENSG00000266680	NA	NA	9.87132e-18	0.450599	1.56204e-13	Cluster 1
ENSG00000217930	51025	PAM16	9.88189e-18	0.589932	1.56371e-13	Cluster 1
ENSG00000115109	57669	EPB41L5	1.00632e-17	0.560454	1.5924e-13	Cluster 1
ENSG00000103313	4210	MEFV	1.01167e-17	0.594942	1.60087e-13	Cluster 1
ENSG00000125257	10257	ABCC4	1.01769e-17	0.653138	1.61039e-13	Cluster 1
ENSG00000272807	NA	NA	1.02381e-17	0.676172	1.62007e-13	Cluster 1
ENSG00000086544	80271	ITPKC	1.03384e-17	0.555138	1.63595e-13	Cluster 1
ENSG00000184897	8971	H1-10	1.0346e-17	0.664294	1.63715e-13	Cluster 1
ENSG00000223546	100287765	LINC00630	1.03538e-17	0.530082	1.63838e-13	Cluster 1
ENSG00000114268	5210	PFKFB4	1.0456e-17	0.523272	1.65456e-13	Cluster 1
ENSG00000241163	285286	LINC00877	1.05774e-17	0.71115	1.67377e-13	Cluster 1
ENSG00000260756	NA	NA	1.08041e-17	0.667006	1.70964e-13	Cluster 1
ENSG00000183048	1468	SLC25A10	1.08857e-17	0.466328	1.72255e-13	Cluster 1
ENSG00000183793	100288332	NPIPA5	1.09836e-17	0.581917	1.73804e-13	Cluster 1
ENSG00000091262	368	ABCC6	1.09966e-17	0.56107	1.74011e-13	Cluster 1
ENSG00000157985	116987	AGAP1	1.11214e-17	0.513956	1.75986e-13	Cluster 1
ENSG00000073756	5743	PTGS2	1.1305e-17	0.725049	1.7889e-13	Cluster 1
ENSG00000184261	56660	KCNK12	1.15023e-17	0.49852	1.82013e-13	Cluster 1
ENSG00000011028	9902	MRC2	1.15597e-17	0.58919	1.82921e-13	Cluster 1
ENSG00000229961	NA	NA	1.16695e-17	0.698993	1.84658e-13	Cluster 1
ENSG00000178386	7766	ZNF223	1.17489e-17	0.603373	1.85915e-13	Cluster 1
ENSG00000224220	101929272	DTNB-AS1	1.17703e-17	0.629623	1.86253e-13	Cluster 1
ENSG00000166532	57494	RIMKLB	1.18834e-17	0.70262	1.88043e-13	Cluster 1
ENSG00000271918	NA	NA	1.19342e-17	0.61645	1.88847e-13	Cluster 1
ENSG00000178038	259173	ALS2CL	1.20017e-17	0.659811	1.89915e-13	Cluster 1
ENSG00000171612	84275	SLC25A33	1.20426e-17	0.672825	1.90562e-13	Cluster 1
ENSG00000232671	100507670	ZNF687-AS1	1.20851e-17	0.536522	1.91234e-13	Cluster 1
ENSG00000136235	10457	GPNMB	1.21235e-17	0.600819	1.91842e-13	Cluster 1
ENSG00000240859	NA	NA	1.21572e-17	0.664951	1.92376e-13	Cluster 1
ENSG00000130158	57572	DOCK6	1.22321e-17	0.617074	1.93561e-13	Cluster 1
ENSG00000089199	1114	CHGB	1.2238e-17	0.584963	1.93654e-13	Cluster 1
ENSG00000170190	9121	SLC16A5	1.22407e-17	0.632038	1.93697e-13	Cluster 1
ENSG00000057019	131566	DCBLD2	1.22622e-17	0.579569	1.94036e-13	Cluster 1
ENSG00000178718	54913	RPP25	1.24003e-17	0.706245	1.96222e-13	Cluster 1
ENSG00000086015	23139	MAST2	1.24189e-17	0.600003	1.96517e-13	Cluster 1
ENSG00000272654	NA	NA	1.24193e-17	0.597689	1.96524e-13	Cluster 1
ENSG00000155393	55027	HEATR3	1.24377e-17	0.682662	1.96815e-13	Cluster 1
ENSG00000107864	22849	CPEB3	1.24507e-17	0.69181	1.9702e-13	Cluster 1
ENSG00000229178	NA	NA	1.24569e-17	0.522554	1.97118e-13	Cluster 1
ENSG00000105352	1089	CEACAM4	1.24717e-17	0.567381	1.97352e-13	Cluster 1
ENSG00000140450	91947	ARRDC4	1.25511e-17	0.628332	1.98608e-13	Cluster 1
ENSG00000198046	63934	ZNF667	1.28057e-17	0.614835	2.02637e-13	Cluster 1
ENSG00000186918	55893	ZNF395	1.28482e-17	0.736088	2.0331e-13	Cluster 1
ENSG00000105472	6320	CLEC11A	1.2862e-17	0.789526	2.03528e-13	Cluster 1
ENSG00000136720	9394	HS6ST1	1.28998e-17	0.646394	2.04127e-13	Cluster 1
ENSG00000033627	535	ATP6V0A1	1.29392e-17	0.727167	2.04749e-13	Cluster 1
ENSG00000228395	NA	NA	1.2969e-17	0.484312	2.05221e-13	Cluster 1
ENSG00000266490	NA	NA	1.30294e-17	0.609369	2.06177e-13	Cluster 1
ENSG00000097096	84144	SYDE2	1.31228e-17	0.604404	2.07656e-13	Cluster 1
ENSG00000079691	55604	CARMIL1	1.31566e-17	0.647194	2.0819e-13	Cluster 1
ENSG00000188687	57835	SLC4A5	1.31887e-17	0.585145	2.08698e-13	Cluster 1
ENSG00000085644	7760	ZNF213	1.3219e-17	0.661161	2.09177e-13	Cluster 1
ENSG00000223911	NA	NA	1.32874e-17	0.584256	2.1026e-13	Cluster 1
ENSG00000131697	261734	NPHP4	1.33372e-17	0.571202	2.11048e-13	Cluster 1
ENSG00000272186	NA	NA	1.34441e-17	0.579276	2.1274e-13	Cluster 1
ENSG00000272568	NA	NA	1.3523e-17	0.718426	2.13988e-13	Cluster 1
ENSG00000035720	26228	STAP1	1.35729e-17	0.673432	2.14777e-13	Cluster 1
ENSG00000173068	54796	BNC2	1.36468e-17	0.521277	2.15947e-13	Cluster 1
ENSG00000152213	115761	ARL11	1.37548e-17	0.699336	2.17656e-13	Cluster 1
ENSG00000267598	NA	NA	1.37785e-17	0.532105	2.18032e-13	Cluster 1
ENSG00000167680	10501	SEMA6B	1.38717e-17	0.61652	2.19505e-13	Cluster 1
ENSG00000101194	63910	SLC17A9	1.41529e-17	0.739844	2.23956e-13	Cluster 1
ENSG00000257167	100128191	TMPO-AS1	1.42401e-17	0.536296	2.25335e-13	Cluster 1
ENSG00000172037	3913	LAMB2	1.44178e-17	0.57799	2.28147e-13	Cluster 1
ENSG00000139133	84920	ALG10	1.44577e-17	0.601649	2.28779e-13	Cluster 1
ENSG00000118762	5311	PKD2	1.44705e-17	0.674044	2.28981e-13	Cluster 1
ENSG00000174788	126006	PCP2	1.46941e-17	0.52307	2.3252e-13	Cluster 1
ENSG00000213638	113179	ADAT3	1.47723e-17	0.515057	2.33757e-13	Cluster 1
ENSG00000267858	100131691	MZF1-AS1	1.48281e-17	0.528451	2.3464e-13	Cluster 1
ENSG00000143179	7371	UCK2	1.48322e-17	0.663883	2.34704e-13	Cluster 1
ENSG00000158158	26504	CNNM4	1.48711e-17	0.552526	2.3532e-13	Cluster 1
ENSG00000105697	57817	HAMP	1.49317e-17	0.705745	2.36278e-13	Cluster 1
ENSG00000122787	6718	AKR1D1	1.49498e-17	0.558822	2.36565e-13	Cluster 1
ENSG00000257950	100533970	P2RX5-TAX1BP3	1.49787e-17	0.524471	2.37023e-13	Cluster 1
ENSG00000275221	8330	H2AC15	1.50735e-17	0.58627	2.38523e-13	Cluster 1
ENSG00000213221	728489	DNLZ	1.50855e-17	0.53442	2.38713e-13	Cluster 1
ENSG00000167987	55048	VPS37C	1.52554e-17	0.663009	2.41402e-13	Cluster 1
ENSG00000134222	84722	PSRC1	1.52633e-17	0.535291	2.41526e-13	Cluster 1
ENSG00000101440	434	ASIP	1.53568e-17	0.691326	2.43007e-13	Cluster 1
ENSG00000084444	57613	FAM234B	1.54229e-17	0.609082	2.44052e-13	Cluster 1
ENSG00000105173	898	CCNE1	1.55252e-17	0.4439	2.4567e-13	Cluster 1
ENSG00000148200	2649	NR6A1	1.5602e-17	0.62852	2.46886e-13	Cluster 1
ENSG00000181631	53829	P2RY13	1.56755e-17	0.84705	2.48049e-13	Cluster 1
ENSG00000138018	85465	SELENOI	1.56776e-17	0.668414	2.48083e-13	Cluster 1
ENSG00000112877	55722	CEP72	1.5723e-17	0.518093	2.48801e-13	Cluster 1
ENSG00000014914	10903	MTMR11	1.57811e-17	0.651237	2.4972e-13	Cluster 1
ENSG00000171150	NA	NA	1.58297e-17	0.716091	2.50488e-13	Cluster 1
ENSG00000205189	65986	ZBTB10	1.58899e-17	0.674042	2.51441e-13	Cluster 1
ENSG00000006837	51265	CDKL3	1.60947e-17	0.599832	2.54683e-13	Cluster 1
ENSG00000119681	4053	LTBP2	1.61912e-17	0.507402	2.5621e-13	Cluster 1
ENSG00000196689	7442	TRPV1	1.62479e-17	0.557575	2.57107e-13	Cluster 1
ENSG00000167487	55295	KLHL26	1.62883e-17	0.61869	2.57746e-13	Cluster 1
ENSG00000175470	55844	PPP2R2D	1.63567e-17	0.68762	2.58828e-13	Cluster 1
ENSG00000253200	NA	NA	1.63697e-17	0.494382	2.59034e-13	Cluster 1
ENSG00000278919	NA	NA	1.65911e-17	0.634391	2.62538e-13	Cluster 1
ENSG00000176595	9920	KBTBD11	1.66463e-17	0.577932	2.63411e-13	Cluster 1
ENSG00000149418	6768	ST14	1.67322e-17	0.753678	2.64771e-13	Cluster 1
ENSG00000125484	9329	GTF3C4	1.69764e-17	0.718674	2.68634e-13	Cluster 1
ENSG00000186446	115560	ZNF501	1.70152e-17	0.641906	2.69248e-13	Cluster 1
ENSG00000197063	4097	MAFG	1.70842e-17	0.746903	2.7034e-13	Cluster 1
ENSG00000092051	84502	JPH4	1.71339e-17	0.647277	2.71126e-13	Cluster 1
ENSG00000186281	150763	GPAT2	1.71522e-17	0.517442	2.71417e-13	Cluster 1
ENSG00000075651	5337	PLD1	1.74095e-17	0.599341	2.75488e-13	Cluster 1
ENSG00000060749	79832	QSER1	1.74212e-17	0.70361	2.75673e-13	Cluster 1
ENSG00000188157	375790	AGRN	1.74505e-17	0.559598	2.76137e-13	Cluster 1
ENSG00000132170	5468	PPARG	1.76296e-17	0.496073	2.78971e-13	Cluster 1
ENSG00000140932	146225	CMTM2	1.76553e-17	0.545634	2.79377e-13	Cluster 1
ENSG00000226711	440078	FAM66C	1.76561e-17	0.611751	2.79391e-13	Cluster 1
ENSG00000119686	55640	FLVCR2	1.76935e-17	0.565349	2.79982e-13	Cluster 1
ENSG00000132915	5145	PDE6A	1.7819e-17	0.601698	2.81968e-13	Cluster 1
ENSG00000173825	220359	TIGD3	1.79329e-17	0.557132	2.8377e-13	Cluster 1
ENSG00000105427	84518	CNFN	1.799e-17	0.731941	2.84674e-13	Cluster 1
ENSG00000231856	NA	NA	1.81603e-17	0.64599	2.87369e-13	Cluster 1
ENSG00000261888	NA	NA	1.83061e-17	0.591473	2.89676e-13	Cluster 1
ENSG00000004766	55610	VPS50	1.83219e-17	0.688738	2.89926e-13	Cluster 1
ENSG00000170899	2941	GSTA4	1.83974e-17	0.602838	2.91121e-13	Cluster 1
ENSG00000264739	NA	NA	1.85134e-17	0.68991	2.92956e-13	Cluster 1
ENSG00000166126	81693	AMN	1.86385e-17	0.494861	2.94935e-13	Cluster 1
ENSG00000113108	10307	APBB3	1.8651e-17	0.729038	2.95133e-13	Cluster 1
ENSG00000118898	5493	PPL	1.89072e-17	0.57444	2.99187e-13	Cluster 1
ENSG00000272143	283481	FGF14-AS2	1.90777e-17	0.57685	3.01886e-13	Cluster 1
ENSG00000251417	NA	NA	1.91952e-17	0.539651	3.03745e-13	Cluster 1
ENSG00000180509	3753	KCNE1	1.926e-17	0.604245	3.04771e-13	Cluster 1
ENSG00000145428	285533	RNF175	1.94669e-17	0.544984	3.08044e-13	Cluster 1
ENSG00000178397	84792	FAM220A	1.9666e-17	0.641353	3.11195e-13	Cluster 1
ENSG00000178719	2907	GRINA	1.98239e-17	0.66583	3.13693e-13	Cluster 1
ENSG00000131061	84905	ZNF341	1.9891e-17	0.637307	3.14755e-13	Cluster 1
ENSG00000239521	352954	CASTOR3	2.00511e-17	0.564191	3.17289e-13	Cluster 1
ENSG00000231871	NA	NA	2.00536e-17	0.547095	3.17328e-13	Cluster 1
ENSG00000040487	54896	SLC66A1	2.01294e-17	0.682869	3.18528e-13	Cluster 1
ENSG00000070729	1258	CNGB1	2.02044e-17	0.552814	3.19715e-13	Cluster 1
ENSG00000100077	157	GRK3	2.02232e-17	0.810721	3.20012e-13	Cluster 1
ENSG00000234432	NA	NA	2.024e-17	0.656429	3.20277e-13	Cluster 1
ENSG00000261177	NA	NA	2.03446e-17	0.655261	3.21933e-13	Cluster 1
ENSG00000143207	64326	COP1	2.04883e-17	0.654777	3.24206e-13	Cluster 1
ENSG00000129911	83855	KLF16	2.04922e-17	0.736709	3.24269e-13	Cluster 1
ENSG00000223552	102724297	CCR5AS	2.06536e-17	0.757194	3.26823e-13	Cluster 1
ENSG00000231154	340544	MORF4L2-AS1	2.06741e-17	0.530605	3.27147e-13	Cluster 1
ENSG00000145194	9718	ECE2	2.08206e-17	0.643254	3.29465e-13	Cluster 1
ENSG00000152484	219333	USP12	2.08643e-17	0.638283	3.30156e-13	Cluster 1
ENSG00000129993	863	CBFA2T3	2.10057e-17	0.921677	3.32395e-13	Cluster 1
ENSG00000166886	4665	NAB2	2.10063e-17	0.661295	3.32403e-13	Cluster 1
ENSG00000006555	55001	TTC22	2.10072e-17	0.617365	3.32418e-13	Cluster 1
ENSG00000092758	1299	COL9A3	2.1013e-17	0.589704	3.32509e-13	Cluster 1
ENSG00000104695	5516	PPP2CB	2.11794e-17	0.718638	3.35142e-13	Cluster 1
ENSG00000171357	541468	LURAP1	2.12809e-17	0.542846	3.36748e-13	Cluster 1
ENSG00000186364	200035	NUDT17	2.13953e-17	0.690227	3.38558e-13	Cluster 1
ENSG00000206418	201475	RAB12	2.14901e-17	0.557121	3.40059e-13	Cluster 1
ENSG00000234380	100506385	LINC01426	2.15047e-17	0.512042	3.4029e-13	Cluster 1
ENSG00000122386	7755	ZNF205	2.15113e-17	0.623601	3.40395e-13	Cluster 1
ENSG00000278615	102288414	C11orf98	2.17475e-17	0.642475	3.44132e-13	Cluster 1
ENSG00000280670	126661	CCDC163	2.18158e-17	0.614518	3.45213e-13	Cluster 1
ENSG00000149548	80071	CCDC15	2.19573e-17	0.5921	3.47453e-13	Cluster 1
ENSG00000073008	5817	PVR	2.20521e-17	0.580537	3.48953e-13	Cluster 1
ENSG00000136634	3586	IL10	2.20897e-17	0.68543	3.49547e-13	Cluster 1
ENSG00000088812	8455	ATRN	2.22465e-17	0.678388	3.52029e-13	Cluster 1
ENSG00000258702	NA	NA	2.25165e-17	0.531312	3.56302e-13	Cluster 1
ENSG00000108187	64081	PBLD	2.27035e-17	0.54876	3.5926e-13	Cluster 1
ENSG00000173320	56977	STOX2	2.27438e-17	0.566886	3.59898e-13	Cluster 1
ENSG00000106080	55033	FKBP14	2.27727e-17	0.633367	3.60355e-13	Cluster 1
ENSG00000225791	401264	TRAM2-AS1	2.28661e-17	0.553459	3.61834e-13	Cluster 1
ENSG00000174989	26259	FBXW8	2.29979e-17	0.619433	3.63919e-13	Cluster 1
ENSG00000117707	5629	PROX1	2.31056e-17	0.555074	3.65623e-13	Cluster 1
ENSG00000090971	57106	NAT14	2.32372e-17	0.50998	3.67705e-13	Cluster 1
ENSG00000134686	1912	PHC2	2.3575e-17	0.713291	3.73051e-13	Cluster 1
ENSG00000272555	NA	NA	2.3695e-17	0.564767	3.74949e-13	Cluster 1
ENSG00000111885	4121	MAN1A1	2.38084e-17	0.665816	3.76743e-13	Cluster 1
ENSG00000188747	10811	NOXA1	2.39829e-17	0.640236	3.79505e-13	Cluster 1
ENSG00000246334	340037	PRR7-AS1	2.44397e-17	0.590058	3.86734e-13	Cluster 1
ENSG00000087053	8898	MTMR2	2.46021e-17	0.646301	3.89303e-13	Cluster 1
ENSG00000116678	3953	LEPR	2.4671e-17	0.618507	3.90393e-13	Cluster 1
ENSG00000101335	10398	MYL9	2.46774e-17	0.532041	3.90494e-13	Cluster 1
ENSG00000156642	27020	NPTN	2.5162e-17	0.687556	3.98164e-13	Cluster 1
ENSG00000136231	10643	IGF2BP3	2.5497e-17	0.48484	4.03465e-13	Cluster 1
ENSG00000220008	645191	LINGO3	2.5549e-17	0.526297	4.04287e-13	Cluster 1
ENSG00000222005	388948	LINC01118	2.56016e-17	0.629066	4.05119e-13	Cluster 1
ENSG00000272588	NA	NA	2.56028e-17	0.616969	4.05139e-13	Cluster 1
ENSG00000246560	105377348	UBE2D3-AS1	2.56281e-17	0.60816	4.05539e-13	Cluster 1
ENSG00000009830	29954	POMT2	2.5765e-17	0.537617	4.07705e-13	Cluster 1
ENSG00000108576	6532	SLC6A4	2.588e-17	0.51284	4.09525e-13	Cluster 1
ENSG00000154856	147495	APCDD1	2.59469e-17	0.544468	4.10584e-13	Cluster 1
ENSG00000245888	400512	NSMCE1-DT	2.60051e-17	0.52809	4.11505e-13	Cluster 1
ENSG00000257261	NA	NA	2.60127e-17	0.569087	4.11625e-13	Cluster 1
ENSG00000092529	825	CAPN3	2.60238e-17	0.645864	4.118e-13	Cluster 1
ENSG00000275964	NA	NA	2.60727e-17	0.65255	4.12575e-13	Cluster 1
ENSG00000172432	54676	GTPBP2	2.61023e-17	0.643378	4.13043e-13	Cluster 1
ENSG00000124762	1026	CDKN1A	2.61895e-17	0.683002	4.14422e-13	Cluster 1
ENSG00000047230	56474	CTPS2	2.6545e-17	0.584429	4.20048e-13	Cluster 1
ENSG00000185189	340371	NRBP2	2.65954e-17	0.664852	4.20846e-13	Cluster 1
ENSG00000237638	400958	LINC02245	2.6678e-17	0.542898	4.22153e-13	Cluster 1
ENSG00000198369	200734	SPRED2	2.67015e-17	0.653252	4.22524e-13	Cluster 1
ENSG00000204305	177	AGER	2.70622e-17	0.646742	4.28231e-13	Cluster 1
ENSG00000168026	199223	TTC21A	2.72051e-17	0.622358	4.30494e-13	Cluster 1
ENSG00000177030	10522	DEAF1	2.73113e-17	0.660114	4.32175e-13	Cluster 1
ENSG00000148384	56623	INPP5E	2.74526e-17	0.615485	4.34409e-13	Cluster 1
ENSG00000196312	84278	MFSD14C	2.77702e-17	0.499454	4.39436e-13	Cluster 1
ENSG00000177406	100049716	NINJ2-AS1	2.78804e-17	0.651128	4.41179e-13	Cluster 1
ENSG00000128283	11135	CDC42EP1	2.78963e-17	0.597757	4.41431e-13	Cluster 1
ENSG00000168936	92305	TMEM129	2.79462e-17	0.703652	4.42221e-13	Cluster 1
ENSG00000254837	NA	NA	2.79723e-17	0.671104	4.42634e-13	Cluster 1
ENSG00000106100	10392	NOD1	2.80008e-17	0.648342	4.43085e-13	Cluster 1
ENSG00000152766	118932	ANKRD22	2.80424e-17	0.575131	4.43743e-13	Cluster 1
ENSG00000180834	79929	MAP6D1	2.8225e-17	0.499856	4.46633e-13	Cluster 1
ENSG00000123427	25895	EEF1AKMT3	2.83823e-17	0.617047	4.49122e-13	Cluster 1
ENSG00000219607	648791	PPP1R3G	2.8523e-17	0.63974	4.51348e-13	Cluster 1
ENSG00000181690	5324	PLAG1	2.85726e-17	0.683592	4.52132e-13	Cluster 1
ENSG00000261150	83481	EPPK1	2.86598e-17	0.593371	4.53513e-13	Cluster 1
ENSG00000196872	343990	CRACDL	2.88508e-17	0.590953	4.56534e-13	Cluster 1
ENSG00000179409	50628	GEMIN4	2.88525e-17	0.647098	4.56562e-13	Cluster 1
ENSG00000171659	2857	GPR34	2.89159e-17	0.766775	4.57565e-13	Cluster 1
ENSG00000260528	100996541	FAM157C	2.96981e-17	0.611463	4.69943e-13	Cluster 1
ENSG00000163132	4487	MSX1	2.97544e-17	0.650945	4.70833e-13	Cluster 1
ENSG00000181826	768211	RELL1	2.97969e-17	0.617178	4.71506e-13	Cluster 1
ENSG00000245468	730971	LINC02447	2.99848e-17	0.611605	4.74479e-13	Cluster 1
ENSG00000233261	645528	FAM238A	3.00949e-17	0.571232	4.76222e-13	Cluster 1
ENSG00000187905	400891	LRRC74B	3.02621e-17	0.555517	4.78868e-13	Cluster 1
ENSG00000100368	1439	CSF2RB	3.06064e-17	0.747418	4.84315e-13	Cluster 1
ENSG00000182175	56963	RGMA	3.06956e-17	0.5799	4.85727e-13	Cluster 1
ENSG00000225963	NA	NA	3.07968e-17	0.592412	4.87328e-13	Cluster 1
ENSG00000008256	9265	CYTH3	3.08301e-17	0.674339	4.87855e-13	Cluster 1
ENSG00000275645	NA	NA	3.08659e-17	0.53424	4.88422e-13	Cluster 1
ENSG00000074660	8578	SCARF1	3.10308e-17	0.613918	4.91031e-13	Cluster 1
ENSG00000272273	105379695	IER3-AS1	3.11939e-17	0.580784	4.93612e-13	Cluster 1
ENSG00000102038	6594	SMARCA1	3.12979e-17	0.48814	4.95259e-13	Cluster 1
ENSG00000124587	5190	PEX6	3.14042e-17	0.665855	4.96941e-13	Cluster 1
ENSG00000117519	1266	CNN3	3.1448e-17	0.597582	4.97633e-13	Cluster 1
ENSG00000166173	55323	LARP6	3.16134e-17	0.408058	5.0025e-13	Cluster 1
ENSG00000245317	NA	NA	3.17391e-17	0.53603	5.0224e-13	Cluster 1
ENSG00000206535	348801	LNP1	3.23087e-17	0.508578	5.11254e-13	Cluster 1
ENSG00000215915	219293	ATAD3C	3.23861e-17	0.65943	5.12477e-13	Cluster 1
ENSG00000186635	116985	ARAP1	3.25724e-17	0.672036	5.15426e-13	Cluster 1
ENSG00000142731	10733	PLK4	3.26221e-17	0.473667	5.16212e-13	Cluster 1
ENSG00000159147	29980	DONSON	3.27608e-17	0.582174	5.18407e-13	Cluster 1
ENSG00000086848	79796	ALG9	3.30483e-17	0.57732	5.22956e-13	Cluster 1
ENSG00000279070	NA	NA	3.31445e-17	0.499059	5.24479e-13	Cluster 1
ENSG00000145246	57205	ATP10D	3.34502e-17	0.777746	5.29315e-13	Cluster 1
ENSG00000122490	80148	SLC66A2	3.34639e-17	0.686333	5.29533e-13	Cluster 1
ENSG00000277369	NA	NA	3.35433e-17	0.54659	5.30789e-13	Cluster 1
ENSG00000260755	NA	NA	3.39265e-17	0.566461	5.36853e-13	Cluster 1
ENSG00000071242	6196	RPS6KA2	3.39486e-17	0.693948	5.37202e-13	Cluster 1
ENSG00000166887	23339	VPS39	3.40569e-17	0.688545	5.38917e-13	Cluster 1
ENSG00000196369	647135	SRGAP2B	3.46935e-17	0.617638	5.4899e-13	Cluster 1
ENSG00000187808	347454	SOWAHD	3.49291e-17	0.630279	5.52718e-13	Cluster 1
ENSG00000171621	80176	SPSB1	3.51707e-17	0.588752	5.56541e-13	Cluster 1
ENSG00000197779	347344	ZNF81	3.5587e-17	0.516256	5.63128e-13	Cluster 1
ENSG00000258476	101927153	LINC02207	3.57791e-17	0.653304	5.66168e-13	Cluster 1
ENSG00000117479	10560	SLC19A2	3.58537e-17	0.486548	5.67349e-13	Cluster 1
ENSG00000247796	NA	NA	3.59088e-17	0.535769	5.68221e-13	Cluster 1
ENSG00000147894	203228	C9orf72	3.59655e-17	0.608056	5.69118e-13	Cluster 1
ENSG00000213859	147040	KCTD11	3.60312e-17	0.584191	5.70158e-13	Cluster 1
ENSG00000263884	NA	NA	3.60486e-17	0.545006	5.70433e-13	Cluster 1
ENSG00000162073	124222	PAQR4	3.60778e-17	0.503351	5.70895e-13	Cluster 1
ENSG00000113916	604	BCL6	3.63368e-17	0.704607	5.74994e-13	Cluster 1
ENSG00000111696	51559	NT5DC3	3.63553e-17	0.644494	5.75286e-13	Cluster 1
ENSG00000182107	161291	TMEM30B	3.65179e-17	0.558816	5.7786e-13	Cluster 1
ENSG00000152926	51351	ZNF117	3.67116e-17	0.636575	5.80924e-13	Cluster 1
ENSG00000134030	9811	CTIF	3.68552e-17	0.540543	5.83197e-13	Cluster 1
ENSG00000164576	79685	SAP30L	3.70464e-17	0.660439	5.86222e-13	Cluster 1
ENSG00000198825	22876	INPP5F	3.7112e-17	0.630156	5.8726e-13	Cluster 1
ENSG00000196588	57591	MRTFA	3.72554e-17	0.67819	5.89529e-13	Cluster 1
ENSG00000066926	2235	FECH	3.73977e-17	0.67585	5.91781e-13	Cluster 1
ENSG00000242221	5670	PSG2	3.75074e-17	0.512434	5.93517e-13	Cluster 1
ENSG00000218891	163033	ZNF579	3.75261e-17	0.512371	5.93813e-13	Cluster 1
ENSG00000226266	NA	NA	3.76234e-17	0.589637	5.95353e-13	Cluster 1
ENSG00000176920	2524	FUT2	3.76561e-17	0.590206	5.9587e-13	Cluster 1
ENSG00000058056	8975	USP13	3.79399e-17	0.618374	6.00361e-13	Cluster 1
ENSG00000152207	57105	CYSLTR2	3.82527e-17	0.543632	6.0531e-13	Cluster 1
ENSG00000197852	55924	INKA2	3.92151e-17	0.604601	6.2054e-13	Cluster 1
ENSG00000239523	100506826	MYLK-AS1	3.94035e-17	0.549466	6.23521e-13	Cluster 1
ENSG00000186074	146722	CD300LF	3.94469e-17	0.700132	6.24208e-13	Cluster 1
ENSG00000121797	9034	CCRL2	3.97223e-17	0.605793	6.28566e-13	Cluster 1
ENSG00000001561	22875	ENPP4	3.98986e-17	0.684102	6.31356e-13	Cluster 1
ENSG00000099953	4320	MMP11	3.99473e-17	0.544241	6.32127e-13	Cluster 1
ENSG00000176658	4642	MYO1D	3.99672e-17	0.593108	6.3244e-13	Cluster 1
ENSG00000002587	9957	HS3ST1	3.99742e-17	0.703015	6.32551e-13	Cluster 1
ENSG00000272579	NA	NA	4.01994e-17	0.552615	6.36115e-13	Cluster 1
ENSG00000137502	27314	RAB30	4.02303e-17	0.627606	6.36605e-13	Cluster 1
ENSG00000162746	127943	FCRLB	4.04985e-17	0.613637	6.40848e-13	Cluster 1
ENSG00000140406	59274	TLNRD1	4.05746e-17	0.629933	6.42052e-13	Cluster 1
ENSG00000134905	79587	CARS2	4.06748e-17	0.657855	6.43638e-13	Cluster 1
ENSG00000118496	84085	FBXO30	4.15365e-17	0.690726	6.57274e-13	Cluster 1
ENSG00000273965	NA	NA	4.19031e-17	0.520157	6.63074e-13	Cluster 1
ENSG00000151151	253430	IPMK	4.20792e-17	0.651806	6.65862e-13	Cluster 1
ENSG00000154099	123872	DNAAF1	4.25179e-17	0.644492	6.72803e-13	Cluster 1
ENSG00000196724	147686	ZNF418	4.2662e-17	0.514855	6.75084e-13	Cluster 1
ENSG00000212127	50840	TAS2R14	4.29834e-17	0.604381	6.80169e-13	Cluster 1
ENSG00000109458	2549	GAB1	4.31439e-17	0.64225	6.8271e-13	Cluster 1
ENSG00000143450	51686	OAZ3	4.32246e-17	0.559959	6.83986e-13	Cluster 1
ENSG00000228393	100216546	LINC01004	4.32626e-17	0.566441	6.84587e-13	Cluster 1
ENSG00000107443	54619	CCNJ	4.3315e-17	0.585855	6.85417e-13	Cluster 1
ENSG00000080823	5891	MOK	4.36365e-17	0.547321	6.90504e-13	Cluster 1
ENSG00000000003	7105	TSPAN6	4.40228e-17	0.578106	6.96617e-13	Cluster 1
ENSG00000175471	79772	MCTP1	4.41177e-17	0.756519	6.98119e-13	Cluster 1
ENSG00000235478	100996342	LINC01664	4.4281e-17	0.562446	7.00703e-13	Cluster 1
ENSG00000165905	120071	LARGE2	4.44077e-17	0.577496	7.02707e-13	Cluster 1
ENSG00000260411	NA	NA	4.46285e-17	0.51195	7.06201e-13	Cluster 1
ENSG00000141384	6875	TAF4B	4.48079e-17	0.666116	7.0904e-13	Cluster 1
ENSG00000111247	10635	RAD51AP1	4.49301e-17	0.558029	7.10974e-13	Cluster 1
ENSG00000006282	64847	SPATA20	4.54849e-17	0.686399	7.19753e-13	Cluster 1
ENSG00000274997	85235	H2AC12	4.56762e-17	0.510031	7.2278e-13	Cluster 1
ENSG00000188486	3014	H2AX	4.63596e-17	0.641757	7.33594e-13	Cluster 1
ENSG00000254709	100423062	IGLL5	4.65574e-17	0.57646	7.36724e-13	Cluster 1
ENSG00000278932	NA	NA	4.66238e-17	0.612588	7.37775e-13	Cluster 1
ENSG00000122778	57670	KIAA1549	4.66903e-17	0.547045	7.38828e-13	Cluster 1
ENSG00000267470	100507433	ZNF571-AS1	4.67892e-17	0.565792	7.40393e-13	Cluster 1
ENSG00000100104	402055	SRRD	4.71031e-17	0.660708	7.4536e-13	Cluster 1
ENSG00000259456	101927631	ADNP-AS1	4.71881e-17	0.485911	7.46704e-13	Cluster 1
ENSG00000100997	26090	ABHD12	4.72514e-17	0.647389	7.47706e-13	Cluster 1
ENSG00000185345	5071	PRKN	4.7393e-17	0.595448	7.49947e-13	Cluster 1
ENSG00000076356	5362	PLXNA2	4.75436e-17	0.529476	7.52331e-13	Cluster 1
ENSG00000070087	5217	PFN2	4.76716e-17	0.647172	7.54356e-13	Cluster 1
ENSG00000139318	1848	DUSP6	4.78194e-17	0.733182	7.56694e-13	Cluster 1
ENSG00000196155	25894	PLEKHG4	4.79369e-17	0.569981	7.58554e-13	Cluster 1
ENSG00000184602	8303	SNN	4.82312e-17	0.715104	7.6321e-13	Cluster 1
ENSG00000135253	375616	KCP	4.83638e-17	0.50572	7.65309e-13	Cluster 1
ENSG00000143514	7159	TP53BP2	4.84012e-17	0.658099	7.65901e-13	Cluster 1
ENSG00000079150	51661	FKBP7	4.84785e-17	0.561879	7.67124e-13	Cluster 1
ENSG00000164087	25886	POC1A	4.872e-17	0.488325	7.70945e-13	Cluster 1
ENSG00000272933	NA	NA	4.87277e-17	0.559652	7.71067e-13	Cluster 1
ENSG00000138439	150864	FAM117B	4.89862e-17	0.677017	7.75158e-13	Cluster 1
ENSG00000256448	NA	NA	4.90106e-17	0.509619	7.75544e-13	Cluster 1
ENSG00000158813	1896	EDA	4.91895e-17	0.728649	7.78375e-13	Cluster 1
ENSG00000178917	285346	ZNF852	4.92665e-17	0.556297	7.79594e-13	Cluster 1
ENSG00000004487	23028	KDM1A	4.98718e-17	0.663757	7.89172e-13	Cluster 1
ENSG00000234289	54145	H2BS1	5.00218e-17	0.504534	7.91545e-13	Cluster 1
ENSG00000100311	5155	PDGFB	5.04682e-17	0.732251	7.98608e-13	Cluster 1
ENSG00000228624	101927768	HDAC2-AS2	5.06994e-17	0.611916	8.02268e-13	Cluster 1
ENSG00000120457	3762	KCNJ5	5.08271e-17	0.578353	8.04288e-13	Cluster 1
ENSG00000091127	54517	PUS7	5.09932e-17	0.58473	8.06917e-13	Cluster 1
ENSG00000204802	NA	NA	5.10179e-17	0.512898	8.07308e-13	Cluster 1
ENSG00000176125	402682	UFSP1	5.10253e-17	0.616505	8.07425e-13	Cluster 1
ENSG00000196123	653319	KIAA0895L	5.12953e-17	0.556499	8.11696e-13	Cluster 1
ENSG00000174238	5306	PITPNA	5.17185e-17	0.661574	8.18393e-13	Cluster 1
ENSG00000272256	NA	NA	5.26682e-17	0.597162	8.33421e-13	Cluster 1
ENSG00000259583	NA	NA	5.27408e-17	0.555899	8.3457e-13	Cluster 1
ENSG00000240720	401387	LRRD1	5.27984e-17	0.498785	8.35482e-13	Cluster 1
ENSG00000167447	55181	SMG8	5.28722e-17	0.510212	8.3665e-13	Cluster 1
ENSG00000196535	399687	MYO18A	5.29768e-17	0.568803	8.38304e-13	Cluster 1
ENSG00000275799	NA	NA	5.3093e-17	0.547184	8.40144e-13	Cluster 1
ENSG00000248866	643783	USP46-DT	5.31559e-17	0.490766	8.41139e-13	Cluster 1
ENSG00000174483	582	BBS1	5.32475e-17	0.663122	8.42588e-13	Cluster 1
ENSG00000129595	64097	EPB41L4A	5.38442e-17	0.605058	8.52031e-13	Cluster 1
ENSG00000196422	9858	PPP1R26	5.40477e-17	0.515139	8.55251e-13	Cluster 1
ENSG00000275457	NA	NA	5.40818e-17	0.59732	8.55791e-13	Cluster 1
ENSG00000124459	7596	ZNF45	5.42943e-17	0.626937	8.59153e-13	Cluster 1
ENSG00000131873	22856	CHSY1	5.46089e-17	0.687063	8.64131e-13	Cluster 1
ENSG00000170382	10446	LRRN2	5.48807e-17	0.576198	8.68432e-13	Cluster 1
ENSG00000239779	23559	WBP1	5.5426e-17	0.535817	8.77061e-13	Cluster 1
ENSG00000158301	114928	GPRASP2	5.6309e-17	0.445261	8.91033e-13	Cluster 1
ENSG00000012174	51360	MBTPS2	5.63762e-17	0.670516	8.92098e-13	Cluster 1
ENSG00000141748	390790	ARL5C	5.65863e-17	0.562703	8.95421e-13	Cluster 1
ENSG00000010295	25900	IFFO1	5.70484e-17	0.660533	9.02733e-13	Cluster 1
ENSG00000163689	200844	CFAP20DC	5.81723e-17	0.533445	9.20518e-13	Cluster 1
ENSG00000260923	105371423	LINC02193	5.82029e-17	0.616402	9.21003e-13	Cluster 1
ENSG00000224167	105378912	LINC01357	5.84721e-17	0.652863	9.25263e-13	Cluster 1
ENSG00000253500	NA	NA	5.84989e-17	0.496037	9.25686e-13	Cluster 1
ENSG00000271780	NA	NA	5.95143e-17	0.557057	9.41754e-13	Cluster 1
ENSG00000135525	9053	MAP7	5.99856e-17	0.662042	9.49211e-13	Cluster 1
ENSG00000122367	11155	LDB3	6.00281e-17	0.473938	9.49885e-13	Cluster 1
ENSG00000118263	8609	KLF7	6.00683e-17	0.71476	9.5052e-13	Cluster 1
ENSG00000151748	60485	SAV1	6.02583e-17	0.691309	9.53527e-13	Cluster 1
ENSG00000234640	NA	NA	6.05594e-17	0.533518	9.58293e-13	Cluster 1
ENSG00000164116	2982	GUCY1A1	6.0662e-17	0.65363	9.59915e-13	Cluster 1
ENSG00000204444	55937	APOM	6.07749e-17	0.605246	9.61701e-13	Cluster 1
ENSG00000282608	140	ADORA3	6.0965e-17	0.774743	9.6471e-13	Cluster 1
ENSG00000091106	58484	NLRC4	6.10096e-17	0.617164	9.65416e-13	Cluster 1
ENSG00000180787	124961	ZFP3	6.11711e-17	0.595994	9.67972e-13	Cluster 1
ENSG00000264707	101927150	L3MBTL4-AS1	6.14698e-17	0.553844	9.72698e-13	Cluster 1
ENSG00000171703	6919	TCEA2	6.14729e-17	0.653599	9.72748e-13	Cluster 1
ENSG00000187792	7621	ZNF70	6.15807e-17	0.620789	9.74452e-13	Cluster 1
ENSG00000106266	29886	SNX8	6.16127e-17	0.669186	9.7496e-13	Cluster 1
ENSG00000226137	440465	BAIAP2-DT	6.2223e-17	0.687086	9.84617e-13	Cluster 1
ENSG00000273204	NA	NA	6.22426e-17	0.490632	9.84926e-13	Cluster 1
ENSG00000276529	NA	NA	6.37843e-17	0.466669	1.00932e-12	Cluster 1
ENSG00000140564	5045	FURIN	6.41579e-17	0.683083	1.01523e-12	Cluster 1
ENSG00000114841	25981	DNAH1	6.42488e-17	0.648516	1.01667e-12	Cluster 1
ENSG00000236255	NA	NA	6.46536e-17	0.525707	1.02308e-12	Cluster 1
ENSG00000198894	85457	CIPC	6.51824e-17	0.628089	1.03145e-12	Cluster 1
ENSG00000107281	56654	NPDC1	6.53014e-17	0.645544	1.03333e-12	Cluster 1
ENSG00000065665	55176	SEC61A2	6.54175e-17	0.651272	1.03517e-12	Cluster 1
ENSG00000140403	55466	DNAJA4	6.54226e-17	0.601349	1.03525e-12	Cluster 1
ENSG00000110931	10645	CAMKK2	6.5497e-17	0.691089	1.03642e-12	Cluster 1
ENSG00000134463	79746	ECHDC3	6.63468e-17	0.513656	1.04987e-12	Cluster 1
ENSG00000088053	51206	GP6	6.65515e-17	0.530611	1.05311e-12	Cluster 1
ENSG00000162433	205	AK4	6.67365e-17	0.522649	1.05604e-12	Cluster 1
ENSG00000146856	340351	AGBL3	6.74748e-17	0.546487	1.06772e-12	Cluster 1
ENSG00000271425	100132406	NBPF10	6.78535e-17	0.723308	1.07371e-12	Cluster 1
ENSG00000112276	11149	BVES	6.80021e-17	0.569621	1.07606e-12	Cluster 1
ENSG00000189152	400581	GRAPL	6.8158e-17	0.457445	1.07853e-12	Cluster 1
ENSG00000175305	9134	CCNE2	6.84311e-17	0.552849	1.08285e-12	Cluster 1
ENSG00000162620	127255	LRRIQ3	6.85288e-17	0.571788	1.0844e-12	Cluster 1
ENSG00000250067	374887	YJEFN3	6.85307e-17	0.622167	1.08443e-12	Cluster 1
ENSG00000032444	10908	PNPLA6	6.91433e-17	0.66207	1.09412e-12	Cluster 1
ENSG00000149380	283208	P4HA3	6.9376e-17	0.587185	1.09781e-12	Cluster 1
ENSG00000136114	55901	THSD1	6.96705e-17	0.628705	1.10247e-12	Cluster 1
ENSG00000261087	NA	NA	7.07699e-17	0.55717	1.11986e-12	Cluster 1
ENSG00000166912	54893	MTMR10	7.1079e-17	0.68383	1.12475e-12	Cluster 1
ENSG00000249709	163050	ZNF564	7.15605e-17	0.653875	1.13237e-12	Cluster 1
ENSG00000225411	NA	NA	7.20147e-17	0.590113	1.13956e-12	Cluster 1
ENSG00000105085	9441	MED26	7.22215e-17	0.634285	1.14283e-12	Cluster 1
ENSG00000274979	NA	NA	7.27412e-17	0.61426	1.15106e-12	Cluster 1
ENSG00000099804	997	CDC34	7.33146e-17	0.669913	1.16013e-12	Cluster 1
ENSG00000277462	93474	ZNF670	7.341e-17	0.595286	1.16164e-12	Cluster 1
ENSG00000175087	149420	PDIK1L	7.34102e-17	0.649435	1.16164e-12	Cluster 1
ENSG00000206028	NA	NA	7.53776e-17	0.638306	1.19278e-12	Cluster 1
ENSG00000153093	55289	ACOXL	7.553e-17	0.571564	1.19519e-12	Cluster 1
ENSG00000104375	6788	STK3	7.56732e-17	0.667075	1.19745e-12	Cluster 1
ENSG00000118965	57539	WDR35	7.60434e-17	0.614009	1.20331e-12	Cluster 1
ENSG00000144115	55258	THNSL2	7.60742e-17	0.577665	1.2038e-12	Cluster 1
ENSG00000170456	160518	DENND5B	7.65298e-17	0.636125	1.21101e-12	Cluster 1
ENSG00000278828	8357	H3C10	7.68387e-17	0.44516	1.2159e-12	Cluster 1
ENSG00000171408	27115	PDE7B	7.75829e-17	0.542697	1.22767e-12	Cluster 1
ENSG00000196363	11091	WDR5	7.85356e-17	0.668229	1.24275e-12	Cluster 1
ENSG00000134321	91543	RSAD2	7.94674e-17	0.652694	1.25749e-12	Cluster 1
ENSG00000258667	105370526	HIF1A-AS3	7.95167e-17	0.571083	1.25827e-12	Cluster 1
ENSG00000158373	3017	H2BC5	7.96639e-17	0.625118	1.2606e-12	Cluster 1
ENSG00000100485	6655	SOS2	7.98209e-17	0.700597	1.26309e-12	Cluster 1
ENSG00000141349	92579	G6PC3	8.06015e-17	0.646253	1.27544e-12	Cluster 1
ENSG00000180447	2619	GAS1	8.06018e-17	0.419922	1.27544e-12	Cluster 1
ENSG00000181220	155061	ZNF746	8.12783e-17	0.604261	1.28615e-12	Cluster 1
ENSG00000180530	8204	NRIP1	8.15617e-17	0.669489	1.29063e-12	Cluster 1
ENSG00000166025	154810	AMOTL1	8.15684e-17	0.517499	1.29074e-12	Cluster 1
ENSG00000060069	9150	CTDP1	8.15792e-17	0.6601	1.29091e-12	Cluster 1
ENSG00000185000	8694	DGAT1	8.218e-17	0.651272	1.30042e-12	Cluster 1
ENSG00000259826	NA	NA	8.25535e-17	0.534365	1.30633e-12	Cluster 1
ENSG00000226091	389634	LINC00937	8.3312e-17	0.733524	1.31833e-12	Cluster 1
ENSG00000169621	200558	APLF	8.33559e-17	0.571407	1.31902e-12	Cluster 1
ENSG00000227028	100128590	SLC8A1-AS1	8.41169e-17	0.598649	1.33107e-12	Cluster 1
ENSG00000142235	114783	LMTK3	8.47502e-17	0.497925	1.34109e-12	Cluster 1
ENSG00000162616	11080	DNAJB4	8.49336e-17	0.676216	1.34399e-12	Cluster 1
ENSG00000272145	100130557	NFYC-AS1	8.50675e-17	0.651791	1.34611e-12	Cluster 1
ENSG00000143147	23432	GPR161	8.53072e-17	0.517801	1.3499e-12	Cluster 1
ENSG00000127507	30817	ADGRE2	8.5473e-17	0.704084	1.35253e-12	Cluster 1
ENSG00000174775	3265	HRAS	8.59273e-17	0.64387	1.35971e-12	Cluster 1
ENSG00000102174	5251	PHEX	8.61701e-17	0.648466	1.36356e-12	Cluster 1
ENSG00000170846	NA	NA	8.65551e-17	0.636903	1.36965e-12	Cluster 1
ENSG00000179242	1002	CDH4	8.75887e-17	0.51858	1.386e-12	Cluster 1
ENSG00000144771	57408	LRTM1	8.79726e-17	0.505106	1.39208e-12	Cluster 1
ENSG00000132704	79368	FCRL2	8.84684e-17	0.596266	1.39992e-12	Cluster 1
ENSG00000101076	3172	HNF4A	8.85934e-17	0.543065	1.4019e-12	Cluster 1
ENSG00000136044	55198	APPL2	8.91271e-17	0.665576	1.41035e-12	Cluster 1
ENSG00000179761	51268	PIPOX	8.93239e-17	0.503386	1.41346e-12	Cluster 1
ENSG00000253958	137075	CLDN23	8.96115e-17	0.555565	1.41801e-12	Cluster 1
ENSG00000007520	115939	TSR3	9.01595e-17	0.634805	1.42668e-12	Cluster 1
ENSG00000182521	387332	TBPL2	9.02608e-17	0.557146	1.42829e-12	Cluster 1
ENSG00000272829	NA	NA	9.0378e-17	0.500785	1.43014e-12	Cluster 1
ENSG00000259594	NA	NA	9.05284e-17	0.487469	1.43252e-12	Cluster 1
ENSG00000146576	79034	C7orf26	9.07498e-17	0.660196	1.43603e-12	Cluster 1
ENSG00000089163	23409	SIRT4	9.1438e-17	0.467924	1.44691e-12	Cluster 1
ENSG00000115896	5334	PLCL1	9.18827e-17	0.503342	1.45395e-12	Cluster 1
ENSG00000160284	84221	SPATC1L	9.19996e-17	0.636304	1.4558e-12	Cluster 1
ENSG00000260278	NA	NA	9.27051e-17	0.497845	1.46697e-12	Cluster 1
ENSG00000132881	79363	CPLANE2	9.3254e-17	0.524447	1.47565e-12	Cluster 1
ENSG00000154429	126731	CCSAP	9.37433e-17	0.700463	1.48339e-12	Cluster 1
ENSG00000110079	51338	MS4A4A	9.39536e-17	0.804277	1.48672e-12	Cluster 1
ENSG00000107779	657	BMPR1A	9.40157e-17	0.681442	1.4877e-12	Cluster 1
ENSG00000147883	1030	CDKN2B	9.42401e-17	0.827038	1.49126e-12	Cluster 1
ENSG00000236200	100132774	KDM4A-AS1	9.51769e-17	0.613984	1.50608e-12	Cluster 1
ENSG00000166548	7084	TK2	9.54114e-17	0.677284	1.50979e-12	Cluster 1
ENSG00000161914	115950	ZNF653	9.56525e-17	0.501925	1.51361e-12	Cluster 1
ENSG00000186594	84981	MIR22HG	9.63403e-17	0.665231	1.52449e-12	Cluster 1
ENSG00000141540	94015	TTYH2	9.67375e-17	0.67334	1.53077e-12	Cluster 1
ENSG00000196943	161424	NOP9	9.69225e-17	0.654853	1.5337e-12	Cluster 1
ENSG00000107719	27143	PALD1	9.81831e-17	0.805034	1.55365e-12	Cluster 1
ENSG00000181908	100996455	LINC02724	9.95064e-17	0.61899	1.57459e-12	Cluster 1
ENSG00000204314	80863	PRRT1	9.99224e-17	0.531409	1.58117e-12	Cluster 1
ENSG00000104635	23516	SLC39A14	1.00239e-16	0.508989	1.58619e-12	Cluster 1
ENSG00000116761	1491	CTH	1.01233e-16	0.580798	1.60192e-12	Cluster 1
ENSG00000114757	51555	PEX5L	1.01365e-16	0.469789	1.604e-12	Cluster 1
ENSG00000042317	55812	SPATA7	1.01977e-16	0.629599	1.61369e-12	Cluster 1
ENSG00000133488	284904	SEC14L4	1.02006e-16	0.554613	1.61415e-12	Cluster 1
ENSG00000109756	9693	RAPGEF2	1.0217e-16	0.651018	1.61673e-12	Cluster 1
ENSG00000277767	NA	NA	1.0222e-16	0.503356	1.61753e-12	Cluster 1
ENSG00000121904	114784	CSMD2	1.02386e-16	0.528293	1.62015e-12	Cluster 1
ENSG00000167799	254552	NUDT8	1.02505e-16	0.593679	1.62204e-12	Cluster 1
ENSG00000266598	NA	NA	1.02642e-16	0.553882	1.6242e-12	Cluster 1
ENSG00000121570	55211	DPPA4	1.02885e-16	0.515232	1.62805e-12	Cluster 1
ENSG00000263843	100287042	MIF4GD-DT	1.03037e-16	0.515122	1.63046e-12	Cluster 1
ENSG00000167634	199713	NLRP7	1.03099e-16	0.591367	1.63144e-12	Cluster 1
ENSG00000107404	1855	DVL1	1.03197e-16	0.613821	1.63298e-12	Cluster 1
ENSG00000168528	347735	SERINC2	1.03263e-16	0.549594	1.63403e-12	Cluster 1
ENSG00000111199	59341	TRPV4	1.03775e-16	0.510868	1.64214e-12	Cluster 1
ENSG00000146021	26249	KLHL3	1.04153e-16	0.634	1.64812e-12	Cluster 1
ENSG00000101986	215	ABCD1	1.04551e-16	0.583361	1.65441e-12	Cluster 1
ENSG00000114739	93	ACVR2B	1.05096e-16	0.631005	1.66304e-12	Cluster 1
ENSG00000273253	NA	NA	1.05676e-16	0.58608	1.67221e-12	Cluster 1
ENSG00000198429	7620	ZNF69	1.05981e-16	0.640938	1.67704e-12	Cluster 1
ENSG00000186523	85002	FAM86B1	1.06568e-16	0.622962	1.68633e-12	Cluster 1
ENSG00000148842	54805	CNNM2	1.0659e-16	0.567046	1.68668e-12	Cluster 1
ENSG00000136891	54881	TEX10	1.06599e-16	0.667446	1.68682e-12	Cluster 1
ENSG00000230510	100506012	PPP5D1	1.06645e-16	0.640728	1.68754e-12	Cluster 1
ENSG00000140945	1012	CDH13	1.06736e-16	0.532446	1.68899e-12	Cluster 1
ENSG00000185155	83881	MIXL1	1.07187e-16	0.486215	1.69612e-12	Cluster 1
ENSG00000136158	10253	SPRY2	1.07363e-16	0.80256	1.69891e-12	Cluster 1
ENSG00000258727	NA	NA	1.07716e-16	0.606257	1.7045e-12	Cluster 1
ENSG00000273456	NA	NA	1.0852e-16	0.604579	1.71722e-12	Cluster 1
ENSG00000177138	171483	FAM9B	1.08748e-16	0.540578	1.72083e-12	Cluster 1
ENSG00000128322	3543	IGLL1	1.08821e-16	0.517721	1.72199e-12	Cluster 1
ENSG00000170191	140838	NANP	1.09174e-16	0.596009	1.72757e-12	Cluster 1
ENSG00000234076	NA	NA	1.09193e-16	0.581388	1.72787e-12	Cluster 1
ENSG00000182742	3214	HOXB4	1.11176e-16	0.583194	1.75925e-12	Cluster 1
ENSG00000245498	NA	NA	1.11315e-16	0.49191	1.76144e-12	Cluster 1
ENSG00000275183	94059	LENG9	1.1183e-16	0.589831	1.7696e-12	Cluster 1
ENSG00000274184	NA	NA	1.11833e-16	0.439952	1.76965e-12	Cluster 1
ENSG00000247134	NA	NA	1.12583e-16	0.74728	1.78151e-12	Cluster 1
ENSG00000183691	9241	NOG	1.12798e-16	0.581392	1.78491e-12	Cluster 1
ENSG00000133612	116988	AGAP3	1.12922e-16	0.630417	1.78687e-12	Cluster 1
ENSG00000117691	29937	NENF	1.12963e-16	0.625148	1.78753e-12	Cluster 1
ENSG00000103404	57478	USP31	1.13609e-16	0.550733	1.79775e-12	Cluster 1
ENSG00000261221	100507290	ZNF865	1.15107e-16	0.610881	1.82145e-12	Cluster 1
ENSG00000267871	105372476	ZNF460-AS1	1.17202e-16	0.475269	1.8546e-12	Cluster 1
ENSG00000272927	NA	NA	1.17469e-16	0.623843	1.85882e-12	Cluster 1
ENSG00000163701	132014	IL17RE	1.18998e-16	0.513174	1.88302e-12	Cluster 1
ENSG00000100767	89932	PAPLN	1.19477e-16	0.519574	1.8906e-12	Cluster 1
ENSG00000204241	100128239	LINC02731	1.19638e-16	0.548881	1.89315e-12	Cluster 1
ENSG00000164855	202915	TMEM184A	1.20033e-16	0.573824	1.89941e-12	Cluster 1
ENSG00000278540	31	ACACA	1.20404e-16	0.68697	1.90527e-12	Cluster 1
ENSG00000082196	114899	C1QTNF3	1.20811e-16	0.516282	1.91171e-12	Cluster 1
ENSG00000158863	64760	FAM160B2	1.21435e-16	0.673723	1.92159e-12	Cluster 1
ENSG00000130725	9040	UBE2M	1.21589e-16	0.654756	1.92402e-12	Cluster 1
ENSG00000258168	NA	NA	1.2272e-16	0.59172	1.94191e-12	Cluster 1
ENSG00000187186	NA	NA	1.22934e-16	0.612029	1.9453e-12	Cluster 1
ENSG00000105371	3386	ICAM4	1.23259e-16	0.587394	1.95046e-12	Cluster 1
ENSG00000232756	NA	NA	1.23543e-16	0.494993	1.95494e-12	Cluster 1
ENSG00000212916	54627	MAP10	1.24472e-16	0.554476	1.96965e-12	Cluster 1
ENSG00000143178	9095	TBX19	1.24482e-16	0.576383	1.9698e-12	Cluster 1
ENSG00000170604	26145	IRF2BP1	1.24829e-16	0.620881	1.9753e-12	Cluster 1
ENSG00000104381	54332	GDAP1	1.2607e-16	0.616949	1.99494e-12	Cluster 1
ENSG00000060138	8531	YBX3	1.26765e-16	0.70262	2.00594e-12	Cluster 1
ENSG00000260086	NA	NA	1.28118e-16	0.503527	2.02734e-12	Cluster 1
ENSG00000115257	54760	PCSK4	1.283e-16	0.529326	2.03022e-12	Cluster 1
ENSG00000165661	169714	QSOX2	1.28455e-16	0.607965	2.03268e-12	Cluster 1
ENSG00000227963	440600	RBM15-AS1	1.28499e-16	0.476049	2.03336e-12	Cluster 1
ENSG00000275074	79873	NUDT18	1.29152e-16	0.648608	2.0437e-12	Cluster 1
ENSG00000189229	NA	NA	1.29195e-16	0.485688	2.04438e-12	Cluster 1
ENSG00000129493	25938	HEATR5A	1.30338e-16	0.710525	2.06247e-12	Cluster 1
ENSG00000171812	1296	COL8A2	1.30618e-16	0.618843	2.0669e-12	Cluster 1
ENSG00000161692	80174	DBF4B	1.31808e-16	0.624094	2.08574e-12	Cluster 1
ENSG00000278899	NA	NA	1.31831e-16	0.440571	2.0861e-12	Cluster 1
ENSG00000110218	24145	PANX1	1.32092e-16	0.594795	2.09023e-12	Cluster 1
ENSG00000130764	57470	LRRC47	1.32953e-16	0.638951	2.10385e-12	Cluster 1
ENSG00000138375	50485	SMARCAL1	1.33134e-16	0.647742	2.10671e-12	Cluster 1
[truncated: 40,997 more rows]

## Sheet: NicheNet_ligand_activity
test_ligand	auroc	aupr	pearson	Sender	Target
IFNG	0.619364	0.103339	0.12193	Cluster_18	Cluster_11
IFNG	0.619364	0.103339	0.12193	Cluster_19	Cluster_11
IFNG	0.619364	0.103339	0.12193	Cluster_1	Cluster_11
IFNG	0.619364	0.103339	0.12193	Cluster_3	Cluster_11
IFNG	0.619364	0.103339	0.12193	Cluster_5	Cluster_11
IFNG	0.605243	0.164705	0.119508	Cluster_18	Cluster_16
IFNG	0.605243	0.164705	0.119508	Cluster_19	Cluster_16
IFNG	0.605243	0.164705	0.119508	Cluster_1	Cluster_16
IFNG	0.605243	0.164705	0.119508	Cluster_3	Cluster_16
IFNG	0.605243	0.164705	0.119508	Cluster_5	Cluster_16
CCL3	0.600873	0.159574	0.117307	Cluster_10	Cluster_16
CCL3	0.600873	0.159574	0.117307	Cluster_11	Cluster_16
CCL3	0.600873	0.159574	0.117307	Cluster_16	Cluster_16
CCL3	0.600873	0.159574	0.117307	Cluster_17	Cluster_16
CCL3	0.600873	0.159574	0.117307	Cluster_19	Cluster_16
CCL3	0.600873	0.159574	0.117307	Cluster_1	Cluster_16
CCL3	0.600873	0.159574	0.117307	Cluster_3	Cluster_16
CCL3	0.600873	0.159574	0.117307	Cluster_5	Cluster_16
IL4	0.609405	0.0985613	0.116575	Cluster_18	Cluster_11
IL4	0.609405	0.0985613	0.116575	Cluster_19	Cluster_11
IL4	0.609405	0.0985613	0.116575	Cluster_1	Cluster_11
IL4	0.594481	0.157536	0.114958	Cluster_18	Cluster_16
IL4	0.594481	0.157536	0.114958	Cluster_19	Cluster_16
IL4	0.594481	0.157536	0.114958	Cluster_1	Cluster_16
IL1B	0.617006	0.0975622	0.11062	Cluster_16	Cluster_11
IL1B	0.617006	0.0975622	0.11062	Cluster_17	Cluster_11
IL1B	0.617006	0.0975622	0.11062	Cluster_19	Cluster_11
IL1B	0.617006	0.0975622	0.11062	Cluster_9	Cluster_11
CD40LG	0.593777	0.15599	0.110187	Cluster_18	Cluster_16
CSF1	0.611689	0.0950349	0.107138	Cluster_18	Cluster_11
CSF1	0.611689	0.0950349	0.107138	Cluster_19	Cluster_11
CSF1	0.611689	0.0950349	0.107138	Cluster_9	Cluster_11
CD40	0.594708	0.154468	0.106896	Cluster_15	Cluster_16
CD40	0.594708	0.154468	0.106896	Cluster_19	Cluster_16
CD40	0.594708	0.154468	0.106896	Cluster_6	Cluster_16
CD40	0.594708	0.154468	0.106896	Cluster_9	Cluster_16
CCL8	0.592321	0.153174	0.10656	Cluster_11	Cluster_16
CCL8	0.592321	0.153174	0.10656	Cluster_19	Cluster_16
CCL8	0.592321	0.153174	0.10656	Cluster_9	Cluster_16
ICAM1	0.586393	0.153891	0.10581	Cluster_18	Cluster_16
ICAM1	0.586393	0.153891	0.10581	Cluster_19	Cluster_16
ICAM1	0.586393	0.153891	0.10581	Cluster_9	Cluster_16
ADAM17	0.587235	0.151489	0.104904	Cluster_16	Cluster_16
ADAM17	0.587235	0.151489	0.104904	Cluster_17	Cluster_16
ADAM17	0.587235	0.151489	0.104904	Cluster_18	Cluster_16
ADAM17	0.587235	0.151489	0.104904	Cluster_19	Cluster_16
ADAM17	0.587235	0.151489	0.104904	Cluster_9	Cluster_16
SELP	0.591207	0.152091	0.104389	Cluster_18	Cluster_16
SELP	0.591207	0.152091	0.104389	Cluster_19	Cluster_16
SELP	0.591207	0.152091	0.104389	Cluster_9	Cluster_16
CXCL2	0.588963	0.150955	0.103354	Cluster_11	Cluster_16
CXCL2	0.588963	0.150955	0.103354	Cluster_19	Cluster_16
CXCL2	0.588963	0.150955	0.103354	Cluster_9	Cluster_16
CCL3	0.622885	0.0926953	0.103261	Cluster_10	Cluster_11
CCL3	0.622885	0.0926953	0.103261	Cluster_11	Cluster_11
CCL3	0.622885	0.0926953	0.103261	Cluster_16	Cluster_11
CCL3	0.622885	0.0926953	0.103261	Cluster_17	Cluster_11
CCL3	0.622885	0.0926953	0.103261	Cluster_19	Cluster_11
CCL3	0.622885	0.0926953	0.103261	Cluster_1	Cluster_11
CCL3	0.622885	0.0926953	0.103261	Cluster_3	Cluster_11
CCL3	0.622885	0.0926953	0.103261	Cluster_5	Cluster_11
IL18	0.595917	0.152081	0.102463	Cluster_17	Cluster_16
IL18	0.595917	0.152081	0.102463	Cluster_19	Cluster_16
CXCL12	0.608801	0.0914739	0.101475	Cluster_11	Cluster_11
CXCL12	0.608801	0.0914739	0.101475	Cluster_19	Cluster_11
CXCL12	0.608801	0.0914739	0.101475	Cluster_8	Cluster_11
CXCL12	0.608801	0.0914739	0.101475	Cluster_9	Cluster_11
IL1B	0.594942	0.153144	0.101349	Cluster_16	Cluster_16
IL1B	0.594942	0.153144	0.101349	Cluster_17	Cluster_16
IL1B	0.594942	0.153144	0.101349	Cluster_19	Cluster_16
IL1B	0.594942	0.153144	0.101349	Cluster_9	Cluster_16
TGFB1	0.618065	0.0953976	0.101111	Cluster_18	Cluster_11
TGFB1	0.618065	0.0953976	0.101111	Cluster_19	Cluster_11
CCL4	0.588954	0.150634	0.100899	Cluster_10	Cluster_16
CCL4	0.588954	0.150634	0.100899	Cluster_11	Cluster_16
CCL4	0.588954	0.150634	0.100899	Cluster_15	Cluster_16
CCL4	0.588954	0.150634	0.100899	Cluster_19	Cluster_16
CCL4	0.588954	0.150634	0.100899	Cluster_1	Cluster_16
CCL4	0.588954	0.150634	0.100899	Cluster_3	Cluster_16
CCL4	0.588954	0.150634	0.100899	Cluster_5	Cluster_16
HLA-G	0.590182	0.149826	0.100765	Cluster_15	Cluster_16
HLA-G	0.590182	0.149826	0.100765	Cluster_18	Cluster_16
HLA-G	0.590182	0.149826	0.100765	Cluster_19	Cluster_16
HLA-G	0.590182	0.149826	0.100765	Cluster_1	Cluster_16
HLA-G	0.590182	0.149826	0.100765	Cluster_3	Cluster_16
HLA-G	0.590182	0.149826	0.100765	Cluster_5	Cluster_16
HLA-G	0.590182	0.149826	0.100765	Cluster_6	Cluster_16
NCAM1	0.590403	0.148467	0.100235	Cluster_18	Cluster_16
NCAM1	0.590403	0.148467	0.100235	Cluster_19	Cluster_16
NCAM1	0.590403	0.148467	0.100235	Cluster_1	Cluster_16
NCAM1	0.590403	0.148467	0.100235	Cluster_5	Cluster_16
NCAM1	0.590403	0.148467	0.100235	Cluster_6	Cluster_16
PGF	0.587876	0.150673	0.100072	Cluster_18	Cluster_16
PGF	0.587876	0.150673	0.100072	Cluster_19	Cluster_16
PGF	0.587876	0.150673	0.100072	Cluster_9	Cluster_16
CCL2	0.585221	0.152131	0.0998835	Cluster_11	Cluster_16
CCL2	0.585221	0.152131	0.0998835	Cluster_16	Cluster_16
CCL2	0.585221	0.152131	0.0998835	Cluster_19	Cluster_16
CCL2	0.585221	0.152131	0.0998835	Cluster_9	Cluster_16
TNF	0.619555	0.0971491	0.0997577	Cluster_15	Cluster_11
TNF	0.619555	0.0971491	0.0997577	Cluster_18	Cluster_11
TNF	0.619555	0.0971491	0.0997577	Cluster_19	Cluster_11
TNF	0.619555	0.0971491	0.0997577	Cluster_9	Cluster_11
APOE	0.600314	0.096845	0.0993545	Cluster_11	Cluster_11
APOE	0.600314	0.096845	0.0993545	Cluster_16	Cluster_11
APOE	0.600314	0.096845	0.0993545	Cluster_19	Cluster_11
APOE	0.600314	0.096845	0.0993545	Cluster_9	Cluster_11
COL18A1	0.588988	0.149198	0.0992323	Cluster_18	Cluster_16
COL18A1	0.588988	0.149198	0.0992323	Cluster_19	Cluster_16
COL18A1	0.588988	0.149198	0.0992323	Cluster_9	Cluster_16
IL1RN	0.587669	0.150848	0.0983385	Cluster_11	Cluster_16
IL1RN	0.587669	0.150848	0.0983385	Cluster_19	Cluster_16
IL1RN	0.587669	0.150848	0.0983385	Cluster_8	Cluster_16
IL1RN	0.587669	0.150848	0.0983385	Cluster_9	Cluster_16
TNFSF4	0.58761	0.147271	0.0979953	Cluster_18	Cluster_16
TNFSF4	0.58761	0.147271	0.0979953	Cluster_19	Cluster_16
TNFSF4	0.58761	0.147271	0.0979953	Cluster_9	Cluster_16
IL23A	0.590137	0.145768	0.0974032	Cluster_18	Cluster_16
IL23A	0.590137	0.145768	0.0974032	Cluster_19	Cluster_16
IL23A	0.590137	0.145768	0.0974032	Cluster_9	Cluster_16
CD28	0.592019	0.149328	0.0973188	Cluster_11	Cluster_16
CD28	0.592019	0.149328	0.0973188	Cluster_18	Cluster_16
CD28	0.592019	0.149328	0.0973188	Cluster_19	Cluster_16
CSF1	0.589369	0.149875	0.0969946	Cluster_18	Cluster_16
CSF1	0.589369	0.149875	0.0969946	Cluster_19	Cluster_16
CSF1	0.589369	0.149875	0.0969946	Cluster_9	Cluster_16
PSPN	0.584883	0.148561	0.0969846	Cluster_18	Cluster_16
PSPN	0.584883	0.148561	0.0969846	Cluster_19	Cluster_16
PSPN	0.584883	0.148561	0.0969846	Cluster_9	Cluster_16
LTA	0.58766	0.14963	0.0969734	Cluster_18	Cluster_16
LTA	0.58766	0.14963	0.0969734	Cluster_19	Cluster_16
LTA	0.58766	0.14963	0.0969734	Cluster_9	Cluster_16
TNFSF15	0.5824	0.144279	0.0966277	Cluster_18	Cluster_16
TNFSF15	0.5824	0.144279	0.0966277	Cluster_19	Cluster_16
TNFSF15	0.5824	0.144279	0.0966277	Cluster_9	Cluster_16
CD80	0.585742	0.148208	0.0966142	Cluster_19	Cluster_16
CD80	0.585742	0.148208	0.0966142	Cluster_9	Cluster_16
PTGS2	0.581097	0.148309	0.0965562	Cluster_19	Cluster_16
PTGS2	0.581097	0.148309	0.0965562	Cluster_9	Cluster_16
TNFSF13B	0.581724	0.14797	0.0962376	Cluster_17	Cluster_16
TNFSF13B	0.581724	0.14797	0.0962376	Cluster_19	Cluster_16
ITGAM	0.586014	0.148368	0.0960037	Cluster_11	Cluster_16
ITGAM	0.586014	0.148368	0.0960037	Cluster_16	Cluster_16
ITGAM	0.586014	0.148368	0.0960037	Cluster_17	Cluster_16
ITGAM	0.586014	0.148368	0.0960037	Cluster_19	Cluster_16
ITGAM	0.586014	0.148368	0.0960037	Cluster_6	Cluster_16
CCL3L3	0.578538	0.145802	0.0958273	Cluster_10	Cluster_16
CCL3L3	0.578538	0.145802	0.0958273	Cluster_11	Cluster_16
CCL3L3	0.578538	0.145802	0.0958273	Cluster_16	Cluster_16
CCL3L3	0.578538	0.145802	0.0958273	Cluster_19	Cluster_16
CCL3L3	0.578538	0.145802	0.0958273	Cluster_1	Cluster_16
CCL3L3	0.578538	0.145802	0.0958273	Cluster_3	Cluster_16
CCL3L3	0.578538	0.145802	0.0958273	Cluster_5	Cluster_16
EDN3	0.583356	0.145869	0.095798	Cluster_18	Cluster_16
EDN3	0.583356	0.145869	0.095798	Cluster_19	Cluster_16
EDN3	0.583356	0.145869	0.095798	Cluster_9	Cluster_16
POMC	0.607237	0.0903964	0.0956173	Cluster_18	Cluster_11
POMC	0.607237	0.0903964	0.0956173	Cluster_19	Cluster_11
POMC	0.607237	0.0903964	0.0956173	Cluster_9	Cluster_11
EDN3	0.612756	0.089149	0.0956108	Cluster_18	Cluster_11
EDN3	0.612756	0.089149	0.0956108	Cluster_19	Cluster_11
EDN3	0.612756	0.089149	0.0956108	Cluster_9	Cluster_11
GPNMB	0.613716	0.086842	0.0955604	Cluster_19	Cluster_11
GPNMB	0.613716	0.086842	0.0955604	Cluster_9	Cluster_11
CEACAM1	0.584661	0.14657	0.0954741	Cluster_11	Cluster_16
CEACAM1	0.584661	0.14657	0.0954741	Cluster_18	Cluster_16
CEACAM1	0.584661	0.14657	0.0954741	Cluster_19	Cluster_16
CEACAM1	0.584661	0.14657	0.0954741	Cluster_9	Cluster_16
PLAT	0.583117	0.147844	0.0952546	Cluster_18	Cluster_16
PLAT	0.583117	0.147844	0.0952546	Cluster_19	Cluster_16
PLAT	0.583117	0.147844	0.0952546	Cluster_9	Cluster_16
EFNA3	0.58677	0.147007	0.0950554	Cluster_18	Cluster_16
EFNA3	0.58677	0.147007	0.0950554	Cluster_19	Cluster_16
EFNA3	0.58677	0.147007	0.0950554	Cluster_9	Cluster_16
CLCF1	0.586107	0.143701	0.0948977	Cluster_15	Cluster_16
CLCF1	0.586107	0.143701	0.0948977	Cluster_19	Cluster_16
CLCF1	0.586107	0.143701	0.0948977	Cluster_1	Cluster_16
CLCF1	0.586107	0.143701	0.0948977	Cluster_3	Cluster_16
CLCF1	0.586107	0.143701	0.0948977	Cluster_5	Cluster_16
CLCF1	0.586107	0.143701	0.0948977	Cluster_9	Cluster_16
XCL1	0.582619	0.145637	0.0946348	Cluster_18	Cluster_16
SELPLG	0.582771	0.147422	0.0945921	Cluster_16	Cluster_16
SELPLG	0.582771	0.147422	0.0945921	Cluster_19	Cluster_16
PECAM1	0.585726	0.145022	0.0945211	Cluster_10	Cluster_16
PECAM1	0.585726	0.145022	0.0945211	Cluster_18	Cluster_16
PECAM1	0.585726	0.145022	0.0945211	Cluster_19	Cluster_16
PECAM1	0.585726	0.145022	0.0945211	Cluster_1	Cluster_16
PECAM1	0.585726	0.145022	0.0945211	Cluster_3	Cluster_16
PROS1	0.584881	0.147675	0.0940918	Cluster_19	Cluster_16
PROS1	0.584881	0.147675	0.0940918	Cluster_9	Cluster_16
PDCD1LG2	0.584287	0.14596	0.0940821	Cluster_18	Cluster_16
PDCD1LG2	0.584287	0.14596	0.0940821	Cluster_19	Cluster_16
PDCD1LG2	0.584287	0.14596	0.0940821	Cluster_9	Cluster_16
CX3CL1	0.581782	0.146764	0.0940269	Cluster_18	Cluster_16
CX3CL1	0.581782	0.146764	0.0940269	Cluster_19	Cluster_16
CX3CL1	0.581782	0.146764	0.0940269	Cluster_9	Cluster_16
IL15	0.612942	0.0872609	0.0939543	Cluster_18	Cluster_11
IL15	0.612942	0.0872609	0.0939543	Cluster_19	Cluster_11
IL15	0.612942	0.0872609	0.0939543	Cluster_9	Cluster_11
ICAM1	0.601844	0.0888802	0.0939486	Cluster_18	Cluster_11
ICAM1	0.601844	0.0888802	0.0939486	Cluster_19	Cluster_11
ICAM1	0.601844	0.0888802	0.0939486	Cluster_9	Cluster_11
SELL	0.584058	0.146573	0.093763	Cluster_16	Cluster_16
SELL	0.584058	0.146573	0.093763	Cluster_19	Cluster_16
NECTIN1	0.58413	0.144242	0.0937601	Cluster_18	Cluster_16
NECTIN1	0.58413	0.144242	0.0937601	Cluster_19	Cluster_16
NECTIN1	0.58413	0.144242	0.0937601	Cluster_9	Cluster_16
HSPG2	0.580911	0.146191	0.0936873	Cluster_18	Cluster_16
HSPG2	0.580911	0.146191	0.0936873	Cluster_19	Cluster_16
HSPG2	0.580911	0.146191	0.0936873	Cluster_9	Cluster_16
ASIP	0.579098	0.14536	0.0936607	Cluster_16	Cluster_16
ASIP	0.579098	0.14536	0.0936607	Cluster_19	Cluster_16
ASIP	0.579098	0.14536	0.0936607	Cluster_9	Cluster_16
COL5A3	0.610573	0.086369	0.0936423	Cluster_18	Cluster_11
COL5A3	0.610573	0.086369	0.0936423	Cluster_19	Cluster_11
COL5A3	0.610573	0.086369	0.0936423	Cluster_9	Cluster_11
GAS6	0.58249	0.146891	0.0936316	Cluster_18	Cluster_16
GAS6	0.58249	0.146891	0.0936316	Cluster_19	Cluster_16
GAS6	0.58249	0.146891	0.0936316	Cluster_9	Cluster_16
GZMB	0.584968	0.14597	0.0935708	Cluster_15	Cluster_16
GZMB	0.584968	0.14597	0.0935708	Cluster_16	Cluster_16
GZMB	0.584968	0.14597	0.0935708	Cluster_18	Cluster_16
GZMB	0.584968	0.14597	0.0935708	Cluster_6	Cluster_16
ANGPT2	0.583632	0.144785	0.09353	Cluster_18	Cluster_16
ANGPT2	0.583632	0.144785	0.09353	Cluster_19	Cluster_16
ANGPT2	0.583632	0.144785	0.09353	Cluster_9	Cluster_16
JAM2	0.583229	0.146935	0.0933711	Cluster_18	Cluster_16
JAM2	0.583229	0.146935	0.0933711	Cluster_19	Cluster_16
JAM2	0.583229	0.146935	0.0933711	Cluster_9	Cluster_16
BTLA	0.584343	0.145352	0.0932906	Cluster_11	Cluster_16
BTLA	0.584343	0.145352	0.0932906	Cluster_16	Cluster_16
BTLA	0.584343	0.145352	0.0932906	Cluster_18	Cluster_16
BTLA	0.584343	0.145352	0.0932906	Cluster_19	Cluster_16
BTLA	0.584343	0.145352	0.0932906	Cluster_9	Cluster_16
ICOSLG	0.58353	0.145052	0.0931492	Cluster_19	Cluster_16
ICOSLG	0.58353	0.145052	0.0931492	Cluster_9	Cluster_16
IL24	0.618113	0.086333	0.0929004	Cluster_18	Cluster_11
IL24	0.618113	0.086333	0.0929004	Cluster_19	Cluster_11
IL24	0.618113	0.086333	0.0929004	Cluster_9	Cluster_11
CD274	0.581368	0.147044	0.0928415	Cluster_18	Cluster_16
CD274	0.581368	0.147044	0.0928415	Cluster_19	Cluster_16
CD274	0.581368	0.147044	0.0928415	Cluster_9	Cluster_16
PIK3CB	0.583422	0.144941	0.0927446	Cluster_18	Cluster_16
PIK3CB	0.583422	0.144941	0.0927446	Cluster_19	Cluster_16
PIK3CB	0.583422	0.144941	0.0927446	Cluster_9	Cluster_16
IL24	0.58595	0.144049	0.0925669	Cluster_18	Cluster_16
IL24	0.58595	0.144049	0.0925669	Cluster_19	Cluster_16
IL24	0.58595	0.144049	0.0925669	Cluster_9	Cluster_16
IAPP	0.580445	0.147202	0.092313	Cluster_18	Cluster_16
IAPP	0.580445	0.147202	0.092313	Cluster_19	Cluster_16
IAPP	0.580445	0.147202	0.092313	Cluster_9	Cluster_16
HAMP	0.583607	0.144999	0.0921837	Cluster_11	Cluster_16
HAMP	0.583607	0.144999	0.0921837	Cluster_16	Cluster_16
HAMP	0.583607	0.144999	0.0921837	Cluster_17	Cluster_16
HAMP	0.583607	0.144999	0.0921837	Cluster_19	Cluster_16
HAMP	0.583607	0.144999	0.0921837	Cluster_9	Cluster_16
GMFB	0.581936	0.146346	0.0920375	Cluster_16	Cluster_16
GMFB	0.581936	0.146346	0.0920375	Cluster_18	Cluster_16
GMFB	0.581936	0.146346	0.0920375	Cluster_19	Cluster_16
SPP1	0.579758	0.146395	0.0919104	Cluster_11	Cluster_16
SPP1	0.579758	0.146395	0.0919104	Cluster_15	Cluster_16
SPP1	0.579758	0.146395	0.0919104	Cluster_16	Cluster_16
SPP1	0.579758	0.146395	0.0919104	Cluster_17	Cluster_16
SPP1	0.579758	0.146395	0.0919104	Cluster_19	Cluster_16
SPP1	0.579758	0.146395	0.0919104	Cluster_9	Cluster_16
BMP8B	0.583151	0.141598	0.091874	Cluster_18	Cluster_16
BMP8B	0.583151	0.141598	0.091874	Cluster_19	Cluster_16
BMP8B	0.583151	0.141598	0.091874	Cluster_9	Cluster_16
EFNA4	0.582573	0.145632	0.0918372	Cluster_18	Cluster_16
EFNA4	0.582573	0.145632	0.0918372	Cluster_19	Cluster_16
EFNA4	0.582573	0.145632	0.0918372	Cluster_9	Cluster_16
BMP7	0.58421	0.145892	0.0917905	Cluster_18	Cluster_16
BMP7	0.58421	0.145892	0.0917905	Cluster_19	Cluster_16
BMP7	0.58421	0.145892	0.0917905	Cluster_9	Cluster_16
CLCF1	0.614264	0.085772	0.0917783	Cluster_15	Cluster_11
CLCF1	0.614264	0.085772	0.0917783	Cluster_19	Cluster_11
CLCF1	0.614264	0.085772	0.0917783	Cluster_1	Cluster_11
CLCF1	0.614264	0.085772	0.0917783	Cluster_3	Cluster_11
CLCF1	0.614264	0.085772	0.0917783	Cluster_5	Cluster_11
CLCF1	0.614264	0.085772	0.0917783	Cluster_9	Cluster_11
IL12A	0.584703	0.141657	0.0916449	Cluster_18	Cluster_16
IL12A	0.584703	0.141657	0.0916449	Cluster_19	Cluster_16
IL12A	0.584703	0.141657	0.0916449	Cluster_9	Cluster_16
OSM	0.578535	0.145338	0.0915732	Cluster_0	Cluster_16
OSM	0.578535	0.145338	0.0915732	Cluster_11	Cluster_16
OSM	0.578535	0.145338	0.0915732	Cluster_15	Cluster_16
OSM	0.578535	0.145338	0.0915732	Cluster_16	Cluster_16
OSM	0.578535	0.145338	0.0915732	Cluster_19	Cluster_16
OSM	0.578535	0.145338	0.0915732	Cluster_2	Cluster_16
OSM	0.578535	0.145338	0.0915732	Cluster_4	Cluster_16
OSM	0.578535	0.145338	0.0915732	Cluster_6	Cluster_16
OSM	0.578535	0.145338	0.0915732	Cluster_9	Cluster_16
FLT3LG	0.583804	0.143358	0.0914586	Cluster_19	Cluster_16
XCL1	0.609796	0.0862945	0.0914407	Cluster_18	Cluster_11
HLA-DMA	0.580382	0.148155	0.0913627	Cluster_0	Cluster_16
HLA-DMA	0.580382	0.148155	0.0913627	Cluster_12	Cluster_16
HLA-DMA	0.580382	0.148155	0.0913627	Cluster_14	Cluster_16
HLA-DMA	0.580382	0.148155	0.0913627	Cluster_15	Cluster_16
HLA-DMA	0.580382	0.148155	0.0913627	Cluster_18	Cluster_16
HLA-DMA	0.580382	0.148155	0.0913627	Cluster_19	Cluster_16
GPNMB	0.625406	0.06779	0.091149	Cluster_19	Cluster_8
GPNMB	0.625406	0.06779	0.091149	Cluster_9	Cluster_8
PDGFA	0.576186	0.144727	0.0911355	Cluster_18	Cluster_16
PDGFA	0.576186	0.144727	0.0911355	Cluster_19	Cluster_16
PDGFA	0.576186	0.144727	0.0911355	Cluster_9	Cluster_16
COL1A1	0.580627	0.143845	0.0910753	Cluster_18	Cluster_16
COL1A1	0.580627	0.143845	0.0910753	Cluster_19	Cluster_16
COL1A1	0.580627	0.143845	0.0910753	Cluster_9	Cluster_16
NRG2	0.581196	0.144524	0.0909934	Cluster_18	Cluster_16
NRG2	0.581196	0.144524	0.0909934	Cluster_19	Cluster_16
NRG2	0.581196	0.144524	0.0909934	Cluster_9	Cluster_16
NRG4	0.5814	0.144729	0.0909719	Cluster_18	Cluster_16
NRG4	0.5814	0.144729	0.0909719	Cluster_19	Cluster_16
NRG4	0.5814	0.144729	0.0909719	Cluster_9	Cluster_16
APOA1	0.597956	0.0878209	0.0909684	Cluster_18	Cluster_11
APOA1	0.597956	0.0878209	0.0909684	Cluster_19	Cluster_11
APOA1	0.597956	0.0878209	0.0909684	Cluster_9	Cluster_11
TNF	0.589905	0.149551	0.0909096	Cluster_15	Cluster_16
TNF	0.589905	0.149551	0.0909096	Cluster_18	Cluster_16
TNF	0.589905	0.149551	0.0909096	Cluster_19	Cluster_16
TNF	0.589905	0.149551	0.0909096	Cluster_9	Cluster_16
CADM4	0.580158	0.144521	0.0909016	Cluster_18	Cluster_16
CADM4	0.580158	0.144521	0.0909016	Cluster_19	Cluster_16
CADM4	0.580158	0.144521	0.0909016	Cluster_9	Cluster_16
TGFB1	0.593979	0.149251	0.0907838	Cluster_18	Cluster_16
TGFB1	0.593979	0.149251	0.0907838	Cluster_19	Cluster_16
SEMA4D	0.584581	0.144628	0.0907525	Cluster_18	Cluster_16
SEMA4D	0.584581	0.144628	0.0907525	Cluster_19	Cluster_16
FASLG	0.582869	0.144058	0.0905069	Cluster_18	Cluster_16
FASLG	0.582869	0.144058	0.0905069	Cluster_19	Cluster_16
FASLG	0.582869	0.144058	0.0905069	Cluster_1	Cluster_16
FASLG	0.582869	0.144058	0.0905069	Cluster_3	Cluster_16
SEMA5A	0.581771	0.145035	0.0904951	Cluster_18	Cluster_16
SEMA5A	0.581771	0.145035	0.0904951	Cluster_19	Cluster_16
SEMA5A	0.581771	0.145035	0.0904951	Cluster_9	Cluster_16
C3	0.578824	0.14534	0.0903984	Cluster_11	Cluster_16
C3	0.578824	0.14534	0.0903984	Cluster_16	Cluster_16
C3	0.578824	0.14534	0.0903984	Cluster_19	Cluster_16
C3	0.578824	0.14534	0.0903984	Cluster_9	Cluster_16
XCL2	0.580345	0.14454	0.0903638	Cluster_15	Cluster_16
XCL2	0.580345	0.14454	0.0903638	Cluster_18	Cluster_16
XCL2	0.580345	0.14454	0.0903638	Cluster_1	Cluster_16
XCL2	0.580345	0.14454	0.0903638	Cluster_3	Cluster_16
XCL2	0.580345	0.14454	0.0903638	Cluster_6	Cluster_16
UCN3	0.581342	0.144106	0.0903309	Cluster_18	Cluster_16
UCN3	0.581342	0.144106	0.0903309	Cluster_19	Cluster_16
UCN3	0.581342	0.144106	0.0903309	Cluster_9	Cluster_16
PLXNB2	0.581385	0.145248	0.0903129	Cluster_19	Cluster_16
PLXNB2	0.581385	0.145248	0.0903129	Cluster_9	Cluster_16
NMU	0.579422	0.143882	0.0902757	Cluster_17	Cluster_16
NMU	0.579422	0.143882	0.0902757	Cluster_18	Cluster_16
NMU	0.579422	0.143882	0.0902757	Cluster_19	Cluster_16
NMU	0.579422	0.143882	0.0902757	Cluster_9	Cluster_16
IL7	0.583148	0.141348	0.0902302	Cluster_19	Cluster_16
IL7	0.583148	0.141348	0.0902302	Cluster_9	Cluster_16
OCLN	0.578893	0.143434	0.0902119	Cluster_18	Cluster_16
OCLN	0.578893	0.143434	0.0902119	Cluster_19	Cluster_16
OCLN	0.578893	0.143434	0.0902119	Cluster_9	Cluster_16
C5	0.579604	0.147233	0.0901839	Cluster_18	Cluster_16
C5	0.579604	0.147233	0.0901839	Cluster_19	Cluster_16
C5	0.579604	0.147233	0.0901839	Cluster_9	Cluster_16
NCAM1	0.613702	0.085208	0.0901447	Cluster_18	Cluster_11
NCAM1	0.613702	0.085208	0.0901447	Cluster_19	Cluster_11
NCAM1	0.613702	0.085208	0.0901447	Cluster_1	Cluster_11
NCAM1	0.613702	0.085208	0.0901447	Cluster_5	Cluster_11
NCAM1	0.613702	0.085208	0.0901447	Cluster_6	Cluster_11
CEACAM1	0.61227	0.0860234	0.0899857	Cluster_11	Cluster_11
CEACAM1	0.61227	0.0860234	0.0899857	Cluster_18	Cluster_11
CEACAM1	0.61227	0.0860234	0.0899857	Cluster_19	Cluster_11
CEACAM1	0.61227	0.0860234	0.0899857	Cluster_9	Cluster_11
PVR	0.580583	0.144997	0.0899611	Cluster_18	Cluster_16
PVR	0.580583	0.144997	0.0899611	Cluster_19	Cluster_16
PVR	0.580583	0.144997	0.0899611	Cluster_9	Cluster_16
JAM3	0.580944	0.143881	0.0898803	Cluster_15	Cluster_16
JAM3	0.580944	0.143881	0.0898803	Cluster_18	Cluster_16
JAM3	0.580944	0.143881	0.0898803	Cluster_19	Cluster_16
JAM3	0.580944	0.143881	0.0898803	Cluster_9	Cluster_16
SCGB3A1	0.581479	0.14303	0.0897775	Cluster_18	Cluster_16
SCGB3A1	0.581479	0.14303	0.0897775	Cluster_19	Cluster_16
SCGB3A1	0.581479	0.14303	0.0897775	Cluster_9	Cluster_16
NMB	0.578688	0.144074	0.0897744	Cluster_18	Cluster_16
NMB	0.578688	0.144074	0.0897744	Cluster_19	Cluster_16
NMB	0.578688	0.144074	0.0897744	Cluster_9	Cluster_16
OCLN	0.604032	0.0865098	0.0897727	Cluster_18	Cluster_11
OCLN	0.604032	0.0865098	0.0897727	Cluster_19	Cluster_11
OCLN	0.604032	0.0865098	0.0897727	Cluster_9	Cluster_11
HBEGF	0.580722	0.146652	0.0897692	Cluster_0	Cluster_16
HBEGF	0.580722	0.146652	0.0897692	Cluster_11	Cluster_16
HBEGF	0.580722	0.146652	0.0897692	Cluster_15	Cluster_16
HBEGF	0.580722	0.146652	0.0897692	Cluster_16	Cluster_16
HBEGF	0.580722	0.146652	0.0897692	Cluster_19	Cluster_16
HBEGF	0.580722	0.146652	0.0897692	Cluster_2	Cluster_16
HBEGF	0.580722	0.146652	0.0897692	Cluster_4	Cluster_16
HBEGF	0.580722	0.146652	0.0897692	Cluster_6	Cluster_16
HBEGF	0.580722	0.146652	0.0897692	Cluster_9	Cluster_16
PSPN	0.612088	0.086355	0.0897329	Cluster_18	Cluster_11
PSPN	0.612088	0.086355	0.0897329	Cluster_19	Cluster_11
PSPN	0.612088	0.086355	0.0897329	Cluster_9	Cluster_11
UTS2B	0.579319	0.144197	0.0896475	Cluster_19	Cluster_16
UTS2B	0.579319	0.144197	0.0896475	Cluster_9	Cluster_16
CXCL2	0.612727	0.0874141	0.0896014	Cluster_11	Cluster_11
CXCL2	0.612727	0.0874141	0.0896014	Cluster_19	Cluster_11
CXCL2	0.612727	0.0874141	0.0896014	Cluster_9	Cluster_11
ADAM12	0.578263	0.145404	0.0895037	Cluster_18	Cluster_16
ADAM12	0.578263	0.145404	0.0895037	Cluster_19	Cluster_16
POMC	0.582065	0.146041	0.0894839	Cluster_18	Cluster_16
POMC	0.582065	0.146041	0.0894839	Cluster_19	Cluster_16
POMC	0.582065	0.146041	0.0894839	Cluster_9	Cluster_16
TGFA	0.576443	0.14595	0.089466	Cluster_18	Cluster_16
TGFA	0.576443	0.14595	0.089466	Cluster_19	Cluster_16
TGFA	0.576443	0.14595	0.089466	Cluster_9	Cluster_16
GDF11	0.579844	0.141819	0.0894474	Cluster_18	Cluster_16
GDF11	0.579844	0.141819	0.0894474	Cluster_19	Cluster_16
GDF11	0.579844	0.141819	0.0894474	Cluster_9	Cluster_16
FGF9	0.579536	0.144333	0.0893204	Cluster_18	Cluster_16
FGF9	0.579536	0.144333	0.0893204	Cluster_19	Cluster_16
FGF9	0.579536	0.144333	0.0893204	Cluster_9	Cluster_16
CCL28	0.578234	0.143984	0.0893049	Cluster_18	Cluster_16
CCL28	0.578234	0.143984	0.0893049	Cluster_19	Cluster_16
CCL28	0.578234	0.143984	0.0893049	Cluster_9	Cluster_16
CCL20	0.576679	0.144185	0.0892655	Cluster_18	Cluster_16
CCL20	0.576679	0.144185	0.0892655	Cluster_19	Cluster_16
CCL20	0.576679	0.144185	0.0892655	Cluster_9	Cluster_16
ITGB7	0.577843	0.143981	0.0891752	Cluster_11	Cluster_16
ITGB7	0.577843	0.143981	0.0891752	Cluster_16	Cluster_16
ITGB7	0.577843	0.143981	0.0891752	Cluster_17	Cluster_16
ITGB7	0.577843	0.143981	0.0891752	Cluster_18	Cluster_16
ITGB7	0.577843	0.143981	0.0891752	Cluster_19	Cluster_16
IL15	0.58878	0.143571	0.0891325	Cluster_18	Cluster_16
IL15	0.58878	0.143571	0.0891325	Cluster_19	Cluster_16
IL15	0.58878	0.143571	0.0891325	Cluster_9	Cluster_16
AREG	0.577105	0.145115	0.0890235	Cluster_17	Cluster_16
AREG	0.577105	0.145115	0.0890235	Cluster_19	Cluster_16
AREG	0.577105	0.145115	0.0890235	Cluster_9	Cluster_16
PMCH	0.578282	0.143671	0.089022	Cluster_18	Cluster_16
PMCH	0.578282	0.143671	0.089022	Cluster_19	Cluster_16
HAMP	0.602473	0.0864633	0.0890187	Cluster_11	Cluster_11
HAMP	0.602473	0.0864633	0.0890187	Cluster_16	Cluster_11
HAMP	0.602473	0.0864633	0.0890187	Cluster_17	Cluster_11
HAMP	0.602473	0.0864633	0.0890187	Cluster_19	Cluster_11
HAMP	0.602473	0.0864633	0.0890187	Cluster_9	Cluster_11
NMU	0.607821	0.0855913	0.0888595	Cluster_17	Cluster_11
NMU	0.607821	0.0855913	0.0888595	Cluster_18	Cluster_11
NMU	0.607821	0.0855913	0.0888595	Cluster_19	Cluster_11
NMU	0.607821	0.0855913	0.0888595	Cluster_9	Cluster_11
TNFSF12	0.57428	0.143525	0.0887986	Cluster_15	Cluster_16
TNFSF12	0.57428	0.143525	0.0887986	Cluster_16	Cluster_16
TNFSF12	0.57428	0.143525	0.0887986	Cluster_17	Cluster_16
TNFSF12	0.57428	0.143525	0.0887986	Cluster_19	Cluster_16
TNFSF12	0.57428	0.143525	0.0887986	Cluster_9	Cluster_16
APOE	0.588161	0.0803424	0.0887886	Cluster_19	Cluster_8
APOE	0.588161	0.0803424	0.0887886	Cluster_9	Cluster_8
APOE	0.588161	0.0803424	0.0887885	Cluster_11	Cluster_8
APOE	0.588161	0.0803424	0.0887885	Cluster_16	Cluster_8
CXCL12	0.583642	0.145617	0.0887538	Cluster_11	Cluster_16
CXCL12	0.583642	0.145617	0.0887538	Cluster_19	Cluster_16
CXCL12	0.583642	0.145617	0.0887538	Cluster_8	Cluster_16
CXCL12	0.583642	0.145617	0.0887538	Cluster_9	Cluster_16
CD86	0.579312	0.145433	0.0887156	Cluster_14	Cluster_16
CD86	0.579312	0.145433	0.0887156	Cluster_15	Cluster_16
CD86	0.579312	0.145433	0.0887156	Cluster_17	Cluster_16
CD86	0.579312	0.145433	0.0887156	Cluster_19	Cluster_16
CD86	0.579312	0.145433	0.0887156	Cluster_6	Cluster_16
CD86	0.579312	0.145433	0.0887156	Cluster_9	Cluster_16
CCL2	0.607819	0.0872077	0.0886903	Cluster_11	Cluster_11
CCL2	0.607819	0.0872077	0.0886903	Cluster_16	Cluster_11
CCL5	0.579202	0.146469	0.0886903	Cluster_16	Cluster_16
CCL5	0.579202	0.146469	0.0886903	Cluster_18	Cluster_16
CCL2	0.607819	0.0872077	0.0886903	Cluster_19	Cluster_11
CCL2	0.607819	0.0872077	0.0886903	Cluster_9	Cluster_11
BMP1	0.577473	0.142759	0.0886508	Cluster_18	Cluster_16
BMP1	0.577473	0.142759	0.0886508	Cluster_19	Cluster_16
BMP1	0.577473	0.142759	0.0886508	Cluster_1	Cluster_16
BMP1	0.577473	0.142759	0.0886508	Cluster_3	Cluster_16
BMP1	0.577473	0.142759	0.0886508	Cluster_9	Cluster_16
BMP8B	0.610137	0.0828477	0.0885655	Cluster_18	Cluster_11
BMP8B	0.610137	0.0828477	0.0885655	Cluster_19	Cluster_11
BMP8B	0.610137	0.0828477	0.0885655	Cluster_9	Cluster_11
PKD1	0.581916	0.144568	0.088511	Cluster_18	Cluster_16
PKD1	0.581916	0.144568	0.088511	Cluster_19	Cluster_16
PKD1	0.581916	0.144568	0.088511	Cluster_9	Cluster_16
IL1B	0.566154	0.115969	0.0884237	Cluster_16	Cluster_17
IL1B	0.566154	0.115969	0.0884237	Cluster_17	Cluster_17
IL1B	0.566154	0.115969	0.0884237	Cluster_19	Cluster_17
IL1B	0.566154	0.115969	0.0884237	Cluster_9	Cluster_17
NAMPT	0.579519	0.145179	0.0883832	Cluster_11	Cluster_16
NAMPT	0.579519	0.145179	0.0883832	Cluster_16	Cluster_16
NAMPT	0.579519	0.145179	0.0883832	Cluster_19	Cluster_16
NAMPT	0.579519	0.145179	0.0883832	Cluster_9	Cluster_16
EREG	0.577531	0.144612	0.0882909	Cluster_18	Cluster_16
EREG	0.577531	0.144612	0.0882909	Cluster_19	Cluster_16
EREG	0.577531	0.144612	0.0882909	Cluster_9	Cluster_16
SELP	0.613068	0.084141	0.0882274	Cluster_18	Cluster_11
SELP	0.613068	0.084141	0.0882274	Cluster_19	Cluster_11
SELP	0.613068	0.084141	0.0882274	Cluster_9	Cluster_11
APOA1	0.588295	0.0731734	0.088205	Cluster_18	Cluster_8
APOA1	0.588295	0.0731734	0.088205	Cluster_19	Cluster_8
APOA1	0.588295	0.0731734	0.088205	Cluster_9	Cluster_8
UCN	0.581154	0.143736	0.0881496	Cluster_18	Cluster_16
UCN	0.581154	0.143736	0.0881496	Cluster_19	Cluster_16
UCN	0.581154	0.143736	0.0881496	Cluster_9	Cluster_16
LAMB2	0.579498	0.141809	0.0881467	Cluster_18	Cluster_16
LAMB2	0.579498	0.141809	0.0881467	Cluster_19	Cluster_16
LAMB2	0.579498	0.141809	0.0881467	Cluster_9	Cluster_16
COL5A3	0.577671	0.140332	0.0881303	Cluster_18	Cluster_16
COL5A3	0.577671	0.140332	0.0881303	Cluster_19	Cluster_16
COL5A3	0.577671	0.140332	0.0881303	Cluster_9	Cluster_16
IL2	0.58639	0.145497	0.0878808	Cluster_18	Cluster_16
IL2	0.58639	0.145497	0.0878808	Cluster_19	Cluster_16
IL2	0.58639	0.145497	0.0878808	Cluster_9	Cluster_16
INSL3	0.57794	0.143579	0.0877575	Cluster_18	Cluster_16
INSL3	0.57794	0.143579	0.0877575	Cluster_19	Cluster_16
INSL3	0.57794	0.143579	0.0877575	Cluster_9	Cluster_16
PNOC	0.577357	0.143323	0.0877416	Cluster_0	Cluster_16
PNOC	0.577357	0.143323	0.0877416	Cluster_14	Cluster_16
PNOC	0.577357	0.143323	0.0877416	Cluster_15	Cluster_16
PNOC	0.577357	0.143323	0.0877416	Cluster_16	Cluster_16
PNOC	0.577357	0.143323	0.0877416	Cluster_17	Cluster_16
PNOC	0.577357	0.143323	0.0877416	Cluster_18	Cluster_16
PNOC	0.577357	0.143323	0.0877416	Cluster_19	Cluster_16
PNOC	0.577357	0.143323	0.0877416	Cluster_1	Cluster_16
PNOC	0.577357	0.143323	0.0877416	Cluster_5	Cluster_16
PNOC	0.577357	0.143323	0.0877416	Cluster_6	Cluster_16
PNOC	0.577357	0.143323	0.0877416	Cluster_9	Cluster_16
VEGFA	0.596106	0.0885302	0.087734	Cluster_19	Cluster_11
VEGFA	0.596106	0.0885302	0.087734	Cluster_9	Cluster_11
CELSR2	0.580151	0.141741	0.0877202	Cluster_18	Cluster_16
CELSR2	0.580151	0.141741	0.0877202	Cluster_19	Cluster_16
CELSR2	0.580151	0.141741	0.0877202	Cluster_9	Cluster_16
A2M	0.5805	0.144087	0.0876977	Cluster_11	Cluster_16
A2M	0.5805	0.144087	0.0876977	Cluster_16	Cluster_16
A2M	0.5805	0.144087	0.0876977	Cluster_17	Cluster_16
A2M	0.5805	0.144087	0.0876977	Cluster_19	Cluster_16
A2M	0.5805	0.144087	0.0876977	Cluster_9	Cluster_16
ITGAM	0.612061	0.0855642	0.0876941	Cluster_11	Cluster_11
ITGAM	0.612061	0.0855642	0.0876941	Cluster_16	Cluster_11
ITGAM	0.612061	0.0855642	0.0876941	Cluster_17	Cluster_11
ITGAM	0.612061	0.0855642	0.0876941	Cluster_19	Cluster_11
ITGAM	0.612061	0.0855642	0.0876941	Cluster_6	Cluster_11
INHBA	0.605252	0.0829368	0.0876203	Cluster_18	Cluster_11
INHBA	0.605252	0.0829368	0.0876203	Cluster_19	Cluster_11
INHBA	0.605252	0.0829368	0.0876203	Cluster_9	Cluster_11
GLG1	0.577484	0.140591	0.0875301	Cluster_18	Cluster_16
GLG1	0.577484	0.140591	0.0875301	Cluster_19	Cluster_16
ANXA1	0.579345	0.144468	0.0875175	Cluster_17	Cluster_16
LEP	0.607424	0.087973	0.0874602	Cluster_18	Cluster_11
LEP	0.607424	0.087973	0.0874602	Cluster_19	Cluster_11
LEP	0.607424	0.087973	0.0874602	Cluster_9	Cluster_11
ANXA1	0.603396	0.0864872	0.0873902	Cluster_17	Cluster_11
PROK2	0.578351	0.143188	0.0872255	Cluster_18	Cluster_16
PROK2	0.578351	0.143188	0.0872255	Cluster_19	Cluster_16
ANGPT2	0.604577	0.0854773	0.0872062	Cluster_18	Cluster_11
ANGPT2	0.604577	0.0854773	0.0872062	Cluster_19	Cluster_11
ANGPT2	0.604577	0.0854773	0.0872062	Cluster_9	Cluster_11
CXCL3	0.577095	0.143236	0.087179	Cluster_11	Cluster_16
CXCL3	0.577095	0.143236	0.087179	Cluster_16	Cluster_16
CXCL3	0.577095	0.143236	0.087179	Cluster_19	Cluster_16
CXCL3	0.577095	0.143236	0.087179	Cluster_9	Cluster_16
CXCL14	0.578956	0.138984	0.0870025	Cluster_18	Cluster_16
CXCL14	0.578956	0.138984	0.0870025	Cluster_19	Cluster_16
CXCL14	0.578956	0.138984	0.0870025	Cluster_9	Cluster_16
AGRN	0.576289	0.141568	0.0868768	Cluster_18	Cluster_16
AGRN	0.576289	0.141568	0.0868768	Cluster_19	Cluster_16
AGRN	0.576289	0.141568	0.0868768	Cluster_9	Cluster_16
TGFB3	0.58248	0.142388	0.0868708	Cluster_18	Cluster_16
TGFB3	0.58248	0.142388	0.0868708	Cluster_19	Cluster_16
TGFB3	0.58248	0.142388	0.0868708	Cluster_9	Cluster_16
ULBP2	0.578588	0.143552	0.0868653	Cluster_18	Cluster_16
ULBP2	0.578588	0.143552	0.0868653	Cluster_19	Cluster_16
UTS2B	0.605058	0.0855327	0.0868201	Cluster_19	Cluster_11
UTS2B	0.605058	0.0855327	0.0868201	Cluster_9	Cluster_11
CCL28	0.604128	0.0852589	0.0867984	Cluster_18	Cluster_11
CCL28	0.604128	0.0852589	0.0867984	Cluster_19	Cluster_11
CCL28	0.604128	0.0852589	0.0867984	Cluster_9	Cluster_11
PLAT	0.601309	0.0860974	0.0867773	Cluster_18	Cluster_11
PLAT	0.601309	0.0860974	0.0867773	Cluster_19	Cluster_11
PLAT	0.601309	0.0860974	0.0867773	Cluster_9	Cluster_11
VEGFB	0.578438	0.141812	0.0867078	Cluster_16	Cluster_16
VEGFB	0.578438	0.141812	0.0867078	Cluster_18	Cluster_16
VEGFB	0.578438	0.141812	0.0867078	Cluster_19	Cluster_16
VEGFB	0.578438	0.141812	0.0867078	Cluster_9	Cluster_16
CD2	0.576646	0.142943	0.0866464	Cluster_16	Cluster_16
XCL2	0.605128	0.085527	0.086502	Cluster_15	Cluster_11
XCL2	0.605128	0.085527	0.086502	Cluster_18	Cluster_11
XCL2	0.605128	0.085527	0.086502	Cluster_1	Cluster_11
XCL2	0.605128	0.085527	0.086502	Cluster_3	Cluster_11
XCL2	0.605128	0.085527	0.086502	Cluster_6	Cluster_11
GHRL	0.57868	0.144755	0.0864481	Cluster_17	Cluster_16
GHRL	0.57868	0.144755	0.0864481	Cluster_19	Cluster_16
NECTIN1	0.609346	0.0830759	0.0863426	Cluster_18	Cluster_11
NECTIN1	0.609346	0.0830759	0.0863426	Cluster_19	Cluster_11
NECTIN1	0.609346	0.0830759	0.0863426	Cluster_9	Cluster_11
EFNB1	0.578148	0.142977	0.0863337	Cluster_18	Cluster_16
EFNB1	0.578148	0.142977	0.0863337	Cluster_19	Cluster_16
EFNB1	0.578148	0.142977	0.0863337	Cluster_9	Cluster_16
NECTIN3	0.578201	0.142984	0.0863213	Cluster_18	Cluster_16
NECTIN3	0.578201	0.142984	0.0863213	Cluster_19	Cluster_16
NECTIN3	0.578201	0.142984	0.0863213	Cluster_9	Cluster_16
FGF20	0.575511	0.142484	0.0862234	Cluster_18	Cluster_16
FGF20	0.575511	0.142484	0.0862234	Cluster_19	Cluster_16
FGF20	0.575511	0.142484	0.0862234	Cluster_9	Cluster_16
INHBA	0.577617	0.139528	0.086222	Cluster_18	Cluster_16
INHBA	0.577617	0.139528	0.086222	Cluster_19	Cluster_16
INHBA	0.577617	0.139528	0.086222	Cluster_9	Cluster_16
CCL20	0.600727	0.0857712	0.086138	Cluster_18	Cluster_11
CCL20	0.600727	0.0857712	0.086138	Cluster_19	Cluster_11
CCL20	0.600727	0.0857712	0.086138	Cluster_9	Cluster_11
HEBP1	0.573117	0.143819	0.0860581	Cluster_19	Cluster_16
HEBP1	0.573117	0.143819	0.0860581	Cluster_9	Cluster_16
PMCH	0.604571	0.0849174	0.0860527	Cluster_18	Cluster_11
PMCH	0.604571	0.0849174	0.0860527	Cluster_19	Cluster_11
CCL8	0.60312	0.0834672	0.0860248	Cluster_11	Cluster_11
CCL8	0.60312	0.0834672	0.0860248	Cluster_19	Cluster_11
CCL8	0.60312	0.0834672	0.0860248	Cluster_9	Cluster_11
NMB	0.604029	0.084792	0.0860198	Cluster_18	Cluster_11
NMB	0.604029	0.084792	0.0860198	Cluster_19	Cluster_11
NMB	0.604029	0.084792	0.0860198	Cluster_9	Cluster_11
TIMP1	0.577493	0.141784	0.0859522	Cluster_16	Cluster_16
TIMP1	0.577493	0.141784	0.0859522	Cluster_19	Cluster_16
C5	0.603368	0.0880036	0.0858495	Cluster_18	Cluster_11
C5	0.603368	0.0880036	0.0858495	Cluster_19	Cluster_11
C5	0.603368	0.0880036	0.0858495	Cluster_9	Cluster_11
ADAM12	0.605726	0.0854157	0.0858064	Cluster_18	Cluster_11
ADAM12	0.605726	0.0854157	0.0858064	Cluster_19	Cluster_11
TRH	0.574566	0.142344	0.0857381	Cluster_11	Cluster_16
TRH	0.574566	0.142344	0.0857381	Cluster_15	Cluster_16
TRH	0.574566	0.142344	0.0857381	Cluster_16	Cluster_16
TRH	0.574566	0.142344	0.0857381	Cluster_19	Cluster_16
TRH	0.574566	0.142344	0.0857381	Cluster_9	Cluster_16
GAS6	0.606104	0.0847077	0.0856714	Cluster_18	Cluster_11
GAS6	0.606104	0.0847077	0.0856714	Cluster_19	Cluster_11
GAS6	0.606104	0.0847077	0.0856714	Cluster_9	Cluster_11
LRPAP1	0.575666	0.143702	0.085643	Cluster_18	Cluster_16
LRPAP1	0.575666	0.143702	0.085643	Cluster_19	Cluster_16
CXCL16	0.57759	0.143016	0.085613	Cluster_17	Cluster_16
CXCL16	0.57759	0.143016	0.085613	Cluster_19	Cluster_16
CXCL16	0.57759	0.143016	0.085613	Cluster_9	Cluster_16
ICOSLG	0.606934	0.0845622	0.0855434	Cluster_19	Cluster_11
ICOSLG	0.606934	0.0845622	0.0855434	Cluster_9	Cluster_11
ADM2	0.574788	0.142052	0.0852966	Cluster_18	Cluster_16
ADM2	0.574788	0.142052	0.0852966	Cluster_19	Cluster_16
ADM2	0.574788	0.142052	0.0852966	Cluster_9	Cluster_16
NRG2	0.606456	0.0846423	0.0852783	Cluster_18	Cluster_11
NRG2	0.606456	0.0846423	0.0852783	Cluster_19	Cluster_11
NRG2	0.606456	0.0846423	0.0852783	Cluster_9	Cluster_11
CNTNAP1	0.576762	0.142743	0.0852012	Cluster_18	Cluster_16
CNTNAP1	0.576762	0.142743	0.0852012	Cluster_19	Cluster_16
CNTNAP1	0.576762	0.142743	0.0852012	Cluster_9	Cluster_16
PCDH9	0.574581	0.142207	0.0851848	Cluster_19	Cluster_16
PCDH9	0.574581	0.142207	0.0851848	Cluster_9	Cluster_16
CALM2	0.578713	0.144157	0.0850452	Cluster_18	Cluster_16
TNFSF8	0.576836	0.141826	0.0848751	Cluster_18	Cluster_16
TNFSF8	0.576836	0.141826	0.0848751	Cluster_19	Cluster_16
TNFSF8	0.576836	0.141826	0.0848751	Cluster_9	Cluster_16
MPZ	0.620202	0.0821852	0.0848685	Cluster_18	Cluster_8
MPZ	0.620202	0.0821852	0.0848685	Cluster_19	Cluster_8
MPZ	0.620202	0.0821852	0.0848685	Cluster_9	Cluster_8
SERPING1	0.59966	0.0849077	0.0848255	Cluster_19	Cluster_11
SERPING1	0.59966	0.0849077	0.0848255	Cluster_9	Cluster_11
TNFSF13B	0.598863	0.0851815	0.0847907	Cluster_17	Cluster_11
TNFSF13B	0.598863	0.0851815	0.0847907	Cluster_19	Cluster_11
CFH	0.572513	0.139321	0.0847501	Cluster_18	Cluster_16
CFH	0.572513	0.139321	0.0847501	Cluster_19	Cluster_16
CFH	0.572513	0.139321	0.0847501	Cluster_9	Cluster_16
ADAM17	0.607885	0.08428	0.0847285	Cluster_16	Cluster_11
ADAM17	0.607885	0.08428	0.0847285	Cluster_17	Cluster_11
ADAM17	0.607885	0.08428	0.0847285	Cluster_18	Cluster_11
ADAM17	0.607885	0.08428	0.0847285	Cluster_19	Cluster_11
ADAM17	0.607885	0.08428	0.0847285	Cluster_9	Cluster_11
TNFSF15	0.599741	0.0821043	0.0846771	Cluster_18	Cluster_11
TNFSF15	0.599741	0.0821043	0.0846771	Cluster_19	Cluster_11
TNFSF15	0.599741	0.0821043	0.0846771	Cluster_9	Cluster_11
EDN1	0.579537	0.146461	0.0846743	Cluster_18	Cluster_16
EDN1	0.579537	0.146461	0.0846743	Cluster_19	Cluster_16
EDN1	0.579537	0.146461	0.0846743	Cluster_9	Cluster_16
PDGFC	0.57577	0.142437	0.0846394	Cluster_19	Cluster_16
PDGFC	0.57577	0.142437	0.0846394	Cluster_9	Cluster_16
NRG4	0.606221	0.0844406	0.0846037	Cluster_18	Cluster_11
NRG4	0.606221	0.0844406	0.0846037	Cluster_19	Cluster_11
NRG4	0.606221	0.0844406	0.0846037	Cluster_9	Cluster_11
MAPT	0.578966	0.143454	0.0844344	Cluster_18	Cluster_16
MAPT	0.578966	0.143454	0.0844344	Cluster_19	Cluster_16
MAPT	0.578966	0.143454	0.0844344	Cluster_9	Cluster_16
PKD1	0.598832	0.0845213	0.0844083	Cluster_18	Cluster_11
PKD1	0.598832	0.0845213	0.0844083	Cluster_19	Cluster_11
PKD1	0.598832	0.0845213	0.0844083	Cluster_9	Cluster_11
ROBO1	0.575753	0.141645	0.0843912	Cluster_18	Cluster_16
ROBO1	0.575753	0.141645	0.0843912	Cluster_19	Cluster_16
ROBO1	0.575753	0.141645	0.0843912	Cluster_9	Cluster_16
PDGFB	0.58188	0.14375	0.0842757	Cluster_11	Cluster_16
PDGFB	0.58188	0.14375	0.0842757	Cluster_18	Cluster_16
PDGFB	0.58188	0.14375	0.0842757	Cluster_19	Cluster_16
PDGFB	0.58188	0.14375	0.0842757	Cluster_8	Cluster_16
PDGFB	0.58188	0.14375	0.0842757	Cluster_9	Cluster_16
CD40	0.607679	0.0842499	0.0842451	Cluster_15	Cluster_11
CD40	0.607679	0.0842499	0.0842451	Cluster_19	Cluster_11
CD40	0.607679	0.0842499	0.0842451	Cluster_6	Cluster_11
CD40	0.607679	0.0842499	0.0842451	Cluster_9	Cluster_11
CD58	0.570172	0.145891	0.0841265	Cluster_16	Cluster_16
CD58	0.570172	0.145891	0.0841265	Cluster_17	Cluster_16
CD58	0.570172	0.145891	0.0841265	Cluster_19	Cluster_16
CD274	0.603384	0.085066	0.084095	Cluster_18	Cluster_11
CD274	0.603384	0.085066	0.084095	Cluster_19	Cluster_11
CD274	0.603384	0.085066	0.084095	Cluster_9	Cluster_11
APOA1	0.579917	0.144503	0.0840775	Cluster_18	Cluster_16
APOA1	0.579917	0.144503	0.0840775	Cluster_19	Cluster_16
APOA1	0.579917	0.144503	0.0840775	Cluster_9	Cluster_16
DLL1	0.572182	0.142666	0.0840698	Cluster_18	Cluster_16
DLL1	0.572182	0.142666	0.0840698	Cluster_19	Cluster_16
DLL1	0.572182	0.142666	0.0840698	Cluster_9	Cluster_16
C3	0.602759	0.084419	0.0839763	Cluster_11	Cluster_11
C3	0.602759	0.084419	0.0839763	Cluster_16	Cluster_11
C3	0.602759	0.084419	0.0839763	Cluster_19	Cluster_11
C3	0.602759	0.084419	0.0839763	Cluster_9	Cluster_11
DUSP18	0.575873	0.140149	0.0839335	Cluster_15	Cluster_16
DUSP18	0.575873	0.140149	0.0839335	Cluster_17	Cluster_16
DUSP18	0.575873	0.140149	0.0839335	Cluster_19	Cluster_16
CCL3	0.576853	0.116381	0.0838963	Cluster_10	Cluster_17
CCL3	0.576853	0.116381	0.0838963	Cluster_11	Cluster_17
CCL3	0.576853	0.116381	0.0838963	Cluster_16	Cluster_17
CCL3	0.576853	0.116381	0.0838963	Cluster_17	Cluster_17
CCL3	0.576853	0.116381	0.0838963	Cluster_19	Cluster_17
CCL3	0.576853	0.116381	0.0838963	Cluster_1	Cluster_17
CCL3	0.576853	0.116381	0.0838963	Cluster_3	Cluster_17
CCL3	0.576853	0.116381	0.0838963	Cluster_5	Cluster_17
EFNA3	0.607652	0.0834084	0.0838959	Cluster_18	Cluster_11
EFNA3	0.607652	0.0834084	0.0838959	Cluster_19	Cluster_11
EFNA3	0.607652	0.0834084	0.0838959	Cluster_9	Cluster_11
IFNL1	0.574464	0.137587	0.0838726	Cluster_15	Cluster_16
IFNL1	0.574464	0.137587	0.0838726	Cluster_18	Cluster_16
IFNL1	0.574464	0.137587	0.0838726	Cluster_19	Cluster_16
IFNL1	0.574464	0.137587	0.0838726	Cluster_1	Cluster_16
IFNL1	0.574464	0.137587	0.0838726	Cluster_3	Cluster_16
IFNL1	0.574464	0.137587	0.0838726	Cluster_5	Cluster_16
ALCAM	0.569725	0.140215	0.0837384	Cluster_19	Cluster_16
ALCAM	0.569725	0.140215	0.0837384	Cluster_9	Cluster_16
F8	0.574335	0.14208	0.0835932	Cluster_18	Cluster_16
F8	0.574335	0.14208	0.0835932	Cluster_19	Cluster_16
F8	0.574335	0.14208	0.0835932	Cluster_9	Cluster_16
GPNMB	0.57582	0.136982	0.0835759	Cluster_19	Cluster_16
GPNMB	0.57582	0.136982	0.0835759	Cluster_9	Cluster_16
ITGB7	0.603375	0.0836831	0.0835464	Cluster_11	Cluster_11
ITGB7	0.603375	0.0836831	0.0835464	Cluster_16	Cluster_11
ITGB7	0.603375	0.0836831	0.0835464	Cluster_17	Cluster_11
ITGB7	0.603375	0.0836831	0.0835464	Cluster_18	Cluster_11
ITGB7	0.603375	0.0836831	0.0835464	Cluster_19	Cluster_11
SERPING1	0.572272	0.140691	0.0833801	Cluster_19	Cluster_16
SERPING1	0.572272	0.140691	0.0833801	Cluster_9	Cluster_16
CMTM8	0.581033	0.0843217	0.0833271	Cluster_18	Cluster_11
CMTM8	0.581033	0.0843217	0.0833271	Cluster_19	Cluster_11
CMTM8	0.581033	0.0843217	0.0833271	Cluster_1	Cluster_11
CMTM8	0.581033	0.0843217	0.0833271	Cluster_3	Cluster_11
CMTM8	0.581033	0.0843217	0.0833271	Cluster_5	Cluster_11
CMTM8	0.581033	0.0843217	0.0833271	Cluster_6	Cluster_11
CMTM8	0.581033	0.0843217	0.0833271	Cluster_9	Cluster_11
VEGFA	0.577581	0.143454	0.0832198	Cluster_19	Cluster_16
VEGFA	0.577581	0.143454	0.0832198	Cluster_9	Cluster_16
TNFRSF11B	0.570442	0.143237	0.0832157	Cluster_18	Cluster_16
TNFRSF11B	0.570442	0.143237	0.0832157	Cluster_19	Cluster_16
TNFRSF11B	0.570442	0.143237	0.0832157	Cluster_9	Cluster_16
HLA-DRA	0.575501	0.141429	0.0831908	Cluster_15	Cluster_16
HLA-DRA	0.575501	0.141429	0.0831908	Cluster_18	Cluster_16
HLA-DRA	0.575501	0.141429	0.0831908	Cluster_6	Cluster_16
SELL	0.603638	0.0837647	0.0831763	Cluster_16	Cluster_11
SELL	0.603638	0.0837647	0.0831763	Cluster_19	Cluster_11
PODXL2	0.575114	0.141385	0.0831366	Cluster_18	Cluster_16
PODXL2	0.575114	0.141385	0.0831366	Cluster_19	Cluster_16
PODXL2	0.575114	0.141385	0.0831366	Cluster_9	Cluster_16
PROK2	0.60251	0.0838058	0.0831145	Cluster_18	Cluster_11
PROK2	0.60251	0.0838058	0.0831145	Cluster_19	Cluster_11
BTLA	0.60515	0.0836067	0.0829971	Cluster_11	Cluster_11
BTLA	0.60515	0.0836067	0.0829971	Cluster_16	Cluster_11
BTLA	0.60515	0.0836067	0.0829971	Cluster_18	Cluster_11
BTLA	0.60515	0.0836067	0.0829971	Cluster_19	Cluster_11
BTLA	0.60515	0.0836067	0.0829971	Cluster_9	Cluster_11
WNT7A	0.574914	0.141207	0.0828827	Cluster_18	Cluster_16
WNT7A	0.574914	0.141207	0.0828827	Cluster_19	Cluster_16
WNT7A	0.574914	0.141207	0.0828827	Cluster_1	Cluster_16
WNT7A	0.574914	0.141207	0.0828827	Cluster_3	Cluster_16
WNT7A	0.574914	0.141207	0.0828827	Cluster_9	Cluster_16
CXCL3	0.600764	0.0838714	0.0828769	Cluster_11	Cluster_11
CXCL3	0.600764	0.0838714	0.0828769	Cluster_16	Cluster_11
CXCL3	0.600764	0.0838714	0.0828769	Cluster_19	Cluster_11
CXCL3	0.600764	0.0838714	0.0828769	Cluster_9	Cluster_11
THBS1	0.578811	0.14287	0.0827123	Cluster_18	Cluster_16
THBS1	0.578811	0.14287	0.0827123	Cluster_19	Cluster_16
THBS1	0.578811	0.14287	0.0827123	Cluster_9	Cluster_16
SEMA3B	0.573065	0.142476	0.082687	Cluster_18	Cluster_16
SEMA3B	0.573065	0.142476	0.082687	Cluster_19	Cluster_16
SEMA3B	0.573065	0.142476	0.082687	Cluster_9	Cluster_16
SCT	0.571033	0.141809	0.0826864	Cluster_16	Cluster_16
SCT	0.571033	0.141809	0.0826864	Cluster_18	Cluster_16
SCT	0.571033	0.141809	0.0826864	Cluster_19	Cluster_16
SCT	0.571033	0.141809	0.0826864	Cluster_1	Cluster_16
SCT	0.571033	0.141809	0.0826864	Cluster_9	Cluster_16
PNOC	0.600899	0.0834968	0.0826258	Cluster_0	Cluster_11
PNOC	0.600899	0.0834968	0.0826258	Cluster_14	Cluster_11
PNOC	0.600899	0.0834968	0.0826258	Cluster_15	Cluster_11
PNOC	0.600899	0.0834968	0.0826258	Cluster_16	Cluster_11
PNOC	0.600899	0.0834968	0.0826258	Cluster_17	Cluster_11
PNOC	0.600899	0.0834968	0.0826258	Cluster_18	Cluster_11
PNOC	0.600899	0.0834968	0.0826258	Cluster_19	Cluster_11
PNOC	0.600899	0.0834968	0.0826258	Cluster_1	Cluster_11
PNOC	0.600899	0.0834968	0.0826258	Cluster_5	Cluster_11
PNOC	0.600899	0.0834968	0.0826258	Cluster_6	Cluster_11
PNOC	0.600899	0.0834968	0.0826258	Cluster_9	Cluster_11
IL23A	0.609339	0.0807235	0.0824214	Cluster_18	Cluster_11
IL23A	0.609339	0.0807235	0.0824214	Cluster_19	Cluster_11
IL23A	0.609339	0.0807235	0.0824214	Cluster_9	Cluster_11
FGF22	0.573968	0.140919	0.0824212	Cluster_18	Cluster_16
FGF22	0.573968	0.140919	0.0824212	Cluster_19	Cluster_16
FGF22	0.573968	0.140919	0.0824212	Cluster_9	Cluster_16
CADM4	0.598985	0.0840831	0.0823805	Cluster_18	Cluster_11
CADM4	0.598985	0.0840831	0.0823805	Cluster_19	Cluster_11
CADM4	0.598985	0.0840831	0.0823805	Cluster_9	Cluster_11
CCL5	0.602035	0.0853605	0.0823539	Cluster_16	Cluster_11
CCL5	0.602035	0.0853605	0.0823539	Cluster_18	Cluster_11
GDF11	0.601475	0.0818395	0.0823227	Cluster_18	Cluster_11
GDF11	0.601475	0.0818395	0.0823227	Cluster_19	Cluster_11
GDF11	0.601475	0.0818395	0.0823227	Cluster_9	Cluster_11
PROC	0.572193	0.140936	0.0822483	Cluster_16	Cluster_16
PROC	0.572193	0.140936	0.0822483	Cluster_18	Cluster_16
PROC	0.572193	0.140936	0.0822483	Cluster_19	Cluster_16
PROC	0.572193	0.140936	0.0822483	Cluster_9	Cluster_16
IL10	0.610269	0.0889197	0.0822476	Cluster_11	Cluster_11
IL10	0.610269	0.0889197	0.0822476	Cluster_16	Cluster_11
IL10	0.610269	0.0889197	0.0822476	Cluster_19	Cluster_11
IL10	0.610269	0.0889197	0.0822476	Cluster_8	Cluster_11
IL10	0.610269	0.0889197	0.0822476	Cluster_9	Cluster_11
BMP7	0.609138	0.0824554	0.0821532	Cluster_18	Cluster_11
BMP7	0.609138	0.0824554	0.0821532	Cluster_19	Cluster_11
BMP7	0.609138	0.0824554	0.0821532	Cluster_9	Cluster_11
UTS2	0.571917	0.141747	0.082148	Cluster_18	Cluster_16
UTS2	0.571917	0.141747	0.082148	Cluster_19	Cluster_16
UTS2	0.571917	0.141747	0.082148	Cluster_1	Cluster_16
UTS2	0.571917	0.141747	0.082148	Cluster_3	Cluster_16
UTS2	0.571917	0.141747	0.082148	Cluster_5	Cluster_16
MST1	0.572851	0.140311	0.0820883	Cluster_15	Cluster_16
MST1	0.572851	0.140311	0.0820883	Cluster_18	Cluster_16
MST1	0.572851	0.140311	0.0820883	Cluster_19	Cluster_16
MST1	0.572851	0.140311	0.0820883	Cluster_9	Cluster_16
UCN3	0.60136	0.0831039	0.0820779	Cluster_18	Cluster_11
UCN3	0.60136	0.0831039	0.0820779	Cluster_19	Cluster_11
UCN3	0.60136	0.0831039	0.0820779	Cluster_9	Cluster_11
LAMB2	0.605374	0.0815053	0.0820358	Cluster_18	Cluster_11
LAMB2	0.605374	0.0815053	0.0820358	Cluster_19	Cluster_11
LAMB2	0.605374	0.0815053	0.0820358	Cluster_9	Cluster_11
CXCL12	0.592519	0.0643414	0.0820202	Cluster_19	Cluster_8
CXCL12	0.592519	0.0643414	0.0820202	Cluster_9	Cluster_8
CXCL12	0.592519	0.0643414	0.0820202	Cluster_11	Cluster_8
CXCL12	0.592519	0.0643414	0.0820202	Cluster_8	Cluster_8
TNFSF4	0.598213	0.0823364	0.0818977	Cluster_18	Cluster_11
TNFSF4	0.598213	0.0823364	0.0818977	Cluster_19	Cluster_11
TNFSF4	0.598213	0.0823364	0.0818977	Cluster_9	Cluster_11
CALM3	0.574512	0.142879	0.0818677	Cluster_18	Cluster_16
TNFSF14	0.574881	0.138861	0.0818338	Cluster_0	Cluster_16
TNFSF14	0.574881	0.138861	0.0818338	Cluster_15	Cluster_16
TNFSF14	0.574881	0.138861	0.0818338	Cluster_18	Cluster_16
TNFSF14	0.574881	0.138861	0.0818338	Cluster_19	Cluster_16
TNFSF14	0.574881	0.138861	0.0818338	Cluster_1	Cluster_16
TNFSF14	0.574881	0.138861	0.0818338	Cluster_3	Cluster_16
TNFSF14	0.574881	0.138861	0.0818338	Cluster_5	Cluster_16
OSM	0.596817	0.0837746	0.0818092	Cluster_0	Cluster_11
OSM	0.596817	0.0837746	0.0818092	Cluster_11	Cluster_11
OSM	0.596817	0.0837746	0.0818092	Cluster_15	Cluster_11
OSM	0.596817	0.0837746	0.0818092	Cluster_16	Cluster_11
OSM	0.596817	0.0837746	0.0818092	Cluster_19	Cluster_11
OSM	0.596817	0.0837746	0.0818092	Cluster_2	Cluster_11
OSM	0.596817	0.0837746	0.0818092	Cluster_4	Cluster_11
OSM	0.596817	0.0837746	0.0818092	Cluster_6	Cluster_11
OSM	0.596817	0.0837746	0.0818092	Cluster_9	Cluster_11
PIK3CB	0.607402	0.0831308	0.0817319	Cluster_18	Cluster_11
PIK3CB	0.607402	0.0831308	0.0817319	Cluster_19	Cluster_11
PIK3CB	0.607402	0.0831308	0.0817319	Cluster_9	Cluster_11
WNT10B	0.569667	0.138325	0.0816882	Cluster_18	Cluster_16
WNT10B	0.569667	0.138325	0.0816882	Cluster_19	Cluster_16
WNT10B	0.569667	0.138325	0.0816882	Cluster_9	Cluster_16
BMP1	0.602693	0.081842	0.0816151	Cluster_18	Cluster_11
BMP1	0.602693	0.081842	0.0816151	Cluster_19	Cluster_11
BMP1	0.602693	0.081842	0.0816151	Cluster_1	Cluster_11
BMP1	0.602693	0.081842	0.0816151	Cluster_3	Cluster_11
BMP1	0.602693	0.081842	0.0816151	Cluster_9	Cluster_11
PTPRF	0.573252	0.138276	0.08152	Cluster_18	Cluster_16
PTPRF	0.573252	0.138276	0.08152	Cluster_19	Cluster_16
PTPRF	0.573252	0.138276	0.08152	Cluster_9	Cluster_16
VCAM1	0.574192	0.140321	0.0814905	Cluster_18	Cluster_16
VCAM1	0.574192	0.140321	0.0814905	Cluster_19	Cluster_16
VCAM1	0.574192	0.140321	0.0814905	Cluster_1	Cluster_16
VCAM1	0.574192	0.140321	0.0814905	Cluster_3	Cluster_16
VCAM1	0.574192	0.140321	0.0814905	Cluster_5	Cluster_16
VCAM1	0.574192	0.140321	0.0814905	Cluster_9	Cluster_16
F11R	0.572613	0.140539	0.0814766	Cluster_18	Cluster_16
F11R	0.572613	0.140539	0.0814766	Cluster_19	Cluster_16
F11R	0.572613	0.140539	0.0814766	Cluster_9	Cluster_16
GNRH1	0.574223	0.141077	0.0813903	Cluster_18	Cluster_16
GNRH1	0.574223	0.141077	0.0813903	Cluster_19	Cluster_16
GNRH1	0.574223	0.141077	0.0813903	Cluster_9	Cluster_16
TGFB3	0.601819	0.0819628	0.0813043	Cluster_18	Cluster_11
TGFB3	0.601819	0.0819628	0.0813043	Cluster_19	Cluster_11
TGFB3	0.601819	0.0819628	0.0813043	Cluster_9	Cluster_11
CD320	0.576044	0.138898	0.0812357	Cluster_18	Cluster_16
CD320	0.576044	0.138898	0.0812357	Cluster_19	Cluster_16
LEP	0.585799	0.146023	0.0812263	Cluster_18	Cluster_16
LEP	0.585799	0.146023	0.0812263	Cluster_19	Cluster_16
LEP	0.585799	0.146023	0.0812263	Cluster_9	Cluster_16
NEGR1	0.573747	0.138023	0.0812209	Cluster_18	Cluster_16
NEGR1	0.573747	0.138023	0.0812209	Cluster_19	Cluster_16
NEGR1	0.573747	0.138023	0.0812209	Cluster_9	Cluster_16
IL4	0.582121	0.0648005	0.0810662	Cluster_1	Cluster_8
IL4	0.582121	0.0648005	0.0810662	Cluster_18	Cluster_8
IL4	0.582121	0.0648005	0.0810662	Cluster_19	Cluster_8
RGMA	0.571441	0.139963	0.0810255	Cluster_18	Cluster_16
RGMA	0.571441	0.139963	0.0810255	Cluster_19	Cluster_16
RGMA	0.571441	0.139963	0.0810255	Cluster_9	Cluster_16
PECAM1	0.602927	0.0819556	0.0809948	Cluster_10	Cluster_11
PECAM1	0.602927	0.0819556	0.0809948	Cluster_18	Cluster_11
PECAM1	0.602927	0.0819556	0.0809948	Cluster_19	Cluster_11
PECAM1	0.602927	0.0819556	0.0809948	Cluster_1	Cluster_11
PECAM1	0.602927	0.0819556	0.0809948	Cluster_3	Cluster_11
CELSR3	0.572147	0.140939	0.0809678	Cluster_18	Cluster_16
CELSR3	0.572147	0.140939	0.0809678	Cluster_19	Cluster_16
CELSR3	0.572147	0.140939	0.0809678	Cluster_9	Cluster_16
IL1RN	0.599809	0.0824423	0.0809596	Cluster_11	Cluster_11
IL1RN	0.599809	0.0824423	0.0809596	Cluster_19	Cluster_11
IL1RN	0.599809	0.0824423	0.0809596	Cluster_8	Cluster_11
IL1RN	0.599809	0.0824423	0.0809596	Cluster_9	Cluster_11
LGALS3	0.573027	0.142357	0.0808118	Cluster_15	Cluster_16
LGALS3	0.573027	0.142357	0.0808118	Cluster_16	Cluster_16
LGALS3	0.573027	0.142357	0.0808118	Cluster_18	Cluster_16
LGALS3	0.573027	0.142357	0.0808118	Cluster_19	Cluster_16
EDN1	0.60113	0.0859564	0.0807196	Cluster_18	Cluster_11
EDN1	0.60113	0.0859564	0.0807196	Cluster_19	Cluster_11
EDN1	0.60113	0.0859564	0.0807196	Cluster_9	Cluster_11
IL15	0.594791	0.0637472	0.080716	Cluster_18	Cluster_8
IL15	0.594791	0.0637472	0.080716	Cluster_19	Cluster_8
IL15	0.594791	0.0637472	0.080716	Cluster_9	Cluster_8
PGF	0.600538	0.0824367	0.080618	Cluster_18	Cluster_11
PGF	0.600538	0.0824367	0.080618	Cluster_19	Cluster_11
PGF	0.600538	0.0824367	0.080618	Cluster_9	Cluster_11
EDN3	0.613527	0.063208	0.0805278	Cluster_18	Cluster_8
EDN3	0.613527	0.063208	0.0805278	Cluster_19	Cluster_8
EDN3	0.613527	0.063208	0.0805278	Cluster_9	Cluster_8
UCN	0.602403	0.0820102	0.0805251	Cluster_18	Cluster_11
UCN	0.602403	0.0820102	0.0805251	Cluster_19	Cluster_11
UCN	0.602403	0.0820102	0.0805251	Cluster_9	Cluster_11
PLEKHO2	0.571312	0.141472	0.0802953	Cluster_11	Cluster_16
PLEKHO2	0.571312	0.141472	0.0802953	Cluster_16	Cluster_16
PLEKHO2	0.571312	0.141472	0.0802953	Cluster_18	Cluster_16
PLEKHO2	0.571312	0.141472	0.0802953	Cluster_19	Cluster_16
PLEKHO2	0.571312	0.141472	0.0802953	Cluster_9	Cluster_16
CXCL16	0.600849	0.0833661	0.0802256	Cluster_17	Cluster_11
CXCL16	0.600849	0.0833661	0.0802256	Cluster_19	Cluster_11
CXCL16	0.600849	0.0833661	0.0802256	Cluster_9	Cluster_11
INSL3	0.597259	0.08263	0.0801895	Cluster_18	Cluster_11
INSL3	0.597259	0.08263	0.0801895	Cluster_19	Cluster_11
INSL3	0.597259	0.08263	0.0801895	Cluster_9	Cluster_11
COL18A1	0.600269	0.0821585	0.0800242	Cluster_18	Cluster_11
COL18A1	0.600269	0.0821585	0.0800242	Cluster_19	Cluster_11
COL18A1	0.600269	0.0821585	0.0800242	Cluster_9	Cluster_11
EFNB1	0.602427	0.081737	0.0800231	Cluster_18	Cluster_11
EFNB1	0.602427	0.081737	0.0800231	Cluster_19	Cluster_11
EFNB1	0.602427	0.081737	0.0800231	Cluster_9	Cluster_11
PLXNB2	0.600649	0.0830937	0.0799501	Cluster_19	Cluster_11
PLXNB2	0.600649	0.0830937	0.0799501	Cluster_9	Cluster_11
OXT	0.571504	0.141237	0.0798973	Cluster_15	Cluster_16
OXT	0.571504	0.141237	0.0798973	Cluster_18	Cluster_16
OXT	0.571504	0.141237	0.0798973	Cluster_19	Cluster_16
OXT	0.571504	0.141237	0.0798973	Cluster_9	Cluster_16
WNT10B	0.593114	0.0814641	0.0798838	Cluster_18	Cluster_11
WNT10B	0.593114	0.0814641	0.0798838	Cluster_19	Cluster_11
WNT10B	0.593114	0.0814641	0.0798838	Cluster_9	Cluster_11
WNT7A	0.602744	0.0831916	0.079862	Cluster_18	Cluster_11
WNT7A	0.602744	0.0831916	0.079862	Cluster_19	Cluster_11
WNT7A	0.602744	0.0831916	0.079862	Cluster_1	Cluster_11
WNT7A	0.602744	0.0831916	0.079862	Cluster_3	Cluster_11
WNT7A	0.602744	0.0831916	0.079862	Cluster_9	Cluster_11
SELPLG	0.601167	0.0822979	0.0798098	Cluster_16	Cluster_11
SELPLG	0.601167	0.0822979	0.0798098	Cluster_19	Cluster_11
SEMA5A	0.602347	0.0823134	0.0797635	Cluster_18	Cluster_11
SEMA5A	0.602347	0.0823134	0.0797635	Cluster_19	Cluster_11
SEMA5A	0.602347	0.0823134	0.0797635	Cluster_9	Cluster_11
HEBP1	0.591262	0.083818	0.0797596	Cluster_19	Cluster_11
HEBP1	0.591262	0.083818	0.0797596	Cluster_9	Cluster_11
PDCD1LG2	0.601924	0.081178	0.0797126	Cluster_18	Cluster_11
PDCD1LG2	0.601924	0.081178	0.0797126	Cluster_19	Cluster_11
PDCD1LG2	0.601924	0.081178	0.0797126	Cluster_9	Cluster_11
OCLN	0.599834	0.0671395	0.0796875	Cluster_18	Cluster_8
OCLN	0.599834	0.0671395	0.0796875	Cluster_19	Cluster_8
OCLN	0.599834	0.0671395	0.0796875	Cluster_9	Cluster_8
IAPP	0.597639	0.083373	0.0796752	Cluster_18	Cluster_11
IAPP	0.597639	0.083373	0.0796752	Cluster_19	Cluster_11
IAPP	0.597639	0.083373	0.0796752	Cluster_9	Cluster_11
HBEGF	0.597175	0.0840353	0.0796039	Cluster_0	Cluster_11
HBEGF	0.597175	0.0840353	0.0796039	Cluster_11	Cluster_11
HBEGF	0.597175	0.0840353	0.0796039	Cluster_15	Cluster_11
HBEGF	0.597175	0.0840353	0.0796039	Cluster_16	Cluster_11
HBEGF	0.597175	0.0840353	0.0796039	Cluster_19	Cluster_11
HBEGF	0.597175	0.0840353	0.0796039	Cluster_2	Cluster_11
HBEGF	0.597175	0.0840353	0.0796039	Cluster_4	Cluster_11
HBEGF	0.597175	0.0840353	0.0796039	Cluster_6	Cluster_11
HBEGF	0.597175	0.0840353	0.0796039	Cluster_9	Cluster_11
COL5A3	0.6079	0.0639252	0.0795821	Cluster_18	Cluster_8
COL5A3	0.6079	0.0639252	0.0795821	Cluster_19	Cluster_8
COL5A3	0.6079	0.0639252	0.0795821	Cluster_9	Cluster_8
PSEN1	0.56903	0.141434	0.0795796	Cluster_16	Cluster_16
PSEN1	0.56903	0.141434	0.0795796	Cluster_17	Cluster_16
PSEN1	0.56903	0.141434	0.0795796	Cluster_18	Cluster_16
PSEN1	0.56903	0.141434	0.0795796	Cluster_19	Cluster_16
PSEN1	0.56903	0.141434	0.0795796	Cluster_9	Cluster_16
NFASC	0.571399	0.140006	0.0795342	Cluster_18	Cluster_16
NFASC	0.571399	0.140006	0.0795342	Cluster_19	Cluster_16
NFASC	0.571399	0.140006	0.0795342	Cluster_9	Cluster_16
GRN	0.57382	0.140179	0.079519	Cluster_17	Cluster_16
GRN	0.57382	0.140179	0.079519	Cluster_19	Cluster_16
TRH	0.592854	0.082433	0.0795085	Cluster_11	Cluster_11
TRH	0.592854	0.082433	0.0795085	Cluster_15	Cluster_11
TRH	0.592854	0.082433	0.0795085	Cluster_16	Cluster_11
TRH	0.592854	0.082433	0.0795085	Cluster_19	Cluster_11
TRH	0.592854	0.082433	0.0795085	Cluster_9	Cluster_11
NMU	0.6127	0.0636193	0.0794924	Cluster_17	Cluster_8
NMU	0.6127	0.0636193	0.0794924	Cluster_18	Cluster_8
NMU	0.6127	0.0636193	0.0794924	Cluster_19	Cluster_8
NMU	0.6127	0.0636193	0.0794924	Cluster_9	Cluster_8
EFNA4	0.602264	0.0816879	0.0794815	Cluster_18	Cluster_11
EFNA4	0.602264	0.0816879	0.0794815	Cluster_19	Cluster_11
EFNA4	0.602264	0.0816879	0.0794815	Cluster_9	Cluster_11
PVR	0.602167	0.0827013	0.0794733	Cluster_18	Cluster_11
PVR	0.602167	0.0827013	0.0794733	Cluster_19	Cluster_11
PVR	0.602167	0.0827013	0.0794733	Cluster_9	Cluster_11
HSP90B1	0.570191	0.141233	0.0794689	Cluster_16	Cluster_16
A2M	0.601603	0.0821302	0.0793846	Cluster_11	Cluster_11
A2M	0.601603	0.0821302	0.0793846	Cluster_16	Cluster_11
A2M	0.601603	0.0821302	0.0793846	Cluster_17	Cluster_11
A2M	0.601603	0.0821302	0.0793846	Cluster_19	Cluster_11
A2M	0.601603	0.0821302	0.0793846	Cluster_9	Cluster_11
CD40LG	0.605673	0.0839538	0.0793186	Cluster_18	Cluster_11
ALOX5AP	0.571408	0.136962	0.0792511	Cluster_17	Cluster_16
ALOX5AP	0.571408	0.136962	0.0792511	Cluster_19	Cluster_16
PROC	0.596368	0.0824171	0.0791385	Cluster_16	Cluster_11
PROC	0.596368	0.0824171	0.0791385	Cluster_18	Cluster_11
PROC	0.596368	0.0824171	0.0791385	Cluster_19	Cluster_11
PROC	0.596368	0.0824171	0.0791385	Cluster_9	Cluster_11
CMTM4	0.571016	0.140255	0.0791367	Cluster_18	Cluster_16
CMTM4	0.571016	0.140255	0.0791367	Cluster_19	Cluster_16
CMTM4	0.571016	0.140255	0.0791367	Cluster_9	Cluster_16
EBI3	0.574081	0.134335	0.0791116	Cluster_14	Cluster_16
EBI3	0.574081	0.134335	0.0791116	Cluster_15	Cluster_16
EBI3	0.574081	0.134335	0.0791116	Cluster_17	Cluster_16
EBI3	0.574081	0.134335	0.0791116	Cluster_18	Cluster_16
EBI3	0.574081	0.134335	0.0791116	Cluster_19	Cluster_16
EBI3	0.574081	0.134335	0.0791116	Cluster_9	Cluster_16
PDGFA	0.58716	0.0840148	0.0790228	Cluster_18	Cluster_11
PDGFA	0.58716	0.0840148	0.0790228	Cluster_19	Cluster_11
PDGFA	0.58716	0.0840148	0.0790228	Cluster_9	Cluster_11
CCL4	0.599107	0.0816135	0.0790012	Cluster_10	Cluster_11
CCL4	0.599107	0.0816135	0.0790012	Cluster_11	Cluster_11
CCL4	0.599107	0.0816135	0.0790012	Cluster_15	Cluster_11
CCL4	0.599107	0.0816135	0.0790012	Cluster_19	Cluster_11
CCL4	0.599107	0.0816135	0.0790012	Cluster_1	Cluster_11
CCL4	0.599107	0.0816135	0.0790012	Cluster_3	Cluster_11
CCL4	0.599107	0.0816135	0.0790012	Cluster_5	Cluster_11
ADM2	0.593623	0.0818636	0.0789976	Cluster_18	Cluster_11
ADM2	0.593623	0.0818636	0.0789976	Cluster_19	Cluster_11
ADM2	0.593623	0.0818636	0.0789976	Cluster_9	Cluster_11
HGF	0.575235	0.13888	0.0789546	Cluster_11	Cluster_16
HGF	0.575235	0.13888	0.0789546	Cluster_19	Cluster_16
HGF	0.575235	0.13888	0.0789546	Cluster_8	Cluster_16
HGF	0.575235	0.13888	0.0789546	Cluster_9	Cluster_16
IFNG	0.573218	0.116264	0.0789069	Cluster_18	Cluster_17
IFNG	0.573218	0.116264	0.0789069	Cluster_19	Cluster_17
IFNG	0.573218	0.116264	0.0789069	Cluster_1	Cluster_17
IFNG	0.573218	0.116264	0.0789069	Cluster_3	Cluster_17
IFNG	0.573218	0.116264	0.0789069	Cluster_5	Cluster_17
EREG	0.59634	0.0831043	0.0788565	Cluster_18	Cluster_11
EREG	0.59634	0.0831043	0.0788565	Cluster_19	Cluster_11
EREG	0.59634	0.0831043	0.0788565	Cluster_9	Cluster_11
IL4	0.564291	0.112097	0.0788374	Cluster_18	Cluster_17
IL4	0.564291	0.112097	0.0788374	Cluster_19	Cluster_17
IL4	0.564291	0.112097	0.0788374	Cluster_1	Cluster_17
LGALS3	0.590953	0.0823526	0.0787937	Cluster_15	Cluster_11
LGALS3	0.590953	0.0823526	0.0787937	Cluster_16	Cluster_11
LGALS3	0.590953	0.0823526	0.0787937	Cluster_18	Cluster_11
LGALS3	0.590953	0.0823526	0.0787937	Cluster_19	Cluster_11
AMIGO1	0.569065	0.140436	0.078628	Cluster_18	Cluster_16
AMIGO1	0.569065	0.140436	0.078628	Cluster_19	Cluster_16
AMIGO1	0.569065	0.140436	0.078628	Cluster_9	Cluster_16
FLT3LG	0.60187	0.0810826	0.0785892	Cluster_19	Cluster_11
IL18	0.611595	0.0818897	0.0785235	Cluster_17	Cluster_11
IL18	0.611595	0.0818897	0.0785235	Cluster_19	Cluster_11
JAM3	0.601652	0.0799757	0.0784459	Cluster_15	Cluster_11
JAM3	0.601652	0.0799757	0.0784459	Cluster_18	Cluster_11
JAM3	0.601652	0.0799757	0.0784459	Cluster_19	Cluster_11
JAM3	0.601652	0.0799757	0.0784459	Cluster_9	Cluster_11
NRG1	0.576907	0.14209	0.0784069	Cluster_18	Cluster_16
NRG1	0.576907	0.14209	0.0784069	Cluster_19	Cluster_16
NRG1	0.576907	0.14209	0.0784069	Cluster_9	Cluster_16
WNT7B	0.567683	0.137835	0.0783823	Cluster_18	Cluster_16
WNT7B	0.567683	0.137835	0.0783823	Cluster_19	Cluster_16
WNT7B	0.567683	0.137835	0.0783823	Cluster_9	Cluster_16
SEMA7A	0.569934	0.139183	0.0783594	Cluster_18	Cluster_16
SEMA7A	0.569934	0.139183	0.0783594	Cluster_19	Cluster_16
SEMA7A	0.569934	0.139183	0.0783594	Cluster_9	Cluster_16
NRG1	0.598361	0.0821317	0.0781855	Cluster_18	Cluster_11
NRG1	0.598361	0.0821317	0.0781855	Cluster_19	Cluster_11
NRG1	0.598361	0.0821317	0.0781855	Cluster_9	Cluster_11
IL2	0.58642	0.0826954	0.0781258	Cluster_18	Cluster_11
IL2	0.58642	0.0826954	0.0781258	Cluster_19	Cluster_11
IL2	0.58642	0.0826954	0.0781258	Cluster_9	Cluster_11
TGFB1	0.559494	0.111349	0.077923	Cluster_18	Cluster_17
TGFB1	0.559494	0.111349	0.077923	Cluster_19	Cluster_17
SERPINE2	0.567118	0.140511	0.0778687	Cluster_18	Cluster_16
SERPINE2	0.567118	0.140511	0.0778687	Cluster_19	Cluster_16
SERPINE2	0.567118	0.140511	0.0778687	Cluster_9	Cluster_16
SPP1	0.595808	0.0836714	0.0778039	Cluster_11	Cluster_11
SPP1	0.595808	0.0836714	0.0778039	Cluster_15	Cluster_11
SPP1	0.595808	0.0836714	0.0778039	Cluster_16	Cluster_11
SPP1	0.595808	0.0836714	0.0778039	Cluster_17	Cluster_11
SPP1	0.595808	0.0836714	0.0778039	Cluster_19	Cluster_11
SPP1	0.595808	0.0836714	0.0778039	Cluster_9	Cluster_11
AMIGO2	0.567794	0.139446	0.0777463	Cluster_16	Cluster_16
AMIGO2	0.567794	0.139446	0.0777463	Cluster_18	Cluster_16
AMIGO2	0.567794	0.139446	0.0777463	Cluster_19	Cluster_16
AMIGO2	0.567794	0.139446	0.0777463	Cluster_9	Cluster_16
WNT7B	0.593333	0.0819544	0.0777124	Cluster_18	Cluster_11
WNT7B	0.593333	0.0819544	0.0777124	Cluster_19	Cluster_11
WNT7B	0.593333	0.0819544	0.0777124	Cluster_9	Cluster_11
TNFSF8	0.598091	0.0811516	0.0776093	Cluster_18	Cluster_11
TNFSF8	0.598091	0.0811516	0.0776093	Cluster_19	Cluster_11
TNFSF8	0.598091	0.0811516	0.0776093	Cluster_9	Cluster_11
CDH1	0.570268	0.139902	0.0775166	Cluster_18	Cluster_16
CDH1	0.570268	0.139902	0.0775166	Cluster_19	Cluster_16
CDH1	0.570268	0.139902	0.0775166	Cluster_9	Cluster_16
DSG2	0.568894	0.138936	0.0774535	Cluster_18	Cluster_16
DSG2	0.568894	0.138936	0.0774535	Cluster_19	Cluster_16
DSG2	0.568894	0.138936	0.0774535	Cluster_9	Cluster_16
DCHS1	0.569736	0.137345	0.0774346	Cluster_18	Cluster_16
DCHS1	0.569736	0.137345	0.0774346	Cluster_19	Cluster_16
DCHS1	0.569736	0.137345	0.0774346	Cluster_9	Cluster_16
DSC2	0.56956	0.139194	0.0774302	Cluster_11	Cluster_16
DSC2	0.56956	0.139194	0.0774302	Cluster_15	Cluster_16
DSC2	0.56956	0.139194	0.0774302	Cluster_19	Cluster_16
DSC2	0.56956	0.139194	0.0774302	Cluster_8	Cluster_16
DSC2	0.56956	0.139194	0.0774302	Cluster_9	Cluster_16
FASLG	0.605371	0.0823341	0.0774202	Cluster_18	Cluster_11
FASLG	0.605371	0.0823341	0.0774202	Cluster_19	Cluster_11
FASLG	0.605371	0.0823341	0.0774202	Cluster_1	Cluster_11
FASLG	0.605371	0.0823341	0.0774202	Cluster_3	Cluster_11
ADAM9	0.567283	0.140157	0.077412	Cluster_11	Cluster_16
ADAM9	0.567283	0.140157	0.077412	Cluster_19	Cluster_16
ADAM9	0.567283	0.140157	0.077412	Cluster_8	Cluster_16
ADAM9	0.567283	0.140157	0.077412	Cluster_9	Cluster_16
TFPI	0.576233	0.142643	0.0773832	Cluster_18	Cluster_16
TFPI	0.576233	0.142643	0.0773832	Cluster_19	Cluster_16
TFPI	0.576233	0.142643	0.0773832	Cluster_9	Cluster_16
APOE	0.580008	0.147069	0.0772571	Cluster_11	Cluster_16
APOE	0.580008	0.147069	0.0772571	Cluster_16	Cluster_16
APOE	0.580008	0.147069	0.0772571	Cluster_19	Cluster_16
APOE	0.580008	0.147069	0.0772571	Cluster_9	Cluster_16
JAM2	0.595474	0.0805628	0.0772546	Cluster_18	Cluster_11
JAM2	0.595474	0.0805628	0.0772546	Cluster_19	Cluster_11
JAM2	0.595474	0.0805628	0.0772546	Cluster_9	Cluster_11
AREG	0.599289	0.0812207	0.0771617	Cluster_17	Cluster_11
AREG	0.599289	0.0812207	0.0771617	Cluster_19	Cluster_11
AREG	0.599289	0.0812207	0.0771617	Cluster_9	Cluster_11
CX3CL1	0.596518	0.0800201	0.0771307	Cluster_18	Cluster_11
CX3CL1	0.596518	0.0800201	0.0771307	Cluster_19	Cluster_11
CX3CL1	0.596518	0.0800201	0.0771307	Cluster_9	Cluster_11
WNT10A	0.594354	0.0797709	0.0771202	Cluster_16	Cluster_11
WNT10A	0.594354	0.0797709	0.0771202	Cluster_18	Cluster_11
WNT10A	0.594354	0.0797709	0.0771202	Cluster_19	Cluster_11
WNT10A	0.594354	0.0797709	0.0771202	Cluster_1	Cluster_11
WNT10A	0.594354	0.0797709	0.0771202	Cluster_5	Cluster_11
WNT10A	0.594354	0.0797709	0.0771202	Cluster_6	Cluster_11
WNT10A	0.594354	0.0797709	0.0771202	Cluster_9	Cluster_11
ITGA4	0.571473	0.13996	0.0771196	Cluster_18	Cluster_16
ITGA4	0.571473	0.13996	0.0771196	Cluster_19	Cluster_16
F8	0.597435	0.0811519	0.076936	Cluster_18	Cluster_11
F8	0.597435	0.0811519	0.076936	Cluster_19	Cluster_11
F8	0.597435	0.0811519	0.076936	Cluster_9	Cluster_11
GMFB	0.599323	0.0804548	0.0769292	Cluster_16	Cluster_11
GMFB	0.599323	0.0804548	0.0769292	Cluster_18	Cluster_11
GMFB	0.599323	0.0804548	0.0769292	Cluster_19	Cluster_11
CLEC11A	0.567736	0.138421	0.0768484	Cluster_18	Cluster_16
CLEC11A	0.567736	0.138421	0.0768484	Cluster_19	Cluster_16
CLEC11A	0.567736	0.138421	0.0768484	Cluster_6	Cluster_16
CLEC11A	0.567736	0.138421	0.0768484	Cluster_9	Cluster_16
ICAM3	0.569354	0.135883	0.0768255	Cluster_11	Cluster_16
ICAM3	0.569354	0.135883	0.0768255	Cluster_16	Cluster_16
ICAM3	0.569354	0.135883	0.0768255	Cluster_17	Cluster_16
WNT10B	0.587883	0.0626292	0.0768164	Cluster_18	Cluster_8
WNT10B	0.587883	0.0626292	0.0768164	Cluster_19	Cluster_8
WNT10B	0.587883	0.0626292	0.0768164	Cluster_9	Cluster_8
NECTIN2	0.56811	0.137702	0.0768155	Cluster_19	Cluster_16
NECTIN2	0.56811	0.137702	0.0768155	Cluster_9	Cluster_16
HSPG2	0.59966	0.0790912	0.0767026	Cluster_18	Cluster_11
HSPG2	0.59966	0.0790912	0.0767026	Cluster_19	Cluster_11
HSPG2	0.59966	0.0790912	0.0767026	Cluster_9	Cluster_11
SEMA3C	0.594939	0.0790177	0.0766988	Cluster_18	Cluster_11
SEMA3C	0.594939	0.0790177	0.0766988	Cluster_19	Cluster_11
SEMA3C	0.594939	0.0790177	0.0766988	Cluster_9	Cluster_11
CCL22	0.568416	0.139757	0.076614	Cluster_15	Cluster_16
CCL22	0.568416	0.139757	0.076614	Cluster_16	Cluster_16
CCL22	0.568416	0.139757	0.076614	Cluster_17	Cluster_16
CCL22	0.568416	0.139757	0.076614	Cluster_18	Cluster_16
CCL22	0.568416	0.139757	0.076614	Cluster_19	Cluster_16
CCL22	0.568416	0.139757	0.076614	Cluster_9	Cluster_16
CMTM4	0.596501	0.0814073	0.0765117	Cluster_18	Cluster_11
CMTM4	0.596501	0.0814073	0.0765117	Cluster_19	Cluster_11
CMTM4	0.596501	0.0814073	0.0765117	Cluster_9	Cluster_11
CDH3	0.57015	0.133283	0.0765085	Cluster_18	Cluster_16
CDH3	0.57015	0.133283	0.0765085	Cluster_19	Cluster_16
CDH3	0.57015	0.133283	0.0765085	Cluster_9	Cluster_16
MDK	0.570414	0.139872	0.0764532	Cluster_18	Cluster_16
MDK	0.570414	0.139872	0.0764532	Cluster_19	Cluster_16
MDK	0.570414	0.139872	0.0764532	Cluster_9	Cluster_16
COL1A1	0.594561	0.0793857	0.0764531	Cluster_18	Cluster_11
COL1A1	0.594561	0.0793857	0.0764531	Cluster_19	Cluster_11
COL1A1	0.594561	0.0793857	0.0764531	Cluster_9	Cluster_11
HLA-G	0.593966	0.079548	0.0762171	Cluster_15	Cluster_11
HLA-G	0.593966	0.079548	0.0762171	Cluster_18	Cluster_11
HLA-G	0.593966	0.079548	0.0762171	Cluster_19	Cluster_11
HLA-G	0.593966	0.079548	0.0762171	Cluster_1	Cluster_11
HLA-G	0.593966	0.079548	0.0762171	Cluster_3	Cluster_11
HLA-G	0.593966	0.079548	0.0762171	Cluster_5	Cluster_11
HLA-G	0.593966	0.079548	0.0762171	Cluster_6	Cluster_11
IL12A	0.603392	0.0777107	0.0762147	Cluster_18	Cluster_11
IL12A	0.603392	0.0777107	0.0762147	Cluster_19	Cluster_11
IL12A	0.603392	0.0777107	0.0762147	Cluster_9	Cluster_11
CD28	0.603856	0.0821826	0.0761698	Cluster_11	Cluster_11
CD28	0.603856	0.0821826	0.0761698	Cluster_18	Cluster_11
CD28	0.603856	0.0821826	0.0761698	Cluster_19	Cluster_11
GHRL	0.597039	0.0827753	0.0761682	Cluster_17	Cluster_11
GHRL	0.597039	0.0827753	0.0761682	Cluster_19	Cluster_11
CELSR1	0.566567	0.135219	0.0760686	Cluster_18	Cluster_16
CELSR1	0.566567	0.135219	0.0760686	Cluster_19	Cluster_16
IL24	0.607524	0.0618824	0.0758434	Cluster_18	Cluster_8
IL24	0.607524	0.0618824	0.0758434	Cluster_19	Cluster_8
IL24	0.607524	0.0618824	0.0758434	Cluster_9	Cluster_8
FGF9	0.596949	0.0803399	0.0758148	Cluster_18	Cluster_11
FGF9	0.596949	0.0803399	0.0758148	Cluster_19	Cluster_11
FGF9	0.596949	0.0803399	0.0758148	Cluster_9	Cluster_11
TXLNA	0.567131	0.138532	0.0758012	Cluster_18	Cluster_16
TXLNA	0.567131	0.138532	0.0758012	Cluster_19	Cluster_16
TXLNA	0.567131	0.138532	0.0758012	Cluster_9	Cluster_16
CD274	0.593374	0.0700036	0.0757982	Cluster_18	Cluster_8
CD274	0.593374	0.0700036	0.0757982	Cluster_19	Cluster_8
CD274	0.593374	0.0700036	0.0757982	Cluster_9	Cluster_8
TIMP1	0.595811	0.0800047	0.0757887	Cluster_16	Cluster_11
TIMP1	0.595811	0.0800047	0.0757887	Cluster_19	Cluster_11
FGF7	0.577676	0.142253	0.0757797	Cluster_18	Cluster_16
FGF7	0.577676	0.142253	0.0757797	Cluster_19	Cluster_16
FGF7	0.577676	0.142253	0.0757797	Cluster_9	Cluster_16
POMC	0.604411	0.0629329	0.0757041	Cluster_18	Cluster_8
POMC	0.604411	0.0629329	0.0757041	Cluster_19	Cluster_8
POMC	0.604411	0.0629329	0.0757041	Cluster_9	Cluster_8
CD200	0.56892	0.134542	0.075684	Cluster_18	Cluster_16
CD200	0.56892	0.134542	0.075684	Cluster_19	Cluster_16
CD200	0.56892	0.134542	0.075684	Cluster_9	Cluster_16
COPA	0.567424	0.139104	0.0756803	Cluster_16	Cluster_16
COPA	0.567424	0.139104	0.0756803	Cluster_18	Cluster_16
COPA	0.567424	0.139104	0.0756803	Cluster_19	Cluster_16
COPA	0.567424	0.139104	0.0756803	Cluster_9	Cluster_16
COMP	0.567661	0.137634	0.0755825	Cluster_18	Cluster_16
COMP	0.567661	0.137634	0.0755825	Cluster_19	Cluster_16
COMP	0.567661	0.137634	0.0755825	Cluster_9	Cluster_16
CDH23	0.564099	0.137393	0.0755151	Cluster_18	Cluster_16
CDH23	0.564099	0.137393	0.0755151	Cluster_19	Cluster_16
CDH23	0.564099	0.137393	0.0755151	Cluster_9	Cluster_16
CXCL14	0.60018	0.0782199	0.0754138	Cluster_18	Cluster_11
CXCL14	0.60018	0.0782199	0.0754138	Cluster_19	Cluster_11
CXCL14	0.60018	0.0782199	0.0754138	Cluster_9	Cluster_11
WNT10A	0.567457	0.133921	0.0752961	Cluster_16	Cluster_16
WNT10A	0.567457	0.133921	0.0752961	Cluster_18	Cluster_16
WNT10A	0.567457	0.133921	0.0752961	Cluster_19	Cluster_16
WNT10A	0.567457	0.133921	0.0752961	Cluster_1	Cluster_16
WNT10A	0.567457	0.133921	0.0752961	Cluster_5	Cluster_16
WNT10A	0.567457	0.133921	0.0752961	Cluster_6	Cluster_16
WNT10A	0.567457	0.133921	0.0752961	Cluster_9	Cluster_16
LAMB1	0.565675	0.13703	0.0752062	Cluster_18	Cluster_16
LAMB1	0.565675	0.13703	0.0752062	Cluster_19	Cluster_16
LAMB1	0.565675	0.13703	0.0752062	Cluster_9	Cluster_16
CCL3L3	0.589816	0.0791779	0.0751657	Cluster_10	Cluster_11
CCL3L3	0.589816	0.0791779	0.0751657	Cluster_11	Cluster_11
CCL3L3	0.589816	0.0791779	0.0751657	Cluster_16	Cluster_11
CCL3L3	0.589816	0.0791779	0.0751657	Cluster_19	Cluster_11
CCL3L3	0.589816	0.0791779	0.0751657	Cluster_1	Cluster_11
CCL3L3	0.589816	0.0791779	0.0751657	Cluster_3	Cluster_11
CCL3L3	0.589816	0.0791779	0.0751657	Cluster_5	Cluster_11
RABEP2	0.566592	0.137736	0.0751362	Cluster_17	Cluster_16
RABEP2	0.566592	0.137736	0.0751362	Cluster_18	Cluster_16
RABEP2	0.566592	0.137736	0.0751362	Cluster_19	Cluster_16
RABEP2	0.566592	0.137736	0.0751362	Cluster_9	Cluster_16
CD226	0.565985	0.133606	0.0750226	Cluster_19	Cluster_16
CD58	0.594302	0.0830519	0.0747534	Cluster_16	Cluster_11
CD58	0.594302	0.0830519	0.0747534	Cluster_17	Cluster_11
CD58	0.594302	0.0830519	0.0747534	Cluster_19	Cluster_11
SEMA4D	0.598868	0.080313	0.0747351	Cluster_18	Cluster_11
SEMA4D	0.598868	0.080313	0.0747351	Cluster_19	Cluster_11
PTGS2	0.601847	0.0837282	0.0746641	Cluster_19	Cluster_11
PTGS2	0.601847	0.0837282	0.0746641	Cluster_9	Cluster_11
FAM3C	0.568593	0.136621	0.0745737	Cluster_18	Cluster_16
FAM3C	0.568593	0.136621	0.0745737	Cluster_19	Cluster_16
FAM3C	0.568593	0.136621	0.0745737	Cluster_9	Cluster_16
CLDN11	0.566447	0.137419	0.0745711	Cluster_18	Cluster_16
CLDN11	0.566447	0.137419	0.0745711	Cluster_19	Cluster_16
CLDN11	0.566447	0.137419	0.0745711	Cluster_9	Cluster_16
FN1	0.57527	0.140916	0.0745321	Cluster_11	Cluster_16
FN1	0.57527	0.140916	0.0745321	Cluster_18	Cluster_16
FN1	0.57527	0.140916	0.0745321	Cluster_19	Cluster_16
FN1	0.57527	0.140916	0.0745321	Cluster_8	Cluster_16
FN1	0.57527	0.140916	0.0745321	Cluster_9	Cluster_16
ESAM	0.567308	0.135483	0.0744565	Cluster_18	Cluster_16
ESAM	0.567308	0.135483	0.0744565	Cluster_19	Cluster_16
ESAM	0.567308	0.135483	0.0744565	Cluster_9	Cluster_16
OXT	0.588965	0.0806225	0.0744517	Cluster_15	Cluster_11
OXT	0.588965	0.0806225	0.0744517	Cluster_18	Cluster_11
OXT	0.588965	0.0806225	0.0744517	Cluster_19	Cluster_11
OXT	0.588965	0.0806225	0.0744517	Cluster_9	Cluster_11
LTA	0.596976	0.0804575	0.0744228	Cluster_18	Cluster_11
LTA	0.596976	0.0804575	0.0744228	Cluster_19	Cluster_11
LTA	0.596976	0.0804575	0.0744228	Cluster_9	Cluster_11
TIGIT	0.564674	0.135053	0.074401	Cluster_19	Cluster_16
MADCAM1	0.565126	0.135238	0.074331	Cluster_18	Cluster_16
MADCAM1	0.565126	0.135238	0.074331	Cluster_19	Cluster_16
MADCAM1	0.565126	0.135238	0.074331	Cluster_9	Cluster_16
SEMA3C	0.565497	0.13399	0.0743297	Cluster_18	Cluster_16
SEMA3C	0.565497	0.13399	0.0743297	Cluster_19	Cluster_16
SEMA3C	0.565497	0.13399	0.0743297	Cluster_9	Cluster_16
SCT	0.588542	0.0797533	0.0741204	Cluster_16	Cluster_11
SCT	0.588542	0.0797533	0.0741204	Cluster_18	Cluster_11
SCT	0.588542	0.0797533	0.0741204	Cluster_19	Cluster_11
SCT	0.588542	0.0797533	0.0741204	Cluster_1	Cluster_11
SCT	0.588542	0.0797533	0.0741204	Cluster_9	Cluster_11
CMTM8	0.562078	0.13518	0.0740896	Cluster_18	Cluster_16
CMTM8	0.562078	0.13518	0.0740896	Cluster_19	Cluster_16
CMTM8	0.562078	0.13518	0.0740896	Cluster_1	Cluster_16
CMTM8	0.562078	0.13518	0.0740896	Cluster_3	Cluster_16
CMTM8	0.562078	0.13518	0.0740896	Cluster_5	Cluster_16
CMTM8	0.562078	0.13518	0.0740896	Cluster_6	Cluster_16
CMTM8	0.562078	0.13518	0.0740896	Cluster_9	Cluster_16
NPTN	0.591388	0.0792161	0.0740331	Cluster_18	Cluster_11
NPTN	0.591388	0.0792161	0.0740331	Cluster_19	Cluster_11
NPTN	0.591388	0.0792161	0.0740331	Cluster_9	Cluster_11
NPTN	0.565704	0.135634	0.0739689	Cluster_18	Cluster_16
NPTN	0.565704	0.135634	0.0739689	Cluster_19	Cluster_16
NPTN	0.565704	0.135634	0.0739689	Cluster_9	Cluster_16
UTS2	0.591676	0.0806814	0.0739395	Cluster_18	Cluster_11
UTS2	0.591676	0.0806814	0.0739395	Cluster_19	Cluster_11
UTS2	0.591676	0.0806814	0.0739395	Cluster_1	Cluster_11
UTS2	0.591676	0.0806814	0.0739395	Cluster_3	Cluster_11
UTS2	0.591676	0.0806814	0.0739395	Cluster_5	Cluster_11
PTGS2	0.552915	0.11153	0.0739029	Cluster_19	Cluster_17
PTGS2	0.552915	0.11153	0.0739029	Cluster_9	Cluster_17
GLG1	0.59524	0.0789031	0.0737259	Cluster_18	Cluster_11
GLG1	0.59524	0.0789031	0.0737259	Cluster_19	Cluster_11
XCL1	0.602847	0.0612881	0.0736643	Cluster_18	Cluster_8
VEGFB	0.594586	0.0797171	0.0736312	Cluster_16	Cluster_11
VEGFB	0.594586	0.0797171	0.0736312	Cluster_18	Cluster_11
VEGFB	0.594586	0.0797171	0.0736312	Cluster_19	Cluster_11
VEGFB	0.594586	0.0797171	0.0736312	Cluster_9	Cluster_11
RLN2	0.565511	0.138076	0.0736018	Cluster_18	Cluster_16
RLN2	0.565511	0.138076	0.0736018	Cluster_19	Cluster_16
RLN2	0.565511	0.138076	0.0736018	Cluster_9	Cluster_16
NECTIN1	0.605132	0.0617855	0.0735774	Cluster_18	Cluster_8
NECTIN1	0.605132	0.0617855	0.0735774	Cluster_19	Cluster_8
NECTIN1	0.605132	0.0617855	0.0735774	Cluster_9	Cluster_8
GAS6	0.601858	0.0652411	0.0735718	Cluster_18	Cluster_8
GAS6	0.601858	0.0652411	0.0735718	Cluster_19	Cluster_8
GAS6	0.601858	0.0652411	0.0735718	Cluster_9	Cluster_8
CD200	0.586078	0.0791779	0.0735461	Cluster_18	Cluster_11
CD200	0.586078	0.0791779	0.0735461	Cluster_19	Cluster_11
CD200	0.586078	0.0791779	0.0735461	Cluster_9	Cluster_11
COMP	0.589658	0.0795516	0.0735275	Cluster_18	Cluster_11
COMP	0.589658	0.0795516	0.0735275	Cluster_19	Cluster_11
COMP	0.589658	0.0795516	0.0735275	Cluster_9	Cluster_11
DLL3	0.576011	0.131702	0.0735208	Cluster_18	Cluster_16
DLL3	0.576011	0.131702	0.0735208	Cluster_19	Cluster_16
DLL3	0.576011	0.131702	0.0735208	Cluster_9	Cluster_16
DSG2	0.592947	0.079907	0.0734618	Cluster_18	Cluster_11
DSG2	0.592947	0.079907	0.0734618	Cluster_19	Cluster_11
DSG2	0.592947	0.079907	0.0734618	Cluster_9	Cluster_11
VCAM1	0.592811	0.0795262	0.0733838	Cluster_18	Cluster_11
VCAM1	0.592811	0.0795262	0.0733838	Cluster_19	Cluster_11
VCAM1	0.592811	0.0795262	0.0733838	Cluster_1	Cluster_11
VCAM1	0.592811	0.0795262	0.0733838	Cluster_3	Cluster_11
VCAM1	0.592811	0.0795262	0.0733838	Cluster_5	Cluster_11
VCAM1	0.592811	0.0795262	0.0733838	Cluster_9	Cluster_11
DSC2	0.59356	0.0798711	0.0733194	Cluster_11	Cluster_11
DSC2	0.59356	0.0798711	0.0733194	Cluster_15	Cluster_11
DSC2	0.59356	0.0798711	0.0733194	Cluster_19	Cluster_11
DSC2	0.59356	0.0798711	0.0733194	Cluster_8	Cluster_11
DSC2	0.59356	0.0798711	0.0733194	Cluster_9	Cluster_11
NUCB2	0.563426	0.138126	0.0733011	Cluster_16	Cluster_16
NUCB2	0.563426	0.138126	0.0733011	Cluster_18	Cluster_16
ZP3	0.565475	0.137911	0.0731868	Cluster_18	Cluster_16
ZP3	0.565475	0.137911	0.0731868	Cluster_19	Cluster_16
ZP3	0.565475	0.137911	0.0731868	Cluster_9	Cluster_16
TNFSF12	0.587597	0.0789718	0.0731794	Cluster_15	Cluster_11
TNFSF12	0.587597	0.0789718	0.0731794	Cluster_16	Cluster_11
TNFSF12	0.587597	0.0789718	0.0731794	Cluster_17	Cluster_11
TNFSF12	0.587597	0.0789718	0.0731794	Cluster_19	Cluster_11
TNFSF12	0.587597	0.0789718	0.0731794	Cluster_9	Cluster_11
PDGFB	0.599348	0.081271	0.0731742	Cluster_11	Cluster_11
PDGFB	0.599348	0.081271	0.0731742	Cluster_18	Cluster_11
PDGFB	0.599348	0.081271	0.0731742	Cluster_19	Cluster_11
PDGFB	0.599348	0.081271	0.0731742	Cluster_8	Cluster_11
PDGFB	0.599348	0.081271	0.0731742	Cluster_9	Cluster_11
GREM1	0.569057	0.136537	0.0730755	Cluster_18	Cluster_16
GREM1	0.569057	0.136537	0.0730755	Cluster_19	Cluster_16
GREM1	0.569057	0.136537	0.0730755	Cluster_9	Cluster_16
SERPINA1	0.564807	0.137914	0.0730465	Cluster_16	Cluster_16
SERPINA1	0.564807	0.137914	0.0730465	Cluster_17	Cluster_16
SERPINA1	0.564807	0.137914	0.0730465	Cluster_19	Cluster_16
SERPINA1	0.564807	0.137914	0.0730465	Cluster_9	Cluster_16
CFH	0.58929	0.0774772	0.0730328	Cluster_18	Cluster_11
CFH	0.58929	0.0774772	0.0730328	Cluster_19	Cluster_11
CFH	0.58929	0.0774772	0.0730328	Cluster_9	Cluster_11
GNRH1	0.590883	0.0809084	0.0730251	Cluster_18	Cluster_11
GNRH1	0.590883	0.0809084	0.0730251	Cluster_19	Cluster_11
GNRH1	0.590883	0.0809084	0.0730251	Cluster_9	Cluster_11
ADAM23	0.565672	0.137342	0.073009	Cluster_18	Cluster_16
ADAM23	0.565672	0.137342	0.073009	Cluster_19	Cluster_16
ADAM23	0.565672	0.137342	0.073009	Cluster_9	Cluster_16
NECTIN3	0.592568	0.0797068	0.072941	Cluster_18	Cluster_11
NECTIN3	0.592568	0.0797068	0.072941	Cluster_19	Cluster_11
NECTIN3	0.592568	0.0797068	0.072941	Cluster_9	Cluster_11
MST1	0.591436	0.0796305	0.0728545	Cluster_15	Cluster_11
MST1	0.591436	0.0796305	0.0728545	Cluster_18	Cluster_11
MST1	0.591436	0.0796305	0.0728545	Cluster_19	Cluster_11
MST1	0.591436	0.0796305	0.0728545	Cluster_9	Cluster_11
INHBA	0.6005	0.0605312	0.0728293	Cluster_18	Cluster_8
INHBA	0.6005	0.0605312	0.0728293	Cluster_19	Cluster_8
INHBA	0.6005	0.0605312	0.0728293	Cluster_9	Cluster_8
PMCH	0.601629	0.0619956	0.0727984	Cluster_18	Cluster_8
PMCH	0.601629	0.0619956	0.0727984	Cluster_19	Cluster_8
XCL2	0.59973	0.0617355	0.072784	Cluster_15	Cluster_8
XCL2	0.59973	0.0617355	0.072784	Cluster_1	Cluster_8
XCL2	0.59973	0.0617355	0.072784	Cluster_3	Cluster_8
XCL2	0.59973	0.0617355	0.072784	Cluster_18	Cluster_8
XCL2	0.59973	0.0617355	0.072784	Cluster_6	Cluster_8
CD80	0.604855	0.0814599	0.0727099	Cluster_19	Cluster_11
CD80	0.604855	0.0814599	0.0727099	Cluster_9	Cluster_11
UTS2B	0.600384	0.0616545	0.072567	Cluster_19	Cluster_8
UTS2B	0.600384	0.0616545	0.072567	Cluster_9	Cluster_8
IL10	0.599677	0.15137	0.0725569	Cluster_11	Cluster_16
IL10	0.599677	0.15137	0.0725569	Cluster_16	Cluster_16
IL10	0.599677	0.15137	0.0725569	Cluster_19	Cluster_16
IL10	0.599677	0.15137	0.0725569	Cluster_8	Cluster_16
IL10	0.599677	0.15137	0.0725569	Cluster_9	Cluster_16
SEMA3B	0.593203	0.078831	0.0725005	Cluster_18	Cluster_11
SEMA3B	0.593203	0.078831	0.0725005	Cluster_19	Cluster_11
SEMA3B	0.593203	0.078831	0.0725005	Cluster_9	Cluster_11
CDH4	0.567362	0.131893	0.0724958	Cluster_18	Cluster_16
CDH4	0.567362	0.131893	0.0724958	Cluster_19	Cluster_16
CDH4	0.567362	0.131893	0.0724958	Cluster_9	Cluster_16
CCL28	0.598778	0.0620023	0.0723247	Cluster_18	Cluster_8
CCL28	0.598778	0.0620023	0.0723247	Cluster_19	Cluster_8
CCL28	0.598778	0.0620023	0.0723247	Cluster_9	Cluster_8
CALM2	0.59603	0.0803232	0.0723104	Cluster_18	Cluster_11
DLL1	0.591457	0.0792416	0.0723065	Cluster_18	Cluster_11
DLL1	0.591457	0.0792416	0.0723065	Cluster_19	Cluster_11
DLL1	0.591457	0.0792416	0.0723065	Cluster_9	Cluster_11
VEGFA	0.587841	0.0624497	0.0722082	Cluster_19	Cluster_8
VEGFA	0.587841	0.0624497	0.0722082	Cluster_9	Cluster_8
PODXL2	0.592178	0.0793257	0.0721096	Cluster_18	Cluster_11
PODXL2	0.592178	0.0793257	0.0721096	Cluster_19	Cluster_11
PODXL2	0.592178	0.0793257	0.0721096	Cluster_9	Cluster_11
IL1B	0.587803	0.0615934	0.0720603	Cluster_16	Cluster_8
IL1B	0.587803	0.0615934	0.0720603	Cluster_17	Cluster_8
IL1B	0.587803	0.0615934	0.0720603	Cluster_19	Cluster_8
IL1B	0.587803	0.0615934	0.0720603	Cluster_9	Cluster_8
CNTNAP1	0.594904	0.078395	0.0720337	Cluster_18	Cluster_11
CNTNAP1	0.594904	0.078395	0.0720337	Cluster_19	Cluster_11
CNTNAP1	0.594904	0.078395	0.0720337	Cluster_9	Cluster_11
AIMP1	0.563945	0.136385	0.0719232	Cluster_18	Cluster_16
AIMP1	0.563945	0.136385	0.0719232	Cluster_19	Cluster_16
PROS1	0.592713	0.0791782	0.07187	Cluster_19	Cluster_11
PROS1	0.592713	0.0791782	0.07187	Cluster_9	Cluster_11
FGF20	0.587542	0.0797389	0.071841	Cluster_18	Cluster_11
FGF20	0.587542	0.0797389	0.071841	Cluster_19	Cluster_11
FGF20	0.587542	0.0797389	0.071841	Cluster_9	Cluster_11
CELSR3	0.593784	0.0790194	0.0718227	Cluster_18	Cluster_11
CELSR3	0.593784	0.0790194	0.0718227	Cluster_19	Cluster_11
CELSR3	0.593784	0.0790194	0.0718227	Cluster_9	Cluster_11
IAPP	0.594927	0.0650698	0.0717208	Cluster_18	Cluster_8
IAPP	0.594927	0.0650698	0.0717208	Cluster_19	Cluster_8
IAPP	0.594927	0.0650698	0.0717208	Cluster_9	Cluster_8
RABEP1	0.562926	0.135915	0.0716871	Cluster_18	Cluster_16
RABEP1	0.562926	0.135915	0.0716871	Cluster_19	Cluster_16
TNFSF18	0.566139	0.132439	0.071676	Cluster_19	Cluster_16
TNFSF18	0.566139	0.132439	0.071676	Cluster_9	Cluster_16
MADCAM1	0.585901	0.0785024	0.0716337	Cluster_18	Cluster_11
MADCAM1	0.585901	0.0785024	0.0716337	Cluster_19	Cluster_11
MADCAM1	0.585901	0.0785024	0.0716337	Cluster_9	Cluster_11
CXCL2	0.560059	0.110778	0.0715879	Cluster_11	Cluster_17
CXCL2	0.560059	0.110778	0.0715879	Cluster_19	Cluster_17
CXCL2	0.560059	0.110778	0.0715879	Cluster_9	Cluster_17
SCGB3A1	0.59572	0.077952	0.0715562	Cluster_18	Cluster_11
SCGB3A1	0.59572	0.077952	0.0715562	Cluster_19	Cluster_11
SCGB3A1	0.59572	0.077952	0.0715562	Cluster_9	Cluster_11
PLAT	0.587874	0.0615374	0.0715167	Cluster_18	Cluster_8
PLAT	0.587874	0.0615374	0.0715167	Cluster_19	Cluster_8
PLAT	0.587874	0.0615374	0.0715167	Cluster_9	Cluster_8
CD2	0.590783	0.0796517	0.071489	Cluster_16	Cluster_11
FAM3C	0.588259	0.0802858	0.0714699	Cluster_18	Cluster_11
FAM3C	0.588259	0.0802858	0.0714699	Cluster_19	Cluster_11
FAM3C	0.588259	0.0802858	0.0714699	Cluster_9	Cluster_11
IFNG	0.579699	0.0515024	0.0713151	Cluster_18	Cluster_6
IFNG	0.579699	0.0515024	0.0713151	Cluster_19	Cluster_6
IFNG	0.579699	0.0515024	0.0713151	Cluster_1	Cluster_6
IFNG	0.579699	0.0515024	0.0713151	Cluster_3	Cluster_6
IFNG	0.579699	0.0515024	0.0713151	Cluster_5	Cluster_6
ICOSLG	0.596008	0.0643923	0.0712464	Cluster_19	Cluster_8
ICOSLG	0.596008	0.0643923	0.0712464	Cluster_9	Cluster_8
NMB	0.599498	0.0611574	0.071162	Cluster_18	Cluster_8
NMB	0.599498	0.0611574	0.071162	Cluster_19	Cluster_8
NMB	0.599498	0.0611574	0.071162	Cluster_9	Cluster_8
HLA-G	0.571777	0.109369	0.0710487	Cluster_15	Cluster_17
HLA-G	0.571777	0.109369	0.0710487	Cluster_18	Cluster_17
HLA-G	0.571777	0.109369	0.0710487	Cluster_19	Cluster_17
HLA-G	0.571777	0.109369	0.0710487	Cluster_1	Cluster_17
HLA-G	0.571777	0.109369	0.0710487	Cluster_3	Cluster_17
HLA-G	0.571777	0.109369	0.0710487	Cluster_5	Cluster_17
HLA-G	0.571777	0.109369	0.0710487	Cluster_6	Cluster_17
PCDH9	0.592311	0.078276	0.0709611	Cluster_19	Cluster_11
PCDH9	0.592311	0.078276	0.0709611	Cluster_9	Cluster_11
GPI	0.564443	0.134658	0.070776	Cluster_16	Cluster_16
GPI	0.564443	0.134658	0.070776	Cluster_17	Cluster_16
GPI	0.564443	0.134658	0.070776	Cluster_18	Cluster_16
GPI	0.564443	0.134658	0.070776	Cluster_19	Cluster_16
CXCL8	0.56784	0.138701	0.0707505	Cluster_11	Cluster_16
CXCL8	0.56784	0.138701	0.0707505	Cluster_16	Cluster_16
CXCL8	0.56784	0.138701	0.0707505	Cluster_19	Cluster_16
CXCL8	0.56784	0.138701	0.0707505	Cluster_8	Cluster_16
CXCL8	0.56784	0.138701	0.0707505	Cluster_9	Cluster_16
CDHR1	0.593399	0.0611825	0.0707325	Cluster_18	Cluster_8
CDHR1	0.593399	0.0611825	0.0707325	Cluster_19	Cluster_8
WNT7A	0.610702	0.0611525	0.0706321	Cluster_18	Cluster_8
WNT7A	0.610702	0.0611525	0.0706321	Cluster_19	Cluster_8
WNT7A	0.610702	0.0611525	0.0706321	Cluster_9	Cluster_8
WNT7A	0.610702	0.0611525	0.0706321	Cluster_1	Cluster_8
WNT7A	0.610702	0.0611525	0.0706321	Cluster_3	Cluster_8
RGMA	0.588534	0.0785103	0.0706295	Cluster_18	Cluster_11
RGMA	0.588534	0.0785103	0.0706295	Cluster_19	Cluster_11
RGMA	0.588534	0.0785103	0.0706295	Cluster_9	Cluster_11
FGF22	0.591015	0.0782473	0.0705645	Cluster_18	Cluster_11
FGF22	0.591015	0.0782473	0.0705645	Cluster_19	Cluster_11
FGF22	0.591015	0.0782473	0.0705645	Cluster_9	Cluster_11
F11R	0.588712	0.0789901	0.0705262	Cluster_18	Cluster_11
F11R	0.588712	0.0789901	0.0705262	Cluster_19	Cluster_11
F11R	0.588712	0.0789901	0.0705262	Cluster_9	Cluster_11
IL7	0.58621	0.0777127	0.0704806	Cluster_19	Cluster_11
IL7	0.58621	0.0777127	0.0704806	Cluster_9	Cluster_11
PDGFD	0.563308	0.133981	0.0704518	Cluster_18	Cluster_16
PDGFD	0.563308	0.133981	0.0704518	Cluster_19	Cluster_16
PDGFD	0.563308	0.133981	0.0704518	Cluster_1	Cluster_16
PDGFD	0.563308	0.133981	0.0704518	Cluster_3	Cluster_16
PDGFD	0.563308	0.133981	0.0704518	Cluster_5	Cluster_16
EDA	0.562094	0.137101	0.0704253	Cluster_0	Cluster_16
EDA	0.562094	0.137101	0.0704253	Cluster_11	Cluster_16
EDA	0.562094	0.137101	0.0704253	Cluster_15	Cluster_16
EDA	0.562094	0.137101	0.0704253	Cluster_18	Cluster_16
EDA	0.562094	0.137101	0.0704253	Cluster_19	Cluster_16
EDA	0.562094	0.137101	0.0704253	Cluster_4	Cluster_16
EDA	0.562094	0.137101	0.0704253	Cluster_9	Cluster_16
NENF	0.563681	0.136064	0.0703455	Cluster_0	Cluster_16
NENF	0.563681	0.136064	0.0703455	Cluster_12	Cluster_16
NENF	0.563681	0.136064	0.0703455	Cluster_14	Cluster_16
NENF	0.563681	0.136064	0.0703455	Cluster_15	Cluster_16
NENF	0.563681	0.136064	0.0703455	Cluster_18	Cluster_16
NENF	0.563681	0.136064	0.0703455	Cluster_19	Cluster_16
NENF	0.563681	0.136064	0.0703455	Cluster_1	Cluster_16
NENF	0.563681	0.136064	0.0703455	Cluster_2	Cluster_16
NENF	0.563681	0.136064	0.0703455	Cluster_3	Cluster_16
NENF	0.563681	0.136064	0.0703455	Cluster_4	Cluster_16
NENF	0.563681	0.136064	0.0703455	Cluster_5	Cluster_16
NENF	0.563681	0.136064	0.0703455	Cluster_6	Cluster_16
NENF	0.563681	0.136064	0.0703455	Cluster_7	Cluster_16
NENF	0.563681	0.136064	0.0703455	Cluster_9	Cluster_16
CELSR1	0.587275	0.0763569	0.070299	Cluster_18	Cluster_11
CELSR1	0.587275	0.0763569	0.070299	Cluster_19	Cluster_11
BMP1	0.605182	0.0605996	0.0701982	Cluster_1	Cluster_8
BMP1	0.605182	0.0605996	0.0701982	Cluster_3	Cluster_8
BMP1	0.605182	0.0605996	0.0701982	Cluster_18	Cluster_8
BMP1	0.605182	0.0605996	0.0701982	Cluster_19	Cluster_8
BMP1	0.605182	0.0605996	0.0701982	Cluster_9	Cluster_8
MAPT	0.594822	0.0798716	0.0701837	Cluster_18	Cluster_11
MAPT	0.594822	0.0798716	0.0701837	Cluster_19	Cluster_11
MAPT	0.594822	0.0798716	0.0701837	Cluster_9	Cluster_11
AMIGO1	0.589816	0.0783137	0.0699918	Cluster_18	Cluster_11
AMIGO1	0.589816	0.0783137	0.0699918	Cluster_19	Cluster_11
AMIGO1	0.589816	0.0783137	0.0699918	Cluster_9	Cluster_11
CHGB	0.564685	0.135041	0.0698272	Cluster_18	Cluster_16
CHGB	0.564685	0.135041	0.0698272	Cluster_19	Cluster_16
CHGB	0.564685	0.135041	0.0698272	Cluster_9	Cluster_16
TGFA	0.587152	0.0784769	0.0697838	Cluster_18	Cluster_11
TGFA	0.587152	0.0784769	0.0697838	Cluster_19	Cluster_11
TGFA	0.587152	0.0784769	0.0697838	Cluster_9	Cluster_11
CD70	0.562543	0.134372	0.0697518	Cluster_19	Cluster_16
CD70	0.562543	0.134372	0.0697518	Cluster_1	Cluster_16
CD70	0.562543	0.134372	0.0697518	Cluster_3	Cluster_16
CD70	0.562543	0.134372	0.0697518	Cluster_5	Cluster_16
CMTM2	0.602111	0.0573701	0.069543	Cluster_18	Cluster_8
CMTM2	0.602111	0.0573701	0.069543	Cluster_19	Cluster_8
CMTM2	0.602111	0.0573701	0.069543	Cluster_9	Cluster_8
TGFB1	0.59557	0.0620359	0.0693195	Cluster_18	Cluster_8
TGFB1	0.59557	0.0620359	0.0693195	Cluster_19	Cluster_8
HGF	0.590665	0.0789511	0.0692549	Cluster_11	Cluster_11
HGF	0.590665	0.0789511	0.0692549	Cluster_19	Cluster_11
HGF	0.590665	0.0789511	0.0692549	Cluster_8	Cluster_11
HGF	0.590665	0.0789511	0.0692549	Cluster_9	Cluster_11
ADAM12	0.599131	0.0620267	0.0692408	Cluster_18	Cluster_8
ADAM12	0.599131	0.0620267	0.0692408	Cluster_19	Cluster_8
LRPAP1	0.58607	0.0790676	0.069231	Cluster_18	Cluster_11
LRPAP1	0.58607	0.0790676	0.069231	Cluster_19	Cluster_11
CDHR1	0.58067	0.0767773	0.0691916	Cluster_18	Cluster_11
CDHR1	0.58067	0.0767773	0.0691916	Cluster_19	Cluster_11
PROK2	0.597336	0.0604646	0.0691461	Cluster_18	Cluster_8
PROK2	0.597336	0.0604646	0.0691461	Cluster_19	Cluster_8
LAMC2	0.563679	0.134838	0.0691246	Cluster_18	Cluster_16
LAMC2	0.563679	0.134838	0.0691246	Cluster_19	Cluster_16
LAMC2	0.563679	0.134838	0.0691246	Cluster_9	Cluster_16
ITGA4	0.591761	0.079283	0.069019	Cluster_18	Cluster_11
ITGA4	0.591761	0.079283	0.069019	Cluster_19	Cluster_11
GZMB	0.589237	0.0773139	0.0690147	Cluster_15	Cluster_11
GZMB	0.589237	0.0773139	0.0690147	Cluster_16	Cluster_11
GZMB	0.589237	0.0773139	0.0690147	Cluster_18	Cluster_11
GZMB	0.589237	0.0773139	0.0690147	Cluster_6	Cluster_11
RTN4	0.568163	0.138351	0.0688557	Cluster_19	Cluster_16
BMP7	0.603248	0.0599312	0.0686207	Cluster_18	Cluster_8
BMP7	0.603248	0.0599312	0.0686207	Cluster_19	Cluster_8
BMP7	0.603248	0.0599312	0.0686207	Cluster_9	Cluster_8
HSP90B1	0.583265	0.0806136	0.0686112	Cluster_16	Cluster_11
ULBP2	0.590713	0.0779797	0.0685953	Cluster_18	Cluster_11
ULBP2	0.590713	0.0779797	0.0685953	Cluster_19	Cluster_11
ROBO1	0.588997	0.0774448	0.0684767	Cluster_18	Cluster_11
ROBO1	0.588997	0.0774448	0.0684767	Cluster_19	Cluster_11
ROBO1	0.588997	0.0774448	0.0684767	Cluster_9	Cluster_11
IL16	0.56301	0.132675	0.0683815	Cluster_16	Cluster_16
SERPING1	0.59206	0.060901	0.0683437	Cluster_19	Cluster_8
SERPING1	0.59206	0.060901	0.0683437	Cluster_9	Cluster_8
LEP	0.594889	0.0613606	0.068336	Cluster_18	Cluster_8
LEP	0.594889	0.0613606	0.068336	Cluster_19	Cluster_8
LEP	0.594889	0.0613606	0.068336	Cluster_9	Cluster_8
NAMPT	0.593532	0.0797174	0.0683327	Cluster_11	Cluster_11
NAMPT	0.593532	0.0797174	0.0683327	Cluster_16	Cluster_11
NAMPT	0.593532	0.0797174	0.0683327	Cluster_19	Cluster_11
NAMPT	0.593532	0.0797174	0.0683327	Cluster_9	Cluster_11
SEMA7A	0.586597	0.0779581	0.0681617	Cluster_18	Cluster_11
SEMA7A	0.586597	0.0779581	0.0681617	Cluster_19	Cluster_11
SEMA7A	0.586597	0.0779581	0.0681617	Cluster_9	Cluster_11
ADM2	0.589186	0.060453	0.0680386	Cluster_18	Cluster_8
ADM2	0.589186	0.060453	0.0680386	Cluster_19	Cluster_8
ADM2	0.589186	0.060453	0.0680386	Cluster_9	Cluster_8
TNFSF14	0.589311	0.0742988	0.0680313	Cluster_0	Cluster_11
TNFSF14	0.589311	0.0742988	0.0680313	Cluster_15	Cluster_11
TNFSF14	0.589311	0.0742988	0.0680313	Cluster_18	Cluster_11
TNFSF14	0.589311	0.0742988	0.0680313	Cluster_19	Cluster_11
TNFSF14	0.589311	0.0742988	0.0680313	Cluster_1	Cluster_11
TNFSF14	0.589311	0.0742988	0.0680313	Cluster_3	Cluster_11
TNFSF14	0.589311	0.0742988	0.0680313	Cluster_5	Cluster_11
FN1	0.595419	0.0810854	0.0679864	Cluster_11	Cluster_11
FN1	0.595419	0.0810854	0.0679864	Cluster_18	Cluster_11
FN1	0.595419	0.0810854	0.0679864	Cluster_19	Cluster_11
FN1	0.595419	0.0810854	0.0679864	Cluster_8	Cluster_11
FN1	0.595419	0.0810854	0.0679864	Cluster_9	Cluster_11
THBS1	0.589471	0.0783844	0.0679564	Cluster_18	Cluster_11
THBS1	0.589471	0.0783844	0.0679564	Cluster_19	Cluster_11
THBS1	0.589471	0.0783844	0.0679564	Cluster_9	Cluster_11
TPH1	0.560862	0.13287	0.0679124	Cluster_18	Cluster_16
TPH1	0.560862	0.13287	0.0679124	Cluster_19	Cluster_16
TPH1	0.560862	0.13287	0.0679124	Cluster_9	Cluster_16
CALM3	0.590661	0.0792283	0.0678657	Cluster_18	Cluster_11
WNT10A	0.594444	0.0601897	0.0678364	Cluster_16	Cluster_8
WNT10A	0.594444	0.0601897	0.0678364	Cluster_6	Cluster_8
WNT10A	0.594444	0.0601897	0.0678364	Cluster_18	Cluster_8
WNT10A	0.594444	0.0601897	0.0678364	Cluster_19	Cluster_8
WNT10A	0.594444	0.0601897	0.0678364	Cluster_9	Cluster_8
WNT10A	0.594444	0.0601897	0.0678364	Cluster_1	Cluster_8
WNT10A	0.594444	0.0601897	0.0678364	Cluster_5	Cluster_8
TNFRSF11B	0.585104	0.0782768	0.0678003	Cluster_18	Cluster_11
TNFRSF11B	0.585104	0.0782768	0.0678003	Cluster_19	Cluster_11
TNFRSF11B	0.585104	0.0782768	0.0678003	Cluster_9	Cluster_11
SERPINE2	0.584591	0.0786084	0.0677325	Cluster_18	Cluster_11
SERPINE2	0.584591	0.0786084	0.0677325	Cluster_19	Cluster_11
SERPINE2	0.584591	0.0786084	0.0677325	Cluster_9	Cluster_11
PSAP	0.559083	0.133739	0.0677108	Cluster_19	Cluster_16
PNOC	0.593493	0.0602103	0.0676678	Cluster_0	Cluster_8
PNOC	0.593493	0.0602103	0.0676678	Cluster_14	Cluster_8
PNOC	0.593493	0.0602103	0.0676678	Cluster_16	Cluster_8
PNOC	0.593493	0.0602103	0.0676678	Cluster_17	Cluster_8
PNOC	0.593493	0.0602103	0.0676678	Cluster_6	Cluster_8
PNOC	0.593493	0.0602103	0.0676678	Cluster_15	Cluster_8
PNOC	0.593493	0.0602103	0.0676678	Cluster_1	Cluster_8
PNOC	0.593493	0.0602103	0.0676678	Cluster_5	Cluster_8
PNOC	0.593493	0.0602103	0.0676678	Cluster_18	Cluster_8
PNOC	0.593493	0.0602103	0.0676678	Cluster_19	Cluster_8
PNOC	0.593493	0.0602103	0.0676678	Cluster_9	Cluster_8
SEMA5A	0.600872	0.0605271	0.0676548	Cluster_18	Cluster_8
SEMA5A	0.600872	0.0605271	0.0676548	Cluster_19	Cluster_8
SEMA5A	0.600872	0.0605271	0.0676548	Cluster_9	Cluster_8
RLN1	0.558037	0.135013	0.0676311	Cluster_18	Cluster_16
RLN1	0.558037	0.135013	0.0676311	Cluster_19	Cluster_16
RLN1	0.558037	0.135013	0.0676311	Cluster_9	Cluster_16
CSF1	0.556658	0.107949	0.0676277	Cluster_18	Cluster_17
CSF1	0.556658	0.107949	0.0676277	Cluster_19	Cluster_17
CSF1	0.556658	0.107949	0.0676277	Cluster_9	Cluster_17
CD40LG	0.558123	0.108429	0.0676136	Cluster_18	Cluster_17
SECTM1	0.56331	0.128096	0.0675697	Cluster_19	Cluster_16
SECTM1	0.56331	0.128096	0.0675697	Cluster_9	Cluster_16
APP	0.604066	0.0666829	0.0675212	Cluster_16	Cluster_8
APP	0.604066	0.0666829	0.0675212	Cluster_17	Cluster_8
APP	0.604066	0.0666829	0.0675211	Cluster_19	Cluster_8
APP	0.604066	0.0666829	0.0675211	Cluster_9	Cluster_8
CMTM4	0.598344	0.0605755	0.0674869	Cluster_18	Cluster_8
CMTM4	0.598344	0.0605755	0.0674869	Cluster_19	Cluster_8
CMTM4	0.598344	0.0605755	0.0674869	Cluster_9	Cluster_8
CEACAM1	0.596877	0.0599303	0.0674257	Cluster_11	Cluster_8
CEACAM1	0.596877	0.0599303	0.0674257	Cluster_18	Cluster_8
CEACAM1	0.596877	0.0599303	0.0674257	Cluster_19	Cluster_8
CEACAM1	0.596877	0.0599303	0.0674257	Cluster_9	Cluster_8
CELSR2	0.587387	0.0764739	0.0673935	Cluster_18	Cluster_11
CELSR2	0.587387	0.0764739	0.0673935	Cluster_19	Cluster_11
CELSR2	0.587387	0.0764739	0.0673935	Cluster_9	Cluster_11
CXCL2	0.605334	0.0604424	0.0672741	Cluster_19	Cluster_8
CXCL2	0.605334	0.0604424	0.0672741	Cluster_9	Cluster_8
CXCL2	0.605334	0.0604424	0.0672741	Cluster_11	Cluster_8
CDH3	0.57878	0.0757899	0.0672158	Cluster_18	Cluster_11
CDH3	0.57878	0.0757899	0.0672158	Cluster_19	Cluster_11
CDH3	0.57878	0.0757899	0.0672158	Cluster_9	Cluster_11
SEMA3C	0.596233	0.0589264	0.0671867	Cluster_18	Cluster_8
SEMA3C	0.596233	0.0589264	0.0671867	Cluster_19	Cluster_8
SEMA3C	0.596233	0.0589264	0.0671867	Cluster_9	Cluster_8
PROC	0.596464	0.0599096	0.0670622	Cluster_18	Cluster_8
PROC	0.596464	0.0599096	0.0670622	Cluster_19	Cluster_8
PROC	0.596464	0.0599096	0.0670622	Cluster_9	Cluster_8
PROC	0.596464	0.0599096	0.0670622	Cluster_16	Cluster_8
CLCF1	0.597603	0.0594848	0.0670035	Cluster_15	Cluster_8
CLCF1	0.597603	0.0594848	0.0670035	Cluster_19	Cluster_8
CLCF1	0.597603	0.0594848	0.0670035	Cluster_1	Cluster_8
CLCF1	0.597603	0.0594848	0.0670035	Cluster_3	Cluster_8
CLCF1	0.597603	0.0594848	0.0670035	Cluster_5	Cluster_8
CLCF1	0.597603	0.0594848	0.0670035	Cluster_9	Cluster_8
CDH1	0.586371	0.0785869	0.0670018	Cluster_18	Cluster_11
CDH1	0.586371	0.0785869	0.0670018	Cluster_19	Cluster_11
CDH1	0.586371	0.0785869	0.0670018	Cluster_9	Cluster_11
BMP8B	0.598556	0.0581065	0.0669809	Cluster_18	Cluster_8
BMP8B	0.598556	0.0581065	0.0669809	Cluster_19	Cluster_8
BMP8B	0.598556	0.0581065	0.0669809	Cluster_9	Cluster_8
COPA	0.586763	0.0787902	0.066934	Cluster_16	Cluster_11
COPA	0.586763	0.0787902	0.066934	Cluster_18	Cluster_11
COPA	0.586763	0.0787902	0.066934	Cluster_19	Cluster_11
COPA	0.586763	0.0787902	0.066934	Cluster_9	Cluster_11
INSL3	0.591076	0.0599937	0.0668782	Cluster_18	Cluster_8
INSL3	0.591076	0.0599937	0.0668782	Cluster_19	Cluster_8
INSL3	0.591076	0.0599937	0.0668782	Cluster_9	Cluster_8
NRG2	0.599189	0.0603101	0.0668216	Cluster_18	Cluster_8
NRG2	0.599189	0.0603101	0.0668216	Cluster_19	Cluster_8
NRG2	0.599189	0.0603101	0.0668216	Cluster_9	Cluster_8
FGF7	0.598329	0.0808178	0.0667852	Cluster_18	Cluster_11
FGF7	0.598329	0.0808178	0.0667852	Cluster_19	Cluster_11
FGF7	0.598329	0.0808178	0.0667852	Cluster_9	Cluster_11
ITGB7	0.594224	0.0609387	0.0667826	Cluster_11	Cluster_8
ITGB7	0.594224	0.0609387	0.0667826	Cluster_16	Cluster_8
ITGB7	0.594224	0.0609387	0.0667826	Cluster_17	Cluster_8
ITGB7	0.594224	0.0609387	0.0667826	Cluster_18	Cluster_8
ITGB7	0.594224	0.0609387	0.0667826	Cluster_19	Cluster_8
SELL	0.592688	0.0613761	0.066717	Cluster_19	Cluster_8
SELL	0.592688	0.0613761	0.0667169	Cluster_16	Cluster_8
HLA-DMA	0.583733	0.0768502	0.0666907	Cluster_0	Cluster_11
HLA-DMA	0.583733	0.0768502	0.0666907	Cluster_12	Cluster_11
HLA-DMA	0.583733	0.0768502	0.0666907	Cluster_14	Cluster_11
HLA-DMA	0.583733	0.0768502	0.0666907	Cluster_15	Cluster_11
HLA-DMA	0.583733	0.0768502	0.0666907	Cluster_18	Cluster_11
HLA-DMA	0.583733	0.0768502	0.0666907	Cluster_19	Cluster_11
GRN	0.58995	0.0755621	0.0666716	Cluster_17	Cluster_11
GRN	0.58995	0.0755621	0.0666716	Cluster_19	Cluster_11
CXCL8	0.584936	0.0779712	0.0666645	Cluster_11	Cluster_11
CXCL8	0.584936	0.0779712	0.0666645	Cluster_16	Cluster_11
CXCL8	0.584936	0.0779712	0.0666645	Cluster_19	Cluster_11
CXCL8	0.584936	0.0779712	0.0666645	Cluster_8	Cluster_11
CXCL8	0.584936	0.0779712	0.0666645	Cluster_9	Cluster_11
NPTN	0.596029	0.0598217	0.0666432	Cluster_18	Cluster_8
NPTN	0.596029	0.0598217	0.0666432	Cluster_19	Cluster_8
NPTN	0.596029	0.0598217	0.0666432	Cluster_9	Cluster_8
WNT7B	0.602296	0.059301	0.0666144	Cluster_18	Cluster_8
WNT7B	0.602296	0.059301	0.0666144	Cluster_19	Cluster_8
WNT7B	0.602296	0.059301	0.0666144	Cluster_9	Cluster_8
UCN	0.598986	0.0596535	0.0665737	Cluster_18	Cluster_8
UCN	0.598986	0.0596535	0.0665737	Cluster_19	Cluster_8
UCN	0.598986	0.0596535	0.0665737	Cluster_9	Cluster_8
PSPN	0.597685	0.0609213	0.0665406	Cluster_18	Cluster_8
PSPN	0.597685	0.0609213	0.0665406	Cluster_19	Cluster_8
PSPN	0.597685	0.0609213	0.0665406	Cluster_9	Cluster_8
PLEKHO2	0.586866	0.0773981	0.0665006	Cluster_11	Cluster_11
PLEKHO2	0.586866	0.0773981	0.0665006	Cluster_16	Cluster_11
PLEKHO2	0.586866	0.0773981	0.0665006	Cluster_18	Cluster_11
PLEKHO2	0.586866	0.0773981	0.0665006	Cluster_19	Cluster_11
PLEKHO2	0.586866	0.0773981	0.0665006	Cluster_9	Cluster_11
PTPRF	0.586314	0.0758066	0.0664721	Cluster_18	Cluster_11
PTPRF	0.586314	0.0758066	0.0664721	Cluster_19	Cluster_11
PTPRF	0.586314	0.0758066	0.0664721	Cluster_9	Cluster_11
GNRH1	0.592161	0.0597586	0.0663687	Cluster_18	Cluster_8
GNRH1	0.592161	0.0597586	0.0663687	Cluster_19	Cluster_8
GNRH1	0.592161	0.0597586	0.0663687	Cluster_9	Cluster_8
ICAM4	0.561458	0.129786	0.0662255	Cluster_18	Cluster_16
ICAM4	0.561458	0.129786	0.0662255	Cluster_19	Cluster_16
ICAM4	0.561458	0.129786	0.0662255	Cluster_9	Cluster_16
BMP8B	0.55806	0.108391	0.066225	Cluster_18	Cluster_17
BMP8B	0.55806	0.108391	0.066225	Cluster_19	Cluster_17
BMP8B	0.55806	0.108391	0.066225	Cluster_9	Cluster_17
EBI3	0.590442	0.0733646	0.0661543	Cluster_14	Cluster_11
EBI3	0.590442	0.0733646	0.0661543	Cluster_15	Cluster_11
EBI3	0.590442	0.0733646	0.0661543	Cluster_17	Cluster_11
EBI3	0.590442	0.0733646	0.0661543	Cluster_18	Cluster_11
EBI3	0.590442	0.0733646	0.0661543	Cluster_19	Cluster_11
EBI3	0.590442	0.0733646	0.0661543	Cluster_9	Cluster_11
COMP	0.593016	0.0608693	0.0661233	Cluster_18	Cluster_8
COMP	0.593016	0.0608693	0.0661233	Cluster_19	Cluster_8
COMP	0.593016	0.0608693	0.0661233	Cluster_9	Cluster_8
NFASC	0.582767	0.0765385	0.0660909	Cluster_18	Cluster_11
NFASC	0.582767	0.0765385	0.0660909	Cluster_19	Cluster_11
NFASC	0.582767	0.0765385	0.0660909	Cluster_9	Cluster_11
LAMB2	0.603086	0.058454	0.0660545	Cluster_18	Cluster_8
LAMB2	0.603086	0.058454	0.0660545	Cluster_19	Cluster_8
LAMB2	0.603086	0.058454	0.0660545	Cluster_9	Cluster_8
CELSR1	0.585014	0.0587152	0.0660542	Cluster_18	Cluster_8
CELSR1	0.585014	0.0587152	0.0660542	Cluster_19	Cluster_8
ADAM17	0.551839	0.107923	0.0660373	Cluster_16	Cluster_17
ADAM17	0.551839	0.107923	0.0660373	Cluster_17	Cluster_17
ADAM17	0.551839	0.107923	0.0660373	Cluster_18	Cluster_17
ADAM17	0.551839	0.107923	0.0660373	Cluster_19	Cluster_17
ADAM17	0.551839	0.107923	0.0660373	Cluster_9	Cluster_17
SELP	0.560515	0.107838	0.0660302	Cluster_18	Cluster_17
SELP	0.560515	0.107838	0.0660302	Cluster_19	Cluster_17
SELP	0.560515	0.107838	0.0660302	Cluster_9	Cluster_17
TXLNA	0.586052	0.0783127	0.0659665	Cluster_18	Cluster_11
TXLNA	0.586052	0.0783127	0.0659665	Cluster_19	Cluster_11
TXLNA	0.586052	0.0783127	0.0659665	Cluster_9	Cluster_11
IL1RN	0.552613	0.109098	0.0658545	Cluster_11	Cluster_17
IL1RN	0.552613	0.109098	0.0658545	Cluster_19	Cluster_17
IL1RN	0.552613	0.109098	0.0658545	Cluster_8	Cluster_17
IL1RN	0.552613	0.109098	0.0658545	Cluster_9	Cluster_17
CCL22	0.584947	0.0777675	0.0657585	Cluster_15	Cluster_11
CCL22	0.584947	0.0777675	0.0657585	Cluster_16	Cluster_11
CCL22	0.584947	0.0777675	0.0657585	Cluster_17	Cluster_11
CCL22	0.584947	0.0777675	0.0657585	Cluster_18	Cluster_11
CCL22	0.584947	0.0777675	0.0657585	Cluster_19	Cluster_11
CCL22	0.584947	0.0777675	0.0657585	Cluster_9	Cluster_11
ICAM2	0.556608	0.132449	0.0656734	Cluster_18	Cluster_16
ICAM2	0.556608	0.132449	0.0656734	Cluster_19	Cluster_16
ALCAM	0.578466	0.076161	0.0656173	Cluster_19	Cluster_11
ALCAM	0.578466	0.076161	0.0656173	Cluster_9	Cluster_11
AMIGO2	0.58479	0.0760665	0.0655934	Cluster_16	Cluster_11
AMIGO2	0.58479	0.0760665	0.0655934	Cluster_18	Cluster_11
AMIGO2	0.58479	0.0760665	0.0655934	Cluster_19	Cluster_11
AMIGO2	0.58479	0.0760665	0.0655934	Cluster_9	Cluster_11
CD320	0.588402	0.0749337	0.0655712	Cluster_18	Cluster_11
CD320	0.588402	0.0749337	0.0655712	Cluster_19	Cluster_11
NCAM1	0.59441	0.059318	0.0655287	Cluster_6	Cluster_8
NCAM1	0.59441	0.059318	0.0655287	Cluster_1	Cluster_8
NCAM1	0.59441	0.059318	0.0655287	Cluster_5	Cluster_8
NCAM1	0.59441	0.059318	0.0655287	Cluster_18	Cluster_8
NCAM1	0.59441	0.059318	0.0655287	Cluster_19	Cluster_8
PDGFC	0.586115	0.0778858	0.065471	Cluster_19	Cluster_11
PDGFC	0.586115	0.0778858	0.065471	Cluster_9	Cluster_11
DCHS1	0.585306	0.0759888	0.0654675	Cluster_18	Cluster_11
DCHS1	0.585306	0.0759888	0.0654675	Cluster_19	Cluster_11
DCHS1	0.585306	0.0759888	0.0654675	Cluster_9	Cluster_11
UCN3	0.594159	0.0589411	0.0654675	Cluster_18	Cluster_8
UCN3	0.594159	0.0589411	0.0654675	Cluster_19	Cluster_8
UCN3	0.594159	0.0589411	0.0654675	Cluster_9	Cluster_8
CD28	0.559503	0.107353	0.0653892	Cluster_11	Cluster_17
CD28	0.559503	0.107353	0.0653892	Cluster_18	Cluster_17
CD28	0.559503	0.107353	0.0653892	Cluster_19	Cluster_17
AGRN	0.588351	0.0729521	0.0653857	Cluster_18	Cluster_11
AGRN	0.588351	0.0729521	0.0653857	Cluster_19	Cluster_11
AGRN	0.588351	0.0729521	0.0653857	Cluster_9	Cluster_11
TGFB3	0.558347	0.108465	0.0653104	Cluster_18	Cluster_17
TGFB3	0.558347	0.108465	0.0653104	Cluster_19	Cluster_17
TGFB3	0.558347	0.108465	0.0653104	Cluster_9	Cluster_17
TNF	0.552104	0.106869	0.0653069	Cluster_15	Cluster_17
TNF	0.552104	0.106869	0.0653069	Cluster_18	Cluster_17
TNF	0.552104	0.106869	0.0653069	Cluster_19	Cluster_17
TNF	0.552104	0.106869	0.0653069	Cluster_9	Cluster_17
MST1	0.588012	0.0606744	0.0652719	Cluster_18	Cluster_8
MST1	0.588012	0.0606744	0.0652719	Cluster_19	Cluster_8
MST1	0.588012	0.0606744	0.0652719	Cluster_9	Cluster_8
MST1	0.588012	0.0606744	0.0652719	Cluster_15	Cluster_8
CXCL16	0.59205	0.0601664	0.0651768	Cluster_17	Cluster_8
CXCL16	0.59205	0.0601664	0.0651768	Cluster_19	Cluster_8
CXCL16	0.59205	0.0601664	0.0651768	Cluster_9	Cluster_8
TNFSF4	0.556817	0.107599	0.0651107	Cluster_18	Cluster_17
TNFSF4	0.556817	0.107599	0.0651107	Cluster_19	Cluster_17
TNFSF4	0.556817	0.107599	0.0651107	Cluster_9	Cluster_17
ANGPT2	0.595455	0.059336	0.065088	Cluster_18	Cluster_8
ANGPT2	0.595455	0.059336	0.065088	Cluster_19	Cluster_8
ANGPT2	0.595455	0.059336	0.065088	Cluster_9	Cluster_8
CD40	0.55768	0.107603	0.0650571	Cluster_15	Cluster_17
CD40	0.55768	0.107603	0.0650571	Cluster_19	Cluster_17
CD40	0.55768	0.107603	0.0650571	Cluster_6	Cluster_17
CD40	0.55768	0.107603	0.0650571	Cluster_9	Cluster_17
SPP1	0.546764	0.107613	0.0649961	Cluster_11	Cluster_17
SPP1	0.546764	0.107613	0.0649961	Cluster_15	Cluster_17
SPP1	0.546764	0.107613	0.0649961	Cluster_16	Cluster_17
SPP1	0.546764	0.107613	0.0649961	Cluster_17	Cluster_17
SPP1	0.546764	0.107613	0.0649961	Cluster_19	Cluster_17
SPP1	0.546764	0.107613	0.0649961	Cluster_9	Cluster_17
PGF	0.555492	0.108984	0.0649618	Cluster_18	Cluster_17
PGF	0.555492	0.108984	0.0649618	Cluster_19	Cluster_17
PGF	0.555492	0.108984	0.0649618	Cluster_9	Cluster_17
CXCL3	0.591101	0.0592181	0.0648714	Cluster_19	Cluster_8
CXCL3	0.591101	0.0592181	0.0648714	Cluster_9	Cluster_8
CXCL3	0.591101	0.0592181	0.0648714	Cluster_11	Cluster_8
CXCL3	0.591101	0.0592181	0.0648714	Cluster_16	Cluster_8
ICAM3	0.581547	0.076171	0.064863	Cluster_11	Cluster_11
ICAM3	0.581547	0.076171	0.064863	Cluster_16	Cluster_11
ICAM3	0.581547	0.076171	0.064863	Cluster_17	Cluster_11
SERPINA1	0.580197	0.0772073	0.0647044	Cluster_16	Cluster_11
SERPINA1	0.580197	0.0772073	0.0647044	Cluster_17	Cluster_11
SERPINA1	0.580197	0.0772073	0.0647044	Cluster_19	Cluster_11
SERPINA1	0.580197	0.0772073	0.0647044	Cluster_9	Cluster_11
ALOX5AP	0.577185	0.074732	0.0646568	Cluster_17	Cluster_11
ALOX5AP	0.577185	0.074732	0.0646568	Cluster_19	Cluster_11
CCL8	0.561274	0.105493	0.0646428	Cluster_11	Cluster_17
CCL8	0.561274	0.105493	0.0646428	Cluster_19	Cluster_17
CCL8	0.561274	0.105493	0.0646428	Cluster_9	Cluster_17
TGFB3	0.585463	0.0578783	0.0646113	Cluster_18	Cluster_8
TGFB3	0.585463	0.0578783	0.0646113	Cluster_19	Cluster_8
TGFB3	0.585463	0.0578783	0.0646113	Cluster_9	Cluster_8
IL18	0.56143	0.106921	0.0646069	Cluster_17	Cluster_17
IL18	0.56143	0.106921	0.0646069	Cluster_19	Cluster_17
PLAU	0.565026	0.13016	0.0645983	Cluster_15	Cluster_16
PLAU	0.565026	0.13016	0.0645983	Cluster_19	Cluster_16
PLAU	0.565026	0.13016	0.0645983	Cluster_9	Cluster_16
TNFSF13B	0.581405	0.0587198	0.0645678	Cluster_19	Cluster_8
TNFSF13B	0.581405	0.0587198	0.0645678	Cluster_17	Cluster_8
ITGAM	0.600086	0.0598745	0.064481	Cluster_11	Cluster_8
ITGAM	0.600086	0.0598745	0.064481	Cluster_16	Cluster_8
ITGAM	0.600086	0.0598745	0.064481	Cluster_17	Cluster_8
ITGAM	0.600086	0.0598745	0.064481	Cluster_6	Cluster_8
ITGAM	0.600086	0.0598745	0.064481	Cluster_19	Cluster_8
IL4	0.570301	0.0479979	0.0644425	Cluster_1	Cluster_6
IL4	0.570301	0.0479979	0.0644425	Cluster_18	Cluster_6
IL4	0.570301	0.0479979	0.0644425	Cluster_19	Cluster_6
ADAM9	0.580336	0.0779091	0.0644422	Cluster_11	Cluster_11
ADAM9	0.580336	0.0779091	0.0644422	Cluster_19	Cluster_11
ADAM9	0.580336	0.0779091	0.0644422	Cluster_8	Cluster_11
ADAM9	0.580336	0.0779091	0.0644422	Cluster_9	Cluster_11
GPI	0.58546	0.0759279	0.064352	Cluster_16	Cluster_11
GPI	0.58546	0.0759279	0.064352	Cluster_17	Cluster_11
GPI	0.58546	0.0759279	0.064352	Cluster_18	Cluster_11
GPI	0.58546	0.0759279	0.064352	Cluster_19	Cluster_11
NRG1	0.591299	0.0612042	0.0642383	Cluster_18	Cluster_8
NRG1	0.591299	0.0612042	0.0642383	Cluster_19	Cluster_8
NRG1	0.591299	0.0612042	0.0642383	Cluster_9	Cluster_8
C3	0.592008	0.0589152	0.0641669	Cluster_19	Cluster_8
C3	0.592008	0.0589152	0.0641669	Cluster_9	Cluster_8
C3	0.592008	0.0589152	0.0641669	Cluster_11	Cluster_8
C3	0.592008	0.0589152	0.0641669	Cluster_16	Cluster_8
GDF11	0.593154	0.0586228	0.0641144	Cluster_18	Cluster_8
GDF11	0.593154	0.0586228	0.0641144	Cluster_19	Cluster_8
GDF11	0.593154	0.0586228	0.0641144	Cluster_9	Cluster_8
LTB	0.559269	0.130059	0.0640936	Cluster_11	Cluster_16
LTB	0.559269	0.130059	0.0640936	Cluster_16	Cluster_16
CCL20	0.592889	0.0597733	0.064074	Cluster_18	Cluster_8
CCL20	0.592889	0.0597733	0.064074	Cluster_19	Cluster_8
CCL20	0.592889	0.0597733	0.064074	Cluster_9	Cluster_8
EFNA3	0.595489	0.0583675	0.0640502	Cluster_18	Cluster_8
EFNA3	0.595489	0.0583675	0.0640502	Cluster_19	Cluster_8
EFNA3	0.595489	0.0583675	0.0640502	Cluster_9	Cluster_8
ASIP	0.574904	0.0745959	0.0639366	Cluster_16	Cluster_11
ASIP	0.574904	0.0745959	0.0639366	Cluster_19	Cluster_11
ASIP	0.574904	0.0745959	0.0639366	Cluster_9	Cluster_11
PLXNB2	0.594117	0.0592456	0.0637783	Cluster_19	Cluster_8
PLXNB2	0.594117	0.0592456	0.0637783	Cluster_9	Cluster_8
NCAM1	0.558801	0.107234	0.0636627	Cluster_18	Cluster_17
NCAM1	0.558801	0.107234	0.0636627	Cluster_19	Cluster_17
NCAM1	0.558801	0.107234	0.0636627	Cluster_1	Cluster_17
NCAM1	0.558801	0.107234	0.0636627	Cluster_5	Cluster_17
NCAM1	0.558801	0.107234	0.0636627	Cluster_6	Cluster_17
SCT	0.582171	0.0589278	0.0635211	Cluster_16	Cluster_8
SCT	0.582171	0.0589278	0.0635211	Cluster_1	Cluster_8
SCT	0.582171	0.0589278	0.0635211	Cluster_18	Cluster_8
SCT	0.582171	0.0589278	0.0635211	Cluster_19	Cluster_8
SCT	0.582171	0.0589278	0.0635211	Cluster_9	Cluster_8
MANF	0.55889	0.130383	0.0634493	Cluster_19	Cluster_16
NEGR1	0.585954	0.0736154	0.0633895	Cluster_18	Cluster_11
NEGR1	0.585954	0.0736154	0.0633895	Cluster_19	Cluster_11
NEGR1	0.585954	0.0736154	0.0633895	Cluster_9	Cluster_11
A2M	0.595511	0.0593002	0.0633718	Cluster_11	Cluster_8
A2M	0.595511	0.0593002	0.0633718	Cluster_16	Cluster_8
A2M	0.595511	0.0593002	0.0633718	Cluster_17	Cluster_8
A2M	0.595511	0.0593002	0.0633718	Cluster_19	Cluster_8
A2M	0.595511	0.0593002	0.0633718	Cluster_9	Cluster_8
HEBP1	0.579166	0.0593255	0.0630866	Cluster_19	Cluster_8
HEBP1	0.579166	0.0593255	0.0630866	Cluster_9	Cluster_8
CCL3L3	0.552777	0.105745	0.0630751	Cluster_10	Cluster_17
CCL3L3	0.552777	0.105745	0.0630751	Cluster_11	Cluster_17
[truncated: 9,915 more rows]

## Sheet: Fig 5c
n_ligand_interactions	pearson	Sender	Target	color	color2
2	0.0149419	Cluster_0	Cluster_5	#553c93	#553c93
4	0.00952207	Cluster_0	Cluster_3	#553c93	#553c93
7	0.490782	Cluster_0	Cluster_11	#553c93	#553c93
7	0.0445787	Cluster_0	Cluster_2	#553c93	#553c93
7	0.0531496	Cluster_0	Cluster_4	#553c93	#553c93
7	0.583051	Cluster_0	Cluster_16	#553c93	#553c93
5	0.0260768	Cluster_0	Cluster_7	#553c93	#553c93
5	0.0577733	Cluster_0	Cluster_1	#553c93	#553c93
7	0.346135	Cluster_0	Cluster_17	#553c93	#553c93
4	0.0341802	Cluster_0	Cluster_0	#553c93	#553c93
7	0.179367	Cluster_0	Cluster_12	#553c93	#553c93
7	0.233735	Cluster_0	Cluster_14	#553c93	#553c93
7	0.167659	Cluster_0	Cluster_6	#553c93	#553c93
3	0.0275849	Cluster_0	Cluster_15	#553c93	#553c93
7	0.346332	Cluster_0	Cluster_8	#553c93	#553c93
2	0.0333696	Cluster_10	Cluster_5	#2b58a3	#2b58a3
3	0.0327235	Cluster_10	Cluster_3	#2b58a3	#2b58a3
4	0.338423	Cluster_10	Cluster_11	#2b58a3	#2b58a3
4	0.0677079	Cluster_10	Cluster_2	#2b58a3	#2b58a3
4	0.058681	Cluster_10	Cluster_4	#2b58a3	#2b58a3
4	0.408554	Cluster_10	Cluster_16	#2b58a3	#2b58a3
3	0.0307842	Cluster_10	Cluster_7	#2b58a3	#2b58a3
4	0.0895777	Cluster_10	Cluster_1	#2b58a3	#2b58a3
4	0.270616	Cluster_10	Cluster_17	#2b58a3	#2b58a3
4	0.0495504	Cluster_10	Cluster_0	#2b58a3	#2b58a3
4	0.129737	Cluster_10	Cluster_12	#2b58a3	#2b58a3
4	0.182486	Cluster_10	Cluster_14	#2b58a3	#2b58a3
4	0.161731	Cluster_10	Cluster_6	#2b58a3	#2b58a3
4	0.0402101	Cluster_10	Cluster_15	#2b58a3	#2b58a3
4	0.198032	Cluster_10	Cluster_8	#2b58a3	#2b58a3
2	0.0099104	Cluster_10	Cluster_10	#2b58a3	#2b58a3
16	0.261962	Cluster_11	Cluster_5	#e7772b	#e7772b
20	0.266933	Cluster_11	Cluster_3	#e7772b	#e7772b
36	2.7356	Cluster_11	Cluster_11	#e7772b	#e7772b
35	0.363697	Cluster_11	Cluster_2	#e7772b	#e7772b
35	0.419744	Cluster_11	Cluster_4	#e7772b	#e7772b
36	3.09537	Cluster_11	Cluster_16	#e7772b	#e7772b
27	0.211324	Cluster_11	Cluster_7	#e7772b	#e7772b
34	0.586619	Cluster_11	Cluster_1	#e7772b	#e7772b
36	1.93555	Cluster_11	Cluster_17	#e7772b	#e7772b
26	0.211201	Cluster_11	Cluster_0	#e7772b	#e7772b
36	0.893001	Cluster_11	Cluster_12	#e7772b	#e7772b
36	1.22188	Cluster_11	Cluster_14	#e7772b	#e7772b
35	0.906446	Cluster_11	Cluster_6	#e7772b	#e7772b
21	0.20013	Cluster_11	Cluster_15	#e7772b	#e7772b
36	1.86618	Cluster_11	Cluster_8	#e7772b	#e7772b
9	0.146145	Cluster_11	Cluster_10	#e7772b	#e7772b
1	0.0110361	Cluster_12	Cluster_5	#882865	#882865
1	0.000339695	Cluster_12	Cluster_3	#882865	#882865
3	0.15915	Cluster_12	Cluster_11	#882865	#882865
3	0.0268817	Cluster_12	Cluster_2	#882865	#882865
2	0.0120662	Cluster_12	Cluster_4	#882865	#882865
3	0.204131	Cluster_12	Cluster_16	#882865	#882865
3	0.0288754	Cluster_12	Cluster_7	#882865	#882865
2	0.0206483	Cluster_12	Cluster_1	#882865	#882865
3	0.116006	Cluster_12	Cluster_17	#882865	#882865
1	0.0203087	Cluster_12	Cluster_0	#882865	#882865
3	0.0851701	Cluster_12	Cluster_12	#882865	#882865
3	0.0899724	Cluster_12	Cluster_14	#882865	#882865
3	0.0651471	Cluster_12	Cluster_6	#882865	#882865
2	0.0386433	Cluster_12	Cluster_15	#882865	#882865
3	0.100695	Cluster_12	Cluster_8	#882865	#882865
4	0.0389062	Cluster_14	Cluster_5	#330066	#330066
5	0.0312965	Cluster_14	Cluster_3	#330066	#330066
7	0.399246	Cluster_14	Cluster_11	#330066	#330066
6	0.0530087	Cluster_14	Cluster_2	#330066	#330066
5	0.0291621	Cluster_14	Cluster_4	#330066	#330066
7	0.500403	Cluster_14	Cluster_16	#330066	#330066
4	0.0334556	Cluster_14	Cluster_7	#330066	#330066
6	0.0785994	Cluster_14	Cluster_1	#330066	#330066
7	0.283944	Cluster_14	Cluster_17	#330066	#330066
4	0.0516537	Cluster_14	Cluster_0	#330066	#330066
6	0.128875	Cluster_14	Cluster_12	#330066	#330066
7	0.178862	Cluster_14	Cluster_14	#330066	#330066
7	0.169093	Cluster_14	Cluster_6	#330066	#330066
6	0.062085	Cluster_14	Cluster_15	#330066	#330066
7	0.260523	Cluster_14	Cluster_8	#330066	#330066
1	0.00290924	Cluster_14	Cluster_10	#330066	#330066
15	0.124589	Cluster_15	Cluster_5	#009999	#009999
17	0.136343	Cluster_15	Cluster_3	#009999	#009999
32	2.20411	Cluster_15	Cluster_11	#009999	#009999
27	0.225099	Cluster_15	Cluster_2	#009999	#009999
27	0.238711	Cluster_15	Cluster_4	#009999	#009999
32	2.62681	Cluster_15	Cluster_16	#009999	#009999
20	0.123495	Cluster_15	Cluster_7	#009999	#009999
29	0.367769	Cluster_15	Cluster_1	#009999	#009999
32	1.58595	Cluster_15	Cluster_17	#009999	#009999
20	0.145592	Cluster_15	Cluster_0	#009999	#009999
31	0.694791	Cluster_15	Cluster_12	#009999	#009999
31	0.935499	Cluster_15	Cluster_14	#009999	#009999
32	0.762861	Cluster_15	Cluster_6	#009999	#009999
17	0.172598	Cluster_15	Cluster_15	#009999	#009999
32	1.43907	Cluster_15	Cluster_8	#009999	#009999
7	0.0630309	Cluster_15	Cluster_10	#009999	#009999
19	0.269453	Cluster_16	Cluster_5	#e92925	#e92925
27	0.292097	Cluster_16	Cluster_3	#e92925	#e92925
51	3.75226	Cluster_16	Cluster_11	#e92925	#e92925
49	0.438678	Cluster_16	Cluster_2	#e92925	#e92925
50	0.526307	Cluster_16	Cluster_4	#e92925	#e92925
51	4.24667	Cluster_16	Cluster_16	#e92925	#e92925
37	0.238439	Cluster_16	Cluster_7	#e92925	#e92925
46	0.671544	Cluster_16	Cluster_1	#e92925	#e92925
51	2.6161	Cluster_16	Cluster_17	#e92925	#e92925
30	0.217527	Cluster_16	Cluster_0	#e92925	#e92925
50	1.19406	Cluster_16	Cluster_12	#e92925	#e92925
51	1.63983	Cluster_16	Cluster_14	#e92925	#e92925
50	1.11555	Cluster_16	Cluster_6	#e92925	#e92925
23	0.193486	Cluster_16	Cluster_15	#e92925	#e92925
51	2.65112	Cluster_16	Cluster_8	#e92925	#e92925
9	0.167976	Cluster_16	Cluster_10	#e92925	#e92925
1	0.0232391	Cluster_16	Cluster_9	#e92925	#e92925
1	0.0112615	Cluster_16	Cluster_19	#e92925	#e92925
13	0.16239	Cluster_17	Cluster_5	#BFE890	#BFE890
17	0.189705	Cluster_17	Cluster_3	#BFE890	#BFE890
30	2.25611	Cluster_17	Cluster_11	#BFE890	#BFE890
28	0.269832	Cluster_17	Cluster_2	#BFE890	#BFE890
28	0.317882	Cluster_17	Cluster_4	#BFE890	#BFE890
30	2.56985	Cluster_17	Cluster_16	#BFE890	#BFE890
21	0.13226	Cluster_17	Cluster_7	#BFE890	#BFE890
28	0.433482	Cluster_17	Cluster_1	#BFE890	#BFE890
30	1.61679	Cluster_17	Cluster_17	#BFE890	#BFE890
23	0.176236	Cluster_17	Cluster_0	#BFE890	#BFE890
30	0.688427	Cluster_17	Cluster_12	#BFE890	#BFE890
30	1.02474	Cluster_17	Cluster_14	#BFE890	#BFE890
30	0.743147	Cluster_17	Cluster_6	#BFE890	#BFE890
18	0.168781	Cluster_17	Cluster_15	#BFE890	#BFE890
30	1.58886	Cluster_17	Cluster_8	#BFE890	#BFE890
8	0.103926	Cluster_17	Cluster_10	#BFE890	#BFE890
1	0.0232391	Cluster_17	Cluster_9	#BFE890	#BFE890
1	0.0112615	Cluster_17	Cluster_19	#BFE890	#BFE890
65	0.572049	Cluster_18	Cluster_5	#4F7942	#4F7942
90	0.763145	Cluster_18	Cluster_3	#4F7942	#4F7942
206	14.8434	Cluster_18	Cluster_11	#4F7942	#4F7942
183	1.53844	Cluster_18	Cluster_2	#4F7942	#4F7942
197	1.91951	Cluster_18	Cluster_4	#4F7942	#4F7942
206	16.9717	Cluster_18	Cluster_16	#4F7942	#4F7942
157	0.899185	Cluster_18	Cluster_7	#4F7942	#4F7942
177	2.40011	Cluster_18	Cluster_1	#4F7942	#4F7942
206	10.3676	Cluster_18	Cluster_17	#4F7942	#4F7942
137	0.886963	Cluster_18	Cluster_0	#4F7942	#4F7942
205	4.91089	Cluster_18	Cluster_12	#4F7942	#4F7942
202	6.49182	Cluster_18	Cluster_14	#4F7942	#4F7942
199	4.4988	Cluster_18	Cluster_6	#4F7942	#4F7942
71	0.617168	Cluster_18	Cluster_15	#4F7942	#4F7942
205	10.9232	Cluster_18	Cluster_8	#4F7942	#4F7942
21	0.358763	Cluster_18	Cluster_10	#4F7942	#4F7942
93	0.978114	Cluster_19	Cluster_5	#000000	#000000
121	1.13716	Cluster_19	Cluster_3	#000000	#000000
267	19.3699	Cluster_19	Cluster_11	#000000	#000000
240	2.10894	Cluster_19	Cluster_2	#000000	#000000
255	2.54922	Cluster_19	Cluster_4	#000000	#000000
267	22.1552	Cluster_19	Cluster_16	#000000	#000000
194	1.21463	Cluster_19	Cluster_7	#000000	#000000
226	3.21952	Cluster_19	Cluster_1	#000000	#000000
267	13.5981	Cluster_19	Cluster_17	#000000	#000000
182	1.25576	Cluster_19	Cluster_0	#000000	#000000
264	6.34603	Cluster_19	Cluster_12	#000000	#000000
264	8.41713	Cluster_19	Cluster_14	#000000	#000000
258	5.97564	Cluster_19	Cluster_6	#000000	#000000
104	0.915241	Cluster_19	Cluster_15	#000000	#000000
265	14.0063	Cluster_19	Cluster_8	#000000	#000000
38	0.574461	Cluster_19	Cluster_10	#000000	#000000
1	0.023239	Cluster_19	Cluster_9	#000000	#000000
1	0.0112615	Cluster_19	Cluster_19	#000000	#000000
15	0.156533	Cluster_1	Cluster_5	#87CEFA	#87CEFA
17	0.16545	Cluster_1	Cluster_3	#87CEFA	#87CEFA
25	1.9672	Cluster_1	Cluster_11	#87CEFA	#87CEFA
23	0.277244	Cluster_1	Cluster_2	#87CEFA	#87CEFA
24	0.293529	Cluster_1	Cluster_4	#87CEFA	#87CEFA
25	2.19173	Cluster_1	Cluster_16	#87CEFA	#87CEFA
19	0.167477	Cluster_1	Cluster_7	#87CEFA	#87CEFA
22	0.41519	Cluster_1	Cluster_1	#87CEFA	#87CEFA
25	1.37799	Cluster_1	Cluster_17	#87CEFA	#87CEFA
21	0.201788	Cluster_1	Cluster_0	#87CEFA	#87CEFA
24	0.665747	Cluster_1	Cluster_12	#87CEFA	#87CEFA
25	0.936165	Cluster_1	Cluster_14	#87CEFA	#87CEFA
25	0.728654	Cluster_1	Cluster_6	#87CEFA	#87CEFA
16	0.18713	Cluster_1	Cluster_15	#87CEFA	#87CEFA
25	1.33496	Cluster_1	Cluster_8	#87CEFA	#87CEFA
6	0.0777061	Cluster_1	Cluster_10	#87CEFA	#87CEFA
1	0.00142046	Cluster_2	Cluster_3	#000080	#000080
3	0.222115	Cluster_2	Cluster_11	#000080	#000080
3	0.0129728	Cluster_2	Cluster_2	#000080	#000080
3	0.0230936	Cluster_2	Cluster_4	#000080	#000080
3	0.251688	Cluster_2	Cluster_16	#000080	#000080
1	0.00564559	Cluster_2	Cluster_7	#000080	#000080
2	0.0150719	Cluster_2	Cluster_1	#000080	#000080
3	0.143145	Cluster_2	Cluster_17	#000080	#000080
1	0.00410141	Cluster_2	Cluster_0	#000080	#000080
3	0.0680069	Cluster_2	Cluster_12	#000080	#000080
3	0.0807479	Cluster_2	Cluster_14	#000080	#000080
3	0.0512151	Cluster_2	Cluster_6	#000080	#000080
3	0.160556	Cluster_2	Cluster_8	#000080	#000080
12	0.124057	Cluster_3	Cluster_5	#4AA4DE	#4AA4DE
13	0.131807	Cluster_3	Cluster_3	#4AA4DE	#4AA4DE
20	1.52661	Cluster_3	Cluster_11	#4AA4DE	#4AA4DE
18	0.237165	Cluster_3	Cluster_2	#4AA4DE	#4AA4DE
19	0.227222	Cluster_3	Cluster_4	#4AA4DE	#4AA4DE
20	1.73082	Cluster_3	Cluster_16	#4AA4DE	#4AA4DE
15	0.145614	Cluster_3	Cluster_7	#4AA4DE	#4AA4DE
17	0.312507	Cluster_3	Cluster_1	#4AA4DE	#4AA4DE
20	1.08018	Cluster_3	Cluster_17	#4AA4DE	#4AA4DE
17	0.161307	Cluster_3	Cluster_0	#4AA4DE	#4AA4DE
19	0.517705	Cluster_3	Cluster_12	#4AA4DE	#4AA4DE
20	0.723517	Cluster_3	Cluster_14	#4AA4DE	#4AA4DE
20	0.572114	Cluster_3	Cluster_6	#4AA4DE	#4AA4DE
13	0.148909	Cluster_3	Cluster_15	#4AA4DE	#4AA4DE
20	0.989344	Cluster_3	Cluster_8	#4AA4DE	#4AA4DE
5	0.0557314	Cluster_3	Cluster_10	#4AA4DE	#4AA4DE
1	0.00142046	Cluster_4	Cluster_3	#4B0082	#4B0082
4	0.273434	Cluster_4	Cluster_11	#4B0082	#4B0082
4	0.0180076	Cluster_4	Cluster_2	#4B0082	#4B0082
4	0.0315717	Cluster_4	Cluster_4	#4B0082	#4B0082
4	0.322113	Cluster_4	Cluster_16	#4B0082	#4B0082
2	0.00959533	Cluster_4	Cluster_7	#4B0082	#4B0082
2	0.0150719	Cluster_4	Cluster_1	#4B0082	#4B0082
4	0.184917	Cluster_4	Cluster_17	#4B0082	#4B0082
1	0.00410141	Cluster_4	Cluster_0	#4B0082	#4B0082
4	0.0870808	Cluster_4	Cluster_12	#4B0082	#4B0082
4	0.0993499	Cluster_4	Cluster_14	#4B0082	#4B0082
4	0.0594479	Cluster_4	Cluster_6	#4B0082	#4B0082
4	0.192463	Cluster_4	Cluster_8	#4B0082	#4B0082
12	0.125471	Cluster_5	Cluster_5	#3686D3	#3686D3
12	0.133137	Cluster_5	Cluster_3	#3686D3	#3686D3
18	1.37011	Cluster_5	Cluster_11	#3686D3	#3686D3
16	0.220881	Cluster_5	Cluster_2	#3686D3	#3686D3
17	0.208007	Cluster_5	Cluster_4	#3686D3	#3686D3
18	1.54716	Cluster_5	Cluster_16	#3686D3	#3686D3
14	0.145039	Cluster_5	Cluster_7	#3686D3	#3686D3
15	0.288621	Cluster_5	Cluster_1	#3686D3	#3686D3
18	0.966005	Cluster_5	Cluster_17	#3686D3	#3686D3
15	0.156488	Cluster_5	Cluster_0	#3686D3	#3686D3
17	0.480925	Cluster_5	Cluster_12	#3686D3	#3686D3
18	0.67089	Cluster_5	Cluster_14	#3686D3	#3686D3
18	0.524013	Cluster_5	Cluster_6	#3686D3	#3686D3
12	0.146472	Cluster_5	Cluster_15	#3686D3	#3686D3
18	0.855668	Cluster_5	Cluster_8	#3686D3	#3686D3
5	0.0557314	Cluster_5	Cluster_10	#3686D3	#3686D3
9	0.0603267	Cluster_6	Cluster_5	#2F9DA7	#2F9DA7
10	0.0725648	Cluster_6	Cluster_3	#2F9DA7	#2F9DA7
16	1.16658	Cluster_6	Cluster_11	#2F9DA7	#2F9DA7
16	0.135753	Cluster_6	Cluster_2	#2F9DA7	#2F9DA7
16	0.140534	Cluster_6	Cluster_4	#2F9DA7	#2F9DA7
16	1.36611	Cluster_6	Cluster_16	#2F9DA7	#2F9DA7
10	0.0737657	Cluster_6	Cluster_7	#2F9DA7	#2F9DA7
13	0.204675	Cluster_6	Cluster_1	#2F9DA7	#2F9DA7
16	0.811396	Cluster_6	Cluster_17	#2F9DA7	#2F9DA7
13	0.106076	Cluster_6	Cluster_0	#2F9DA7	#2F9DA7
15	0.400937	Cluster_6	Cluster_12	#2F9DA7	#2F9DA7
16	0.551739	Cluster_6	Cluster_14	#2F9DA7	#2F9DA7
16	0.416518	Cluster_6	Cluster_6	#2F9DA7	#2F9DA7
10	0.0690906	Cluster_6	Cluster_15	#2F9DA7	#2F9DA7
16	0.765269	Cluster_6	Cluster_8	#2F9DA7	#2F9DA7
1	0.00628698	Cluster_6	Cluster_10	#2F9DA7	#2F9DA7
1	0.0607017	Cluster_7	Cluster_11	#4545E2	#4545E2
1	0.00533911	Cluster_7	Cluster_2	#4545E2	#4545E2
1	0.00663796	Cluster_7	Cluster_4	#4545E2	#4545E2
1	0.0703455	Cluster_7	Cluster_16	#4545E2	#4545E2
1	0.00564559	Cluster_7	Cluster_7	#4545E2	#4545E2
1	0.0382914	Cluster_7	Cluster_17	#4545E2	#4545E2
1	0.027324	Cluster_7	Cluster_12	#4545E2	#4545E2
1	0.0282966	Cluster_7	Cluster_14	#4545E2	#4545E2
1	0.0115281	Cluster_7	Cluster_6	#4545E2	#4545E2
1	0.0480454	Cluster_7	Cluster_8	#4545E2	#4545E2
3	0.0949916	Cluster_8	Cluster_5	#e8c124	#e8c124
3	0.0721367	Cluster_8	Cluster_3	#e8c124	#e8c124
9	0.679524	Cluster_8	Cluster_11	#e8c124	#e8c124
9	0.0939919	Cluster_8	Cluster_2	#e8c124	#e8c124
9	0.124872	Cluster_8	Cluster_4	#e8c124	#e8c124
9	0.723004	Cluster_8	Cluster_16	#e8c124	#e8c124
6	0.0526036	Cluster_8	Cluster_7	#e8c124	#e8c124
9	0.133092	Cluster_8	Cluster_1	#e8c124	#e8c124
9	0.452642	Cluster_8	Cluster_17	#e8c124	#e8c124
7	0.0534634	Cluster_8	Cluster_0	#e8c124	#e8c124
9	0.238012	Cluster_8	Cluster_12	#e8c124	#e8c124
9	0.30699	Cluster_8	Cluster_14	#e8c124	#e8c124
9	0.225867	Cluster_8	Cluster_6	#e8c124	#e8c124
5	0.0508201	Cluster_8	Cluster_15	#e8c124	#e8c124
9	0.474356	Cluster_8	Cluster_8	#e8c124	#e8c124
2	0.0402144	Cluster_8	Cluster_10	#e8c124	#e8c124
71	0.70507	Cluster_9	Cluster_5	#82318f	#82318f
94	0.870745	Cluster_9	Cluster_3	#82318f	#82318f
214	15.4913	Cluster_9	Cluster_11	#82318f	#82318f
191	1.6517	Cluster_9	Cluster_2	#82318f	#82318f
204	2.05636	Cluster_9	Cluster_4	#82318f	#82318f
214	17.6544	Cluster_9	Cluster_16	#82318f	#82318f
156	0.950593	Cluster_9	Cluster_7	#82318f	#82318f
184	2.48286	Cluster_9	Cluster_1	#82318f	#82318f
214	10.7897	Cluster_9	Cluster_17	#82318f	#82318f
144	0.882542	Cluster_9	Cluster_0	#82318f	#82318f
212	5.11382	Cluster_9	Cluster_12	#82318f	#82318f
211	6.64239	Cluster_9	Cluster_14	#82318f	#82318f
207	4.61226	Cluster_9	Cluster_6	#82318f	#82318f
77	0.629045	Cluster_9	Cluster_15	#82318f	#82318f
211	11.3819	Cluster_9	Cluster_8	#82318f	#82318f
30	0.457881	Cluster_9	Cluster_10	#82318f	#82318f
1	0.023239	Cluster_9	Cluster_9	#82318f	#82318f
1	0.0112615	Cluster_9	Cluster_19	#82318f	#82318f
NA	NA	Cluster_0	NA	#553c93	#553c93
NA	NA	Cluster_10	NA	#2b58a3	#2b58a3
NA	NA	Cluster_11	NA	#e7772b	#e7772b
NA	NA	Cluster_12	NA	#882865	#882865
NA	NA	Cluster_14	NA	#330066	#330066
NA	NA	Cluster_15	NA	#009999	#009999
NA	NA	Cluster_16	NA	#e92925	#e92925
NA	NA	Cluster_17	NA	#BFE890	#BFE890
NA	NA	Cluster_18	NA	#4F7942	#4F7942
NA	NA	Cluster_19	NA	#000000	#000000
NA	NA	Cluster_1	NA	#87CEFA	#87CEFA
NA	NA	Cluster_2	NA	#000080	#000080
NA	NA	Cluster_3	NA	#4AA4DE	#4AA4DE
NA	NA	Cluster_4	NA	#4B0082	#4B0082
NA	NA	Cluster_5	NA	#3686D3	#3686D3
NA	NA	Cluster_6	NA	#2F9DA7	#2F9DA7
NA	NA	Cluster_7	NA	#4545E2	#4545E2
NA	NA	Cluster_8	NA	#e8c124	#e8c124
NA	NA	Cluster_9	NA	#82318f	#82318f

## Sheet: NicheNet_based_centrality
Centrality	Cluster_0	Cluster_5	Cluster_3	Cluster_11	Cluster_2	Cluster_4	Cluster_16	Cluster_7	Cluster_1	Cluster_17	Cluster_12	Cluster_14	Cluster_6	Cluster_15	Cluster_8	Cluster_10	Cluster_9	Cluster_19	Cluster_18
node_degree_all	736	595	724	1427	895	949	1600	705	1158	1349	976	1031	1137	803	1063	202	2640	3311	2527
node_degree_in	650	352	456	953	863	907	953	695	821	953	940	942	928	402	947	144	4	4	0
node_degree_out	86	243	268	474	32	42	647	10	337	396	36	89	209	401	116	58	2636	3307	2527
closeness	3.52715	6.02422	6.14389	4.76965	3.10172	3.33177	6.06379	2.93623	5.935	5.20409	4.5119	7.56474	6.51023	7.26774	3.63919	2.21601	5.61616	5.52894	6.73097
eigenvector centralities	0.069361	0.103086	0.116989	0.851084	0.089508	0.108881	1	0.048422	0.215152	0.612786	0.24471	0.334329	0.277564	0.140234	0.552557	0.039595	0.733204	0.918424	0.702961
K-core Decomposition	689	588	688	899	819	863	899	688	899	899	877	899	899	692	899	202	899	899	899
Kleinberg's hub centrality scores	0.025764	0.070668	0.078868	0.140976	0.011003	0.01377	0.192278	0.003127	0.101432	0.116784	0.008818	0.021332	0.060499	0.114296	0.03428	0.018403	0.798188	1	0.767026
Laplacian Centrality	588616	401086	571108	2082558	847786	947308	2606056	543976	1387462	1866108	999256	1109586	1339288	691662	1176562	88258	7009562	11002012	6418956
Leverage Centrality	-0.43379	-0.4034	-0.34329	-0.076694	-0.3871	-0.36525	-0.000362128	-0.48994	-0.18422	-0.11761	-0.35516	-0.3117	-0.23314	-0.2548	-0.29091	-0.74352	0.434501	0.521416	0.416278
Group Centrality	0.446568	0.48141	0.560743	1.02716	0.498842	0.525782	1.19343	0.381222	0.813594	0.942745	0.539418	0.60257	0.720527	0.679777	0.634347	0.164295	2.74216	3.44884	2.59657
Local Bridging Centrality	0.003049	0.003499	0.002466	0.000681924	0.002243	0.002006	0.000523384	0.003731	0.001061	0.000786	0.001901	0.001611	0.001221	0.001833	0.001484	0.031019	0.000138	8.75e-05	0.000152242

## Sheet: MS_drugs_defined_by_DrugBank
DRUG	DRUG NAME	DRUG DESCRIPTION	SEARCH TERM	Drug targets in PPIN
DB00060	Interferon beta-1a	A form of recombinant human interferon used to slow disease progression and reduce the frequency of clinical symptoms in patients who have relapsing multiple sclerosis.	Relapsing Remitting Multiple Sclerosis (RRMS)	x
DB00068	Interferon beta-1b	A form of recombinant human interferon used to slow the progression of relapsing multiple sclerosis and to reduce the frequency of clinical symptoms.	Relapsing Remitting Multiple Sclerosis (RRMS)	x
DB00087	Alemtuzumab	A monoclonal anti-CD52 antibody used in the treatment of B-cell chronic lymphocytic leukemia and relapsing forms of multiple sclerosis.	Relapsing Remitting Multiple Sclerosis (RRMS)	x
DB00108	Natalizumab	A monoclonal anti-integrin antibody which binds to the alpha 4 subunit of integrins to prevent migration of immune cells, and is used to treat Crohn's disease or multiple sclerosis.	Relapsing Remitting Multiple Sclerosis (RRMS)	x
DB00111	Daclizumab	A monoclonal anti-CD25 antibody that blocks the interleukin-2 receptor which is used to treat relapsing forms of multiple sclerosis.	Relapsing Multiple Sclerosis (RMS)
DB00242	Cladribine	A purine antimetabolite used for the management of relapsing forms of Multiple Sclerosis (MS), used in patients who have not responded to or who were unable to tolerate alternative MS drugs.	Relapsing Multiple Sclerosis (RMS)	x
DB00297	Bupivacaine	A local anesthetic used in a wide variety of superficial and invasive procedures.	Acute Multiple sclerosis	x
DB00443	Betamethasone	A systemic corticosteroid used to relieve inflammation in various conditions, including but not limited to allergic states, dermatologic disorders, gastrointestinal diseases, and hematological disorders.	Multiple sclerosis exacerbation	x
DB00620	Triamcinolone	A glucocorticoid used to treat a wide variety of inflammatory conditions of organ systems and tissues.	Acute Multiple sclerosis	x
DB00635	Prednisone	A corticosteroid used to treat inflammation or immune-mediated reactions and to treat endocrine or neoplastic diseases.	Multiple sclerosis exacerbation	x
DB00860	Prednisolone	A glucocorticoid used to treat adrenocortical insufficiency, inflammatory conditions, and some cancers.	Multiple sclerosis exacerbation	x
DB00959	Methylprednisolone	A corticosteroid used to treat inflammation or immune reactions across a variety of organ systems, endocrine conditions, and neoplastic diseases.	Multiple sclerosis exacerbation	x
DB01204	Mitoxantrone	A chemotherapeutic agent used for the treatment of secondary progressive, progressive relapsing, or worsening relapsing-remitting multiple sclerosis.	Relapsing Remitting Multiple Sclerosis (RRMS)	x
DB01204	Mitoxantrone	A chemotherapeutic agent used for the treatment of secondary progressive, progressive relapsing, or worsening relapsing-remitting multiple sclerosis.	Progressive Relapsing Multiple Sclerosis	x
DB01284	Tetracosactide	A diagnostic agent used in the screening of patients presumed to have adrenocortical insufficiency.	Multiple sclerosis exacerbation
DB01285	Corticotropin	A diagnostic agent used in the screening of patients presumed to have adrenocortical insufficiency.	Multiple sclerosis exacerbation	x
DB06650	Ofatumumab	An anti-CD20 antibody used for the treatment of chronic lymphocytic leukemia (CLL) in selected patients with certain treatment histories and responsiveness to anticancer medications.	Relapsing Remitting Multiple Sclerosis (RRMS)	x
DB06650	Ofatumumab	An anti-CD20 antibody used for the treatment of chronic lymphocytic leukemia (CLL) in selected patients with certain treatment histories and responsiveness to anticancer medications.	Relapsing Multiple Sclerosis (RMS)	x
DB08868	Fingolimod	A sphingosine 1-phosphate receptor modulator used to treat patients with the relapsing-remitting form of multiple sclerosis (MS) and studied to manage lung complications of COVID-19.	Active secondary progressive Multiple Sclerosis	x
DB08868	Fingolimod	A sphingosine 1-phosphate receptor modulator used to treat patients with the relapsing-remitting form of multiple sclerosis (MS) and studied to manage lung complications of COVID-19.	Relapsing Remitting Multiple Sclerosis (RRMS)	x
DB08868	Fingolimod	A sphingosine 1-phosphate receptor modulator used to treat patients with the relapsing-remitting form of multiple sclerosis (MS) and studied to manage lung complications of COVID-19.	Relapsing Multiple Sclerosis (RMS)	x
DB11988	Ocrelizumab	A CD20 specific monoclonal antibody used to treat relapsing remitting multiple sclerosis.	Multiple Sclerosis, Primary Progressive	x
DB11988	Ocrelizumab	A CD20 specific monoclonal antibody used to treat relapsing remitting multiple sclerosis.	Relapsing Multiple Sclerosis (RMS)	x
DB12371	Siponimod	A medication used to treat relapsing multiple sclerosis.	Active secondary progressive Multiple Sclerosis	x
DB12371	Siponimod	A medication used to treat relapsing multiple sclerosis.	Relapsing Remitting Multiple Sclerosis (RRMS)	x
DB12371	Siponimod	A medication used to treat relapsing multiple sclerosis.	Relapsing Multiple Sclerosis (RMS)	x
DB12612	Ozanimod	A sphingosine 1-phosphate receptor modulator being studied to treat Multiple Sclerosis (MS) and inflammatory bowel disease (IBD).	Active secondary progressive Multiple Sclerosis
DB12612	Ozanimod	A sphingosine 1-phosphate receptor modulator being studied to treat Multiple Sclerosis (MS) and inflammatory bowel disease (IBD).	Progressive Multiple Sclerosis (PMS)
DB12612	Ozanimod	A sphingosine 1-phosphate receptor modulator being studied to treat Multiple Sclerosis (MS) and inflammatory bowel disease (IBD).	Relapsing Remitting Multiple Sclerosis (RRMS)
DB14631	Prednisolone phosphate	A corticosteroid used to treat inflammation, immune reactions, as well as endocrine or neoplastic conditions.	Multiple sclerosis exacerbation
DB14644	Methylprednisolone hemisuccinate	A water soluble corticosteroid used to treat severe allergic reactions, dermatologic diseases, endocrine disorders, gastrointestinal diseases, hematological disorders, neoplastic diseases, nervous system conditions, ophthalmic diseases, renal diseases, respiratory diseases, and rheumatic disorders.	Multiple sclerosis exacerbation
DB14783	Diroximel fumarate	A drug used for the treatment of relapsing forms of Multiple Sclerosis (MS).	Active secondary progressive Multiple Sclerosis
DB14783	Diroximel fumarate	A drug used for the treatment of relapsing forms of Multiple Sclerosis (MS).	Relapsing Remitting Multiple Sclerosis (RRMS)
DB14783	Diroximel fumarate	A drug used for the treatment of relapsing forms of Multiple Sclerosis (MS).	Relapsing Multiple Sclerosis (RMS)
DB14999	Human interferon beta	A polypeptide drug used in the treatment of relapsing forms of Multiple Sclerosis (MS).	Relapsing Remitting Multiple Sclerosis (RRMS)

## Sheet: clinicaltrials.gov drugs
X.org_study_id.	X.nct_id.	X.brief_title.	X.overall_status.	X.study_first_submitted.	X.phase.	X.intervention_type.	X.intervention_name.	X.mesh_term.
\NEI-47\""	\NCT00000146\""	\Optic Neuritis Treatment Trial (ONTT)\""	\Unknown status\""	\September 23, 1999\""	\Phase 3\""	\Drug / Drug\""	\Methylprednisolone / Prednisone\""	\Multiple Sclerosis / Neuritis / Optic Neuritis / Prednisone / Methylprednisolone / Methylprednisolone Acetate / Methylprednisolone Hemisuccinate / Prednisolone / Prednisolone acetate / Prednisolone hemisuccinate / Prednisolone phosphate\""
\NEI-48\""	\NCT00000147\""	\Longitudinal Optic Neuritis Study (LONS)\""	\Unknown status\""	\September 23, 1999\""	NA	\Drug / Drug\""	\Methylprednisolone / Prednisone\""	\Multiple Sclerosis / Neuritis / Optic Neuritis / Prednisone / Methylprednisolone / Methylprednisolone Acetate / Methylprednisolone Hemisuccinate / Prednisolone / Prednisolone acetate / Prednisolone hemisuccinate / Prednisolone phosphate\""
\P50AT000066-01P1\""	\NCT00010842\""	\Natural Antioxidants in the Treatment of Multiple Sclerosis\""	\Completed\""	\February 2, 2001\""	\Phase 1/Phase 2\""	\Drug / Drug / Drug / Drug\""	\Ginkgo biloba / Alpha-lipoic acid / Vitamin E/Selenium / Essential fatty acids\""	\Multiple Sclerosis / Sclerosis / Vitamin E / Thioctic Acid / Selenium\""
\C-1801\""	\NCT00027300\""	\Safety and Efficacy of Natalizumab in the Treatment of Multiple Sclerosis\""	\Completed\""	\November 30, 2001\""	\Phase 3\""	\Drug / Drug\""	\Natalizumab / Placebo\""	\Multiple Sclerosis / Multiple Sclerosis, Relapsing-Remitting / Sclerosis / Natalizumab\""
\C-1802\""	\NCT00030966\""	\Safety and Efficacy of Natalizumab in Combination With Avonex in the Treatment of Multiple Sclerosis\""	\Completed\""	\February 15, 2002\""	\Phase 3\""	\Drug / Drug\""	\Natalizumab / Placebo\""	\Multiple Sclerosis / Multiple Sclerosis, Relapsing-Remitting / Sclerosis / Natalizumab\""
\IM101-200\""	\NCT00035529\""	\A Study to Evaluate the Preliminary Efficacy Pharmacokinetics and Immunogenicity of BMS-188667 Administered to Subjects With Relapsing-remitting Multiple Sclerosis\""	\Terminated\""	\May 3, 2002\""	\Phase 2\""	\Drug / Drug / Drug\""	\Placebo / BMS 188667 (Abatacept) / BMS 188667 (Abatacept)\""	\Multiple Sclerosis / Multiple Sclerosis, Relapsing-Remitting / Sclerosis / Abatacept\""
\DAIT AMS01\""	\NCT00039988\""	\Treatment of Multiple Sclerosis With Copaxone and Albuterol\""	\Completed\""	\June 18, 2002\""	NA	\Drug / Drug / Drug\""	\Glatiramer acetate / Albuterol / Albuterol placebo\""	\Multiple Sclerosis / Autoimmune Diseases / Sclerosis / Glatiramer Acetate / Albuterol / (T,G)-A-L\""
\H7156\""	\NCT00040482\""	\High Dose Chemo/Radiotherapy and Hematopoietic Stem Cell Transplant for Patients With Multiple Sclerosis\""	\Completed\""	\June 26, 2002\""	\Phase 2\""	\Drug / Drug / Drug / Procedure\""	\Cyclophosphamide / ATG / MESNA / Radiation therapy\""	\Multiple Sclerosis / Sclerosis / Cyclophosphamide\""
\NCRR-M01RR02558-0176\""	\NCT00043264\""	\Antibiotic Treatment Trial Directed Against Chlamydia Pneumonia in Multiple Sclerosis\""	\Completed\""	\August 7, 2002\""	\Phase 2\""	\Drug / Drug\""	\Rifampin / Azithromycin\""	\Pneumonia / Multiple Sclerosis / Sclerosis / Azithromycin / Rifampin\""
\CAMMS223\""	\NCT00050778\""	\A Phase II Study Comparing Low- and High-Dose Alemtuzumab and High-Dose RebifÂ® in Patients With Early, Active Relapsing-Remitting Multiple Sclerosis\""	\Completed\""	\December 19, 2002\""	\Phase 2\""	\Biological / Biological / Biological\""	\Interferon beta-1a / Alemtuzumab 12 mg / Alemtuzumab 24 mg\""	\Multiple Sclerosis / Multiple Sclerosis, Relapsing-Remitting / Sclerosis / Interferons / Interferon-beta / Interferon beta-1a / Alemtuzumab\""
\DAIT ITN020AI\""	\NCT00094172\""	\Atorvastatin (Lipitor) Therapy in Patients With Clinically Isolated Syndrome (CIS) at Risk for Multiple Sclerosis\""	\Completed\""	\October 14, 2004\""	\Phase 2\""	\Drug / Drug\""	\Atorvastatin / Placebo\""	\Multiple Sclerosis / Sclerosis / Atorvastatin\""
\C-1803\""	\NCT00097760\""	\Natalizumab in Combination With Glatiramer Acetate (GA) in Patients With Relapsing-Remitting Multiple Sclerosis\""	\Completed\""	\November 30, 2004\""	\Phase 2\""	\Drug / Drug / Drug\""	\Natalizumab / Natalizumab / Placebo\""	\Multiple Sclerosis / Multiple Sclerosis, Relapsing-Remitting / Sclerosis / Natalizumab\""
\91162\""	\NCT00099502\""	\BEYOND: Betaferon/Betaseron Efficacy Yielding Outcomes of a New Dose in Multiple Sclerosis (MS) Patients\""	\Completed\""	\December 15, 2004\""	\Phase 3\""	\Drug / Drug / Drug\""	\Interferon beta-1b (Betaferon/Betaseron, BAY86-5046) / Interferon beta-1b (Betaferon/Betaseron, BAY86-5046) / Copaxone\""	\Multiple Sclerosis / Multiple Sclerosis, Relapsing-Remitting / Sclerosis / Interferons / Interferon-beta / Glatiramer Acetate / Interferon beta-1b\""
\C-865\""	\NCT00112034\""	\AVONEXÂ® Combination Trial - ACT\\"\""	\Completed\""	\May 27, 2005\""	\Phase 4\""	\Drug / Drug\""	\Methotrexate / IV methylprednisolone\""	\Multiple Sclerosis / Multiple Sclerosis, Relapsing-Remitting / Sclerosis / Methylprednisolone / Methylprednisolone Acetate / Methylprednisolone Hemisuccinate / Prednisolone / Prednisolone acetate / Methotrexate / Prednisolone hemisuccinate / Prednisolone phosphate\""
\K23AT002155-01\""	\NCT00122954\""	\Fish Oil for the Treatment of Depression in Patients With Multiple Sclerosis\""	\Completed\""	\July 20, 2005\""	\Phase 1/Phase 2\""	\Drug / Drug\""	\Fish oil concentrate / Placebo\""	\Multiple Sclerosis / Sclerosis / Depression / Depressive Disorder\""
\EFC6049\""	\NCT00134563\""	\Study of Teriflunomide in Reducing the Frequency of Relapses and Accumulation of Disability in Patients With Multiple Sclerosis\""	\Completed\""	\August 23, 2005\""	\Phase 3\""	\Drug / Drug\""	\Teriflunomide / Placebo (for teriflunomide)\""	\Multiple Sclerosis / Sclerosis / Teriflunomide\""
\ndcnmss2004\""	\NCT00142402\""	\Modafinil in Multiple Sclerosis\""	\Completed\""	\September 1, 2005\""	NA	\Drug\""	\Modafinil\""	\Multiple Sclerosis / Sclerosis / Modafinil\""
\0906E-100925\""	\NCT00146159\""	\Study Evaluating Mitoxantrone in Multiple Sclerosis\""	\Terminated\""	\September 1, 2005\""	\Phase 3\""	\Drug\""	\Mitoxantrone\""	\Neoplasm Metastasis / Multiple Sclerosis / Multiple Sclerosis, Chronic Progressive / Sclerosis / Mitoxantrone\""
\91031\""	\NCT00185211\""	\BENEFIT Study (BetaferonÂ® / BetaseronÂ® in Newly Emerging Multiple Sclerosis for Initial Treatment) and BENEFIT Follow-up Study\""	\Completed\""	\September 9, 2005\""	\Phase 3\""	\Drug / Drug\""	\Interferon beta-1b (Betaseron, BAY86-5046) / Interferon beta-1b (Betaseron, BAY86-5046)\""	\Multiple Sclerosis / Sclerosis / Interferons / Interferon-beta / Interferon beta-1b\""
\BRD/03/10-I-1\""	\NCT00200655\""	\Safety and Efficacy of Pravastatin in Relapsing-remitting Multiple Sclerosis\""	\Completed\""	\September 12, 2005\""	\Phase 3\""	\Drug / Drug\""	\Pravastatin / Placebo\""	\Multiple Sclerosis / Multiple Sclerosis, Relapsing-Remitting / Sclerosis / Pravastatin\""
\NEU - RLZ - 05\""	\NCT00202397\""	\Effect of Riluzole as a Symptomatic Approach in Patients With Chronic Cerebellar Ataxia\""	\Completed\""	\September 12, 2005\""	\Phase 2\""	\Drug / Other\""	\Riluzole / placebo\""	\Multiple Sclerosis / Ataxia / Cerebellar Ataxia / Spinocerebellar Degenerations / Riluzole\""
\9013\""	\NCT00202995\""	\Randomized Study Designed to Look at Disease Progression Using 2 Currently FDA Approved Drugs for the Treatment of RRMS\""	\Terminated\""	\September 13, 2005\""	\Phase 4\""	\Drug / Drug / Drug\""	\Glatiramer Acetate / Betaseron / Rebif\""	\Multiple Sclerosis / Multiple Sclerosis, Relapsing-Remitting / Sclerosis / Glatiramer Acetate / Interferon beta-1b / (T,G)-A-L\""
\GA-9004\""	\NCT00203021\""	\Glatiramer Acetate (CopaxoneÂ®) Study to Follow Participants From the First Original Study for Safety and Effectiveness\""	\Completed\""	\September 12, 2005\""	\Phase 4\""	\Drug\""	\Glatiramer acetate\""	\Multiple Sclerosis / Multiple Sclerosis, Relapsing-Remitting / Sclerosis / Glatiramer Acetate / (T,G)-A-L\""
\TNC GA MS 2004_01\""	\NCT00203047\""	\Assessment Study of Steroid Effect in Relapsing Multiple Sclerosis Subjects Treated With Glatiramer Acetate\""	\Terminated\""	\September 13, 2005\""	\Phase 4\""	\Drug / Drug / Drug\""	\Glatiramer Acetate / Placebo / Prednisone\""	\Multiple Sclerosis / Multiple Sclerosis, Relapsing-Remitting / Sclerosis / Prednisone / Glatiramer Acetate / (T,G)-A-L\""
\GA 9015\""	\NCT00203099\""	\Safety and Efficacy Study of Copaxone Administered in Combination With N-Acetylcysteine\""	\Completed\""	\September 13, 2005\""	\Phase 2\""	\Drug\""	\Glatiramer Acetate, N-Acetylcysteine\""	\Multiple Sclerosis / Sclerosis / Acetylcysteine / Glatiramer Acetate / N-monoacetylcystine / (T,G)-A-L\""
\GA 9014\""	\NCT00203112\""	\Safety and Efficacy Study of Copaxone Administered in Combination With Minocycline\""	\Completed\""	\September 13, 2005\""	\Phase 2\""	\Drug / Drug\""	\glatiramer acetate with minocycline / Glatiramer acetate with placebo\""	\Multiple Sclerosis / Sclerosis / Minocycline / Glatiramer Acetate / (T,G)-A-L\""
\308272\""	\NCT00206635\""	\Betaseron 16-Year Long-Term Follow-Up (LTF) in Patients With Relapsing-Remitting Multiple Sclerosis\""	\Completed\""	\September 9, 2005\""	NA	\Drug\""	\Interferon beta-1b (Betaseron, BAY86-5046)\""	\Multiple Sclerosis / Multiple Sclerosis, Relapsing-Remitting / Sclerosis / Interferons / Interferon-beta / Interferon beta-1b\""
\25643\""	\NCT00213135\""	\A Safety and Efficacy Study of Oral Cladribine in Subjects With Relapsing-remitting Multiple Sclerosis (RRMS)\""	\Completed\""	\September 13, 2005\""	\Phase 3\""	\Drug / Drug / Other\""	\Cladribine 5.25 mg/kg / Cladribine 3.5 mg/kg / Placebo\""	\Multiple Sclerosis / Multiple Sclerosis, Relapsing-Remitting / Sclerosis / Cladribine\""
\981166\""	\NCT00219908\""	\Evaluation of a New Therapeutic Strategy in Early and Active Relapsing-Remitting Multiple Sclerosis\""	\Terminated\""	\September 16, 2005\""	\Phase 2\""	\Drug\""	\Mitoxantrone\""	\Multiple Sclerosis / Multiple Sclerosis, Relapsing-Remitting / Sclerosis / Mitoxantrone\""
\9408-04\""	\NCT00241254\""	\Efficacy of Cyclophosphamide Versus Methylprednisolone in Patients With Secondary Progressive Multiple Sclerosis\""	\Completed\""	\October 17, 2005\""	\Phase 3\""	\Drug / Drug\""	\Cyclophosphamide (drug) / Methylprednisolone (drug)\""	\Multiple Sclerosis / Multiple Sclerosis, Chronic Progressive / Sclerosis / Methylprednisolone / Methylprednisolone Acetate / Methylprednisolone Hemisuccinate / Prednisolone / Prednisolone acetate / Cyclophosphamide / Prednisolone hemisuccinate / Prednisolone phosphate\""
\2003-0547\""	\NCT00242177\""	\Pilot Test of ACTOS in Multiple Sclerosis: Safety and Tolerability\""	\Completed\""	\October 18, 2005\""	\Phase 1\""	\Drug\""	\ACTOS (Pioglitazone)\""	\Multiple Sclerosis / Multiple Sclerosis, Relapsing-Remitting / Sclerosis / Pioglitazone\""
\IST 03-09\""	\NCT00242268\""	\A Safety Study of Combination Treatment With Avonex and Zocor in Relapsing Remitting Multiple Sclerosis\""	\Unknown status\""	\October 19, 2005\""	\Phase 3\""	\Drug\""	\Simvastatin\""	\Multiple Sclerosis / Multiple Sclerosis, Relapsing-Remitting / Sclerosis / Simvastatin\""
\2005-001949-42\""	\NCT00257855\""	\A Randomised Controlled Trial of Neuroprotection With Lamotrigine in Secondary Progressive Multiple Sclerosis\""	\Completed\""	\November 22, 2005\""	\Phase 2\""	\Drug\""	\Lamotrigine\""	\Neoplasm Metastasis / Multiple Sclerosis / Multiple Sclerosis, Chronic Progressive / Sclerosis / Lamotrigine\""
\HMR4002A_4002\""	\NCT00267319\""	\FOCUS Fatigue Outcome in Copaxone USers\""	\Completed\""	\December 19, 2005\""	\Phase 4\""	\Drug\""	\Glatiramer acetate\""	\Multiple Sclerosis / Sclerosis / Glatiramer Acetate / (T,G)-A-L\""
\C-1808\""	\NCT00276172\""	\Open-Label Natalizumab Safety Extension Study\""	\Completed\""	\January 11, 2006\""	\Phase 3\""	\Drug\""	\Natalizumab\""	\Multiple Sclerosis / Sclerosis / Natalizumab\""
\DAIT ITN033AI\""	\NCT00288626\""	\High-Dose Immunosuppression and Autologous Transplantation for Multiple Sclerosis (HALT MS) Study\""	\Completed\""	\February 7, 2006\""	\Phase 2\""	\Drug / Drug / Procedure\""	\Granulocyte-colony stimulating factor (G-CSF) and prednisone / Carmustine, etoposide, cytarabine, and melphalan (BEAM) / Autologous hematopoietic stem cell transplant\""	\Multiple Sclerosis / Multiple Sclerosis, Relapsing-Remitting / Sclerosis / Cytarabine / Prednisone / Etoposide / Melphalan / Carmustine / Lenograstim\""
\CFTY720D2301\""	\NCT00289978\""	\Efficacy and Safety of Fingolimod in Patients With Relapsing-remitting Multiple Sclerosis\""	\Completed\""	\February 9, 2006\""	\Phase 3\""	\Drug / Drug / Drug\""	\Fingolimod 1.25 mg / Fingolimod 0.5 mg / Placebo\""	\Multiple Sclerosis / Multiple Sclerosis, Relapsing-Remitting / Sclerosis / Fingolimod Hydrochloride\""
\20055203\""	\NCT00296205\""	\Phase II High-Dose Cyclophosphamide for Multiple Sclerosis\""	\Withdrawn\""	\February 23, 2006\""	\Phase 2\""	\Drug\""	\Cyclophosphamide\""	\Multiple Sclerosis / Sclerosis / Cyclophosphamide\""
\101-MS-321\""	\NCT00297232\""	\Natalizumab (Tysabri) Re-Initiation of Dosing\""	\Terminated\""	\February 27, 2006\""	\Phase 3\""	\Drug\""	\Natalizumab\""	\Multiple Sclerosis / Multiple Sclerosis, Relapsing-Remitting / Sclerosis / Natalizumab\""
\137-020826\""	\NCT00298662\""	\Combination Therapy of Betaseron-Prograf in Multiple Sclerosis\""	\Unknown status\""	\March 2, 2006\""	\Phase 2\""	\Drug\""	\Interferon beta-1b and Tacrolimus\""	\Multiple Sclerosis / Sclerosis / Interferons / Interferon-beta / Tacrolimus / Interferon beta-1b\""
\NAM-MD-13\""	\NCT00300716\""	\Trial of Memantine for Cognitive Impairment in Multiple Sclerosis\""	\Completed\""	\March 8, 2006\""	\Phase 2/Phase 3\""	\Drug\""	\Memantine\""	\Multiple Sclerosis / Sclerosis / Cognitive Dysfunction / Cognition Disorders / Memantine\""
\91449\""	\NCT00313976\""	\Study to Compare Double-dose Betaferon to the Approved Dose, for Patients With Early Secondary Progressive Multiple Sclerosis (SPMS)\""	\Withdrawn\""	\April 11, 2006\""	\Phase 3\""	\Drug / Drug\""	\Interferon beta-1b (Betaferon/Betaseron, BAY86-5046) / Interferon beta-1b (Betaferon/Betaseron, BAY86-5046)\""	\Multiple Sclerosis / Multiple Sclerosis, Chronic Progressive / Sclerosis / Interferons / Interferon-beta / Interferon beta-1b\""
\MSA1-904\""	\NCT00315367\""	\A fMRI(Functional Magnetic Resonance Imaging) Research Study to Learn More About Multiple Sclerosis and Individuals Potentially Experiencing Memory Difficulties\""	\Completed\""	\April 14, 2006\""	\Phase 4\""	\Drug\""	\Donepezil HCI (drug)\""	\Multiple Sclerosis / Multiple Sclerosis, Relapsing-Remitting / Sclerosis / Donepezil\""
\SHEBA-05-3985-UG-CTIL\""	\NCT00331747\""	\Gait Evaluation in Multiple Sclerosis Patients Treated With Glatiramer Acetate\""	\Unknown status\""	\May 30, 2006\""	NA	\Drug\""	\Glatiramer acetate\""	\Multiple Sclerosis / Sclerosis / Glatiramer Acetate / (T,G)-A-L\""
\GA/9016 (FORTE)\""	\NCT00337779\""	\Clinical Trial Comparing Treatment of Relapsing-Remitting Multiple Sclerosis (RR-MS) With Two Doses of Glatiramer Acetate (GA).\""	\Completed\""	\June 14, 2006\""	\Phase 3\""	\Drug / Drug\""	\Glatiramer Acetate (GA) 40 mg / glatiramer acetate 20 mg\""	\Multiple Sclerosis / Multiple Sclerosis, Relapsing-Remitting / Sclerosis / Glatiramer Acetate / (T,G)-A-L\""
\CFTY720D2302\""	\NCT00340834\""	\Efficacy and Safety of Fingolimod in Patients With Relapsing-remitting Multiple Sclerosis With Optional Extension Phase\""	\Completed\""	\June 19, 2006\""	\Phase 3\""	\Drug / Drug / Drug\""	\Fingolimod 1.25 mg / Fingolimod 0.5 mg / Interferon Î²-1a 30 Âµg\""	\Multiple Sclerosis / Multiple Sclerosis, Relapsing-Remitting / Sclerosis / Interferons / Interferon-beta / Interferon beta-1a / Fingolimod Hydrochloride\""
\EudraCT-Number: 2004-004403-37\""	\NCT00344253\""	\Randomized, Controlled Trial to Test the Efficacy of Interferon Beta in the Treatment of Intermediate Uveitis\""	\Completed\""	\June 22, 2006\""	\Phase 3\""	\Drug / Drug\""	\Interferon beta / Methotrexate\""	\Encephalomyelitis / Multiple Sclerosis / Macular Edema / Uveitis / Uveitis, Intermediate / Pars Planitis / Sclerosis / Interferons / Interferon-beta / Methotrexate\""
\CFTY720D2309\""	\NCT00355134\""	\Efficacy and Safety of Fingolimod (FTY720) in Patients With Relapsing-remitting Multiple Sclerosis\""	\Completed\""	\July 19, 2006\""	\Phase 3\""	\Drug / Drug\""	\Fingolimod / Placebo\""	\Multiple Sclerosis / Multiple Sclerosis, Relapsing-Remitting / Sclerosis / Fingolimod Hydrochloride\""
\Protocol C2/5/TZ-MS-05\""	\NCT00358293\""	\Study of Nighttime Dosing of Sublingual Tizanidine (12 mg) in Multiple Sclerosis (MS) Patients With Significant Spasticity\""	\Completed\""	\July 27, 2006\""	\Phase 1/Phase 2\""	\Drug\""	\Tizanidine (sublingual or oral)\""	\Muscle Spasticity / Multiple Sclerosis / Tizanidine\""
\91386\""	\NCT00370071\""	\Open Label Study to Evaluate Effect, Safety and Tolerability of Betaferon Standard Dose of 250Âµg in Patients of Chinese Origin With Multiple Sclerosis\""	\Completed\""	\August 29, 2006\""	\Phase 3\""	\Drug\""	\Interferon beta-1b (Betaseron, BAY86-5046)\""	\Multiple Sclerosis / Sclerosis / Interferons / Interferon-beta / Interferon beta-1b\""
\MSAV1-2006\""	\NCT00398528\""	\An fMRI Study of Treatment Optimization Comparing Two Disease Modifying Therapies Used to Treat Relapsing Remitting Multiple Sclerosis\""	\Terminated\""	\November 9, 2006\""	NA	\Drug / Drug\""	\Glatiramer acetate, (CopaxoneÂ®) / IFN-Î²-1a, (AvonexÂ®)\""	\Multiple Sclerosis / Multiple Sclerosis, Relapsing-Remitting / Sclerosis / Glatiramer Acetate / (T,G)-A-L\""
\TALENT-MS\""	\NCT00414453\""	\Trial of Analgesia With Lidocaine or Extended-release Oxycodone for Neuropathic Pain Treatment in Multiple Sclerosis\""	\Terminated\""	\December 19, 2006\""	\Phase 4\""	\Drug / Drug / Drug / Drug\""	\Lidocaine patch 5% / Extended-release oxycodone / Placebo extended-release oxycodone pills / Placebo lidocaine patches\""	\Multiple Sclerosis / Neuralgia / Sclerosis / Chronic Pain / Lidocaine / Oxycodone\""
\CoSim-01\""	\NCT00429442\""	\Simvastatin as an add-on Treatment to Copaxone for the Treatment of Relapsing Multiple Sclerosis\""	\Withdrawn\""	\January 30, 2007\""	\Phase 3\""	\Drug / Drug\""	\Simvastatin / placebo\""	\Multiple Sclerosis / Multiple Sclerosis, Relapsing-Remitting / Sclerosis / Simvastatin\""
\26593\""	\NCT00436826\""	\A Phase 2 Study of Cladribine Add-on to Interferon-beta (IFN-beta) Therapy in Multiple Sclerosis (MS) Subjects With Active Disease (ONWARD)\""	\Completed\""	\February 15, 2007\""	\Phase 2\""	\Drug / Drug / Drug\""	\Cladribine / Placebo / Interferon-beta (IFN-beta)\""	\Multiple Sclerosis / Sclerosis / Interferons / Interferon-beta / Cladribine / Interferon beta-1b\""
\R01NS051591\""	\NCT00451204\""	\A Combination Trial of Copaxone Plus Estriol in Relapsing Remitting Multiple Sclerosis (RRMS)\""	\Completed\""	\March 22, 2007\""	\Phase 2\""	\Drug / Drug / Drug\""	\Estriol / Placebo / Copaxone\""	\Multiple Sclerosis / Multiple Sclerosis, Relapsing-Remitting / Sclerosis / Glatiramer Acetate / Estrogens / (T,G)-A-L\""
\109MS302\""	\NCT00451451\""	\Efficacy and Safety Study of Oral BG00012 With Active Reference in Relapsing-Remitting Multiple Sclerosis\""	\Completed\""	\March 21, 2007\""	\Phase 3\""	\Drug / Drug / Drug\""	\BG00012 / Placebo / Glatiramer Acetate\""	\Multiple Sclerosis / Multiple Sclerosis, Relapsing-Remitting / Sclerosis / Glatiramer Acetate / Dimethyl Fumarate / (T,G)-A-L\""
\1083575\""	\NCT00457730\""	\A Study to Test the Use of Duloxetine for Pain in MS\""	\Completed\""	\April 4, 2007\""	\Phase 2/Phase 3\""	\Drug / Drug\""	\Duloxetine / Placebo\""	\Multiple Sclerosis / Sclerosis / Duloxetine Hydrochloride\""
\91656\""	\NCT00459667\""	\BEYOND Follow-up: BetaferonÂ®/BetaseronÂ® Efficacy Yielding Outcomes of a New Dose\""	\Completed\""	\April 11, 2007\""	\Phase 3\""	\Drug / Drug / Drug\""	\Interferon beta-1b (Betaseron, BAY86-5046) / Interferon beta-1b (Betaseron, BAY86-5046) / Interferon beta-1b (Betaseron, BAY86-5046)\""	\Multiple Sclerosis / Multiple Sclerosis, Relapsing-Remitting / Sclerosis / Interferons / Interferon-beta / Interferon beta-1b\""
\PDY6046\""	\NCT00475865\""	\Phase II Study of Teriflunomide as Adjunctive Therapy to Glatiramer Acetate in Subjects With Multiple Sclerosis\""	\Completed\""	\May 18, 2007\""	\Phase 2\""	\Drug / Drug / Drug\""	\Teriflunomide / Placebo (for teriflunomide) / Glatiramer Acetate (GA)\""	\Multiple Sclerosis / Sclerosis / Teriflunomide / Glatiramer Acetate / (T,G)-A-L\""
\IPX056-B06-03\""	\NCT00488839\""	\IPX056 in Subjects With Established Spasticity Resulting From Multiple Sclerosis\""	\Completed\""	\June 18, 2007\""	\Phase 3\""	\Drug / Drug / Drug / Drug / Drug / Drug / Drug / Drug / Drug\""	\IPX056 20 mg / IPX056 40 mg / Encapsulated Baclofen 20 mg / Placebo Baclofen Tablet / IPX056 10 mg / IPX056 30 mg / IPX056 35 mg / Placebo IPX056 20 mg / Placebo IPX056 40 mg\""	\Muscle Spasticity / Multiple Sclerosis / Sclerosis / Baclofen\""
\PDY6045\""	\NCT00489489\""	\Phase II Study of Teriflunomide as Adjunctive Therapy to Interferon-beta in Subjects With Multiple Sclerosis\""	\Completed\""	\June 20, 2007\""	\Phase 2\""	\Drug / Drug / Drug\""	\Teriflunomide / Placebo (for Teriflunomide) / Interferon-Î²\""	\Multiple Sclerosis / Sclerosis / Interferons / Interferon-beta / Teriflunomide / Interferon beta-1b\""
\SIMCOMBIN\""	\NCT00492765\""	\Simvastatin as an Add-on Treatment to Interferon-beta-1a for the Treatment of Relapsing-Remitting Multiple Sclerosis\""	\Completed\""	\June 25, 2007\""	\Phase 4\""	\Drug / Drug / Drug\""	\Interferon-beta-1a / Simvastatin / Placebo\""	\Multiple Sclerosis / Multiple Sclerosis, Relapsing-Remitting / Sclerosis / Interferons / Interferon-beta / Interferon beta-1a / Simvastatin\""
\H43034-30200-02\""	\NCT00501696\""	\A Randomized Placebo-Controlled, Crossover-Design Study of the Effects of Low Dose Naltrexone\""	\Completed\""	\July 12, 2007\""	\Phase 3\""	\Drug / Drug\""	\4.5 mg Naltrexone / Naltrexone\""	\Multiple Sclerosis / Sclerosis / Naltrexone\""
\H9924-29155-05\""	\NCT00501943\""	\Neuroprotection With Riluzole Patients With Early Multiple Sclerosis\""	\Completed\""	\July 12, 2007\""	\Phase 2\""	\Drug / Drug / Drug\""	\Avonex (Interferon beta 1a) / Riluzole / Placebo\""	\Multiple Sclerosis / Sclerosis / Interferons / Interferon-beta / Interferon beta-1a / Riluzole\""
\CAMMS323\""	\NCT00530348\""	\Comparison of Alemtuzumab and RebifÂ® Efficacy in Multiple Sclerosis, Study One\""	\Completed\""	\September 13, 2007\""	\Phase 3\""	\Biological / Biological\""	\Alemtuzumab / Interferon beta-1a\""	\Multiple Sclerosis / Multiple Sclerosis, Relapsing-Remitting / Sclerosis / Interferons / Interferon-beta / Interferon beta-1a / Alemtuzumab\""
\BIO-BNL 99-01\""	\NCT00534261\""	\Does Quality of Life Improve in Multiple Sclerosis Patients Treated With Interferon Beta-1a?\""	\Completed\""	\September 21, 2007\""	\Phase 4\""	\Drug\""	\Interferon beta-1a\""	\Multiple Sclerosis / Multiple Sclerosis, Relapsing-Remitting / Sclerosis / Interferons / Interferon-beta / Interferon beta-1a\""
\101MS404\""	\NCT00536120\""	\The Effects of Tysabri Treatment on Vaccination Response and Lymphocyte Subsets in Subjects With Relapsing Forms of Multiple Sclerosis\""	\Completed\""	\September 25, 2007\""	\Phase 4\""	\Biological / Biological / Biological\""	\BG00002 (natalizumab) / keyhole limpet hemocyanin (KLH) / tetanus diphtheria toxoid vaccine (Td)\""	\Multiple Sclerosis / Sclerosis / Natalizumab / Keyhole-limpet hemocyanin\""
\91713\""	\NCT00544037\""	\BENEFIT Extension Study\""	\Completed\""	\October 15, 2007\""	NA	\Drug\""	\Interferon beta-1b (Betaseron, BAY86-5046)\""	\Multiple Sclerosis / Sclerosis / Interferons / Interferon-beta / Interferon beta-1b\""
\CAMMS32400507\""	\NCT00548405\""	\Comparison of Alemtuzumab and RebifÂ® Efficacy in Multiple Sclerosis, Study Two\""	\Completed\""	\October 22, 2007\""	\Phase 3\""	\Biological / Biological / Biological\""	\Alemtuzumab 12 mg / Alemtuzumab 24 mg / Interferon beta-1a\""	\Multiple Sclerosis / Multiple Sclerosis, Relapsing-Remitting / Sclerosis / Interferons / Interferon-beta / Interferon beta-1a / Alemtuzumab\""
\AUS-8002\""	\NCT00574041\""	\How Side Effects of Avonex Are Affected by Gradually Increasing to Full Dose vs Starting at Full Dose\""	\Terminated\""	\December 12, 2007\""	\Phase 4\""	\Drug\""	\Interferon beta-1a\""	\Multiple Sclerosis / Multiple Sclerosis, Relapsing-Remitting / Sclerosis / Interferons / Interferon-beta / Interferon beta-1a\""
\C-862\""	\NCT00599274\""	\Study to Determine if Avonex and Rebif Work Comparably Well in Subjects With Relapsing Multiple Sclerosis\""	\Completed\""	\January 11, 2008\""	NA	\Drug / Drug\""	\Interferon beta-1a / Interferon beta-1a\""	\Multiple Sclerosis / Sclerosis / Interferons / Interferon-beta / Interferon beta-1a\""
\27571\""	\NCT00619307\""	\Transition to Rebif New Formulation\""	\Completed\""	\February 8, 2008\""	\Phase 3\""	\Drug / Drug\""	\Rebif New Formulation + prophylactic Ibuprofen / Rebif New Formulation + ibuprofen PRN\""	\Multiple Sclerosis / Sclerosis / Interferon beta-1a / Ibuprofen\""
\EFC6260\""	\NCT00622700\""	\Phase III Study With Teriflunomide Versus Placebo in Patients With First Clinical Symptom of Multiple Sclerosis\""	\Completed\""	\February 14, 2008\""	\Phase 3\""	\Drug / Drug\""	\Teriflunomide / Placebo\""	\Multiple Sclerosis / Sclerosis / Teriflunomide\""
\905-EC-005\""	\NCT00629642\""	\Clinical Study of Solifenacin Succinate in Patients With Bladder Symptoms Due to Spinal Cord Injury or Multiple Sclerosis\""	\Completed\""	\February 26, 2008\""	\Phase 4\""	\Drug / Drug / Drug / Drug\""	\Solifenacin Succinate / Solifenacin Succinate / Oxybutynin Hydrochloride / Placebo\""	\Multiple Sclerosis / Urinary Bladder, Neurogenic / Spinal Cord Diseases / Sclerosis / Solifenacin Succinate / Oxybutynin\""
\08025\""	\NCT00630383\""	\Immunoregulation by Controlled Parasite Exposure in Multiple Sclerosis.\""	\Withdrawn\""	\February 27, 2008\""	\Phase 2\""	\Biological / Other\""	\Live Hookworm Larvae / Histamine\""	\Multiple Sclerosis / Sclerosis / Histamine\""
\22084\""	\NCT00638196\""	\Placebo vs. Linoleic Acid Controlled Assessment of Treatment Efficacy in MS\""	\Terminated\""	\March 10, 2008\""	\Phase 1\""	\Drug\""	\Linoleic Acid/Oleic Acid\""	\Multiple Sclerosis / Sclerosis\""
\11495A\""	\NCT00638833\""	\Memantine Therapy for Multiple Sclerosis\""	\Terminated\""	\March 12, 2008\""	\Phase 2\""	\Drug / Drug\""	\Memantine / Placebo\""	\Multiple Sclerosis / Sclerosis / Memantine\""
\115102\""	\NCT00640328\""	\Ofatumumab Dose-finding in Relapsing Remitting Multiple Sclerosis (RRMS) Patients\""	\Completed\""	\March 18, 2008\""	\Phase 2\""	\Drug / Drug / Drug / Drug\""	\Ofatumumab 100 / Ofatumumab 300 / Ofatumumab 700 / Placebo\""	\Multiple Sclerosis / Multiple Sclerosis, Relapsing-Remitting / Sclerosis / Ofatumumab / Antibodies, Monoclonal\""
\27820\""	\NCT00641537\""	\CLARITY Extension Study\""	\Completed\""	\March 13, 2008\""	\Phase 3\""	\Drug / Drug / Drug / Drug / Drug\""	\Cladribine / Placebo / Cladribine / Cladribine / Placebo\""	\Multiple Sclerosis / Multiple Sclerosis, Relapsing-Remitting / Sclerosis / Cladribine\""
\REB05-147\""	\NCT00644904\""	\Safety Trial of High Dose Oral Vitamin D3 With Calcium in Multiple Sclerosis\""	\Completed\""	\March 24, 2008\""	\Phase 1/Phase 2\""	\Dietary Supplement / Dietary Supplement\""	\Vitamin D3 / Vitamin D3\""	\Multiple Sclerosis / Sclerosis / Vitamin D / Ergocalciferols / Cholecalciferol / Vitamins\""
\MSTC-001\""	\NCT00647348\""	\Investigation of Simvastatin in Secondary Progressive Multiple Sclerosis\""	\Completed\""	\March 26, 2008\""	\Phase 2\""	\Drug / Drug\""	\Simvastatin / Placebo\""	\Neoplasm Metastasis / Multiple Sclerosis / Multiple Sclerosis, Chronic Progressive / Sclerosis / Simvastatin\""
\CFTY720D2301E1\""	\NCT00662649\""	\Long-term Efficacy and Safety of Fingolimod (FTY720) in Patients With Relapsing-remitting Multiple Sclerosis\""	\Completed\""	\April 17, 2008\""	\Phase 3\""	\Drug / Drug\""	\Fingolimod 0.5 mg / Fingolimod 1.25 mg\""	\Multiple Sclerosis / Multiple Sclerosis, Relapsing-Remitting / Sclerosis / Fingolimod Hydrochloride\""
\GA 9010\""	\NCT00666224\""	\Evaluate Early Glatiramer Acetate Treatment in Delaying Conversion to Clinically Definite Multiple Sclerosis of Subjects Presenting With Clinically Isolated Syndrome\""	\Completed\""	\April 22, 2008\""	\Phase 3\""	\Drug / Drug / Drug\""	\Glatiramer Acetate (DB) / Placebo / Glatiramer Acetate (OL)\""	\Multiple Sclerosis / Sclerosis / Glatiramer Acetate / (T,G)-A-L\""
\Grant ID # 21569\""	\NCT00666887\""	\Minocycline in Clinically Isolated Syndromes (CIS)\""	\Completed\""	\April 23, 2008\""	\Phase 3\""	\Drug / Drug\""	\Minocycline / Placebo\""	\Multiple Sclerosis / Syndrome / Sclerosis / Recurrence / Minocycline\""
\CFTY720D1201E1\""	\NCT00670449\""	\An Extension Study of the Efficacy and Safety of Fingolimod (FTY720) in Patients With Relapsing Multiple Sclerosis\""	\Completed\""	\April 28, 2008\""	\Phase 2\""	\Drug\""	\Fingolimod\""	\Multiple Sclerosis / Sclerosis / Fingolimod Hydrochloride\""
\MS089-HMO-CTIL\""	\NCT00674141\""	\Nasal Administration of Dexamethasone for Multiple Sclerosis (MS) Treatment\""	\Withdrawn\""	\May 6, 2008\""	\Phase 1\""	\Drug\""	\Dexamethasone soduim phosphate\""	\Multiple Sclerosis / Dexamethasone\""
\ACT4422g\""	\NCT00676715\""	\A Study of the Efficacy and Safety of Ocrelizumab in Patients With Relapsing-Remitting Multiple Sclerosis\""	\Active, not recruiting\""	\May 9, 2008\""	\Phase 2\""	\Drug / Drug / Drug\""	\Placebo / Ocrelizumab / Avonex\""	\Multiple Sclerosis / Multiple Sclerosis, Relapsing-Remitting / Sclerosis / Interferons / Interferon-beta / Ocrelizumab\""
\CDHA-RS/2007-035\""	\NCT00688948\""	\Alfuzosin for Voiding Dysfunction in Multiple Sclerosis (MS)\""	\Terminated\""	\May 30, 2008\""	\Phase 2/Phase 3\""	\Drug\""	\Alfuzosin\""	\Multiple Sclerosis / Sclerosis / Alfuzosin\""
\2260.00\""	\NCT00716066\""	\Autologous Stem Cell Transplant for Neurologic Autoimmune Diseases\""	\Recruiting\""	\July 15, 2008\""	\Phase 2\""	\Biological / Procedure / Drug / Drug / Drug / Other / Drug / Procedure / Drug / Procedure\""	\Anti-Thymocyte Globulin / Autologous Hematopoietic Stem Cell Transplantation / Carmustine / Cytarabine / Etoposide / Laboratory Biomarker Analysis / Melphalan / Peripheral Blood Stem Cell Transplantation / Prednisone / Syngeneic Bone Marrow Transplantation\""	\Myasthenia Gravis / Lambert-Eaton Myasthenic Syndrome / Opsoclonus-Myoclonus Syndrome / Muscle Weakness / Multiple Sclerosis / Encephalitis / Polyneuropathies / Neuromyelitis Optica / Polyradiculoneuropathy, Chronic Inflammatory Demyelinating / Myoclonus / Nervous System Diseases / Stiff-Person Syndrome / Ocular Motility Disorders / Autoimmune Diseases of the Nervous System / Vasculitis, Central…
\28821\""	\NCT00725985\""	\Oral Cladribine in Early Multiple Sclerosis (MS)\""	\Completed\""	\July 30, 2008\""	\Phase 3\""	\Drug / Drug / Drug\""	\Cladribine / Placebo / RebifÂ® new formulation (RNF)\""	\Multiple Sclerosis / Sclerosis / Cladribine\""
\101MS406\""	\NCT00744679\""	\A Pharmacokinetic (PK) Study of Natalizumab (Tysabri) at Steady State\""	\Completed\""	\August 29, 2008\""	\Phase 4\""	\Drug\""	\Natalizumab\""	\Multiple Sclerosis / Sclerosis / Natalizumab\""
\EFC10531\""	\NCT00751881\""	\An Efficacy Study of Teriflunomide in Participants With Relapsing Multiple Sclerosis\""	\Completed\""	\May 7, 2008\""	\Phase 3\""	\Drug / Drug\""	\Placebo / Teriflunomide\""	\Multiple Sclerosis / Sclerosis / Teriflunomide\""
\11666\""	\NCT00755807\""	\Duloxetine for Multiple Sclerosis Pain\""	\Completed\""	\September 17, 2008\""	\Phase 3\""	\Drug / Drug\""	\Duloxetine Hydrochloride (HCI) / Placebo\""	\Multiple Sclerosis / Sclerosis / Duloxetine Hydrochloride\""
\13089\""	\NCT00780455\""	\Rehabilitation Study in MS Patients\""	\Terminated\""	\May 28, 2008\""	\Phase 4\""	\Drug / Drug\""	\Interferon beta-1b, FRP within 15 days after randomization / Interferon beta-1b, FRP about 6 weeks after randomization\""	\Multiple Sclerosis / Multiple Sclerosis, Relapsing-Remitting / Interferons / Interferon-beta / Interferon beta-1b\""
\13852\""	\NCT00787657\""	\Observational Study to Analyse the Impact of Nurse Support and Disease Related Factors on Long- Term Adherence to Betaferon Treatment\""	\Completed\""	\November 6, 2008\""	NA	\Drug\""	\Interferon beta-1b (Betaseron, BAY86-5046)\""	\Multiple Sclerosis / Multiple Sclerosis, Relapsing-Remitting / Interferons / Interferon-beta / Interferon beta-1b\""
\LTS6050\""	\NCT00803049\""	\Long Term Safety and Efficacy Study of Teriflunomide 7 mg or 14 mg in Patients With Relapsing-Remitting Multiple Sclerosis\""	\Completed\""	\December 1, 2008\""	\Phase 3\""	\Drug\""	\Teriflunomide (HMR1726)\""	\Multiple Sclerosis / Sclerosis / Teriflunomide\""
\LTS6047\""	\NCT00811395\""	\Long Term Safety of Teriflunomide When Added to Interferon-Beta or Glatiramer Acetate in Patients With Multiple Sclerosis\""	\Completed\""	\December 18, 2008\""	\Phase 2\""	\Drug / Drug / Drug / Drug\""	\Teriflunomide / Placebo (for teriflunomide) / Interferon-Î² [IFN-Î²] / Glatiramer Acetate [GA]\""	\Multiple Sclerosis / Sclerosis / Interferons / Interferon-beta / Teriflunomide / Glatiramer Acetate / Interferon beta-1b / (T,G)-A-L\""
\PM032\""	\NCT00819000\""	\Therapy Optimization in Multiple Sclerosis (MS)\""	\Completed\""	\January 7, 2009\""	NA	\Drug\""	\Glatiramer Acetate, IFN-beta 1a (IM), IFN-beta 1a (Subcutaneous), and IFN-beta 1b\""	\Multiple Sclerosis / Sclerosis / Interferon-beta / Glatiramer Acetate / Interferon beta-1b / (T,G)-A-L\""
\10-03877\""	\NCT00819195\""	\Anti-Inflammatory Type II Monocyte Induction by Glatiramer Acetate (Copaxone) Treatment of Multiple Sclerosis\""	\Completed\""	\December 16, 2008\""	NA	\Drug\""	\Glatiramer acetate\""	\Multiple Sclerosis / Sclerosis / Glatiramer Acetate / (T,G)-A-L\""
\B4368-R\""	\NCT00841321\""	\Trial of Ginkgo as a Treatment for Cognitive Problems in Multiple Sclerosis\""	\Completed\""	\February 9, 2009\""	\Phase 2\""	\Drug / Drug\""	\Ginkgo biloba / Placebo\""	\Multiple Sclerosis / Sclerosis\""
\12331\""	\NCT00845338\""	\Study of Darifenacin in Patients Suffering From Multiple Sclerosis and Neurogenic Detrusor Overactivity\""	\Terminated\""	\February 16, 2009\""	\Phase 2\""	\Drug\""	\Darifenacin (BAY79-4998)\""	\Multiple Sclerosis / Urinary Bladder, Overactive / Sclerosis / Darifenacin\""
\CENA713DDE18\""	\NCT00881205\""	\Rivastigmine in Multiple Sclerosis Patients With Cognitive Impairment\""	\Terminated\""	\April 14, 2009\""	\Phase 4\""	\Drug / Drug\""	\Rivastigmine transdermal patch / Placebo\""	\Multiple Sclerosis / Sclerosis / Cognitive Dysfunction / Rivastigmine\""
\13853\""	\NCT00882453\""	\Physical Activity and Fatigue in Early Multiple Sclerosis (MS)\""	\Completed\""	\April 15, 2009\""	NA	\Drug\""	\Interferon beta-1b (Betaseron, BAY86-5046)\""	\Multiple Sclerosis / Sclerosis / Interferons / Interferon-beta / Interferon beta-1b\""
\EFC10891\""	\NCT00883337\""	\A Study Comparing the Effectiveness and Safety of Teriflunomide and Interferon Beta-1a in Patients With Relapsing Multiple Sclerosis\""	\Completed\""	\April 16, 2009\""	\Phase 3\""	\Drug / Drug\""	\Interferon Î²-1a / Teriflunomide\""	\Multiple Sclerosis / Sclerosis / Interferons / Interferon-beta / Interferon beta-1a / Teriflunomide\""
\TYNERGY\""	\NCT00884481\""	\Effects of Tysabri (BG00002) Over 12 Months on MS Related Fatigue in Participants With RRMS\""	\Completed\""	\April 17, 2009\""	NA	\Other\""	\Natalizumab\""	\Multiple Sclerosis / Multiple Sclerosis, Relapsing-Remitting / Sclerosis / Fatigue / Natalizumab\""
\91232\""	\NCT00893217\""	\BEYOND Pilot Study\""	\Completed\""	\May 4, 2009\""	\Phase 2\""	\Drug / Drug\""	\Betaseron (Interferon beta-1b, BAY86-5046) / Betaseron (Interferon beta-1b, BAY86-5046)\""	\Multiple Sclerosis / Interferons / Interferon-beta / Interferon beta-1b\""
\14543\""	\NCT00902135\""	\Injection Management With Betaferon: Influence on Adherence, Patients Satisfaction and Health Related Outcomes (BETAPATH)\""	\Completed\""	\May 13, 2009\""	NA	\Drug / Drug / Drug\""	\Interferon beta-1b (Betaseron, BAY86-5046) / Interferon beta-1b (Betaseron, BAY86-5046) / Interferon beta-1b (Betaseron, BAY86-5046)\""	\Multiple Sclerosis / Multiple Sclerosis, Relapsing-Remitting / Sclerosis / Interferons / Interferon-beta / Interferon beta-1b\""
\C-867\""	\NCT00912860\""	\Immunogenicity and Safety Study of Serum-Free Avonex\""	\Completed\""	\June 2, 2009\""	\Phase 2\""	\Drug\""	\Interferon beta-1a\""	\Multiple Sclerosis / Sclerosis / Interferons / Interferon-beta / Interferon beta-1a\""
\C-863\""	\NCT00913666\""	\Pharmacodynamic Study to Better Understand the Therapeutic Response and Immunomodulatory Effects of Avonex in Multiple Sclerosis (MS) Patients and Healthy Volunteers\""	\Completed\""	\June 2, 2009\""	\Phase 4\""	\Drug\""	\Interferon beta-1a (Avonex)\""	\Multiple Sclerosis / Sclerosis / Interferons / Interferon-beta / Interferon beta-1a\""
\IPX056-B09-01\""	\NCT00914290\""	\A Study With IPX056 in Subjects With Spasticity Associated With Multiple Sclerosis\""	\Completed\""	\June 2, 2009\""	\Phase 2\""	\Drug / Drug / Drug / Drug\""	\IPX056 / Baclofen IR / Placebo IPX056 / Placebo IR\""	\Muscle Spasticity / Multiple Sclerosis / Sclerosis / Baclofen\""
\C-98-838\""	\NCT00915460\""	\Open-Label Safety Extension Study of Avonex\""	\Completed\""	\June 5, 2009\""	\Phase 4\""	\Drug\""	\Interferon beta-1a (Avonex)\""	\Multiple Sclerosis / Sclerosis / Interferons / Interferon-beta / Interferon beta-1a\""
\C-872\""	\NCT00915577\""	\Patient Satisfaction Study of Single-Use Autoinjector for the Delivery of Pre-Filled Avonex Syringe\""	\Completed\""	\June 5, 2009\""	\Phase 3\""	\Drug / Device\""	\Interferon beta-1a / Single-use autoinjector\""	\Multiple Sclerosis / Sclerosis / Interferons / Interferon-beta / Interferon beta-1a\""
\14168\""	\NCT00928967\""	\Open, Multicentric, Prospective, Quality of Life Study in Multiple Sclerosis Patients\""	\Completed\""	\June 23, 2009\""	NA	\Drug\""	\Interferon beta-1b, (Betaseron BAY86-5046)\""	\Multiple Sclerosis / Sclerosis / Interferons / Interferon-beta / Interferon beta-1b\""
\27967\""	\NCT00938366\""	\Drug-Drug Interaction of Cladribine and Pantoprazole in Multiple Sclerosis Subjects\""	\Completed\""	\July 9, 2009\""	\Phase 1\""	\Drug / Drug\""	\Cladribine / Pantoprazole\""	\Multiple Sclerosis / Sclerosis / Cladribine / Pantoprazole\""
\NA_00016884\""	\NCT00939549\""	\High Dose Cyclophosphamide Followed by Glatiramer Acetate in the Treatment of Relapsing Remitting Multiple Sclerosis\""	\Withdrawn\""	\July 14, 2009\""	\Phase 2\""	\Drug\""	\Cyclophosphamide/Glatiramer acetate\""	\Multiple Sclerosis / Multiple Sclerosis, Relapsing-Remitting / Sclerosis / Cyclophosphamide / Glatiramer Acetate / (T,G)-A-L\""
\0811001\""	\NCT00942214\""	\Biomarkers and Response to Natalizumab for Multiple Sclerosis Treatment\""	\Completed\""	\July 16, 2009\""	\Phase 4\""	\Drug\""	\Natalizumab\""	\Multiple Sclerosis / Sclerosis / Natalizumab\""
\17/05\""	\NCT00942591\""	\Atorvastatin 40 mg in Patients With Relapsing-Remitting Multiple Sclerosis Treated With Interferon-Beta-1b\""	\Completed\""	\July 17, 2009\""	\Phase 2\""	\Drug / Drug\""	\Interferon beta 1b / Atorvastatin\""	\Multiple Sclerosis / Multiple Sclerosis, Relapsing-Remitting / Sclerosis / Interferons / Interferon-beta / Atorvastatin / Interferon beta-1b\""
\PM033\""	\NCT00947752\""	\Safety of New Formulation of Glatiramer Acetate\""	\Completed\""	\July 25, 2009\""	\Phase 3\""	\Drug / Drug\""	\Glatiramer Acetate / Experimental Glatiramer Acetate\""	\Multiple Sclerosis / Multiple Sclerosis, Relapsing-Remitting / Sclerosis / Glatiramer Acetate / (T,G)-A-L\""
\Q1001\""	\NCT00947895\""	\Efficacy Study of Adrenocorticotropin Hormone to Treat Multiple Sclerosis (MS) Relapses After Sub-responding to an Initial 3 Day Course of Intravenous (IV) Methylprednisolone\""	\Terminated\""	\July 2, 2009\""	\Phase 2/Phase 3\""	\Drug / Drug / Other / Other\""	\Methylprednisolone / ACTH / IV placebo / IM placebo\""	\Multiple Sclerosis / Sclerosis / Recurrence / Methylprednisolone / Methylprednisolone Acetate / Methylprednisolone Hemisuccinate / Prednisolone / Prednisolone acetate / Prednisolone hemisuccinate / Prednisolone phosphate / Adrenocorticotropic Hormone\""
\cnp-MS-0601 / MC-2006-01\""	\NCT00959218\""	\Efficacy and Safety of the Pain Relieving Effect of Dronabinol in Central Neuropathic Pain Related to Multiple Sclerosis\""	\Completed\""	\August 13, 2009\""	\Phase 3\""	\Drug / Drug\""	\Dronabinol / Placebo\""	\Multiple Sclerosis / Neuralgia / Sclerosis / Dronabinol\""
\14438\""	\NCT00963833\""	\Study Evaluating Betaferons Safety and Tolerability In Pediatric Patients With Multiple Sclerosis\""	\Completed\""	\August 21, 2009\""	NA	\Drug\""	\Interferon beta-1b (Betaseron, BAY86-5046)\""	\Multiple Sclerosis / Sclerosis / Interferons / Interferon-beta / Interferon beta-1b\""
\5659\""	\NCT00997438\""	\Defining the Anti-inflammatory Role of Lipoic Acid in Multiple Sclerosis\""	\Completed\""	\October 16, 2009\""	\Phase 1\""	\Dietary Supplement\""	\Lipoic Acid\""	\Multiple Sclerosis / Sclerosis / Thioctic Acid\""
\RNFVD0209\""	\NCT01005095\""	\The Effects of Interferon Beta Combined With Vitamin D on Relapsing Remitting Multiple Sclerosis Patients\""	\Terminated\""	\October 29, 2009\""	\Phase 4\""	\Dietary Supplement / Dietary Supplement\""	\Vitamin D3 / Vitamin D3\""	\Multiple Sclerosis / Multiple Sclerosis, Relapsing-Remitting / Sclerosis / Vitamin D / Ergocalciferols / Cholecalciferol / Vitamins\""
\NA_00023005\""	\NCT01024777\""	\Safety and Immunologic Effect of Low Dose Versus High Dose Vitamin D3 in Multiple Sclerosis\""	\Completed\""	\December 2, 2009\""	\Phase 1\""	\Drug / Drug\""	\Cholecalciferol / Cholecalciferol\""	\Multiple Sclerosis / Vitamin D Deficiency / Sclerosis / Vitamin D / Ergocalciferols / Cholecalciferol / Vitamins\""
\14261\""	\NCT01031459\""	\Telephone Interview of Patients That Participated in the the Pivotal Betaferon MS Trial.\""	\Completed\""	\December 8, 2009\""	NA	\Drug\""	\Betaseron (Interferon beta-1b, BAY86-5046)\""	\Multiple Sclerosis / Sclerosis / Interferons / Interferon-beta / Interferon beta-1b\""
\GLPG0303-CL-204\""	\NCT01039103\""	\Nanocort in Acute Exacerbation of Relapsing-Remitting Multiple Sclerosis (MS)\""	\Terminated\""	\December 20, 2009\""	\Phase 2\""	\Drug / Drug\""	\PEG-liposomal prednisolone sodium phosphate / Methylprednisolone\""	\Multiple Sclerosis / Multiple Sclerosis, Relapsing-Remitting / Syndrome / Sclerosis / Methylprednisolone / Methylprednisolone Acetate / Methylprednisolone Hemisuccinate / Prednisolone / Prednisolone acetate / Prednisolone hemisuccinate / Prednisolone phosphate\""
\ACTH-001\""	\NCT01049451\""	\Pulse ACTH vs. MP for MS\""	\Completed\""	\January 13, 2010\""	\Phase 1\""	\Drug / Drug\""	\ACTH / Methylprednisolone\""	\Multiple Sclerosis / Sclerosis / Methylprednisolone / Methylprednisolone Acetate / Methylprednisolone Hemisuccinate / Prednisolone / Prednisolone acetate / Prednisolone hemisuccinate / Prednisolone phosphate\""
\205MS301\""	\NCT01064401\""	\Efficacy and Safety of BIIB019 (Daclizumab High Yield Process) Versus Interferon Î² 1a in Participants With Relapsing-Remitting Multiple Sclerosis\""	\Completed\""	\January 26, 2010\""	\Phase 3\""	\Biological / Drug / Biological / Drug\""	\BIIB019 (Daclizumab High Yield Process) / Interferon beta-1a Placebo / Interferon beta-1a / Daclizumab High Yield Process Placebo\""	\Multiple Sclerosis / Multiple Sclerosis, Relapsing-Remitting / Sclerosis / Interferons / Interferon-beta / Interferon beta-1a / Daclizumab\""
\MS-GA-301\""	\NCT01067521\""	\A Study in Subjects With Relapsing-Remitting Multiple Sclerosis (RRMS) to Assess the Efficacy, Safety and Tolerability of Glatiramer Acetate (GA) Injection 40 mg Administered Three Times a Week Compared to Placebo\""	\Completed\""	\February 10, 2010\""	\Phase 3\""	\Drug / Drug\""	\Glatiramer acetate (GA) / Placebo\""	\Multiple Sclerosis / Multiple Sclerosis, Relapsing-Remitting / Sclerosis / Glatiramer Acetate / (T,G)-A-L\""
\Minocycline in Optic Neuritis\""	\NCT01073813\""	\Neuroprotection and Repair in Optic Neuritis\""	\Terminated\""	\February 22, 2010\""	\Phase 2\""	\Drug\""	\Minocycline\""	\Multiple Sclerosis / Neuritis / Optic Neuritis / Minocycline\""
\04-087\""	\NCT01074619\""	\Study on Cognitive Disorders of Multiple Sclerosis\""	\Completed\""	\September 12, 2005\""	\Phase 3\""	\Drug / Drug\""	\Memantine / Placebo\""	\Multiple Sclerosis / Sclerosis / Cognitive Dysfunction / Cognition Disorders / Memantine\""
\EMR 701068-519\""	\NCT01075880\""	\Post-Authorization Observational Study to Evaluate Cognition and Fatigue in Relapsing-remitting Multiple Sclerosis (RRMS) Patients Treated With RebifÂ®\""	\Completed\""	\February 24, 2010\""	NA	\Drug\""	\Rebif (Interferon beta-1a)\""	\Multiple Sclerosis / Multiple Sclerosis, Relapsing-Remitting / Sclerosis / Interferons / Interferon-beta / Interferon beta-1a\""
\15098\""	\NCT01076595\""	\Prospective, Multicenter Non Interventional Study to Evaluate Adherence to Betaferon Over a 2 Years Period\""	\Completed\""	\February 25, 2010\""	NA	\Drug\""	\Interferon beta-1b (Betaseron, BAY86-5046)\""	\Multiple Sclerosis / Sclerosis / Interferons / Interferon-beta / Interferon beta-1b\""
\NAPMS version 3.4\""	\NCT01077466\""	\Natalizumab Treatment of Progressive Multiple Sclerosis\""	\Completed\""	\February 26, 2010\""	\Phase 2\""	\Drug\""	\Natalizumab\""	\Multiple Sclerosis / Multiple Sclerosis, Chronic Progressive / Sclerosis / Natalizumab\""
\701068-522\""	\NCT01101776\""	\Post Marketing Surveillance Study to Evaluate the Tolerability of RebifÂ® New Formulation in Patients With Relapsing Multiple Sclerosis in an Australian Clinical Setting.\""	\Completed\""	\April 8, 2010\""	NA	\Drug\""	\Interferon beta-1a (Rebif)\""	\Multiple Sclerosis / Sclerosis / Interferons / Interferon-beta / Interferon beta-1a\""
\2008-008521-29\""	\NCT01103583\""	\Hydroxyurea in Primary Progressive Multiple Sclerosis\""	\Terminated\""	\April 13, 2010\""	\Phase 2/Phase 3\""	\Drug / Other\""	\Hydroxyurea / placebo\""	\Multiple Sclerosis / Sclerosis / Hydroxyurea\""
\75/07\""	\NCT01111656\""	\Efficacy, Safety and Tolerability of Atorvastatin 40 mg in Patients With Relapsing-remitting Multiple Sclerosis Treated With Interferon-beta-1b\""	\Completed\""	\March 15, 2010\""	\Phase 2\""	\Drug / Drug\""	\Interferon beta-1b group / Interferon beta-1b/Atorvastatin group\""	\Multiple Sclerosis / Multiple Sclerosis, Relapsing-Remitting / Sclerosis / Interferons / Interferon-beta / Atorvastatin / Interferon beta-1b\""
\IMP 26588\""	\NCT01134627\""	\Minocycline as add-on to Interferon Beta-1a [IFN Beta-1a] (RebifÂ®) in Relapsing-Remitting Multiple Sclerosis [RRMS]\""	\Terminated\""	\May 28, 2010\""	\Phase 2\""	\Drug / Drug\""	\Minocycline / Placebo\""	\Multiple Sclerosis / Multiple Sclerosis, Relapsing-Remitting / Sclerosis / Minocycline\""
\IMP 25874\""	\NCT01142466\""	\A Phase IV Study of Rebif Â® 44mcg Administered Three Times Per Week by Subcutaneous Injection Compared With no Treatment in the Therapy of Relapsing Multiple Sclerosis After Mitoxantrone\""	\Completed\""	\June 10, 2010\""	\Phase 4\""	\Drug\""	\Interferon beta-1a (Rebif)\""	\Multiple Sclerosis / Multiple Sclerosis, Relapsing-Remitting / Sclerosis / Interferons / Interferon-beta / Interferon beta-1a\""
\IMP28157\""	\NCT01142492\""	\A Postmarketing Surveillance (PMS) Study to Evaluate the Extent to Which Patient Compliance is Influenced by Use of a Variable Titration Regimen at the Start of Treatment of Relapsing Multiple Sclerosis (MS) With Interferon Beta 1a (RebifÂ®)\""	\Completed\""	\June 10, 2010\""	NA	\Drug\""	\Interferon beta-1a\""	\Multiple Sclerosis / Multiple Sclerosis, Relapsing-Remitting / Sclerosis / Interferons / Interferon-beta / Interferon beta-1a\""
\REBIJECT II\""	\NCT01142557\""	\An Observational Study to Document the Effectiveness and Compatibility of Rebif 44 or 22 Âµg in the Therapy of the Chronic Multiple Sclerosis\""	\Completed\""	\June 10, 2010\""	NA	\Drug\""	\Interferon beta-1a (Rebif)\""	\Multiple Sclerosis / Sclerosis / Interferons / Interferon-beta / Interferon beta-1a\""
\EOC.NC.09.01\""	\NCT01144052\""	\Natalizumab De-escalation With Interferon Beta-1b\""	\Completed\""	\June 11, 2010\""	\Phase 4\""	\Drug / Drug\""	\interferon beta-1b / Natalizumab\""	\Multiple Sclerosis / Multiple Sclerosis, Relapsing-Remitting / Sclerosis / Interferons / Interferon-beta / Natalizumab / Interferon beta-1b\""
\EudraCT number: 2009-011516-37\""	\NCT01144117\""	\The Effects of Erythropoietin on Clinical Disability and Brain Pathology in Patients With Progressive Multiple Sclerosis\""	\Unknown status\""	\June 7, 2010\""	\Phase 2\""	\Drug\""	\Erythropoietin\""	\Multiple Sclerosis / Multiple Sclerosis, Chronic Progressive / Sclerosis / Epoetin Alfa\""
\CZOL446HDE40\""	\NCT01166178\""	\Zoledronic Acid in MS-patients With Osteoporosis\""	\Terminated\""	\July 19, 2010\""	\Phase 3\""	\Drug / Drug / Dietary Supplement\""	\Zoledronic Acid / Placebo / Calcium and Vitamin D combination\""	\Osteoporosis / Multiple Sclerosis / Sclerosis / Vitamin D / Zoledronic Acid / Calcium\""
\PM034\""	\NCT01167426\""	\Evaluation of Two Glatiramer Acetate (GA) Formulations in Relapsing-Remitting Multiple Sclerosis (RRMS) Patients\""	\Completed\""	\July 20, 2010\""	\Phase 3\""	\Drug / Drug\""	\Glatiramer Acetate 20 mg/0.5 mL / Glatiramer acetate 20 mg/0.5 mL\""	\Multiple Sclerosis / Multiple Sclerosis, Relapsing-Remitting / Sclerosis / Glatiramer Acetate / (T,G)-A-L\""
\14323\""	\NCT01184833\""	\Evaluation of Risk Factors for Early Termination of Injection Treatment With Betaferon in Patients Suffering From Multiple Sclerosis\""	\Completed\""	\August 18, 2010\""	NA	\Drug\""	\Interferon beta-1b (Betaseron, BAY86-5046)\""	\Multiple Sclerosis / Sclerosis / Interferons / Interferon-beta / Interferon beta-1b\""
\WA25046\""	\NCT01194570\""	\A Study of Ocrelizumab in Participants With Primary Progressive Multiple Sclerosis\""	\Completed\""	\August 28, 2010\""	\Phase 3\""	\Drug / Other\""	\Ocrelizumab / Placebo\""	\Multiple Sclerosis / Multiple Sclerosis, Chronic Progressive / Sclerosis / Ocrelizumab\""
\701068-524\""	\NCT01198132\""	\A Multicentre Study of the Efficacy and Safety of Supplementary Treatment With Cholecalciferol in Patients With Relapsing Multiple Sclerosis Treated With Subcutaneous Interferon Beta-1a 44 Âµg 3 Times Weekly\""	\Completed\""	\September 8, 2010\""	\Phase 2\""	\Dietary Supplement / Dietary Supplement / Drug\""	\Cholecalciferol (Vitamin D3) / Placebo / Rebif\""	\Multiple Sclerosis / Sclerosis / Vitamin D / Ergocalciferols / Cholecalciferol / Vitamins / Interferons / Interferon-beta / Interferon beta-1a\""
\CFTY720D2320\""	\NCT01199861\""	\Effect of Treatment With Fingolimod on the Immune Response Following Seasonal Flu Vaccination and Tetanus Booster Injection in Patients With Relapsing Multiple Sclerosis (MS)\""	\Completed\""	\September 9, 2010\""	\Phase 3\""	\Drug / Drug / Biological / Biological\""	\Fingolimod / Placebo / Seasonal influenza vaccine / Tetanus toxoid vaccine\""	\Multiple Sclerosis / Sclerosis / Vaccines / Fingolimod Hydrochloride\""
\IMP 25206\""	\NCT01201343\""	\Evaluation of Emotional Disorders During Treatment by Interferon Beta in Relapsing-remitting Multiple Sclerosis Patients\""	\Completed\""	\September 13, 2010\""	\Phase 4\""	\Drug\""	\Interferon beta-1a\""	\Multiple Sclerosis / Multiple Sclerosis, Relapsing-Remitting / Sclerosis / Interferons / Interferon-beta / Interferon beta-1a\""
\CFTY720D2399\""	\NCT01201356\""	\Long-term Safety and Tolerability of 0.5 mg Fingolimod in Patients With Relapsing Forms of Multiple Sclerosis\""	\Completed\""	\September 10, 2010\""	\Phase 3\""	\Drug\""	\Fingolimod\""	\Multiple Sclerosis / Sclerosis / Fingolimod Hydrochloride\""
\100212\""	\NCT01212094\""	\Double Blind Combination of Rituximab by Intravenous and Intrathecal Injection Versus Placebo in Patients With Low-Inflammatory Secondary Progressive Multiple Sclerosis (RIVITaLISe)\""	\Terminated\""	\September 29, 2010\""	\Phase 1/Phase 2\""	\Drug / Other\""	\Rituximab / normal saline\""	\Multiple Sclerosis / Multiple Sclerosis, Chronic Progressive / Sclerosis / Rituximab\""
\CFTY720DUS01\""	\NCT01216072\""	\A 6-month, Randomized, Open-label, Patient OutComes, Safety and Tolerability Study of Fingolimod (FTY720) 0.5 mg/Day vs. Comparator in Patients With Relapsing Forms of Multiple Sclerosis\""	\Completed\""	\September 7, 2010\""	\Phase 4\""	\Drug / Drug\""	\Fingolimod / Standard MS DMTs\""	\Multiple Sclerosis / Sclerosis / Fingolimod Hydrochloride / Interferon beta-1b\""
\88-03-27-9576\""	\NCT01225289\""	\Impact of Vitamin A Supplementation on Immune System in Multiple Sclerosis Patients\""	\Completed\""	\September 6, 2010\""	\Phase 4\""	\Dietary Supplement / Drug\""	\Vitamin A / Placebo\""	\Multiple Sclerosis / Multiple Sclerosis, Relapsing-Remitting / Sclerosis / Vitamin A / Retinol palmitate\""
\14192\""	\NCT01233245\""	\BetaPlus Survey - Observational Study to Assess Drug Adherence in Patients With Multiple Sclerosis After Conversion to BetaferonÂ® by Using Elements of the BetaPlus Program\""	\Completed\""	\October 14, 2010\""	NA	\Drug\""	\Interferon beta-1b (Betaseron, BAY86-5046)\""	\Multiple Sclerosis / Sclerosis / Interferons / Interferon-beta / Interferon beta-1b\""
\14235\""	\NCT01235455\""	\Portuguese Observational Survey to Assess Drug Adherence in Patients With Multiple Sclerosis After Conversion to Betaferon by Using Elements of the BetaPlus Program - Nurse Support, Auto-injectors\""	\Completed\""	\November 4, 2010\""	NA	\Drug\""	\Interferon beta-1b (Betaseron, BAY86-5046)\""	\Multiple Sclerosis / Multiple Sclerosis, Relapsing-Remitting / Multiple Sclerosis, Chronic Progressive / Sclerosis / Interferons / Interferon-beta / Interferon beta-1b\""
\URMC08-022LUB\""	\NCT01236534\""	\Lubiprostone in Patients With Multiple Sclerosis Associated Constipation\""	\Completed\""	\November 4, 2010\""	\Phase 4\""	\Drug / Drug\""	\Lubiprostone / Placebo\""	\Multiple Sclerosis / Sclerosis / Constipation / Lubiprostone\""
\WA21092\""	\NCT01247324\""	\A Study of Ocrelizumab in Comparison With Interferon Beta-1a (Rebif) in Participants With Relapsing Multiple Sclerosis\""	\Completed\""	\November 23, 2010\""	\Phase 3\""	\Drug / Drug / Drug / Drug\""	\Interferon beta-1a / Ocrelizumab-matching placebo / Ocrelizumab / Interferon beta-1a-matching placebo\""	\Multiple Sclerosis / Sclerosis / Interferons / Interferon-beta / Interferon beta-1a / Ocrelizumab\""
\EFC6058\""	\NCT01252355\""	\Efficacy and Safety of Teriflunomide in Patients With Relapsing Multiple Sclerosis and Treated With Interferon-beta\""	\Terminated\""	\November 30, 2010\""	\Phase 3\""	\Drug / Drug / Drug\""	\Teriflunomide / Placebo (for teriflunomide) / Interferon-beta (IFN-beta)\""	\Multiple Sclerosis / Sclerosis / Interferons / Interferon-beta / Teriflunomide\""
\BE-AVO-01\""	\NCT01272128\""	\Avonex-evaluation of Quality of Life and Convenience in Belgian Participants - The AVAIL Study\""	\Completed\""	\January 6, 2011\""	NA	\Drug\""	\Interferon beta-1a\""	\Multiple Sclerosis / Interferons / Interferon-beta / Interferon beta-1a\""
\8153-54-04-87\""	\NCT01279876\""	\Melatonin in Relapsing-Remitting Multiple Sclerosis Patients\""	\Completed\""	\January 18, 2011\""	\Phase 2\""	\Drug\""	\Melatonin\""	\Multiple Sclerosis / Multiple Sclerosis, Relapsing-Remitting / Sclerosis / Melatonin\""
\EMR 200136-532\""	\NCT01285401\""	\Supplementation of VigantOLÂ® Oil Versus Placebo as Add-on in Patients With Relapsing Remitting Multiple Sclerosis Receiving RebifÂ® Treatment\""	\Completed\""	\January 26, 2011\""	\Phase 2\""	\Drug / Drug / Biological\""	\VigantOL oil plus interferon beta-1a (Rebif) / Placebo plus interferon beta-1a (Rebif) / Interferon beta-1a (RebifÂ®) alone\""	\Multiple Sclerosis / Multiple Sclerosis, Relapsing-Remitting / Sclerosis / Interferons / Interferon-beta / Interferon beta-1a\""
\CFTY720D2404\""	\NCT01285479\""	\The Gilenya Pregnancy Registry\""	\Recruiting\""	\January 26, 2011\""	NA	\Drug\""	\Fingolimod\""	\Multiple Sclerosis / Sclerosis / Fingolimod Hydrochloride\""
\CFTY720DDE01\""	\NCT01310166\""	\Biomarker Study After Initiation of Treatment With Fingolimod (FTY720) in Patients With Relapsing-remitting Multiple Sclerosis\""	\Completed\""	\February 24, 2011\""	\Phase 4\""	\Drug\""	\Fingolimod\""	\Multiple Sclerosis / Multiple Sclerosis, Relapsing-Remitting / Sclerosis / Fingolimod Hydrochloride\""
\CFTY720DIT02\""	\NCT01317004\""	\Patients With Relapse Remitting Multiple Sclerosis (RRMS): Candidates for MS Therapy Change\""	\Completed\""	\March 15, 2011\""	\Phase 4\""	\Drug / Drug\""	\Fingolimod / Standard MS DMT\""	\Multiple Sclerosis / Multiple Sclerosis, Relapsing-Remitting / Sclerosis / Fingolimod Hydrochloride / Interferon beta-1b\""
\DER-401\""	\NCT01328379\""	\Study of Fampridine-ER Tablets in Patients With Multiple Sclerosis\""	\Completed\""	\March 29, 2011\""	\Phase 3\""	\Drug / Drug / Other\""	\Dalfampridine-ER 5mg / Dalfampridine-ER 10mg / Placebo\""	\Multiple Sclerosis / Sclerosis / 4-Aminopyridine\""
\IND 111746\""	\NCT01333358\""	\Evaluating Alemtuzumab as a Treatment in Stabilizing Neurocognitive Function In Relapsing Remitting Multiple Sclerosis Patients\""	\Unknown status\""	\April 8, 2011\""	\Phase 3\""	\Drug\""	\Alemtuzumab\""	\Multiple Sclerosis / Sclerosis / Alemtuzumab\""
\CFTY720DIT01\""	\NCT01333501\""	\Fingolimod Versus Interferon Beta 1b in Cognitive Symptoms\""	\Completed\""	\April 8, 2011\""	\Phase 4\""	\Drug / Drug\""	\Fingolimod / Interferon beta 1b\""	\Multiple Sclerosis / Multiple Sclerosis, Relapsing-Remitting / Neurobehavioral Manifestations / Sclerosis / Interferons / Interferon-beta / Fingolimod Hydrochloride / Interferon beta-1b\""
\Ampyra Vision 2011 RTN\""	\NCT01337986\""	\Ampyra for Optic Neuritis in Multiple Sclerosis\""	\Completed\""	\April 13, 2011\""	\Phase 2/Phase 3\""	\Drug / Drug\""	\Dalfampridine/Placebo / Placebo/Dalfampridine\""	\Multiple Sclerosis / Neuritis / Optic Neuritis / Sclerosis / 4-Aminopyridine\""
\15307\""	\NCT01354665\""	\Depression and Fatigue in MS Patients Treated With Betaferon.\""	\Completed\""	\May 16, 2011\""	NA	\Biological\""	\Interferon beta-1b (Betaferon, BAY86-5046)\""	\Multiple Sclerosis / Sclerosis / Fatigue / Depression / Interferons / Interferon-beta / Interferon beta-1b\""
\Y-52-52120-155\""	\NCT01357980\""	\Neurogenic Detrusor Overactivity Following Spinal Cord Injury or Multiple Sclerosis\""	\Completed\""	\May 17, 2011\""	\Phase 2\""	\Biological / Drug\""	\Botulinum toxin type A / Placebo\""	\Multiple Sclerosis / Spinal Cord Injuries / Botulinum Toxins / Botulinum Toxins, Type A / abobotulinumtoxinA\""
\200911781\""	\NCT01381354\""	\Nutrition, Neuromuscular Electrical Stimulation (NMES) and Secondary Progressive Multiple Sclerosis (SPMS)\""	\Completed\""	\May 26, 2011\""	\Phase 1\""	\Other / Device / Other / Dietary Supplement / Dietary Supplement / Dietary Supplement / Dietary Supplement / Dietary Supplement / Dietary Supplement / Dietary Supplement / Dietary Supplement / Dietary Supplement / Dietary Supplement / Dietary Supplement / Dietary Supplement / Dietary Supplement / Dietary Supplement / Dietary Supplement / Dietary Supplement / Behavioral / Behavioral / Behavioral …	\Progressive exercise / Neuromuscular electrical stimulation delivered using the electrical therapy device EMPI 300 PV / Modified paleolithic diet / Omega 3 fatty acids / Full Spectrum vitamin / Essential - hydroxytyrosol / Maltodextrin fiber supplement / Mineral boost (magnesium) / Niacinamide / Methyl B12 / Taurine / creatine / thiamine / riboflavin / N acetylcysteine / alpha lipoic acid / L ac…	\Multiple Sclerosis / Multiple Sclerosis, Chronic Progressive / Sclerosis / Thioctic Acid / Riboflavin / Thiamine / Niacinamide / Niacin / Nicotinic Acids / Acetylcarnitine / Ubiquinone / Acetylcysteine / 3,4-dihydroxyphenylethanol / N-monoacetylcystine\""
\10-490B\""	\NCT01395316\""	\Alemtuzumab on Surrogate Markers of Disease Activity and Repair Using Advanced MRI Measures in Subjects With Relapsing Remitting Multiple Sclerosis\""	\Completed\""	\July 13, 2011\""	\Phase 4\""	\Drug\""	\Alemtuzumab\""	\Multiple Sclerosis / Multiple Sclerosis, Relapsing-Remitting / Sclerosis / Alemtuzumab\""
\LAQ-MS-201\""	\NCT01404117\""	\A Multinational, Randomized, Double-blind, Parallel-group, Placebo-controlled Study Assessing the Safety and Tolerability\""	\Withdrawn\""	\July 26, 2011\""	\Phase 2\""	\Drug / Drug / Other\""	\Laquinimod 0.6 / Laquinimod 1.2 / Glatiramer Acetate or interferon-beta+ Placebo\""	\Multiple Sclerosis / Interferons / Interferon-beta / Glatiramer Acetate / (T,G)-A-L\""
\EOC.NC.10.04\""	\NCT01411514\""	\Oral Prednisone Taper Versus Placebo for the Treatment of Acute Relapses in Multiple Sclerosis\""	\Terminated\""	\May 26, 2011\""	\Phase 4\""	\Drug / Drug\""	\Prednisone / Placebo\""	\Multiple Sclerosis / Sclerosis / Prednisone\""
\WA21093\""	\NCT01412333\""	\A Study of Ocrelizumab in Comparison With Interferon Beta-1a (Rebif) in Participants With Relapsing Multiple Sclerosis\""	\Completed\""	\August 8, 2011\""	\Phase 3\""	\Drug / Drug / Drug / Drug\""	\Interferon beta-1a / Ocrelizumab-matching placebo / Ocrelizumab / Interferon beta-1a-matching placebo\""	\Multiple Sclerosis / Sclerosis / Interferons / Interferon-beta / Interferon beta-1a / Ocrelizumab\""
\14839\""	\NCT01414816\""	\BetaferonÂ® Regulatory Post-Marketing Surveillance\""	\Completed\""	\July 13, 2011\""	NA	\Drug\""	\Interferon beta-1b (Betaseron, BAY86-5046)\""	\Multiple Sclerosis / Sclerosis / Interferons / Interferon-beta / Interferon beta-1b\""
\CFTY720DDE06\""	\NCT01436643\""	\Combination of Antidepressants and Fingolimod Relapsing-remitting Multiple Sclerosis (RRMS) Patients With Depression\""	\Terminated\""	\September 16, 2011\""	\Phase 4\""	\Drug / Drug / Drug / Drug\""	\Venlafaxine / Fluoxetine / Citalopram / Fingolimod\""	\Multiple Sclerosis / Multiple Sclerosis, Relapsing-Remitting / Sclerosis / Depression / Depressive Disorder / Fluoxetine / Venlafaxine Hydrochloride / Citalopram / Fingolimod Hydrochloride\""
\15916\""	\NCT01436838\""	\China Betaferon Adherence, Coping and Nurse Support Study\""	\Completed\""	\September 19, 2011\""	NA	\Drug\""	\Interferon beta-1b (Betaseron, BAY86-5046)\""	\Multiple Sclerosis / Multiple Sclerosis, Chronic Progressive / Sclerosis / Interferons / Interferon-beta / Interferon beta-1b\""
\EVIDIMS\""	\NCT01440062\""	\Efficacy of Vitamin D Supplementation in Multiple Sclerosis (EVIDIMS)\""	\Terminated\""	\September 19, 2011\""	\Phase 2\""	\Drug / Drug\""	\Verum arm receiving Vitamin D oil / low dose arm receiving neutral oil and 400 IU/g of Vitamin D every second day\""	\Multiple Sclerosis / Sclerosis / Vitamin D / Ergocalciferols / Cholecalciferol / Vitamins\""
\101MS203\""	\NCT01440101\""	\Natalizumab (BG00002, Tysabri) Study in Japanese Participants With Relapsing-Remitting Multiple Sclerosis (RRMS)\""	\Completed\""	\April 14, 2011\""	\Phase 2/Phase 3\""	\Drug / Drug\""	\Natalizumab (BG00002) / Placebo\""	\Multiple Sclerosis / Sclerosis / Natalizumab\""
\CFTY720D2403\""	\NCT01442194\""	\Safety Study in Patients With Multiple Sclerosis Treated Fingolimod or Other Approved Disease-modifying Therapies\""	\Completed\""	\August 21, 2011\""	NA	\Drug / Drug\""	\other disease-modifying therapy / Fingolimod\""	\Multiple Sclerosis / Sclerosis / Fingolimod Hydrochloride\""
\GNEUR0637A\""	\NCT01444300\""	\Dalfampridine for Imbalance in Multiple Sclerosis\""	\Completed\""	\September 20, 2011\""	\Phase 2\""	\Drug / Drug\""	\Dalfampridine / Placebo\""	\Multiple Sclerosis / Sclerosis / Fatigue / 4-Aminopyridine\""
\UCL/11/0083\""	\NCT01451593\""	\Neuroprotection With Phenytoin in Optic Neuritis\""	\Completed\""	\October 11, 2011\""	\Phase 2\""	\Drug / Drug\""	\Phenytoin / Placebo\""	\Multiple Sclerosis / Neuritis / Optic Neuritis / Sclerosis / Phenytoin\""
\US-TYS-10-10057\""	\NCT01455220\""	\The Effect of Natalizumab (Tysabri) on Sexual Dysfunction in Multiple Sclerosis\""	\Completed\""	\October 10, 2011\""	NA	\Drug\""	\Tysabri Â® (Natalizumab)\""	\Multiple Sclerosis / Sclerosis / Natalizumab\""
\112831\""	\NCT01457924\""	\Ofatumumab Subcutaneous Administration in Subjects With Relapsing-Remitting Multiple Sclerosis\""	\Completed\""	\October 20, 2011\""	\Phase 2\""	\Drug / Drug / Drug / Drug\""	\Ofatumumab 3mg / Ofatumumab 30mg / Ofatumumab 60mg / Placebo\""	\Multiple Sclerosis / Multiple Sclerosis, Relapsing-Remitting / Sclerosis / Ofatumumab / Antibodies, Monoclonal\""
\205MS302\""	\NCT01462318\""	\An Open-Label Immunogenicity and Pharmacokinetics Study of Daclizumab High Yield Process Prefilled Syringe in Relapsing Remitting Multiple Sclerosis\""	\Completed\""	\July 14, 2011\""	\Phase 3\""	\Drug / Other / Drug / Other / Drug / Drug / Biological\""	\Midazolam / Caffeine / S-warfarin / Vitamin K / Omeprazole / Dextromethorphan / BIIB019 (Daclizumab)\""	\Multiple Sclerosis / Multiple Sclerosis, Relapsing-Remitting / Sclerosis / Vitamin K / Midazolam / Dextromethorphan / Caffeine / Omeprazole / Warfarin / Daclizumab\""
\HMR1726D/2001\""	\NCT01487096\""	\Safety and Efficacy of Teriflunomide (HMR1726) in Multiple Sclerosis With Relapses\""	\Completed\""	\December 5, 2011\""	\Phase 2\""	\Drug / Drug\""	\Teriflunomide / Placebo (placebo for teriflunomide)\""	\Multiple Sclerosis / Sclerosis / Teriflunomide\""
\GTR001\""	\NCT01489254\""	\Efficacy and Safety of GTR in Comparison to CopaxoneÂ®\""	\Completed\""	\December 8, 2011\""	\Phase 3\""	\Drug / Drug / Drug\""	\Glatiramer Acetate (GTR) / Glatiramer Acetate (CopaxoneÂ®) / Placebo\""	\Multiple Sclerosis / Multiple Sclerosis, Relapsing-Remitting / Sclerosis / Glatiramer Acetate / (T,G)-A-L\""
\NA_00049137\""	\NCT01490502\""	\Vitamin D Supplementation in Multiple Sclerosis\""	\Completed\""	\December 6, 2011\""	\Phase 3\""	\Drug\""	\Vitamin D3\""	\Multiple Sclerosis / Multiple Sclerosis, Relapsing-Remitting / Sclerosis / Vitamin D / Cholecalciferol\""
\16036\""	\NCT01491100\""	\Noninterventional Study Assessing Cognitive Function and Physical Activity in People With Multiple Sclerosis\""	\Completed\""	\December 12, 2011\""	NA	\Drug\""	\Interferon beta-1b (Betaseron, BAY86-5046)\""	\Multiple Sclerosis / Sclerosis / Interferons / Interferon-beta / Interferon beta-1b\""
\CFTY720D2325\""	\NCT01497262\""	\Safety and Tolerability of Fingolimod in Patients With Relapsing-remitting Multiple Sclerosis\""	\Completed\""	\December 5, 2011\""	\Phase 3\""	\Drug\""	\Fingolimod\""	\Multiple Sclerosis / Multiple Sclerosis, Relapsing-Remitting / Sclerosis / Fingolimod Hydrochloride\""
\CFTY720DES03\""	\NCT01498887\""	\Efficacy of Fingolimod in de Novo Patients Versus Fingolimod in Patients Previously Treated With a First Line Disease Modifying Therapy\""	\Completed\""	\December 19, 2011\""	\Phase 4\""	\Drug\""	\Fingolimod (FTY720)\""	\Multiple Sclerosis / Multiple Sclerosis, Relapsing-Remitting / Sclerosis / Fingolimod Hydrochloride\""
\CFTY720D2324\""	\NCT01499667\""	\Disease Control and Safety in Patients With Relapsing Remitting Multiple Sclerosis (RRMS) Switching From Natalizumab to Fingolimod\""	\Terminated\""	\August 18, 2011\""	\Phase 3\""	\Drug / Drug\""	\Fingolimod / Placebo\""	\Multiple Sclerosis / Multiple Sclerosis, Relapsing-Remitting / Sclerosis / Fingolimod Hydrochloride\""
\108HV106\""	\NCT01500408\""	\Demonstrate the Bioequivalence of Interferon Beta-1a (INFB) Manufactured by Two Different Processes in Healthy Volunteers\""	\Completed\""	\December 22, 2011\""	\Phase 1\""	\Drug / Drug\""	\Interferon beta-1a (current approved manufacturing process invloving FBS) / Interferon beta-1a (new process, manufactured without FBS)\""	\Multiple Sclerosis / Interferons / Interferon-beta / Interferon beta-1a\""
\EMR200136-549\""	\NCT01514370\""	\Dietary Supplement of Curcumin in Subjects With Active Relapsing Multiple Sclerosis Treated With Subcutaneous Interferon Beta 1a\""	\Completed\""	\January 17, 2012\""	\Phase 2\""	\Drug / Drug / Drug\""	\IFN beta 1a 44 mcg TIW / Curcumin / Placebo\""	\Multiple Sclerosis / Sclerosis / Interferons / Interferon-beta / Interferon beta-1a / Curcumin\""
\38486\""	\NCT01516554\""	\Oral Testosterone for Fatigue in Male Multiple Sclerosis Patients\""	\Terminated\""	\January 19, 2012\""	\Phase 2\""	\Drug / Drug\""	\Testosterone undecanoate / placebo\""	\Multiple Sclerosis / Sclerosis / Fatigue / Methyltestosterone / Testosterone / Testosterone undecanoate / Testosterone enanthate / Testosterone 17 beta-cypionate\""
\CFTY720DRU01\""	\NCT01534182\""	\Evaluation of Patient Reported Outcomes in RRMS Patients Candidates for MS Therapy Change and Transitioned to Fingolimod 0.5 mg (EPOC)\""	\Completed\""	\February 8, 2012\""	\Phase 4\""	\Drug / Drug / Drug\""	\Fingolimod / Interferon beta - 1a (IFN) / Glatiramer acetate (GA)\""	\Multiple Sclerosis / Multiple Sclerosis, Relapsing-Remitting / Sclerosis / Interferons / Interferon-beta / Glatiramer Acetate / Fingolimod Hydrochloride / (T,G)-A-L\""
\10-1143\""	\NCT01569451\""	\Comparison of Rituximab Induction Therapy Followed by Glatiramer Acetate\""	\Completed\""	\March 30, 2012\""	\Phase 2\""	\Drug / Drug / Other\""	\Rituximab / Glatiramer Acetate / Placebo\""	\Multiple Sclerosis / Sclerosis / Rituximab / Glatiramer Acetate / (T,G)-A-L\""
\CFTY720DTR01\""	\NCT01578330\""	\A 12 -Month, Open-label, Multi-center Study to Explore the Health Outcomes of FTY720\""	\Completed\""	\March 16, 2012\""	\Phase 4\""	\Drug\""	\Fingolimod\""	\Multiple Sclerosis / Sclerosis / Fingolimod Hydrochloride\""
\GA-MS-302\""	\NCT01578785\""	\An Efficacy, Safety and Tolerability Study of Glatiramer Acetate (GA) 20 mg/0.5 ml New Formulation Administered Daily by Subcutaneous (SC) Injection in Subjects With Relapsing-Remitting Multiple Sclerosis (RRMS)\""	\Terminated\""	\March 13, 2012\""	\Phase 3\""	\Drug / Drug\""	\Glatiramer Acetate / Placebo\""	\Multiple Sclerosis / Multiple Sclerosis, Relapsing-Remitting / Sclerosis / Glatiramer Acetate / (T,G)-A-L\""
\US-TYS-11-10221\""	\NCT01591551\""	\NAPS-MS: NAtalizumab Effects on Parameters of Sleep in Patients With Multiple Sclerosis Experiencing Fatigue or Sleepiness\""	\Completed\""	\April 22, 2012\""	\Phase 4\""	\Drug\""	\Natalizumab (Tysabri)\""	\Multiple Sclerosis / Multiple Sclerosis, Relapsing-Remitting / Sclerosis / Sleepiness / Natalizumab\""
\CFTY720DDE12\""	\NCT01621269\""	\ENGYNE Exploring Gilenya in Patients With Neutralizing Antibodies Against Interferon\""	\Withdrawn\""	\April 24, 2012\""	\Phase 4\""	\Drug\""	\Fingolimod\""	\Multiple Sclerosis / Sclerosis / Fingolimod Hydrochloride\""
\CFTY720DUS09\""	\NCT01623596\""	\Evaluation of Patient Retention of Fingolimod vs. Currently Approved Disease Modifying Therapy in Patients With Relapsing Remitting Multiple Sclerosis.\""	\Completed\""	\June 18, 2012\""	\Phase 4\""	\Drug / Drug\""	\Fingolimod / Disease Modifying therapy\""	\Multiple Sclerosis / Multiple Sclerosis, Relapsing-Remitting / Sclerosis / Fingolimod Hydrochloride\""
\NPI-004\""	\NCT01624714\""	\Study of Alemtuzumab in Treatment Refractory MS Subjects/Alemtuzumab Naive & Alemtuzumab Experienced Subjects\""	\Unknown status\""	\June 18, 2012\""	\Phase 1\""	\Drug / Drug\""	\Alemtuzumab / Alemtuzumab immunotherapy\""	\Multiple Sclerosis / Sclerosis / Alemtuzumab\""
\RUB001CarMS\""	\NCT01627938\""	\Study to Evaluate the Reduction of Cardiac Problems in Multiple Sclerosis Patients With Mitoxantrone and Dexrazoxane in Combination\""	\Unknown status\""	\May 30, 2012\""	\Phase 2\""	\Drug / Drug\""	\Dexrazoxane (DRZ) plus Mitoxantrone (MX) / Placebo plus Mitoxantrone (MX)\""	\Multiple Sclerosis / Sclerosis / Mitoxantrone / Dexrazoxane / Razoxane\""
\IDRCB 2011-A00836-35\""	\NCT01651520\""	\Prognosis Value of the Neuronal Damage in Early Multiple Sclerosis\""	\Unknown status\""	\July 25, 2012\""	NA	\Drug\""	\PET with 11C-Flumazenil\""	\Multiple Sclerosis / Sclerosis / Flumazenil\""
\NA_00049428\""	\NCT01667796\""	\Pharmacokinetics of Vitamin D in Multiple Sclerosis and in Health\""	\Completed\""	\August 13, 2012\""	NA	\Dietary Supplement\""	\Vitamin D3\""	\Multiple Sclerosis / Multiple Sclerosis, Relapsing-Remitting / Sclerosis / Vitamin D / Cholecalciferol\""
\20112015\""	\NCT01679041\""	\High Dose Chemo With Stem Cell Transplant as Treatment for Multiple Sclerosis That Failed Prior Treatment\""	\Terminated\""	\August 29, 2012\""	\Phase 2\""	\Drug / Drug / Drug\""	\Alemtuzumab / Fludarabine / Cyclophosphamide\""	\Multiple Sclerosis / Sclerosis / Cyclophosphamide / Fludarabine / Alemtuzumab\""
\EOC.NSI.11.01\""	\NCT01701856\""	\Natalizumab De-escalation to Interferon-beta-1b in Patients With Relapsing-remitting Multiple Sclerosis\""	\Terminated\""	\September 18, 2012\""	\Phase 4\""	\Drug\""	\Interferon beta-1b\""	\Multiple Sclerosis / Multiple Sclerosis, Relapsing-Remitting / Sclerosis / Interferons / Interferon-beta / Interferon beta-1b\""
\CFTY720DDE15TS\""	\NCT01705236\""	\A 3-year Multi-center Study to Describe Changes of OCT Parameters Under Treatment With GilenyaÂ®\""	\Completed\""	\August 13, 2012\""	\Phase 4\""	\Drug\""	\Fingolimod\""	\Multiple Sclerosis / Multiple Sclerosis, Relapsing-Remitting / Sclerosis / Fingolimod Hydrochloride\""
\16400\""	\NCT01706055\""	\Assessment of Strategies for the Management of Flu-like Symptoms in MS Patients Commencing Treatment With Betaferon (INFLUENCE)\""	\Completed\""	\September 7, 2012\""	NA	\Biological\""	\Interferon beta-1b (Betaseron, BAY86-5046)\""	\Multiple Sclerosis / Sclerosis / Interferons / Interferon-beta / Interferon beta-1b\""
\ASD-1270\""	\NCT01712373\""	\Ginseng in Treatment of Fatigue in Multiple Sclerosis\""	\Completed\""	\October 19, 2012\""	\Phase 2\""	\Drug / Drug\""	\Ginseng / Placebo\""	\Multiple Sclerosis / Sclerosis / Fatigue\""
\EudraCT 2011-005606-30\""	\NCT01712945\""	\Keratinocyte Growth Factor to Prevent Autoimmunity After Alemtuzumab Treatment of Multiple Sclerosis\""	\Terminated\""	\October 19, 2012\""	\Phase 1/Phase 2\""	\Drug / Drug\""	\Palifermin / Alemtuzumab\""	\Multiple Sclerosis / Sclerosis / Alemtuzumab\""
\ASD-12111\""	\NCT01718678\""	\Effect of Melatonin on Multiple Sclerosis Related Fatigue\""	\Completed\""	\October 28, 2012\""	\Phase 2\""	\Drug / Drug\""	\Melatonin / Placebo\""	\Multiple Sclerosis / Sclerosis / Fatigue / Melatonin\""
\ITT-PMS\""	\NCT01719159\""	\Intrathecal Therapy With Monoclonal Antibodies in Progressive Multiple Sclerosis\""	\Completed\""	\October 25, 2012\""	\Phase 2\""	\Drug\""	\Rituximab\""	\Multiple Sclerosis / Multiple Sclerosis, Chronic Progressive / Sclerosis / Rituximab\""
\2012.737\""	\NCT01744444\""	\Treatment of Pendular Nystagmus With Gabapentin and Memantine in Patients With Multiple Sclerosis\""	\Completed\""	\November 30, 2012\""	\Phase 2\""	\Drug / Drug\""	\Memantine / Gabapentin\""	\Multiple Sclerosis / Nystagmus, Pathologic / Sclerosis / Gabapentin / Memantine\""
\E12816\""	\NCT01753375\""	\Role of Vitamin D in Reducing the Relapse Rate in Patients With Multiple Sclerosis\""	\Unknown status\""	\December 17, 2012\""	\Phase 2\""	\Dietary Supplement / Dietary Supplement\""	\Vitamin D3 / Placebo\""	\Multiple Sclerosis / Sclerosis / Vitamin D / Cholecalciferol\""
\FINGOHHU\""	\NCT01755871\""	\Long-term Effect of Fingolimod on Circulating Immunocompetent Mononuclear Cells in Patients With Multiple Sclerosis\""	\Terminated\""	\December 19, 2012\""	\Phase 4\""	\Drug\""	\Fingolimod\""	\Multiple Sclerosis / Multiple Sclerosis, Relapsing-Remitting / Sclerosis / Fingolimod Hydrochloride\""
\16352\""	\NCT01766063\""	\Investigating the Relationship Between Sleep, Quality of Life,Other Disorders and Therapies in MS Patients on Betaferon\""	\Completed\""	\December 7, 2012\""	NA	\Drug\""	\Interferon beta-1b (Betaferon, BAY 86-5046)\""	\Multiple Sclerosis / Sclerosis / Interferons / Interferon-beta / Interferon beta-1b\""
\MS-1191\""	\NCT01768039\""	\Vitamine D in Multiple Sclerosis\""	\Unknown status\""	\January 11, 2013\""	\Phase 3\""	\Drug / Drug\""	\Vitamin D / Placebo\""	\Multiple Sclerosis / Sclerosis / Vitamin D\""
\Amiloride 02\""	\NCT01802489\""	\Amiloride Clinical Trial In Optic Neuritis\""	\Completed\""	\February 27, 2013\""	\Phase 2\""	\Drug / Drug\""	\Amiloride / Placebo\""	\Multiple Sclerosis / Neuritis / Optic Neuritis / Sclerosis / Amiloride\""
\PHRC-N/2012/ET-01\""	\NCT01817166\""	\Efficacy of Cholecalciferol (Vitamin D3) for Delaying the Diagnosis of MS After a Clinically Isolated Syndrome\""	\Completed\""	\March 20, 2013\""	\Phase 3\""	\Drug / Drug / Other / Biological / Biological / Biological\""	\Vitamin D / Placebo / Imaging / Lumbar puncture / Blood sampling / Urine samples\""	\Multiple Sclerosis / Sclerosis / Vitamin D / Cholecalciferol\""
\SSP\""	\NCT01879202\""	\Methylphenidate as Treatment Option of Fatigue in Multiple Sclerosis\""	\Unknown status\""	\November 7, 2012\""	\Phase 2\""	\Drug / Drug\""	\Methylphenidate modified release / Maltodextrin\""	\Multiple Sclerosis / Sclerosis / Fatigue / Methylphenidate\""
\101MS328\""	\NCT01884935\""	\PK and PD Study of Natalizumab in Pediatric Subjects With RRMS\""	\Completed\""	\June 20, 2013\""	\Phase 1\""	\Biological\""	\Natalizumab\""	\Multiple Sclerosis / Multiple Sclerosis, Relapsing-Remitting / Sclerosis / Natalizumab\""
\CFTY720D2311\""	\NCT01892722\""	\Safety and Efficacy of Fingolimod in Pediatric Patients With Multiple Sclerosis\""	\Recruiting\""	\May 8, 2013\""	\Phase 3\""	\Drug / Drug / Drug / Drug\""	\Interferon beta-1a / Fingolimod / Placebo capsule / Placebo i.m. injection\""	\Multiple Sclerosis / Sclerosis / Interferons / Interferon-beta / Interferon beta-1a / Fingolimod Hydrochloride\""
\LPS13567\""	\NCT01895335\""	\Using Patient Reported Outcomes (PROs) to Evaluate Teriflunomide Treatment in Relapsing Multiple Sclerosis (RMS) Patients\""	\Completed\""	\July 3, 2013\""	\Phase 4\""	\Drug\""	\Teriflunomide\""	\Multiple Sclerosis / Sclerosis / Teriflunomide\""
\3055\""	\NCT01896700\""	\Methylphenidate to Improve Balance and Walking in MS\""	\Completed\""	\July 8, 2013\""	\Phase 2/Phase 3\""	\Drug / Drug\""	\Methylphenidate / Placebo\""	\Multiple Sclerosis / Sclerosis / Methylphenidate\""
\12/0219\""	\NCT01910259\""	\MS-SMART: Multiple Sclerosis-Secondary Progressive Multi-Arm Randomisation Trial\""	\Completed\""	\July 19, 2013\""	\Phase 2\""	\Drug / Drug / Drug / Drug\""	\Amiloride / Riluzole / Fluoxetine / Placebo\""	\Neoplasm Metastasis / Multiple Sclerosis / Multiple Sclerosis, Chronic Progressive / Sclerosis / Amiloride / Riluzole / Fluoxetine\""
\109MS402\""	\NCT01911767\""	\Biogen Multiple Sclerosis Pregnancy Exposure Registry\""	\Completed\""	\July 25, 2013\""	NA	\Drug / Drug\""	\Dimethyl fumarate / Peginterferon beta-1a\""	\Multiple Sclerosis / Sclerosis / Dimethyl Fumarate\""
\oral-CORTEM\""	\NCT01986998\""	\Study to Compare the Clinical and Radiological Efficacy of 625 mg Versus 1250 mg of Oral Methylprednisolone in Patients With Multiple Sclerosis in Relapse\""	\Completed\""	\January 11, 2013\""	\Phase 4\""	\Drug / Drug\""	\Methylprednisolone 1250 mg/24h x3 days / Oral Methylprednisolone 625 mg/24h x3 days\""	\Multiple Sclerosis / Sclerosis / Recurrence / Methylprednisolone / Methylprednisolone Acetate / Methylprednisolone Hemisuccinate / Prednisolone / Prednisolone acetate / Prednisolone hemisuccinate / Prednisolone phosphate\""
\IRB00022197\""	\NCT02040116\""	\Study Evaluating Rapid Infusion Rituximab in Patients With Autoimmune Diseases\""	\Completed\""	\January 14, 2014\""	\Phase 4\""	\Drug\""	\Rituximab Infusion\""	\Multiple Sclerosis / Autoimmune Diseases / Rituximab\""
\ReBUILD\""	\NCT02040298\""	\Assessment of Clemastine Fumarate as a Remyelinating Agent in Multiple Sclerosis\""	\Completed\""	\January 10, 2014\""	\Phase 2\""	\Drug / Drug\""	\Clemastine / Placebo\""	\Multiple Sclerosis / Multiple Sclerosis, Relapsing-Remitting / Sclerosis / Clemastine\""
\PKM12788\""	\NCT02046629\""	\A Study to Evaluate the Pharmacokinetic Profiles of Single 14 mg Teriflunomide Tablet in Healthy Chinese Volunteers\""	\Completed\""	\January 23, 2014\""	\Phase 1\""	\Drug / Drug\""	\Teriflunomide HMR1726 / cholestyramine\""	\Multiple Sclerosis / Teriflunomide / Cholestyramine Resin\""
\RPC01-201-PartB\""	\NCT02047734\""	\Efficacy and Safety Study of Ozanimod in Relapsing Multiple Sclerosis\""	\Completed\""	\January 26, 2014\""	\Phase 3\""	\Drug / Drug / Drug / Drug\""	\Ozanimod / Ozanimod placebo / Interferon beta-1a / Interferon beta-1a placebo\""	\Multiple Sclerosis / Sclerosis / Interferons / Interferon-beta / Interferon beta-1a / Ozanimod\""
\2B3-201-CR-001\""	\NCT02048358\""	\Safety, Pharmacokinetics and Pharmacodynamics Study With 2B3-201 in Healthy Subjects and Multiple Sclerosis(MS) Patients\""	\Terminated\""	\January 17, 2014\""	\Phase 1\""	\Drug / Drug / Drug\""	\2B3-201 / Placebo / Methylprednisolone hemisuccinate\""	\Multiple Sclerosis / Sclerosis / Methylprednisolone / Methylprednisolone Acetate / Methylprednisolone Hemisuccinate / Prednisolone / Prednisolone acetate / Prednisolone hemisuccinate / Prednisolone phosphate\""
\TRB2013\""	\NCT02086188\""	\Study of Behavioral Modification Program and Mirabegron to Improve Urinary Urgency in Multiple Sclerosis\""	\Completed\""	\March 11, 2014\""	\Phase 4\""	\Drug / Drug\""	\Mirabegron / Placebo\""	\Multiple Sclerosis / Sclerosis / Mirabegron\""
\EMR200109_635\""	\NCT02096133\""	\Vitamin D3 and the Stress-axis in MS\""	\Terminated\""	\March 21, 2014\""	\Phase 2\""	\Drug / Other\""	\Cholecalciferol / Placebo comparator\""	\Multiple Sclerosis / Sclerosis / Cholecalciferol / Vitamin D\""
\8722\""	\NCT02104661\""	\Protective Role of Oxcarbazepine in Multiple Sclerosis\""	\Completed\""	\April 1, 2014\""	\Phase 2\""	\Drug / Drug\""	\Oxcarbazepine / Placebo\""	\Multiple Sclerosis / Sclerosis / Oxcarbazepine\""
\17101\""	\NCT02121444\""	\BAY86-5046 (Betaseron), Non Interventional Studies\""	\Completed\""	\April 22, 2014\""	NA	\Drug / Device\""	\Interferon beta-1b (Betaferon, BAY 86-5046) / BETACONNECT auto-injector.\""	\Multiple Sclerosis / Interferons / Interferon-beta / Interferon beta-1b\""
\MT-1303-E12\""	\NCT02193217\""	\A Phase 1 Study to Explore the Cardiac Pharmacodynamics of MT-1303\""	\Completed\""	\July 15, 2014\""	\Phase 1\""	\Drug / Drug / Drug / Drug\""	\MT-1303-Low / MT-1303-High / Fingolimod / Placebo\""	\Multiple Sclerosis / Multiple Sclerosis, Relapsing-Remitting / Fingolimod Hydrochloride\""
\EFC11759\""	\NCT02201108\""	\Efficacy, Safety and Pharmacokinetics of Teriflunomide in Pediatric Patients With Relapsing Forms of Multiple Sclerosis\""	\Active, not recruiting\""	\July 17, 2014\""	\Phase 3\""	\Drug / Drug\""	\Teriflunomide / Placebo\""	\Multiple Sclerosis / Sclerosis / Teriflunomide\""
\LPS13650\""	\NCT02205489\""	\Management Of The Infusion-Associated Reactions In RRMS Patients Treated With LEMTRADA\""	\Completed\""	\July 29, 2014\""	\Phase 4\""	\Drug / Drug / Drug / Drug / Drug / Drug / Drug / Drug / Drug\""	\Alemtuzumab GZ402673 / cetirizine / ranitidine / methylprednisolone / methylprednisolone / aciclovir / esomeprazole / ibuprofen / paracetamol\""	\Multiple Sclerosis / Multiple Sclerosis, Relapsing-Remitting / Sclerosis / Cetirizine / Acyclovir / Ibuprofen / Methylprednisolone / Methylprednisolone Acetate / Methylprednisolone Hemisuccinate / Prednisolone / Prednisolone acetate / Alemtuzumab / Esomeprazole / Ranitidine / Prednisolone hemisuccinate / Prednisolone phosphate\""
\009-001-TEC\""	\NCT02217982\""	\Pilot Study to Assess Dimethyl Fumarate Related GI Symptom Mitigation\""	\Terminated\""	\July 30, 2014\""	\Phase 4\""	\Drug / Drug / Other\""	\Simethicone / Loperamide / Peanut Butter\""	\Multiple Sclerosis / Multiple Sclerosis, Relapsing-Remitting / Simethicone / Loperamide / Antidiarrheals\""
\CFTY720D2409\""	\NCT02232061\""	\Long-term, Open-label, Multicenter Study Assessing Long-term Cardiovascular Risks\""	\Completed\""	\September 2, 2014\""	\Phase 4\""	\Drug\""	\Fingolimod\""	\Multiple Sclerosis / Sclerosis / Fingolimod Hydrochloride\""
\17591\""	\NCT02247310\""	\BETAEVAL Global - The New BETACONNECT Auto-injector : Adherence and EVALuation of Multiple Sclerosis Patients Treated With Betaferon\""	\Completed\""	\September 19, 2014\""	NA	\Drug / Device\""	\Interferon beta-1b (BetaferonÂ®, BAY 86-5046) / BETACONNECT\""	\Multiple Sclerosis / Multiple Sclerosis, Relapsing-Remitting / Sclerosis / Interferons / Interferon-beta / Interferon beta-1b\""
\IRB00027318\""	\NCT02253264\""	\A Phase 1 Trial of Intrathecal Rituximab for Progressive Multiple Sclerosis Patients\""	\Completed\""	\September 29, 2014\""	\Phase 1\""	\Drug\""	\Rituximab\""	\Multiple Sclerosis / Multiple Sclerosis, Chronic Progressive / Sclerosis / Rituximab\""
\RPC01-301\""	\NCT02294058\""	\Study of Ozanimod (RPC1063) in Relapsing Multiple Sclerosis (MS)\""	\Completed\""	\August 5, 2014\""	\Phase 3\""	\Drug / Drug / Drug / Drug\""	\Ozanimod / Interferon beta-1a / Placebo to ozanimod / Placebo to interferon beta-1a\""	\Multiple Sclerosis / Sclerosis / Interferons / Interferon-beta / Interferon beta-1a / Ozanimod\""
\Domperidone_MS01\""	\NCT02308137\""	\Domperidone in Secondary Progressive Multiple Sclerosis (SPMS)\""	\Completed\""	\December 2, 2014\""	\Phase 2\""	\Drug\""	\Domperidone\""	\Neoplasm Metastasis / Multiple Sclerosis / Multiple Sclerosis, Chronic Progressive / Sclerosis / Domperidone\""
\UKM12_0037\""	\NCT02325440\""	\Study to Assess Immune Function and MRI Disease Activity in RRMS Patients When Switching From Natalizumab to Gilenya\""	\Unknown status\""	\September 4, 2014\""	\Phase 4\""	\Drug / Drug\""	\Fingolimod / Natalizumab\""	\Multiple Sclerosis / Multiple Sclerosis, Relapsing-Remitting / Sclerosis / Natalizumab / Fingolimod Hydrochloride\""
\CFTY720DTR04\""	\NCT02373098\""	\Fingolimod Effect on Cytokine and Chemokine Levels\""	\Completed\""	\February 4, 2015\""	\Phase 4\""	\Drug\""	\Fingolimod 0.5 mg\""	\Multiple Sclerosis / Multiple Sclerosis, Relapsing-Remitting / Sclerosis / Fingolimod Hydrochloride\""
\F1180-W\""	\NCT02391961\""	\Study and Treatment of Visual Dysfunction and Motor Fatigue in Multiple Sclerosis\""	\Completed\""	\March 3, 2015\""	\Phase 2\""	\Drug / Drug\""	\Dalfampridine / Placebo\""	\Multiple Sclerosis / Ophthalmoplegia / Vision Disorders / Ocular Motility Disorders / Sclerosis / Fatigue / 4-Aminopyridine\""
\UKM12_0026\""	\NCT02419378\""	\Alemtuzumab in Autoimmune Inflammatory Neurodegeneration: Mechanisms of Action and Neuroprotective Potential\""	\Completed\""	\March 31, 2015\""	\Phase 4\""	\Drug\""	\Alemtuzumab\""	\Multiple Sclerosis / Multiple Sclerosis, Relapsing-Remitting / Nerve Degeneration / Alemtuzumab\""
\150117\""	\NCT02423083\""	\Oral Guanabenz for Multiple Sclerosis\""	\Terminated\""	\April 21, 2015\""	\Phase 1\""	\Drug\""	\Guanabenz\""	\Multiple Sclerosis / Multiple Sclerosis, Relapsing-Remitting / Sclerosis / Guanabenz\""
\DIMAT-MS\""	\NCT02461069\""	\Investigation of the Effect of Dimethyl Fumarate on T Cells in Patients With Relapsing Remitting Multiple Sclerosis\""	\Completed\""	\May 27, 2015\""	\Phase 4\""	\Drug\""	\Dimethyl fumarate\""	\Multiple Sclerosis / Multiple Sclerosis, Relapsing-Remitting / Sclerosis / Dimethyl Fumarate\""
\91-01-30-17019\""	\NCT02463318\""	\The Effect of Melatonin on Gene Expression and Activity of the Sirt1 and Its Target Genes Catalase and MnSOD in Multiple Sclerosis Patients and Healthy Subjects\""	\Completed\""	\June 2, 2015\""	NA	\Drug / Other\""	\Melatonin / Hydrogen peroxide\""	\Multiple Sclerosis / Sclerosis / Hydrogen Peroxide / Melatonin\""
\HSC-MS-14-0450\""	\NCT02466074\""	\Augmenting Cerebral Blood Flow to Treat Established Multiple Sclerosis\""	\Terminated\""	\June 3, 2015\""	\Phase 2\""	\Drug / Drug\""	\Acetazolamide / Placebo\""	\Multiple Sclerosis / Sclerosis / Acetazolamide\""
\PF530-101\""	\NCT02474134\""	\Comparison Study of PF530 and Betaferon in Healthy Subjects\""	\Completed\""	\March 17, 2015\""	\Phase 1\""	\Drug\""	\Interferon beta-1b (PF530, Betaferon)\""	\Multiple Sclerosis / Interferons / Interferon-beta / Interferon beta-1b\""
\18016\""	\NCT02486640\""	\Evaluation of Potential Predictors of Adherence by Investigating a Representative Cohort of Multiple Sclerosis (MS) Patients in Germany Treated With Betaferon\""	\Completed\""	\June 15, 2015\""	NA	\Drug / Device\""	\Interferon beta-1b (Betaferon, BAY86-5046) / Betaconnect Autoinjector\""	\Multiple Sclerosis / Sclerosis / Interferons / Interferon-beta / Interferon beta-1b\""
\CE15.016\""	\NCT02490982\""	\Teriflunomide Observational Effectiveness Study\""	\Completed\""	\June 26, 2015\""	NA	\Drug\""	\Teriflunomide\""	\Multiple Sclerosis / Multiple Sclerosis, Relapsing-Remitting / Teriflunomide\""
\DOM-RRMS-01\""	\NCT02493049\""	\Pilot Trial of Domperidone in Relapsing-Remitting Multiple Sclerosis (RRMS)\""	\Completed\""	\July 2, 2015\""	\Phase 2\""	\Drug\""	\Domperidone\""	\Multiple Sclerosis / Multiple Sclerosis, Relapsing-Remitting / Sclerosis / Domperidone\""
\CE 92/05\""	\NCT02515695\""	\Phase I BP Interferon (IFN) Beta-001\""	\Completed\""	\July 24, 2015\""	\Phase 1\""	\Drug\""	\Interferon beta-1a\""	\Multiple Sclerosis / Multiple Sclerosis, Relapsing-Remitting / Interferons / Interferon-beta / Interferon beta-1a\""
\CE 93/06\""	\NCT02517788\""	\Phase I BP Interferon (IFN) Beta-004\""	\Completed\""	\August 5, 2015\""	\Phase 1\""	\Drug / Drug / Drug\""	\Interferon beta-1a HSA-free biosimilar / Interferon beta-1a HSA+ biosimilar / Interferon beta-1a original\""	\Multiple Sclerosis / Multiple Sclerosis, Relapsing-Remitting / Interferons / Interferon-beta / Interferon beta-1a\""
\0105-15-HMO-CTIL\""	\NCT02529839\""	\Safety and Efficacy of an Immunoablative Nonmyeloablative Conditioning Protocol for Autologous Bone Marrow Transplantation (BMT) in Patients With Multiple Sclerosis (MS)\""	\Unknown status\""	\June 10, 2015\""	NA	\Procedure / Drug / Drug / Drug\""	\Autologous bone marrow transplantation / Fludarabine / Cyclophosphamide / Alemtuzumab\""	\Multiple Sclerosis / Sclerosis / Cyclophosphamide / Fludarabine / Alemtuzumab\""
\CHPAU2014/01\""	\NCT02545959\""	\Intrathecal Rituximab in Progressive Multiple Sclerosis\""	\Completed\""	\September 7, 2015\""	\Phase 2\""	\Drug / Drug / Drug\""	\Rituximab IT / methylprednisolone IV / Rituximab IV\""	\Multiple Sclerosis / Nervous System Diseases / Multiple Sclerosis, Chronic Progressive / Sclerosis / Methylprednisolone / Methylprednisolone Acetate / Methylprednisolone Hemisuccinate / Prednisolone / Prednisolone acetate / Rituximab / Prednisolone hemisuccinate / Prednisolone phosphate\""
\TDU14260\""	\NCT02583594\""	\A Study to Characterize Subcutaneous or Intravenous Alemtuzumab in Patients With Progressive Multiple Sclerosis\""	\Completed\""	\October 16, 2015\""	\Phase 1\""	\Drug / Drug / Drug / Drug / Drug / Drug / Drug / Drug\""	\Acyclovir / Methylprednisolone / alemtuzumab GZ402673 / alemtuzumab GZ402673 / Paracetamol / Loratadine / Ceterizine / Dexchlorpheniramine\""	\Multiple Sclerosis / Multiple Sclerosis, Chronic Progressive / Sclerosis / Loratadine / Acyclovir / Methylprednisolone / Alemtuzumab / Dexchlorpheniramine\""
\15-PP-06\""	\NCT02587195\""	\A Study to Evaluate the Safety of Long Term Treatment With Teriflunomide 14 mg Once Daily in Patients With a First Clinical Episode Suggestive of Multiple Sclerosis in a Long-term Extension Period\""	\Completed\""	\September 22, 2015\""	\Phase 3\""	\Drug\""	\Teriflunomide\""	\Multiple Sclerosis / Sclerosis / Teriflunomide\""
\MN30035\""	\NCT02637856\""	\A Study of Ocrelizumab in Participants With Relapsing Remitting Multiple Sclerosis (RRMS) Who Have Had a Suboptimal Response to an Adequate Course of Disease-Modifying Treatment (DMT)\""	\Completed\""	\December 18, 2015\""	\Phase 3\""	\Drug / Drug\""	\Ocrelizumab / Ocrelizumab\""	\Multiple Sclerosis / Multiple Sclerosis, Relapsing-Remitting / Sclerosis / Ocrelizumab\""
\IRB 11364\""	\NCT02644083\""	\Tecfidera and MRI for Brain Energy in MS\""	\Terminated\""	\December 23, 2015\""	NA	\Drug\""	\Dimethyl fumarate\""	\Multiple Sclerosis / Sclerosis / Dimethyl Fumarate\""
\17942\""	\NCT02652091\""	\Impact of the BETACONNECT Auto-injector on BETASERON Therapy Adherence and Patient Satisfaction\""	\Completed\""	\January 5, 2016\""	NA	\Drug / Device\""	\Interferon beta-1b (Betaseron, BAY86-5046) / BETACONNECT device\""	\Multiple Sclerosis / Multiple Sclerosis, Relapsing-Remitting / Interferons / Interferon-beta / Interferon beta-1b\""
\D-FR-52120-222\""	\NCT02660138\""	\DysportÂ® Treatment of Urinary Incontinence in Adults Subjects With Neurogenic Detrusor Overactivity (NDO) Due to Spinal Cord Injury or Multiple Sclerosis - Study 1\""	\Terminated\""	\January 14, 2016\""	\Phase 3\""	\Biological / Biological / Drug / Drug\""	\Botulinum toxin type A / Botulinum toxin type A / Placebo / Placebo\""	\Multiple Sclerosis / Spinal Cord Injuries / Urinary Incontinence / Enuresis / Urinary Bladder, Overactive / Hemagglutinins / Botulinum Toxins / Botulinum Toxins, Type A / abobotulinumtoxinA\""
\D-FR-52120-223\""	\NCT02660359\""	\DysportÂ® Treatment of Urinary Incontinence in Adults Subjects With Neurogenic Detrusor Overactivity (NDO) Due to Spinal Cord Injury or Multiple Sclerosis - Study 2\""	\Terminated\""	\January 14, 2016\""	\Phase 3\""	\Biological / Biological / Drug / Drug\""	\Botulinum toxin type A / Botulinum toxin type A / Placebo / Placebo\""	\Multiple Sclerosis / Spinal Cord Injuries / Urinary Incontinence / Enuresis / Urinary Bladder, Overactive / Hemagglutinins / Botulinum Toxins / Botulinum Toxins, Type A / abobotulinumtoxinA\""
\T-DTI\""	\NCT02686684\""	\Tecfidera Diffusion Tensor Imaging\""	\Completed\""	\February 11, 2016\""	NA	\Drug\""	\Dimethyl fumarate\""	\Multiple Sclerosis / Sclerosis / Dimethyl Fumarate\""
\ML29966\""	\NCT02688985\""	\Study to Explore the Mechanism of Action of Ocrelizumab and B-Cell Biology in Participants With Relapsing Multiple Sclerosis (RMS) or Primary Progressive Multiple Sclerosis (PPMS)\""	\Completed\""	\February 18, 2016\""	\Phase 3\""	\Drug / Procedure / Drug / Drug\""	\Ocrelizumab / Lumbar Puncture / Methyloprednisolone / Antihistamine\""	\Multiple Sclerosis / Multiple Sclerosis, Chronic Progressive / Sclerosis / Ocrelizumab / Histamine Antagonists / Histamine H1 Antagonists\""
\Isfahan MS Society\""	\NCT02696590\""	\High Dose Oral Versus Intramuscular Vitamin D3 Supplementation In Multiple Sclerosis Patients\""	\Completed\""	\February 18, 2016\""	NA	\Dietary Supplement\""	\Vitamin D3\""	\Multiple Sclerosis / Multiple Sclerosis, Relapsing-Remitting / Sclerosis / Vitamin D / Cholecalciferol\""
\VIS2014\""	\NCT02736279\""	\Impact of Tecfidera on Gut Microbiota\""	\Unknown status\""	\March 22, 2016\""	NA	\Drug\""	\Dimethyl fumarate\""	\Multiple Sclerosis / Dimethyl Fumarate\""
\EudraCT 2015-004116-38\""	\NCT02746744\""	\RItuximab Versus FUmarate in Newly Diagnosed Multiple Sclerosis.\""	\Completed\""	\April 18, 2016\""	\Phase 3\""	\Drug / Drug / Drug\""	\Rituximab / Dimethyl fumarate / Sodium Chloride solution\""	\Multiple Sclerosis / Multiple Sclerosis, Relapsing-Remitting / Sclerosis / Rituximab / Dimethyl Fumarate\""
\18219\""	\NCT02749396\""	\EPID Multiple Sclerosis Pregnancy Study\""	\Completed\""	\April 20, 2016\""	NA	\Drug / Drug / Drug / Drug / Drug / Drug / Other\""	\Betaseron (Interferon beta-1b, BAY86-5046), Bayer HealthCare AG / Extavia (interferon beta-1b), Novartis Pharma AG / Rebif (interferon beta-1a), Merck Serono Europe Ltd / Plegridy (peginterferon beta-1a), Biogen Idec Ltd / Avonex (interferon beta-1a), Biogen Idec Ltd / MSDMDs other than Betaseron (Interferon beta-1b, BAY86-5046) / No MSDMDs therapy (control)\""	\Multiple Sclerosis / Sclerosis / Interferons / Interferon-beta / Interferon beta-1a / Interferon beta-1b\""
\IRB 15101\""	\NCT02760056\""	\Thyroid Hormone for Remyelination in Multiple Sclerosis (MS): A Safety and Dose Finding Study\""	\Completed\""	\April 5, 2016\""	\Phase 1\""	\Drug / Drug\""	\Liothyronine sodium / Placebo\""	\Multiple Sclerosis / Sclerosis\""
\CHU-0259\""	\NCT02769689\""	\Methylprednisolone During the Switch Between Natalizumab and Fingolimod\""	\Recruiting\""	\March 17, 2016\""	\Phase 4\""	\Drug / Drug / Drug / Drug\""	\Methylprednisolone / Placebo / natalizumab (NTZ) / fingolimob (FTY)\""	\Multiple Sclerosis / Sclerosis / Methylprednisolone / Methylprednisolone Acetate / Methylprednisolone Hemisuccinate / Prednisolone / Prednisolone acetate / Prednisolone hemisuccinate / Prednisolone phosphate / Natalizumab\""
\USTYS0910017/JNI-2010-31\""	\NCT02775110\""	\Natalizumab Temporary Discontinuation Study\""	\Completed\""	\December 29, 2015\""	\Phase 4\""	\Other\""	\Natalizumab discontinuation\""	\Multiple Sclerosis / Natalizumab\""
\160114\""	\NCT02784210\""	\Effect of Corticosteroids on Inflammation at the Edge of Acute Multiple Sclerosis Plaques\""	\Recruiting\""	\May 26, 2016\""	\Phase 2\""	\Drug / Drug\""	\Methylprednisolone / Prednisone\""	\Multiple Sclerosis / Sclerosis / Inflammation / Prednisone / Methylprednisolone / Methylprednisolone Acetate / Methylprednisolone Hemisuccinate / Prednisolone / Prednisolone acetate / Prednisolone hemisuccinate / Prednisolone phosphate\""
\COMB157G2301\""	\NCT02792218\""	\Efficacy and Safety of Ofatumumab Compared to Teriflunomide in Patients With Relapsing Multiple Sclerosis\""	\Completed\""	\June 2, 2016\""	\Phase 3\""	\Drug / Drug / Drug / Drug\""	\Ofatumumab subcutaneous injection / Teriflunomide-matching placebo capsules / Teriflunomide capsule / Matching placebo of ofatumumab subcutaneous injections\""	\Multiple Sclerosis / Sclerosis / Teriflunomide / Ofatumumab / Antibodies, Monoclonal\""
\COMB157G2302\""	\NCT02792231\""	\Efficacy and Safety of Ofatumumab Compared to Teriflunomide in Patients With Relapsing Multiple Sclerosis.\""	\Completed\""	\June 2, 2016\""	\Phase 3\""	\Drug / Drug / Drug / Drug\""	\Ofatumumab subcutaneous injection / Teriflunomide-matching placebo capsules / Teriflunomide capsule / Matching placebo of ofatumumab subcutaneous injections\""	\Multiple Sclerosis / Sclerosis / Teriflunomide / Ofatumumab / Antibodies, Monoclonal\""
\ML29972\""	\NCT02807285\""	\Expanded Access Program for Ocrelizumab in Participants With Primary Progressive Multiple Sclerosis\""	\No longer available\""	\June 16, 2016\""	NA	\Drug\""	\Ocrelizumab\""	\Multiple Sclerosis / Multiple Sclerosis, Chronic Progressive / Sclerosis / Ocrelizumab\""
\MA30005\""	\NCT02861014\""	\A Study of Ocrelizumab in Participants With Relapsing Remitting Multiple Sclerosis (RRMS) Who Have Had a Suboptimal Response to an Adequate Course of Disease-Modifying Treatment (DMT)\""	\Completed\""	\August 5, 2016\""	\Phase 3\""	\Biological\""	\Ocrelizumab\""	\Multiple Sclerosis / Multiple Sclerosis, Relapsing-Remitting / Sclerosis / Ocrelizumab\""
\JAB_2016_17\""	\NCT02901106\""	\Monitoring of Patients Followed for a Multiple Sclerosis and Treated by Dimethyl-fumarate\""	\Terminated\""	\September 7, 2016\""	\Phase 4\""	\Drug\""	\Dimethyl fumarate\""	\Multiple Sclerosis / Multiple Sclerosis, Relapsing-Remitting / Sclerosis / Dimethyl Fumarate\""
\HCQ_MS01\""	\NCT02913157\""	\Hydroxychloroquine in Primary Progressive Multiple Sclerosis\""	\Completed\""	\September 20, 2016\""	\Phase 2\""	\Drug\""	\Hydroxychloroquine\""	\Multiple Sclerosis / Multiple Sclerosis, Chronic Progressive / Sclerosis / Hydroxychloroquine\""
\MS200136_0035\""	\NCT02921035\""	\Non-interventional Study to Assess Adherence to Treatment for Patients With RMS (MAIN-MS)\""	\Completed\""	\September 29, 2016\""	NA	\Drug\""	\Rebif (Interferon beta-1a)\""	\Multiple Sclerosis / Sclerosis / Interferons / Interferon-beta / Interferon beta-1a\""
\35RC10_8918\""	\NCT02937285\""	\National Multicenter, Controlled, Single-blind Study With Two Parallel Groups Evaluating the Safety and Efficacy of Sequential Treatment With Mitoxantrone and Interferon Versus Interferon Alone in Patients With Strong Risk of Progression in the Initial Phase of Multiple Sclerosis\""	\Completed\""	\September 9, 2016\""	\Phase 3\""	\Drug / Drug\""	\Interferon beta 1a / Mitoxantrone\""	\Multiple Sclerosis / Sclerosis / Interferons / Interferon-beta / Interferon beta-1a / Mitoxantrone\""
\293396\""	\NCT02939079\""	\Evaluating of the Effect of Fingolimod With Fish Oil on Relapsing-Remitting Multiple Sclerosis Patients\""	\Completed\""	\October 14, 2016\""	\Phase 2/Phase 3\""	\Drug / Dietary Supplement / Drug\""	\Fingolimod / Fish Oil / Placebo (for Fish Oil)\""	\Multiple Sclerosis / Multiple Sclerosis, Relapsing-Remitting / Sclerosis / Fingolimod Hydrochloride\""
\FUMAPMS2016\""	\NCT02959658\""	\Dimethyl Fumarate Treatment of Primary Progressive Multiple Sclerosis\""	\Completed\""	\November 8, 2016\""	\Phase 2\""	\Drug / Drug\""	\Dimethyl fumarate / Placebo\""	\Multiple Sclerosis / Multiple Sclerosis, Chronic Progressive / Sclerosis / Dimethyl Fumarate\""
\16-1354\""	\NCT02980042\""	\Safety of Switching From Rituximab to Ocrelizumab in MS Patients\""	\Completed\""	\November 9, 2016\""	\Phase 3\""	\Drug / Drug\""	\Ocrelizumab / Rituximab\""	\Multiple Sclerosis / Sclerosis / Rituximab / Ocrelizumab\""
\STUDY00001202\""	\NCT03025269\""	\Ocrelizumab Effects on Physiological and Cognitive Changes in Multiple Sclerosis\""	\Completed\""	\January 16, 2017\""	NA	\Drug\""	\Ocrelizumab\""	\Multiple Sclerosis / Sclerosis / Ocrelizumab\""
\US-TYS-14-10720\""	\NCT03046251\""	\Natalizumab in Preventing Post-partum Relapses in Multiple Sclerosis\""	\Active, not recruiting\""	\February 3, 2017\""	\Phase 4\""	\Drug\""	\Natalizumab\""	\Multiple Sclerosis / Sclerosis / Natalizumab\""
\AAAQ1758\""	\NCT03051646\""	\Aspirin as a Pre-Treatment for Exercise in Multiple Sclerosis\""	\Completed\""	\February 8, 2017\""	\Early Phase 1\""	\Drug / Drug\""	\Acetylsalicylic acid at 1st visit, then Placebo at 2nd visit / Placebo at 1st visit, then Acetylsalicylic acid at 2nd visit\""	\Multiple Sclerosis / Aspirin\""
\MA30143\""	\NCT03085810\""	\Study to Evaluate the Effectiveness and Safety of Ocrelizumab in Participants With Early Stage Relapsing Remitting Multiple Sclerosis (RRMS)\""	\Completed\""	\March 16, 2017\""	\Phase 3\""	\Drug\""	\Ocrelizumab\""	\Multiple Sclerosis / Multiple Sclerosis, Relapsing-Remitting / Sclerosis / Ocrelizumab\""
\GCO 16-1552\""	\NCT03091400\""	\Recall Enhancement Through Treatment With Atomoxetine in MS (RETAIN-MS)\""	\Completed\""	\March 16, 2017\""	\Phase 2\""	\Drug / Drug\""	\Atomoxetine / Placebo\""	\Multiple Sclerosis / Memory Disorders / Sclerosis / Atomoxetine Hydrochloride\""
\170083\""	\NCT03109288\""	\Targeting Residual Activity By Precision, Biomarker-Guided Combination Therapies of Multiple Sclerosis (TRAP-MS)\""	\Recruiting\""	\April 11, 2017\""	\Phase 1/Phase 2\""	\Drug / Drug / Drug / Drug\""	\Pioglitazone / clemastine fumarate / Dantrolene / Pirfenidone\""	\Multiple Sclerosis / Sclerosis / Pioglitazone / Clemastine / Pirfenidone / Dantrolene\""
\TRB 2017.2\""	\NCT03110315\""	\A Study of Suvorexant in Patients With Multiple Sclerosis Fatigue and Insomnia\""	\Completed\""	\March 28, 2017\""	\Phase 4\""	\Drug / Drug\""	\Suvorexant / Placebo\""	\Multiple Sclerosis / Sleep Initiation and Maintenance Disorders / Sclerosis / Fatigue / Suvorexant\""
\14-PP-11\""	\NCT03122652\""	\Randomized, Double-blinded Study of Treatment:Teriflunomide, in Radiologically Isolated Syndrome\""	\Completed\""	\April 12, 2017\""	\Phase 3\""	\Drug / Drug\""	\Teriflunomide 14 MG Oral Tablet [Aubagio] / Placebo Oral Tablet\""	\Multiple Sclerosis / Teriflunomide\""
\18462\""	\NCT03134573\""	\Medication Usage and Patient Reported Outcomes Evaluation Via myBETAapp in Patients With Multiple Sclerosis Treated With Betaferon: a Pilot Study\""	\Completed\""	\April 26, 2017\""	NA	\Drug / Device / Device\""	\Interferon beta-1b (Betaferon, BAY86-5046) / Betaconnect auto-injector / myBETAapp\""	\Multiple Sclerosis / Sclerosis / Interferons / Interferon-beta / Interferon beta-1b\""
\STU 112016-060\""	\NCT03135249\""	\Sequential Natalizumab - Alemtuzumab Therapy in Patients With Relapsing Forms of Multiple Sclerosis\""	\Completed\""	\April 12, 2017\""	\Phase 4\""	\Drug\""	\Alemtuzumab\""	\Multiple Sclerosis / Sclerosis / Alemtuzumab\""
\IRB00119702\""	\NCT03185065\""	\Treatment of Fatigue With Methylphenidate, Modafinil and Amantadine in Multiple Sclerosis\""	\Completed\""	\June 9, 2017\""	\Phase 3\""	\Drug / Drug / Drug / Drug\""	\Amantadine / Modafinil / Methylphenidate / Placebos\""	\Multiple Sclerosis / Sclerosis / Fatigue / Amantadine / Methylphenidate / Modafinil\""
\GZ-2016-11629\""	\NCT03193086\""	\The Effect of Alemtuzumab on the Blood-brain-barrier and the Brain's Metabolism in Multiple Sclerosis Patients\""	\Unknown status\""	\June 14, 2017\""	NA	\Drug\""	\Alemtuzumab\""	\Multiple Sclerosis / Sclerosis / Alemtuzumab\""
\COMBAT-MS\""	\NCT03193866\""	\COMparison Between All immunoTherapies for Multiple Sclerosis.\""	\Active, not recruiting\""	\April 20, 2017\""	NA	\Drug\""	\Rituximab\""	\Multiple Sclerosis / Multiple Sclerosis, Relapsing-Remitting / Sclerosis / Interferons / Interferon-beta / Rituximab / Alemtuzumab / Glatiramer Acetate / Dimethyl Fumarate / Natalizumab / Fingolimod Hydrochloride / (T,G)-A-L\""
\OBS13499\""	\NCT03198351\""	\An Observational Study on Teriflunomide-exposed Pregnancies\""	\Completed\""	\June 22, 2017\""	NA	\Drug\""	\Teriflunomide (HMR1726)\""	\Multiple Sclerosis / Teriflunomide\""
\Glatiramer-5001\""	\NCT03209479\""	\Copaxone Subcutaneous Injection Syringe Special Drug Use-Result Investigation (All-Case Investigation) Prevention of Relapse of Multiple Sclerosis\\"\""	\Recruiting\""	\July 4, 2017\""	NA	\Drug\""	\Glatiramer acetate\""	\Multiple Sclerosis / Sclerosis / Glatiramer Acetate / (T,G)-A-L\""
\COMB157G1301\""	\NCT03249714\""	\Efficacy and Safety of Ofatumumab Compared to Placebo in Patients With Relapsing Multiple Sclerosis Followed by Extended Treatment With Open-label Ofatumumab\""	\Completed\""	\August 11, 2017\""	\Phase 2\""	\Drug / Drug\""	\Ofatumumab / Matching placebo of ofatumumab\""	\Multiple Sclerosis / Sclerosis / Ofatumumab / Antibodies, Monoclonal\""
\011717\""	\NCT03250169\""	\Neurofilaments for NEDA Assessing in MS\""	\Terminated\""	\July 19, 2017\""	NA	\Drug\""	\Alemtuzumab\""	\Multiple Sclerosis / Sclerosis / Alemtuzumab\""
\CFTY720DUS40\""	\NCT03257358\""	\A Study of Immune Phenotype Biomarkers in Patients With Relapsing Multiple Sclerosis (RMS) After Treatment With 0.5mg Fingolimod\""	\Completed\""	\August 18, 2017\""	\Phase 4\""	\Drug\""	\Fingolimod\""	\Multiple Sclerosis / Sclerosis / Fingolimod Hydrochloride\""
\20161186\""	\NCT03266965\""	\Histaminergic Basis of Central Fatigue in Multiple Sclerosis - A Novel Approach\""	\Completed\""	\July 4, 2017\""	\Phase 1\""	\Drug / Dietary Supplement\""	\Carbidopa / L-Histidine\""	\Multiple Sclerosis / Sclerosis / Fatigue / Carbidopa\""
\TG1101-RMS302\""	\NCT03277248\""	\Study to Assess the Efficacy and Safety of Ublituximab in Participants With Relapsing Forms of Multiple Sclerosis (RMS)\""	\Completed\""	\September 7, 2017\""	\Phase 3\""	\Biological / Drug / Drug / Drug\""	\Ublituximab / Teriflunomide / Oral Placebo / IV Placebo\""	\Multiple Sclerosis / Sclerosis / Teriflunomide\""
\TG1101-RMS301\""	\NCT03277261\""	\Study to Assess the Efficacy and Safety of Ublituximab in Participants With Relapsing Forms of Multiple Sclerosis (RMS) ( ULTIMATE 1 )\""	\Completed\""	\September 7, 2017\""	\Phase 3\""	\Biological / Drug / Drug / Drug\""	\Ublituximab / Teriflunomide / Oral Placebo / IV Placebo\""	\Multiple Sclerosis / Sclerosis / Teriflunomide\""
\396514\""	\NCT03315923\""	\Comparison of Clinical Effects of Rituximab and Glatiramer Acetate in Secondary Progressive Multiple Sclerosis Patients\""	\Completed\""	\October 17, 2017\""	\Phase 2/Phase 3\""	\Drug / Drug\""	\Rituximab / Glatiramer Acetate\""	\Neoplasm Metastasis / Multiple Sclerosis / Multiple Sclerosis, Chronic Progressive / Sclerosis / Rituximab / Glatiramer Acetate / (T,G)-A-L\""
\DIAD.MOST.2017\""	\NCT03342638\""	\Maximizing Outcome of Multiple Sclerosis Transplantation\""	\Terminated\""	\November 9, 2017\""	\Phase 3\""	\Drug / Drug / Drug / Drug / Drug / Biological / Biological\""	\Cyclophosphamide / Mesna / rATG / Methylprednisolone / G-CSF / IVIg / Autologous Stem Cells\""	\Multiple Sclerosis / Multiple Sclerosis, Relapsing-Remitting / Sclerosis / Methylprednisolone / Methylprednisolone Hemisuccinate / Cyclophosphamide / Thymoglobulin\""
\2017-000559-26\""	\NCT03345940\""	\Fingolimod Versus Dimethyl-fumarate in Multiple Sclerosis\""	\Terminated\""	\May 16, 2017\""	\Phase 4\""	\Drug / Drug\""	\Fingolimod / Dimethyl Fumarate\""	\Multiple Sclerosis / Multiple Sclerosis, Relapsing-Remitting / Sclerosis / Dimethyl Fumarate / Fingolimod Hydrochloride\""
\EFC13429\""	\NCT03368664\""	\A Study to Evaluate Efficacy, Safety, and Tolerability of Alemtuzumab in Pediatric Patients With RRMS With Disease Activity on Prior DMT\""	\Active, not recruiting\""	\November 2, 2017\""	\Phase 3\""	\Drug / Drug / Drug / Drug / Drug / Drug / Drug / Drug / Drug / Drug / Drug / Drug / Drug\""	\Alemtuzumab GZ402673 / Glatiramer acetate / Beta-Interferon / Methylprednisolone / Ranitidine / Ceterizine / Dexchlorpheniramine / Paracetamol / Acyclovir / Prednisolone / Diphenydramine / Other H1 antagonist / Other H1 antagonist\""	\Multiple Sclerosis / Sclerosis / Interferons / Acyclovir / Interferon-beta / Methylprednisolone / Prednisolone / Alemtuzumab / Glatiramer Acetate / Ranitidine / (T,G)-A-L / Dexchlorpheniramine\""
\38602SUN17\""	\NCT03385356\""	\Impact of Vitamin D Supplementation in Patients With Multiple Sclerosis\""	\Completed\""	\December 20, 2017\""	\Phase 4\""	\Drug\""	\Vitamin D\""	\Multiple Sclerosis / Multiple Sclerosis, Relapsing-Remitting / Vitamin D Deficiency / Sclerosis / Vitamin D\""
\MS200136_0041\""	\NCT03387046\""	\A Pilot Study in Participants With Relapsing Remitting Multiple Sclerosis (RR-MS)\""	\Terminated\""	\December 22, 2017\""	\Phase 2\""	\Dietary Supplement / Drug / Biological / Drug\""	\D-aspartate / Placebo / IFN beta-1a / Methylprednisolone\""	\Multiple Sclerosis / Multiple Sclerosis, Relapsing-Remitting / Sclerosis / Methylprednisolone / Methylprednisolone Acetate / Methylprednisolone Hemisuccinate / Prednisolone / Prednisolone acetate / Prednisolone hemisuccinate / Prednisolone phosphate\""
\17/0158\""	\NCT03387670\""	\Multiple Sclerosis-Simvastatin Trial 2\""	\Active, not recruiting\""	\November 28, 2017\""	\Phase 3\""	\Drug / Drug\""	\Simvastatin / Placebo\""	\Neoplasm Metastasis / Multiple Sclerosis / Multiple Sclerosis, Chronic Progressive / Sclerosis / Simvastatin\""
\2008/01880\""	\NCT03408093\""	\Study of Betaferon Adherence in Patients With Multiple Sclerosis Treated With Interferon Beta-1b\""	\Completed\""	\January 8, 2018\""	NA	\Drug\""	\Interferon beta-1b (Betaseron, BAY86-5046)\""	\Multiple Sclerosis / Sclerosis / Interferons / Interferon-beta / Interferon beta-1b\""
\US-PEG-16-10990\""	\NCT03424733\""	\Evaluating the Use of Prednisone to Decrease Pegylated Interferon Beta-1a Side Effects\""	\Unknown status\""	\January 31, 2018\""	\Phase 4\""	\Drug / Drug / Drug\""	\Plegridy / Prednisone / Tylenol Pill\""	\Multiple Sclerosis / Acetaminophen / Interferons / Interferon-beta / Interferon beta-1a / Prednisone\""
\HUM00136966\""	\NCT03464448\""	\Mechanistic Studies of Teriflunomide in RRMS\""	\Completed\""	\March 7, 2018\""	NA	\Drug\""	\Teriflunomide\""	\Multiple Sclerosis / Multiple Sclerosis, Relapsing-Remitting / Sclerosis / Teriflunomide\""
\2017-001362-25\""	\NCT03477500\""	\RCT Comparing Autologous Hematopoietic Stem Cell Transplantation Versus Alemtuzumab, Cladribine or Ocrelizumab in MS\""	\Recruiting\""	\February 13, 2018\""	\Phase 3\""	\Drug / Drug / Drug / Drug\""	\Cyclophosphamide and ATG / Alemtuzumab / Cladribine Pill / Ocrelizumab\""	\Multiple Sclerosis / Sclerosis / Cyclophosphamide / Alemtuzumab / Cladribine / Ocrelizumab\""
\IRB #17951\""	\NCT03493841\""	\Comparing Tolerability and Absorption of Racemic and R-lipoic Acid in Progressive Multiple Sclerosis\""	\Completed\""	\March 21, 2018\""	\Phase 1\""	\Drug\""	\Alpha Lipoic Acid\""	\Multiple Sclerosis / Multiple Sclerosis, Chronic Progressive / Sclerosis / Thioctic Acid\""
\2017000005\""	\NCT03498131\""	\Melatonin in Patients With Multiple Sclerosis (MS).\""	\Completed\""	\April 6, 2018\""	\Early Phase 1\""	\Drug / Drug\""	\3 mg Melatonin / 5 mg Melatonin\""	\Multiple Sclerosis / Multiple Sclerosis, Relapsing-Remitting / Sclerosis / Melatonin\""
\IRB00164017\""	\NCT03500289\""	\Ketamine for Treatment of MS Fatigue\""	\Completed\""	\April 4, 2018\""	\Phase 1/Phase 2\""	\Drug / Drug\""	\Ketamine / Midazolam\""	\Multiple Sclerosis / Sclerosis / Fatigue / Midazolam / Ketamine\""
\NL56584.029.16\""	\NCT03516526\""	\Towards Personalized Dosing of Natalizumab in Multiple Sclerosis\""	\Completed\""	\April 12, 2018\""	\Phase 4\""	\Drug\""	\Natalizumab\""	\Multiple Sclerosis / Sclerosis / Natalizumab\""
\MN39159\""	\NCT03523858\""	\A Study to Evaluate Ocrelizumab Treatment in Participants With Progressive Multiple Sclerosis\""	\Active, not recruiting\""	\April 16, 2018\""	\Phase 3\""	\Drug\""	\Ocrelizumab\""	\Multiple Sclerosis / Multiple Sclerosis, Chronic Progressive / Sclerosis / Ocrelizumab\""
\MELATOMS-1\""	\NCT03540485\""	\Safety and Efficacy of Melatonin in Patients With Multiple Progressive Primary Sclerosis\""	\Recruiting\""	\May 4, 2018\""	\Phase 1/Phase 2\""	\Drug / Other\""	\Melatonin / Placebo\""	\Nervous System Diseases / Autoimmune Diseases of the Nervous System / Multiple Sclerosis / Autoimmune Diseases / Sclerosis / Melatonin\""
\GZ-2015-11483\""	\NCT03561402\""	\Biomarkers and Disease Activity in Patients Treated With Teriflunomide (Aubagio)\""	\Completed\""	\June 7, 2018\""	NA	\Drug\""	\Teriflunomide\""	\Multiple Sclerosis / Multiple Sclerosis, Relapsing-Remitting / Teriflunomide\""
\OCRE-UP\""	\NCT03562975\""	\Upper Extremity Function in Multiple Sclerosis Patients With Advanced Disability Treated With Ocrevus\""	\Active, not recruiting\""	\May 23, 2018\""	NA	\Drug\""	\Ocrelizumab\""	\Multiple Sclerosis / Multiple Sclerosis, Relapsing-Remitting / Nervous System Diseases / Multiple Sclerosis, Chronic Progressive / Demyelinating Diseases / Autoimmune Diseases / Immune System Diseases / Sclerosis / Pathologic Processes / Ocrelizumab\""
\2008/01743\""	\NCT03577977\""	\Betaferon Use in Children and Adolescents With Multiple Sclerosis\""	\Completed\""	\June 25, 2018\""	NA	\Drug\""	\Interferon beta-1b (Betaseron, Betaferon, BAY86-5046)\""	\Multiple Sclerosis / Sclerosis / Interferons / Interferon-beta / Interferon beta-1b\""
\ML40359\""	\NCT03589105\""	\A Study to Provide Complementary Efficacy, Safety and Patient Reported Outcomes Data in Participants With Active Relapsing Forms of Multiple Sclerosis (MS) in a Pragmatic Setting\""	\Completed\""	\July 5, 2018\""	\Phase 4\""	\Drug / Drug\""	\Ocrelizumab 300 mg / Ocrelizumab 600 mg\""	\Multiple Sclerosis / Sclerosis / Ocrelizumab\""
[truncated: 159 more rows]

[truncated: 5 more sheets: Network proximity calculations, Intracellular_centrality, Evaluation_fold_change_criteria, Final_drug_candidates, Correlation clinical data]
