# Supplementary material for: scDrugPrio: a framework for the analysis of single-cell transcriptomics to address multiple problems in precision medicine in immune-mediated inflammatory diseases
Source: Genome Med. 2024 Mar 20;16:42. doi: 10.1186/s13073-024-01314-7 (PMC10956347; doi:10.1186/s13073-024-01314-7)
Supplement: Supplementary file 5 — Additional file 5: Pooled CD data. Includes quality cut-offs, cell type markers, DEGs, metadata for scDrugPrio application to the pooled CD data set, as well as DrugBank and clinicaltrials.gov related data. [file 13073_2024_1314_MOESM5_ESM.xlsx]

## Sheet: Quality_cut_offs_scRNA-seq
Crohn’s disease data & Quality controll
PMID: 31474370 (Cell, Martin et al)
GEO accession: GSE134809
Sample ID GEO	Description	Patient number (in our analysis)	Sample ID in Martin et al	Patient number (in analysis of Martin et al)	Sex
GSM3972009	Ileal Involved 69	Patient 1	69	pat. 5	M
GSM3972010	Ileal Uninvolved 68	Patient 1	68	pat. 5	M
GSM3972011	Ileal Involved 122	Patient 2	122	Not included	M
GSM3972012	Ileal Uninvolved 123	Patient 2	123	Not included	M
GSM3972013	Ileal Involved 128	Patient 3	128	pat. 7	M
GSM3972014	Ileal Uninvolved 129	Patient 3	129	pat. 7	M
GSM3972015	Ileal Uninvolved 135	Patient 4	135	pat. 8	F
GSM3972016	Ileal Involved 138	Patient 4	138	pat. 8	F
GSM3972017	Ileal Involved 158	Patient 5	158	pat. 10	M
GSM3972018	Ileal Uninvolved 159	Patient 5	159	pat. 10	M
GSM3972019	Ileal Uninvolved 180	Patient 6	180	pat. 11	M
GSM3972020	Ileal Involved 181	Patient 6	181	pat. 11	M
GSM3972021	Ileal Uninvolved 186	Patient 7	186	pat. 12	M
GSM3972022	Ileal Involved 187	Patient 7	187	pat. 12	M
GSM3972023	Ileal Uninvolved 189	Patient 8	189	Not included, according to their supplementary file but arguably Patient 13	F
GSM3972024	Ileal Involved 190	Patient 8	190	Not included, according to their supplementary file but arguably Patient 13	F
GSM3972025	Ileal Uninvolved 192	Patient 9	192	pat. 14	F
GSM3972026	Ileal Involved 193	Patient 9	193	pat. 14	F
GSM3972027	Ileal Uninvolved 195	Patient 10	195	pat. 15	F
GSM3972028	Ileal Involved 196	Patient 10	196	pat. 15	F
GSM3972029	Ileal Uninvolved 208	Patient 11	208	pat. 16, included according to their supplementary file, though not depictured in any plot, likely excluded	M
GSM3972030	Ileal Involved 209	Patient 11	209	pat. 16, included according to their supplementary file, though not depictured in any plot, likely excluded	M
n_wells_with_unique_identifier	16220160
n_wells_with_at_least_one_read	4414960
Quality Cut-Offs
Across all samples genes have to be expressed in more than 0.1% of cells with more than 1000 UMIs
At least 1000 UMIs (again - as genes were excluded in prior step)
Not more than 20% of UMIs in mitochondrial genes
At least 250 detected genes and no more than 6000 detected genes
	n_cells_before_filtering	n_cells_after_filtering	nGene_min_before_filtering	nGene_max_before_filtering	nGene_median_before_filtering	nGene_min_after_filtering	nGene_max_after_filtering	nGene_median_after_filtering	n_UMIs_min_before_filtering	n_UMIs_max_before_filtering	n_UMIs_median_before_filtering	n_UMIs_min_after_filtering	n_UMIs_max_after_filtering	n_UMIs_median_after_filtering	%_cells_passing_filtering
GSM3972009	163408	2473	1	3671	2	251	3666	688	1	30649	2	1000	30643	2132	1,51
GSM3972010	227537	5955	1	2888	2	250	2873	491	1	15412	2	1000	15397	3435	2,62
GSM3972011	113837	745	1	5690	2	251	5649	910	1	38967	3	1005	38926	3036	0,65
GSM3972012	152556	917	1	4745	2	265	4706	1013	1	88345	2	1006	88287	3568	0,60
GSM3972013	166092	2643	1	6194	2	252	5876	764	1	56154	2	1000	56070	2476	1,59
GSM3972014	136464	1969	1	5211	4	254	5187	746	1	31575	4	1000	31549	1933	1,44
GSM3972015	176571	2807	1	5789	2	251	5747	585	1	43858	2	1000	43813	1733	1,59
GSM3972016	175368	3792	1	5394	2	256	5341	596	1	52798	2	1000	52780	1801.5	2,16
GSM3972017	245123	3395	1	6574	1	254	5625	677	1	59341	1	1000	53816	1989	1,39
GSM3972018	225606	2993	1	6198	1	258	5460	681	1	50444	1	1000	36538	1949	1,33
GSM3972019	231410	2626	1	6421	1	250	5759	845	1	52784	1	1000	43974	2560	1,13
GSM3972020	265969	7555	1	6201	1	251	5568	556	1	49606	1	1000	34312	1533	2,84
GSM3972021	194421	3318	1	6470	2	251	5788	510	1	62966	2	1000	45789	1322.5	1,71
GSM3972022	121561	939	1	3117	1	252	3096	661	1	26040	1	1001	26034	2431	0,77
GSM3972023	235850	4557	1	6750	1	261	5429	861	1	56422	1	1000	38509	2617	1,93
GSM3972024	249350	4621	1	6654	1	271	5923	799	1	96072	1	1000	96035	2721	1,85
GSM3972025	271937	6595	1	7706	1	253	5922	702	1	85403	1	1000	48551	2106	2,43
GSM3972026	267531	8235	1	7204	1	251	5739	640	1	68060	1	1000	59691	2019	3,08
GSM3972027	213634	2088	1	6396	1	251	5992	761	1	58388	1	1000	46950	2290.5	0,98
GSM3972028	209719	2544	1	6971	2	251	5658	862	1	77406	2	1002	50372	2818.5	1,21
GSM3972029	184478	2957	1	6489	1	274	4898	904	1	57965	1	1000	36535	2724	1,60
GSM3972030	186538	3692	1	7103	2	255	5947	850	1	66925	2	1000	61490	2540	1,98

## Sheet: Cell_type_markers
Marker genes taken from Martin et al (PMID: 31474370)
Major_cell_type_markers	MNP_markers	MNP_markers_2	T cell subtypes	Stroma_glia_markers_2	Stroma_glia_markers	B_cell_subtype_markers	T_cell_subtype_markers_2
TRAC	FLT3	CXCL12	CXCL13	VWF	TNFSF10	IGJ	CD7
CD7	CD207	IL18	IL10	RAMP3	CX3CL1	MZB1	CD2
CD2	SERPINF2	CCL18	CCL5	NPDC1	IL33	SSR4	CD3D
CD3D	PPP1R14A	IL6	IL2	JAM2	CCL14	XBP1	STMN1
STMN1	LSP1	IL1B	IL22	PLVAP	CCL21	FKBP2	KIAA0101
KIAA0101	MZT2A	CCL20	IL17A	NOTCH4	TGFB1	FKBP11	PCNA
PCNA	SLC38A1	TNF	CCL20	HSPG2	TSLP	TNFRSF17	ANP32E
TNFRSF4	CST7	IL1A	TNF	ESAM	CXCL14	DERL3	CKS1B
TNFRSF18	DUSP4	IL1RN	IFNG	CYYR1	IL17A	HSP90B1	RRM2
CTLA4	FAM118A	IL23A	CCL3L3	CD93	CXCL12	LGALS1	CENPF
IL2RA	TOMM34	OSM	CCL3	ICAM2	IL34	SEC11C	PTTG1
FOXP3	MCOLN2	CCL4L2	CCL4L2	S1PR1	CCL8	SDF2L1	TUBA1B
CCR7	CD14	CXCL2	CCL4	RAMP2	CCL13	ITM2C	TYMS
SELL	FCGR3A	CXCL3	XCL2	CD36	CCL11	PRDX4	UBE2C
LEF1	PLA2G7	CCL4	XCL1	CA4	CCL2	IGHA2	LSM4
CST7	CFD	CCL3L3	CSF2	TMEM88	TGFB3	IGHM	UBE2S
GZMA	C1QB	CXCL8	TNFSF13B	FLT1	CSF2	IGHG1	GTSE1
GZMK	CTSD	CCL3		SELP	CXCL16	IGHG3	TNFRSF4
CD8A	GLUL	MYDGF		SELE	CXCL1	IGHGP	TNFRSF18
CD8B	C1QA	TNFSF13B		ACKR1	CXCL6	IGHG4	CTLA4
CD69	C1QC	CXCL16		DUSP23	CXCL2	IGHG2	IL2RA
ID2	ACP5	CXCL9		CXorf36	CXCL8	TUBA1B	FOXP3
ANKRD28	CTSC	CXCL10		KDR	IL6	PFN1	IKZF2
GPR171	PLD3	CCL17		PROX1	CXCL3	H2AFZ	TIGIT
TNFAIP3	MS4A4A	CCL19		MMRN1		HMGB2	ICA1
ANXA1	VSIG4	CCL22		RELN		STMN1	CD27
IL7R	C5AR1	EBI3		ANGPT2		CORO1A	RBPJ
TRDC	C3AR1	IL32		CCL21		TUBB	BATF
TYROBP	MS4A7	IL15		LYVE1		RRM2	CCR7
FCER1G	TFEC			TFF3		RAN	SELL
PTGDR	FAM198B			RGS5		LDHA	LEF1
KRT81	CD163			NDUFA4L2		ARPC2	CD28
KRT86	SDS			ACTG2		SLC25A5	PASK
KIT	FPR3			MYH11		HMGN2	TRDC
PCDH9	MERTK			CXCL14		ENO1	TYROBP
ALDOC	MAFB			ADH1B		CKS1B	FCER1G
LINC00299	DAB2			CTSK		RANBP1	XCL2
CMC1	LIPA			MMP2		SNRPG	XCL1
XCL2	SLCO2B1			LUM		PSMB8	GNLY
IL2RB	TFRC			PTGDS		CXCR4	KLRD1
KLRD1	CD209			CCL2		C12orf75	CCL5
KLRF1				TCF21		ARPC1B	NKG7
CLIC3				ADAMDEC1		LSP1	CCL4
MCTP2				CCL13		H2AFV	CCL4L2
MZB1				CCL8		CKS2	CMC1
TNFRSF17				ADAM28		CENPW	IFNG
SEC11C				HAPLN1		CD79A	IL2RB
DERL3				ABCA8		CD74	PRF1
XBP1				CFD		HLA-DRA	GZMB
IGHA2				THY1		HLA-DMB	CST7
IGHM				CHI3L1		HLA-DMA	GZMA
IGHG1				BGN		BANK1	GZMK
IGHG3				PDPN		IRF8	CD8A
BANK1				CXCL2		MS4A1	CD8B
VPREB3				CXCL8		CD79B	HOPX
CD24				TNFRSF12A		VPREB3	PTGER4
ARHGAP24				SOX2		SMIM14	CD69
FCRLA				CADM1		CD24	ID2
RALGPS2				SORCS1		2022-03-01	ANKRD28
TNFRSF13C				LGI4		CD22	SPRY1
SPIB				ALDH1A1		LINC00926	GPR171
MS4A1				CAB39L		LY86	TNFAIP3
CD79B				NTM		LY9	ANXA1
CD19				ANK3		ARHGAP24	IL7R
IGHD				PRIMA1		CD83	KLRB1
FCER2				HAND2		TCL1A	DUSP1
TCL1A				GPM6B		STAG3	JUN
CD72				CRYAB		IGHD	FOS
CD27				SLC22A17		FCER2	ZFP36
CLECL1				ERBB3		CLECL1	KLF6
TNFRSF13B				CDH19		CD27	PLIN2
FCGR3A				TMEM71			ATF3
CD14				NRXN1			IL2
CD68				S100B			LTB
SLC40A1				MPZ			CXCR6
STAB1				MYOT			TIFA
SEPP1				SCN7A			CCL20
CSF1R				PLP1			IL17A
MS4A4A				CNP			IL22
SLCO2B1				SPP1			TNFSF13B
MAFB				AP1S2			MAF
MS4A7				CLU			FLT3LG
C1QA							GIMAP7
C1QB							ICOS
C1QC							CD40LG
IL1RN
S100A8
S100A9
TREM1
KYNU
C1orf54
CLEC9A
CADM1
CPNE3
XCR1
IDO1
CLEC10A
FCER1A
CD1C
CD1D
GPR157
LAMP3
DAPP1
FSCN1
CCL19
CCL22
EBI3
GZMB
TCF4
LILRA4
IRF7
CLEC4C
IL1RL1
CPA3
MS4A2
TPSB2
TPSAB1
ADCYAP1
GATA2
HPGDS
HPGD
VWF
RAMP3
NPDC1
JAM2
PLVAP
NOTCH4
HSPG2
ESAM
CYYR1
CD93
ICAM2
S1PR1
RAMP2
CD36
CA4
TMEM88
FLT1
ACKR1
SELP
DUSP23
PROX1
MMRN1
CCL21
IGF2
LYVE1
TFF3
RGS5
NDUFA4L2
C11orf96
ACTG2
MYH11
CXCL14
ADH1B
CTSK
MMP2
LUM
PTGDS
TCF21
ADAMDEC1
CCL13
CCL8
ADAM28
HAPLN1
ABCA8
CFD
THY1
CHI3L1
BGN
PDPN
TNFRSF12A
MPZ
NRXN1
SCN7A
SEMA3B
SOX2
MYOT
GFRA3
TUBB2B
GPM6B
PLP1
XKR4
ALDH1A1
CRYAB
NTM
ANK3
LGI4
S100B

## Sheet: Cell_typing_outcome
Cluster	Major_cell_type	Minor_cell_type	Color_code	Label in Fig 6
6	T	Treg	#0000FF	T regs
39	T	CD4+ tissue resident T memory	#2005A5	CD4+ Tissue resident memory 1
15	T	CD4+ tissue resident T memory	#1E90FF	CD4+ Tissue resident memory 2
9	T	CD4+ tissue resident T memory	#00BFFF	CD4+ Tissue resident memory 3
1	T	Naive/CM T	#3686D3	Naive/CM T 1
2	T	Naive/CM T	#4AA4DE	Naive/CM T 2
3	T	Naive/CM T	#4169E1	Naive/CM T 3
5	T	Type 1/3 cytokine T	#ADD8E6	Type 1/3 cytokine tissue resident T cells
0	T	Highly activated T	#000080	Highly activated T
8	T	CD4+ tissue resident T memory	#87CEFA	CD4+ Tissue resident memory 4
13	T	CD8+ cytotoxic T	#553c93	CD8+ T cytotoxic 1
11	T	CD8+ tissue resident T	#882865	CD8+ tissue resident 1
20	T	CD8+ cytotoxic T	#82318f	CD8+ T cytotoxic 2
7	T	CD8+ tissue resident T	#4B0082	CD8+ tissue resident 2
33	Plasma	IgM plasma cell	#228B22	IgM plasma cell
4	Plasma	IgG plasma cell	#006400	IgG plasma cell 1
12	Plasma	IgG plasma cell	#556B2F	IgG plasma cell 2
10	Plasma	IgG plasma cell	#4F7942	IgG plasma cell 3
25	Plasma	IgG plasma cell	#6B8E23	IgG plasma cell 4
24	Plasma	IgG plasma cell	#9ACD32	IgG plasma cell 5
26	Plasma	IgA plasma cell	#7CFC00	IgA plasma cell 1
21	Plasma	IgA plasma cell	#00FF00	IgA plasma cell 2
31	Plasma	IgA plasma cell	#9EF38F	IgA plasma cell 3
29	B	Memory B	#32CD32	Memory B cell 1
35	B	Memory B	#2E8B57	Memory B cell 2
36	B	Memory B	#3CB371	Memory B cell 3
14	B	Naive B	#8FBC8F	Naive B 1
17	B	Naive B	#BFE890	Naive B 2
18	B	Naive B	#AFE1AF	Naive B 3
30	B	Naive B	#ADFF2F	Naive B 4
34	B	Memory B	#66CDAA	Memory B cell 4
27	MNP	Activated dentritic	#D3D3D3	Activated dentritic
22	MNP	Activated macrophage	#808080	Activated MQ
28	MNP	Resident macrophage	#000000	Tissue resident MQ
38	MNP	Dentritic	#A9A9A9	Dentritic
16	Stroma_glia	Glial cell	#e8c124	Glial cells
23	Stroma_glia	Activated fibroblast	#FF0000	Activated Fibroblasts
19	Stroma_glia	Fibroblast	#660000	Fibroblasts 1
32	Stroma_glia	Smooth muscle	#f49728	Smooth muscle cells 2
37	Stroma_glia	ACKR1+ endothelium	#F0E68C	ACKR1+ endothelium

## Sheet: DEGs
Ensembl_gene_ID	Entrez_gene_ID	Entrez_symbol	p_val	avg_logFC	p_val_FDR_adj	Cluster
ENSG00000170522	79071	ELOVL6	1.24804e-190	-0.459338	2.10656e-186	Cluster 0
ENSG00000072182	55515	ASIC4	1.44698e-188	-0.436316	2.44236e-184	Cluster 0
ENSG00000182621	23236	PLCB1	2.62913e-180	-0.418325	4.43771e-176	Cluster 0
ENSG00000115607	8807	IL18RAP	3.89102e-173	-0.445276	6.56765e-169	Cluster 0
ENSG00000168229	5729	PTGDR	2.63181e-164	-0.529178	4.44224e-160	Cluster 0
ENSG00000146674	3486	IGFBP3	7.75914e-164	-0.449291	1.30966e-159	Cluster 0
ENSG00000057704	57458	TMCC3	7.9352e-160	-0.40697	1.33938e-155	Cluster 0
ENSG00000131459	9945	GFPT2	4.0092e-155	-0.548929	6.76712e-151	Cluster 0
ENSG00000117281	11126	CD160	2.37587e-141	-0.460983	4.01024e-137	Cluster 0
ENSG00000188404	6402	SELL	1.15225e-140	0.539845	1.94488e-136	Cluster 0
ENSG00000134545	3821	KLRC1	1.85217e-140	-0.490528	3.12628e-136	Cluster 0
ENSG00000146242	7162	TPBG	3.26496e-140	-0.504341	5.51093e-136	Cluster 0
ENSG00000166681	27018	BEX3	6.35049e-134	0.429337	1.0719e-129	Cluster 0
ENSG00000182463	128553	TSHZ2	1.36141e-130	0.515744	2.29793e-126	Cluster 0
ENSG00000091972	4345	CD200	3.71344e-125	0.589067	6.26792e-121	Cluster 0
ENSG00000143185	6846	XCL2	8.89836e-125	-0.437	1.50195e-120	Cluster 0
ENSG00000126353	1236	CCR7	3.08269e-122	0.492703	5.20328e-118	Cluster 0
ENSG00000160712	3570	IL6R	1.55795e-121	0.440961	2.62966e-117	Cluster 0
ENSG00000154975	56934	CA10	1.79842e-101	-0.445803	3.03555e-97	Cluster 0
ENSG00000266088	NA	NA	1.66133e-92	0.523858	2.80417e-88	Cluster 0
ENSG00000205809	3822	KLRC2	6.57138e-91	-0.501542	1.10918e-86	Cluster 0
ENSG00000124191	84969	TOX2	1.51384e-87	0.596105	2.55521e-83	Cluster 0
ENSG00000235304	286442	LINC01281	7.49155e-86	0.559444	1.2645e-81	Cluster 0
ENSG00000183542	8302	KLRC4	2.47845e-76	-0.430275	4.18337e-72	Cluster 0
ENSG00000164512	79722	ANKRD55	1.747e-74	0.407072	2.94876e-70	Cluster 0
ENSG00000111863	84830	ADTRP	5.63843e-63	0.498861	9.5171e-59	Cluster 0
ENSG00000156234	10563	CXCL13	7.1557e-62	0.469398	1.20781e-57	Cluster 0
ENSG00000167618	3904	LAIR2	2.49198e-39	0.445271	4.20621e-35	Cluster 0
ENSG00000203780	92565	FANK1	1.39331e-35	0.506849	2.35176e-31	Cluster 0
ENSG00000049768	50943	FOXP3	3.44981e-30	0.4305	5.82294e-26	Cluster 0
ENSG00000240350	105373557	SOCAR	1.07028e-26	0.473927	1.80652e-22	Cluster 0
ENSG00000167476	126306	JSRP1	5.45673e-259	0.465392	9.21041e-255	Cluster 10
ENSG00000071537	6400	SEL1L	1.84959e-248	0.470719	3.12192e-244	Cluster 10
ENSG00000253755	3505	IGHGP	1.22824e-247	0.967685	2.07314e-243	Cluster 10
ENSG00000198900	7150	TOP1	5.44898e-247	0.649884	9.19733e-243	Cluster 10
ENSG00000211892	3503	IGHG4	7.95301e-244	0.759501	1.34239e-239	Cluster 10
ENSG00000173915	84833	ATP5MD	2.79675e-237	0.446812	4.72064e-233	Cluster 10
ENSG00000211896	3500	IGHG1	1.00974e-236	0.704173	1.70433e-232	Cluster 10
ENSG00000211950	28467	IGHV1-24	1.48061e-235	0.4854	2.49912e-231	Cluster 10
ENSG00000211893	3501	IGHG2	1.07257e-233	0.883541	1.8104e-229	Cluster 10
ENSG00000211933	28385	IGHV6-1	3.8597e-232	0.538398	6.51479e-228	Cluster 10
ENSG00000254030	3541	IGLC5	1.01317e-229	0.644629	1.71013e-225	Cluster 10
ENSG00000184489	11156	PTP4A3	3.72373e-229	0.661381	6.28529e-225	Cluster 10
ENSG00000118971	894	CCND2	8.29454e-227	0.710353	1.40003e-222	Cluster 10
ENSG00000128322	3543	IGLL1	1.16776e-223	0.48564	1.97106e-219	Cluster 10
ENSG00000106355	NA	NA	6.79483e-221	0.451349	1.1469e-216	Cluster 10
ENSG00000118985	22936	ELL2	9.24491e-219	0.811927	1.56045e-214	Cluster 10
ENSG00000102531	22862	FNDC3A	1.78246e-216	0.431448	3.00861e-212	Cluster 10
ENSG00000261371	5175	PECAM1	2.52381e-216	0.579319	4.25993e-212	Cluster 10
ENSG00000222037	3542	IGLC6	8.3737e-214	0.590581	1.4134e-209	Cluster 10
ENSG00000110848	969	CD69	4.95382e-213	-0.804551	8.36155e-209	Cluster 10
ENSG00000177311	253461	ZBTB38	1.5022e-210	0.41182	2.53556e-206	Cluster 10
ENSG00000211685	28834	IGLC7	1.34983e-209	0.49154	2.27838e-205	Cluster 10
ENSG00000211897	3502	IGHG3	3.26542e-207	0.471069	5.51169e-203	Cluster 10
ENSG00000107581	8661	EIF3A	1.28807e-204	0.609026	2.17413e-200	Cluster 10
ENSG00000135046	301	ANXA1	2.12558e-203	-0.92389	3.58776e-199	Cluster 10
ENSG00000277443	4082	MARCKS	3.05891e-201	0.59877	5.16313e-197	Cluster 10
ENSG00000147669	5440	POLR2K	6.36354e-200	0.447655	1.0741e-195	Cluster 10
ENSG00000163902	6184	RPN1	1.50835e-199	0.412221	2.54594e-195	Cluster 10
ENSG00000117091	962	CD48	2.02619e-198	-0.601752	3.42001e-194	Cluster 10
ENSG00000154589	23643	LY96	2.46665e-198	0.634345	4.16345e-194	Cluster 10
ENSG00000211597	28950	IGKJ1	7.17787e-198	0.527428	1.21155e-193	Cluster 10
ENSG00000254029	3540	IGLC4	1.53155e-197	0.764665	2.58511e-193	Cluster 10
ENSG00000111348	397	ARHGDIB	2.0377e-197	-0.703835	3.43944e-193	Cluster 10
ENSG00000254127	84096	IGLCOR22-1	3.94729e-197	0.517861	6.66264e-193	Cluster 10
ENSG00000008517	9235	IL32	3.16488e-194	-0.812267	5.342e-190	Cluster 10
ENSG00000127914	10142	AKAP9	1.18798e-192	0.45818	2.0052e-188	Cluster 10
ENSG00000277734	28755	TRAC	1.81037e-192	-0.83164	3.05572e-188	Cluster 10
ENSG00000169926	51621	KLF13	5.00255e-189	0.443384	8.4438e-185	Cluster 10
ENSG00000211678	28831	IGLJ3	1.3765e-188	0.502593	2.32339e-184	Cluster 10
ENSG00000271503	6352	CCL5	3.73495e-188	-0.734244	6.30423e-184	Cluster 10
ENSG00000102760	28984	RGCC	2.4485e-187	-0.481732	4.13283e-183	Cluster 10
ENSG00000154099	123872	DNAAF1	1.19729e-182	0.791672	2.0209e-178	Cluster 10
ENSG00000143119	963	CD53	1.81557e-182	-0.652042	3.0645e-178	Cluster 10
ENSG00000144821	22989	MYH15	7.42335e-181	-0.585252	1.25299e-176	Cluster 10
ENSG00000131174	1349	COX7B	1.24592e-180	0.495792	2.10299e-176	Cluster 10
ENSG00000058262	29927	SEC61A1	4.56196e-180	0.406395	7.70014e-176	Cluster 10
ENSG00000172543	1521	CTSW	1.4062e-177	-0.886679	2.37352e-173	Cluster 10
ENSG00000132002	3337	DNAJB1	7.94248e-177	-0.765144	1.34061e-172	Cluster 10
ENSG00000171522	5734	PTGER4	3.66864e-175	-0.779748	6.19229e-171	Cluster 10
ENSG00000102265	7076	TIMP1	8.09194e-174	-0.52441	1.36584e-169	Cluster 10
ENSG00000132464	10117	ENAM	7.61193e-173	0.41474	1.28482e-168	Cluster 10
ENSG00000184515	340542	BEX5	1.33505e-172	-0.98111	2.25344e-168	Cluster 10
ENSG00000025796	11231	SEC63	1.79705e-171	0.406544	3.03324e-167	Cluster 10
ENSG00000211669	28803	IGLV3-10	2.56494e-171	-0.431875	4.32936e-167	Cluster 10
ENSG00000168394	6890	TAP1	8.41897e-171	0.555861	1.42104e-166	Cluster 10
ENSG00000147168	3561	IL2RG	8.54778e-171	-0.66959	1.44278e-166	Cluster 10
ENSG00000196154	6275	S100A4	1.67458e-170	-0.534648	2.82652e-166	Cluster 10
ENSG00000211772	28638	TRBC2	1.95606e-168	-0.677352	3.30163e-164	Cluster 10
ENSG00000198851	916	CD3E	7.63185e-168	-0.635234	1.28818e-163	Cluster 10
ENSG00000179598	201164	PLD6	1.18695e-166	-0.630402	2.00345e-162	Cluster 10
ENSG00000116748	270	AMPD1	3.85595e-166	-0.669466	6.50846e-162	Cluster 10
ENSG00000184451	2826	CCR10	5.21618e-166	-0.53687	8.80439e-162	Cluster 10
ENSG00000277632	6348	CCL3	1.6209e-165	-0.628891	2.73592e-161	Cluster 10
ENSG00000130768	27293	SMPDL3B	1.2318e-164	0.553487	2.07915e-160	Cluster 10
ENSG00000158050	1844	DUSP2	3.64045e-163	-0.612361	6.14471e-159	Cluster 10
ENSG00000265243	204777	IGLJCOR18	1.52393e-162	0.497668	2.57224e-158	Cluster 10
ENSG00000182985	23705	CADM1	3.01807e-161	0.438206	5.0942e-157	Cluster 10
ENSG00000244734	3043	HBB	4.08981e-161	-0.826443	6.90319e-157	Cluster 10
ENSG00000275302	6351	CCL4	3.30167e-160	-0.656259	5.5729e-156	Cluster 10
ENSG00000139289	22822	PHLDA1	2.08377e-158	-0.592766	3.51719e-154	Cluster 10
ENSG00000156256	NA	NA	9.3177e-156	0.463193	1.57273e-151	Cluster 10
ENSG00000276085	414062	CCL3L3	4.93896e-152	-0.642818	8.33647e-148	Cluster 10
ENSG00000112576	896	CCND3	2.99865e-151	-0.824347	5.06142e-147	Cluster 10
ENSG00000188372	7784	ZP3	1.1687e-150	-0.652934	1.97264e-146	Cluster 10
ENSG00000078596	9452	ITM2A	3.57608e-150	-0.529915	6.03606e-146	Cluster 10
ENSG00000167286	915	CD3D	6.59971e-149	-0.557021	1.11396e-144	Cluster 10
ENSG00000128965	79094	CHAC1	1.05755e-147	0.547844	1.78504e-143	Cluster 10
ENSG00000116489	829	CAPZA1	1.10637e-147	0.590378	1.86744e-143	Cluster 10
ENSG00000115828	25797	QPCT	3.69257e-147	-0.654225	6.23269e-143	Cluster 10
ENSG00000173762	924	CD7	6.21048e-146	-0.572266	1.04827e-141	Cluster 10
ENSG00000182670	7267	TTC3	1.27756e-143	0.482299	2.1564e-139	Cluster 10
ENSG00000119335	6418	SET	1.4564e-143	0.600353	2.45826e-139	Cluster 10
ENSG00000144674	2803	GOLGA4	2.21615e-143	0.666086	3.74064e-139	Cluster 10
ENSG00000211751	28639	TRBC1	4.52528e-143	-0.495921	7.63823e-139	Cluster 10
ENSG00000120686	51569	UFM1	5.26697e-142	0.413793	8.89012e-138	Cluster 10
ENSG00000154102	404550	C16orf74	5.8923e-142	-0.634234	9.94561e-138	Cluster 10
ENSG00000233308	NA	NA	3.41646e-141	-0.577146	5.76665e-137	Cluster 10
ENSG00000115738	3398	ID2	1.35608e-140	-0.491366	2.28893e-136	Cluster 10
ENSG00000164924	7534	YWHAZ	1.90861e-140	0.464389	3.22154e-136	Cluster 10
ENSG00000111537	3458	IFNG	3.27122e-140	-0.598993	5.52149e-136	Cluster 10
ENSG00000128951	1854	DUT	1.20202e-139	-0.682538	2.02889e-135	Cluster 10
ENSG00000276345	NA	NA	3.05519e-139	-0.829033	5.15685e-135	Cluster 10
ENSG00000122986	84329	HVCN1	4.01866e-139	-0.605404	6.7831e-135	Cluster 10
ENSG00000075142	6717	SRI	8.55805e-139	-0.491467	1.44451e-134	Cluster 10
ENSG00000188042	10123	ARL4C	9.58164e-138	-0.611355	1.61729e-133	Cluster 10
ENSG00000126264	10870	HCST	2.24656e-136	-0.635222	3.79197e-132	Cluster 10
ENSG00000125384	5732	PTGER2	3.55576e-135	-0.621458	6.00177e-131	Cluster 10
ENSG00000205352	54458	PRR13	8.9439e-135	-0.531553	1.50964e-130	Cluster 10
ENSG00000231721	378805	LINC-PINT	7.71367e-134	0.459104	1.30199e-129	Cluster 10
ENSG00000124783	6745	SSR1	9.3321e-134	0.443612	1.57517e-129	Cluster 10
ENSG00000112378	64065	PERP	4.11524e-133	-0.85176	6.94611e-129	Cluster 10
ENSG00000115386	5967	REG1A	6.57809e-133	0.673043	1.11032e-128	Cluster 10
ENSG00000227191	6967	TRGC2	6.70732e-133	-0.530804	1.13213e-128	Cluster 10
ENSG00000273748	NA	NA	2.76068e-132	-0.675172	4.65975e-128	Cluster 10
ENSG00000175315	1474	CST6	1.49195e-131	-0.440044	2.51826e-127	Cluster 10
ENSG00000196405	51466	EVL	1.03895e-130	-0.610026	1.75364e-126	Cluster 10
ENSG00000002586	4267	CD99	1.06062e-130	-0.57834	1.79023e-126	Cluster 10
ENSG00000143184	6375	XCL1	2.00909e-130	-0.552106	3.39114e-126	Cluster 10
ENSG00000167552	7846	TUBA1A	1.72418e-129	-0.546029	2.91024e-125	Cluster 10
ENSG00000042493	822	CAPG	2.40508e-129	-0.735044	4.05953e-125	Cluster 10
ENSG00000009790	80342	TRAF3IP3	2.83738e-129	-0.665981	4.78922e-125	Cluster 10
ENSG00000154814	92106	OXNAD1	5.58728e-129	-0.501165	9.43077e-125	Cluster 10
ENSG00000139626	3695	ITGB7	2.01093e-128	-0.493018	3.39425e-124	Cluster 10
ENSG00000114446	55081	IFT57	3.35894e-128	-0.70416	5.66956e-124	Cluster 10
ENSG00000007255	79090	TRAPPC6A	5.68618e-128	-0.559204	9.5977e-124	Cluster 10
ENSG00000121851	84265	POLR3GL	1.20981e-127	-0.611613	2.04204e-123	Cluster 10
ENSG00000085224	546	ATRX	3.87429e-127	0.423477	6.53941e-123	Cluster 10
ENSG00000115138	5443	POMC	2.60082e-126	-0.778881	4.38993e-122	Cluster 10
ENSG00000111679	5777	PTPN6	3.18548e-126	-0.748266	5.37677e-122	Cluster 10
ENSG00000014641	4190	MDH1	4.73789e-126	-0.611295	7.99708e-122	Cluster 10
ENSG00000182866	3932	LCK	2.77546e-125	-0.501525	4.6847e-121	Cluster 10
ENSG00000116824	914	CD2	5.87555e-125	-0.481987	9.91734e-121	Cluster 10
ENSG00000136840	27090	ST6GALNAC4	8.78288e-125	0.637107	1.48246e-120	Cluster 10
ENSG00000102409	56271	BEX4	1.82458e-124	-0.83715	3.07971e-120	Cluster 10
ENSG00000086061	3301	DNAJA1	2.19078e-124	-0.470808	3.69781e-120	Cluster 10
ENSG00000122188	54900	LAX1	2.26674e-123	0.521302	3.82603e-119	Cluster 10
ENSG00000187323	1630	DCC	5.15767e-123	0.510126	8.70564e-119	Cluster 10
ENSG00000133134	84707	BEX2	4.99696e-122	-0.677169	8.43436e-118	Cluster 10
ENSG00000165948	122509	IFI27L1	2.78142e-121	0.464345	4.69475e-117	Cluster 10
ENSG00000136710	84317	CCDC115	2.21099e-120	-0.69459	3.73194e-116	Cluster 10
ENSG00000171476	84525	HOPX	1.73688e-119	-0.459479	2.93168e-115	Cluster 10
ENSG00000254682	NA	NA	1.84014e-119	-0.554755	3.10596e-115	Cluster 10
ENSG00000181847	201633	TIGIT	4.83005e-119	-0.468605	8.15263e-115	Cluster 10
ENSG00000104324	10404	CPQ	1.69132e-118	-0.735755	2.85478e-114	Cluster 10
ENSG00000160932	4061	LY6E	5.81189e-118	-0.460957	9.80988e-114	Cluster 10
ENSG00000005302	10943	MSL3	1.05136e-117	0.425613	1.77458e-113	Cluster 10
ENSG00000033170	2530	FUT8	1.17016e-117	0.541696	1.97511e-113	Cluster 10
ENSG00000126860	2123	EVI2A	2.6291e-117	-0.47717	4.43766e-113	Cluster 10
ENSG00000181090	79813	EHMT1	7.84206e-117	0.591391	1.32366e-112	Cluster 10
ENSG00000102580	5611	DNAJC3	1.07556e-116	0.457446	1.81544e-112	Cluster 10
ENSG00000140280	256586	LYSMD2	1.50639e-116	-0.49529	2.54263e-112	Cluster 10
ENSG00000211943	28448	IGHV3-15	4.62188e-116	0.417292	7.80128e-112	Cluster 10
ENSG00000005059	55013	MCUB	4.66573e-116	-0.619278	7.87528e-112	Cluster 10
ENSG00000109854	10553	HTATIP2	5.59828e-116	-0.684907	9.44934e-112	Cluster 10
ENSG00000086065	51510	CHMP5	1.68044e-114	-0.526211	2.83642e-110	Cluster 10
ENSG00000145779	25816	TNFAIP8	6.53756e-114	-0.526012	1.10347e-109	Cluster 10
ENSG00000115539	79031	PDCL3	6.85961e-114	-0.629019	1.15783e-109	Cluster 10
ENSG00000151500	29087	THYN1	1.72997e-113	-0.730134	2.92002e-109	Cluster 10
ENSG00000169764	7360	UGP2	2.13953e-113	-0.483899	3.61131e-109	Cluster 10
ENSG00000137710	5962	RDX	1.61282e-112	0.495364	2.72228e-108	Cluster 10
ENSG00000213658	NA	NA	2.7974e-112	-0.441212	4.72174e-108	Cluster 10
ENSG00000125821	92675	DTD1	3.08965e-111	-0.62704	5.21502e-107	Cluster 10
ENSG00000128040	6691	SPINK2	5.07172e-111	-0.56254	8.56055e-107	Cluster 10
ENSG00000137078	27240	SIT1	2.17853e-110	-0.539728	3.67714e-106	Cluster 10
ENSG00000230709	NA	NA	5.96074e-110	0.456175	1.00611e-105	Cluster 10
ENSG00000188229	10383	TUBB4B	6.21678e-110	0.418089	1.04933e-105	Cluster 10
ENSG00000115009	6364	CCL20	1.59621e-109	-0.439972	2.69423e-105	Cluster 10
ENSG00000075884	55843	ARHGAP15	1.71888e-109	-0.586569	2.90129e-105	Cluster 10
ENSG00000124767	2739	GLO1	9.76518e-109	-0.513676	1.64826e-104	Cluster 10
ENSG00000007038	10942	PRSS21	1.70832e-108	-0.484371	2.88347e-104	Cluster 10
ENSG00000167261	64174	DPEP2	1.97598e-108	-0.486089	3.33525e-104	Cluster 10
ENSG00000091409	NA	NA	2.43552e-108	0.564118	4.11091e-104	Cluster 10
ENSG00000271204	NA	NA	2.92817e-108	0.700517	4.94246e-104	Cluster 10
ENSG00000163519	50852	TRAT1	1.1001e-107	-0.428861	1.85686e-103	Cluster 10
ENSG00000132507	1984	EIF5A	1.73124e-107	0.704945	2.92217e-103	Cluster 10
ENSG00000144746	10550	ARL6IP5	2.72906e-107	-0.466096	4.60638e-103	Cluster 10
ENSG00000164604	54329	GPR85	3.29579e-107	0.706611	5.56296e-103	Cluster 10
ENSG00000117614	25949	SYF2	4.27312e-107	-0.409861	7.2126e-103	Cluster 10
ENSG00000172116	926	CD8B	4.80141e-107	-0.4322	8.1043e-103	Cluster 10
ENSG00000029363	9774	BCLAF1	5.37565e-107	0.429759	9.07356e-103	Cluster 10
ENSG00000092096	51310	SLC22A17	5.83499e-107	-0.565122	9.84889e-103	Cluster 10
ENSG00000090382	4069	LYZ	1.55025e-106	0.579507	2.61666e-102	Cluster 10
ENSG00000150753	22948	CCT5	3.06517e-106	-0.653554	5.17369e-102	Cluster 10
ENSG00000134884	55082	ARGLU1	3.51364e-106	0.48819	5.93068e-102	Cluster 10
ENSG00000205302	6643	SNX2	4.74716e-106	-0.590623	8.01274e-102	Cluster 10
ENSG00000215712	729515	TMEM242	1.55224e-105	-0.649392	2.62003e-101	Cluster 10
ENSG00000147443	9046	DOK2	2.829e-105	-0.458625	4.77508e-101	Cluster 10
ENSG00000229228	100287814	LINC00582	3.21821e-105	-0.515376	5.43202e-101	Cluster 10
ENSG00000183087	2621	GAS6	6.91147e-105	0.527719	1.16659e-100	Cluster 10
ENSG00000101365	3420	IDH3B	9.73176e-105	-0.599628	1.64262e-100	Cluster 10
ENSG00000024862	25901	CCDC28A	2.59656e-104	-0.661357	4.38274e-100	Cluster 10
ENSG00000141560	79672	FN3KRP	4.61398e-104	-0.565516	7.78793e-100	Cluster 10
ENSG00000132965	241	ALOX5AP	5.96917e-104	-0.479603	1.00754e-99	Cluster 10
ENSG00000035115	26751	SH3YL1	1.0619e-103	-0.528015	1.79238e-99	Cluster 10
ENSG00000170142	7324	UBE2E1	1.12865e-103	-0.510318	1.90505e-99	Cluster 10
ENSG00000184588	5142	PDE4B	2.34408e-103	0.505505	3.95658e-99	Cluster 10
ENSG00000075420	64778	FNDC3B	4.92298e-103	0.573789	8.30949e-99	Cluster 10
ENSG00000175567	7351	UCP2	1.5701e-102	-0.585327	2.65016e-98	Cluster 10
ENSG00000153283	10225	CD96	1.84048e-102	-0.409234	3.10655e-98	Cluster 10
ENSG00000146007	153527	ZMAT2	2.33237e-102	-0.552361	3.9368e-98	Cluster 10
ENSG00000133878	78986	DUSP26	4.51972e-102	-0.411007	7.62884e-98	Cluster 10
ENSG00000107833	10360	NPM3	4.58085e-102	-0.624839	7.73201e-98	Cluster 10
ENSG00000204370	6392	SDHD	1.80002e-101	-0.559421	3.03826e-97	Cluster 10
ENSG00000077984	8530	CST7	5.47515e-101	-0.459655	9.24151e-97	Cluster 10
ENSG00000168002	5436	POLR2G	3.94214e-100	-0.563243	6.65394e-96	Cluster 10
ENSG00000273319	NA	NA	6.94818e-100	0.803106	1.17278e-95	Cluster 10
ENSG00000160593	120425	JAML	8.00309e-100	-0.427654	1.35084e-95	Cluster 10
ENSG00000137106	9380	GRHPR	4.45943e-99	-0.592025	7.52707e-95	Cluster 10
ENSG00000124243	55653	BCAS4	6.55632e-99	-0.479278	1.10664e-94	Cluster 10
ENSG00000107371	51010	EXOSC3	9.2667e-99	-0.606123	1.56413e-94	Cluster 10
ENSG00000175334	8815	BANF1	1.31729e-98	-0.631028	2.22346e-94	Cluster 10
ENSG00000156136	1633	DCK	2.23358e-98	-0.442571	3.77006e-94	Cluster 10
ENSG00000255135	NA	NA	4.10586e-98	-0.510915	6.93028e-94	Cluster 10
ENSG00000112996	10884	MRPS30	5.28417e-98	-0.540123	8.91914e-94	Cluster 10
ENSG00000186222	55330	BLOC1S4	6.1346e-98	-0.578552	1.03546e-93	Cluster 10
ENSG00000158526	90121	TSR2	9.39159e-98	-0.569638	1.58521e-93	Cluster 10
ENSG00000175040	9435	CHST2	1.71871e-97	0.52166	2.90102e-93	Cluster 10
ENSG00000137038	90871	DMAC1	2.60459e-97	-0.572676	4.39629e-93	Cluster 10
ENSG00000010278	928	CD9	4.73233e-97	-0.655133	7.9877e-93	Cluster 10
ENSG00000122644	10124	ARL4A	1.37899e-96	-0.497238	2.32759e-92	Cluster 10
ENSG00000166681	27018	BEX3	1.4493e-96	-0.510407	2.44628e-92	Cluster 10
ENSG00000112110	29074	MRPL18	1.88404e-96	-0.626179	3.18007e-92	Cluster 10
ENSG00000120913	64236	PDLIM2	3.81257e-96	-0.476288	6.43524e-92	Cluster 10
ENSG00000163001	112942	CFAP36	8.9505e-96	-0.525668	1.51076e-91	Cluster 10
ENSG00000131238	5538	PPT1	1.3795e-95	-0.60102	2.32845e-91	Cluster 10
ENSG00000132744	91703	ACY3	2.38428e-95	-0.473408	4.02443e-91	Cluster 10
ENSG00000231609	NA	NA	5.27673e-95	-0.681209	8.9066e-91	Cluster 10
ENSG00000255733	100885789	IFNG-AS1	6.19118e-95	-0.49876	1.04501e-90	Cluster 10
ENSG00000169045	3187	HNRNPH1	6.7155e-95	0.551707	1.13351e-90	Cluster 10
ENSG00000157045	123803	NTAN1	1.1355e-94	-0.574597	1.91661e-90	Cluster 10
ENSG00000167642	10653	SPINT2	1.44386e-94	-0.460653	2.43708e-90	Cluster 10
ENSG00000173727	NA	NA	2.79085e-94	0.581237	4.71067e-90	Cluster 10
ENSG00000005448	84058	WDR54	4.10335e-94	-0.534948	6.92604e-90	Cluster 10
ENSG00000154277	7345	UCHL1	4.36681e-94	-0.511233	7.37073e-90	Cluster 10
ENSG00000173230	2804	GOLGB1	4.73499e-94	0.54475	7.99219e-90	Cluster 10
ENSG00000184261	56660	KCNK12	5.38444e-94	-0.410259	9.08839e-90	Cluster 10
ENSG00000122694	152007	GLIPR2	6.05464e-94	-0.529481	1.02196e-89	Cluster 10
ENSG00000159261	23562	CLDN14	6.20657e-94	0.421822	1.04761e-89	Cluster 10
ENSG00000173890	26996	GPR160	7.0411e-94	-0.450166	1.18847e-89	Cluster 10
ENSG00000117318	3399	ID3	7.64078e-94	-0.484396	1.28969e-89	Cluster 10
ENSG00000253633	NA	NA	8.34539e-94	-0.407072	1.40862e-89	Cluster 10
ENSG00000165169	6990	DYNLT3	8.73488e-94	-0.52894	1.47436e-89	Cluster 10
ENSG00000125037	55831	EMC3	1.06203e-93	-0.53726	1.7926e-89	Cluster 10
ENSG00000102805	1203	CLN5	2.0409e-93	-0.518591	3.44483e-89	Cluster 10
ENSG00000204852	79600	TCTN1	4.5214e-93	-0.501903	7.63166e-89	Cluster 10
ENSG00000213465	402	ARL2	6.7633e-93	-0.604843	1.14158e-88	Cluster 10
ENSG00000106628	5425	POLD2	1.60495e-92	-0.569563	2.70899e-88	Cluster 10
ENSG00000164938	94241	TP53INP1	1.9721e-92	0.523076	3.3287e-88	Cluster 10
ENSG00000163586	2168	FABP1	4.75678e-92	-0.514854	8.02898e-88	Cluster 10
ENSG00000233559	100506860	LINC00513	6.4825e-92	0.675481	1.09418e-87	Cluster 10
ENSG00000137161	10695	CNPY3	9.26432e-92	-0.527035	1.56372e-87	Cluster 10
ENSG00000124570	5269	SERPINB6	1.32195e-91	-0.627191	2.23131e-87	Cluster 10
ENSG00000174547	65003	MRPL11	1.42979e-91	-0.60712	2.41334e-87	Cluster 10
ENSG00000211949	28442	IGHV3-23	1.54853e-91	0.417251	2.61377e-87	Cluster 10
ENSG00000203814	440689	H2BC18	1.57516e-91	-0.522117	2.65871e-87	Cluster 10
ENSG00000134748	84950	PRPF38A	2.54939e-91	-0.608167	4.30311e-87	Cluster 10
ENSG00000149923	5531	PPP4C	2.70821e-91	-0.561407	4.57118e-87	Cluster 10
ENSG00000204619	6992	PPP1R11	3.08045e-91	-0.579913	5.1995e-87	Cluster 10
ENSG00000115232	3676	ITGA4	6.81805e-91	-0.511108	1.15082e-86	Cluster 10
ENSG00000109670	55294	FBXW7	3.30658e-90	0.505207	5.58118e-86	Cluster 10
ENSG00000117461	8503	PIK3R3	8.07492e-90	-0.585111	1.36297e-85	Cluster 10
ENSG00000162894	9214	FCMR	1.32644e-89	-0.417377	2.2389e-85	Cluster 10
ENSG00000177917	151188	ARL6IP6	2.00386e-89	-0.505017	3.38231e-85	Cluster 10
ENSG00000168685	3575	IL7R	2.64369e-89	-0.417572	4.46229e-85	Cluster 10
ENSG00000116161	27101	CACYBP	3.86393e-89	-0.469156	6.52193e-85	Cluster 10
ENSG00000241106	3112	HLA-DOB	2.02138e-88	-0.467681	3.41189e-84	Cluster 10
ENSG00000164104	3148	HMGB2	2.69543e-88	-0.49953	4.54962e-84	Cluster 10
ENSG00000111726	55907	CMAS	4.51535e-88	-0.488313	7.62146e-84	Cluster 10
ENSG00000179950	22827	PUF60	5.14071e-88	-0.548766	8.677e-84	Cluster 10
ENSG00000148057	414328	IDNK	6.35827e-88	-0.514608	1.07321e-83	Cluster 10
ENSG00000237651	339804	C2orf74	7.14352e-88	-0.533539	1.20575e-83	Cluster 10
ENSG00000237765	285550	FAM200B	9.37014e-88	-0.451025	1.58159e-83	Cluster 10
ENSG00000106560	26157	GIMAP2	9.70825e-88	-0.412481	1.63865e-83	Cluster 10
ENSG00000117748	6118	RPA2	1.29274e-87	-0.438473	2.18201e-83	Cluster 10
ENSG00000149600	149951	COMMD7	1.71648e-87	-0.574531	2.89724e-83	Cluster 10
ENSG00000119707	58517	RBM25	1.91547e-87	0.440176	3.23312e-83	Cluster 10
ENSG00000169189	197370	NSMCE1	2.08881e-87	-0.483052	3.5257e-83	Cluster 10
ENSG00000145220	55646	LYAR	2.63704e-87	-0.419372	4.45107e-83	Cluster 10
ENSG00000180096	1731	SEPTIN1	3.23323e-87	-0.412566	5.45738e-83	Cluster 10
ENSG00000178381	90637	ZFAND2A	4.13564e-87	-0.537384	6.98055e-83	Cluster 10
ENSG00000259494	26589	MRPL46	1.5725e-86	-0.463094	2.65422e-82	Cluster 10
ENSG00000075914	23016	EXOSC7	3.40245e-86	-0.486912	5.74299e-82	Cluster 10
ENSG00000083123	594	BCKDHB	3.94933e-86	-0.445148	6.66607e-82	Cluster 10
ENSG00000106367	1174	AP1S1	4.48124e-86	-0.565183	7.56389e-82	Cluster 10
ENSG00000122711	27290	SPINK4	4.58643e-86	0.556198	7.74143e-82	Cluster 10
ENSG00000128973	54982	CLN6	1.37322e-85	-0.516659	2.31786e-81	Cluster 10
ENSG00000170043	58485	TRAPPC1	2.22751e-85	-0.457568	3.75981e-81	Cluster 10
ENSG00000169019	54951	COMMD8	2.51807e-85	-0.458473	4.25025e-81	Cluster 10
ENSG00000217555	51192	CKLF	3.61288e-85	-0.473654	6.09817e-81	Cluster 10
ENSG00000249915	10016	PDCD6	1.20603e-84	-0.511756	2.03565e-80	Cluster 10
ENSG00000092020	55012	PPP2R3C	1.6119e-84	-0.482225	2.72073e-80	Cluster 10
ENSG00000167613	3903	LAIR1	2.21028e-84	-0.416409	3.73074e-80	Cluster 10
ENSG00000197894	128	ADH5	2.39156e-84	-0.539195	4.03671e-80	Cluster 10
ENSG00000160783	11243	PMF1	3.88149e-84	-0.439241	6.55156e-80	Cluster 10
ENSG00000108523	26001	RNF167	9.31644e-84	-0.530557	1.57252e-79	Cluster 10
ENSG00000274877	NA	NA	9.3979e-84	-0.454714	1.58627e-79	Cluster 10
ENSG00000118579	80306	MED28	9.87998e-84	-0.551973	1.66764e-79	Cluster 10
ENSG00000089127	4938	OAS1	1.44304e-83	-0.52835	2.43571e-79	Cluster 10
ENSG00000105254	1155	TBCB	2.15968e-83	-0.468162	3.64532e-79	Cluster 10
ENSG00000128394	200316	APOBEC3F	3.37986e-83	-0.438542	5.70486e-79	Cluster 10
ENSG00000163875	64769	MEAF6	4.21248e-83	-0.436868	7.11025e-79	Cluster 10
ENSG00000187446	11261	CHP1	4.54042e-83	0.512999	7.66378e-79	Cluster 10
ENSG00000164081	51368	TEX264	1.00255e-82	-0.452461	1.6922e-78	Cluster 10
ENSG00000156110	132	ADK	1.17148e-82	-0.497818	1.97734e-78	Cluster 10
ENSG00000250988	100505616	SNHG21	4.04572e-82	-0.41647	6.82878e-78	Cluster 10
ENSG00000198162	10905	MAN1A2	4.39365e-82	0.429797	7.41604e-78	Cluster 10
ENSG00000060688	9410	SNRNP40	5.24817e-82	-0.462877	8.85839e-78	Cluster 10
ENSG00000279483	NA	NA	6.53086e-82	0.536138	1.10234e-77	Cluster 10
ENSG00000169609	123207	C15orf40	8.90634e-82	-0.513211	1.5033e-77	Cluster 10
ENSG00000221963	80830	APOL6	2.52444e-81	0.484674	4.261e-77	Cluster 10
ENSG00000171984	149840	SHLD1	3.03678e-81	-0.438405	5.12577e-77	Cluster 10
ENSG00000263272	NA	NA	3.09409e-81	-0.445188	5.22252e-77	Cluster 10
ENSG00000004059	381	ARF5	6.4115e-81	-0.526034	1.0822e-76	Cluster 10
ENSG00000168159	149603	RNF187	8.52525e-81	-0.492605	1.43898e-76	Cluster 10
ENSG00000120509	51248	PDZD11	2.75116e-80	-0.515106	4.64368e-76	Cluster 10
ENSG00000138709	55132	LARP1B	2.96637e-80	0.40974	5.00694e-76	Cluster 10
ENSG00000164543	9263	STK17A	3.22542e-80	-0.462788	5.44419e-76	Cluster 10
ENSG00000150961	9871	SEC24D	3.43678e-80	0.611317	5.80095e-76	Cluster 10
ENSG00000187630	317749	DHRS4L2	3.44221e-80	-0.483883	5.81011e-76	Cluster 10
ENSG00000135845	5279	PIGC	3.6055e-80	-0.543763	6.08573e-76	Cluster 10
ENSG00000117281	11126	CD160	4.76948e-80	-0.457377	8.05041e-76	Cluster 10
ENSG00000123095	79365	BHLHE41	5.8695e-80	0.615772	9.90713e-76	Cluster 10
ENSG00000235162	387882	C12orf75	7.12074e-80	-0.51734	1.20191e-75	Cluster 10
ENSG00000147813	93100	NAPRT	7.2491e-80	-0.573214	1.22358e-75	Cluster 10
ENSG00000115350	56655	POLE4	9.74759e-80	-0.506801	1.6453e-75	Cluster 10
ENSG00000204070	90196	SYS1	1.25749e-79	-0.443215	2.12253e-75	Cluster 10
ENSG00000160310	3275	PRMT2	1.35363e-79	-0.505058	2.28478e-75	Cluster 10
ENSG00000082438	22837	COBLL1	1.53689e-79	0.65498	2.59411e-75	Cluster 10
ENSG00000173409	64801	ARV1	1.6896e-79	-0.483082	2.85188e-75	Cluster 10
ENSG00000141933	91978	TPGS1	2.14109e-79	-0.589896	3.61394e-75	Cluster 10
ENSG00000165630	8559	PRPF18	3.17492e-79	-0.47426	5.35895e-75	Cluster 10
ENSG00000155366	389	RHOC	4.34634e-79	-0.427707	7.33618e-75	Cluster 10
ENSG00000104267	760	CA2	4.43366e-79	-0.424598	7.48358e-75	Cluster 10
ENSG00000143436	65005	MRPL9	4.68211e-79	-0.481248	7.90293e-75	Cluster 10
ENSG00000108774	5878	RAB5C	4.6909e-79	-0.514675	7.91776e-75	Cluster 10
ENSG00000104960	53635	PTOV1	5.38707e-79	-0.543363	9.09283e-75	Cluster 10
ENSG00000280927	285463	CTBP1-AS	5.53988e-79	0.480674	9.35077e-75	Cluster 10
ENSG00000132823	51526	OSER1	7.97591e-79	-0.490492	1.34625e-74	Cluster 10
ENSG00000163159	6944	VPS72	8.5221e-79	-0.47435	1.43845e-74	Cluster 10
ENSG00000035928	5981	RFC1	1.88458e-78	0.453559	3.18099e-74	Cluster 10
ENSG00000013375	5238	PGM3	2.07875e-78	0.470267	3.50872e-74	Cluster 10
ENSG00000102897	57149	LYRM1	2.80012e-78	-0.471325	4.72632e-74	Cluster 10
ENSG00000130638	25814	ATXN10	3.16553e-78	-0.433593	5.34309e-74	Cluster 10
ENSG00000100564	5283	PIGH	3.5242e-78	-0.528854	5.9485e-74	Cluster 10
ENSG00000101246	10139	ARFRP1	4.79139e-78	-0.464176	8.08739e-74	Cluster 10
ENSG00000214113	57128	LYRM4	7.86251e-78	-0.472461	1.32711e-73	Cluster 10
ENSG00000196072	282991	BLOC1S2	8.60747e-78	-0.470083	1.45286e-73	Cluster 10
ENSG00000013583	50865	HEBP1	8.73509e-78	-0.473955	1.4744e-73	Cluster 10
ENSG00000176171	664	BNIP3	1.34573e-77	-0.451654	2.27146e-73	Cluster 10
ENSG00000114744	51122	COMMD2	1.35994e-77	-0.46776	2.29544e-73	Cluster 10
ENSG00000119929	51076	CUTC	1.53022e-77	-0.44317	2.58285e-73	Cluster 10
ENSG00000168291	5162	PDHB	1.53627e-77	-0.476765	2.59307e-73	Cluster 10
ENSG00000136279	28988	DBNL	1.97159e-77	-0.478002	3.32784e-73	Cluster 10
ENSG00000136573	640	BLK	2.0331e-77	-0.430263	3.43167e-73	Cluster 10
ENSG00000137880	2644	GCHFR	2.23599e-77	-0.435152	3.77412e-73	Cluster 10
ENSG00000130529	54795	TRPM4	2.87896e-77	-0.442075	4.8594e-73	Cluster 10
ENSG00000133142	79921	TCEAL4	3.3077e-77	-0.524596	5.58306e-73	Cluster 10
ENSG00000021355	1992	SERPINB1	4.60789e-77	-0.511799	7.77766e-73	Cluster 10
ENSG00000169371	10073	SNUPN	6.00375e-77	-0.42359	1.01337e-72	Cluster 10
ENSG00000022267	2273	FHL1	1.32311e-76	-0.411088	2.23328e-72	Cluster 10
ENSG00000166260	1353	COX11	1.43277e-76	-0.502681	2.41838e-72	Cluster 10
ENSG00000119640	97	ACYP1	1.55248e-76	-0.464764	2.62044e-72	Cluster 10
ENSG00000170571	133418	EMB	2.17214e-76	-0.48061	3.66635e-72	Cluster 10
ENSG00000175581	51642	MRPL48	3.04082e-76	-0.478506	5.13259e-72	Cluster 10
ENSG00000138029	3032	HADHB	3.05106e-76	-0.507337	5.14989e-72	Cluster 10
ENSG00000186577	221491	SMIM29	4.30496e-76	-0.464184	7.26635e-72	Cluster 10
ENSG00000129460	25983	NGDN	4.35629e-76	-0.501108	7.35298e-72	Cluster 10
ENSG00000179958	79077	DCTPP1	5.5802e-76	-0.490719	9.41882e-72	Cluster 10
ENSG00000197471	NA	NA	6.2702e-76	-0.437327	1.05835e-71	Cluster 10
ENSG00000172965	541471	MIR4435-2HG	7.91812e-76	0.552979	1.3365e-71	Cluster 10
ENSG00000172500	9158	FIBP	8.31263e-76	-0.480216	1.40309e-71	Cluster 10
ENSG00000168303	136647	MPLKIP	1.48892e-75	-0.504809	2.51315e-71	Cluster 10
ENSG00000130414	4705	NDUFA10	5.58888e-75	-0.478088	9.43346e-71	Cluster 10
ENSG00000138744	27163	NAAA	1.25013e-74	-0.481991	2.11009e-70	Cluster 10
ENSG00000175792	8607	RUVBL1	1.31019e-74	-0.408026	2.21148e-70	Cluster 10
ENSG00000214087	339231	ARL16	2.21511e-74	-0.501112	3.73889e-70	Cluster 10
ENSG00000197329	57162	PELI1	2.43482e-74	0.526448	4.10973e-70	Cluster 10
ENSG00000107020	55848	PLGRKT	2.93531e-74	-0.529797	4.95451e-70	Cluster 10
ENSG00000146112	170954	PPP1R18	6.31254e-74	-0.422846	1.06549e-69	Cluster 10
ENSG00000145781	51397	COMMD10	7.81244e-74	-0.445887	1.31866e-69	Cluster 10
ENSG00000166788	113174	SAAL1	1.55907e-73	-0.437583	2.63155e-69	Cluster 10
ENSG00000131966	55860	ACTR10	1.56841e-73	-0.412917	2.64732e-69	Cluster 10
ENSG00000119862	29094	LGALSL	1.87144e-73	0.492082	3.15881e-69	Cluster 10
ENSG00000135679	4193	MDM2	2.68679e-73	0.566363	4.53503e-69	Cluster 10
ENSG00000154114	219899	TBCEL	3.16515e-73	0.422691	5.34246e-69	Cluster 10
ENSG00000121691	847	CAT	5.80221e-73	-0.466327	9.79355e-69	Cluster 10
ENSG00000051596	84321	THOC3	1.24879e-72	-0.452883	2.10783e-68	Cluster 10
ENSG00000172086	51315	KRCC1	1.46775e-72	-0.407904	2.47741e-68	Cluster 10
ENSG00000144741	115286	SLC25A26	1.65354e-72	-0.460702	2.79102e-68	Cluster 10
ENSG00000130545	92359	CRB3	2.0164e-72	-0.415208	3.40349e-68	Cluster 10
ENSG00000132792	56259	CTNNBL1	2.5899e-72	-0.422978	4.37149e-68	Cluster 10
ENSG00000101017	958	CD40	2.96447e-72	-0.452181	5.00374e-68	Cluster 10
ENSG00000112297	202	CRYBG1	3.6896e-72	0.456115	6.22768e-68	Cluster 10
ENSG00000100319	55954	ZMAT5	3.72895e-72	-0.427081	6.29409e-68	Cluster 10
ENSG00000084072	10450	PPIE	4.67635e-72	-0.465723	7.89321e-68	Cluster 10
ENSG00000161057	5701	PSMC2	5.29197e-72	-0.478354	8.93232e-68	Cluster 10
ENSG00000136826	9314	KLF4	8.26986e-72	-0.510758	1.39587e-67	Cluster 10
ENSG00000176386	246184	CDC26	8.68386e-72	-0.474659	1.46575e-67	Cluster 10
ENSG00000079950	8417	STX7	1.30865e-71	-0.441053	2.20887e-67	Cluster 10
ENSG00000130520	25804	LSM4	1.87785e-71	-0.470742	3.16963e-67	Cluster 10
ENSG00000165175	58526	MID1IP1	1.95772e-71	-0.411721	3.30444e-67	Cluster 10
ENSG00000106330	64598	MOSPD3	2.41979e-71	-0.424185	4.08437e-67	Cluster 10
ENSG00000170310	9482	STX8	2.80466e-71	-0.493131	4.73398e-67	Cluster 10
ENSG00000110200	25906	ANAPC15	3.34757e-71	-0.488421	5.65037e-67	Cluster 10
ENSG00000165704	3251	HPRT1	4.25745e-71	-0.410834	7.18615e-67	Cluster 10
ENSG00000087088	581	BAX	5.3457e-71	-0.475346	9.02302e-67	Cluster 10
ENSG00000113141	3550	IK	6.74337e-71	-0.428852	1.13821e-66	Cluster 10
ENSG00000125375	27109	DMAC2L	1.03305e-70	-0.418612	1.74369e-66	Cluster 10
ENSG00000198356	439	GET3	1.7161e-70	-0.4534	2.89661e-66	Cluster 10
ENSG00000109062	9368	SLC9A3R1	2.06062e-70	-0.405699	3.47812e-66	Cluster 10
ENSG00000183648	4707	NDUFB1	2.79151e-70	0.447845	4.71179e-66	Cluster 10
ENSG00000242372	3692	EIF6	4.49866e-70	-0.410938	7.59328e-66	Cluster 10
ENSG00000162076	114984	FLYWCH2	7.9098e-70	-0.495735	1.3351e-65	Cluster 10
ENSG00000189077	83862	TMEM120A	1.15873e-69	-0.434237	1.95581e-65	Cluster 10
ENSG00000146729	2631	NIPSNAP2	1.24847e-69	-0.444724	2.10729e-65	Cluster 10
ENSG00000164967	138716	RPP25L	1.28356e-69	-0.444301	2.16652e-65	Cluster 10
ENSG00000087884	28971	AAMDC	2.43066e-69	-0.456283	4.10272e-65	Cluster 10
ENSG00000198721	10455	ECI2	3.47525e-69	-0.474043	5.86587e-65	Cluster 10
ENSG00000166902	54948	MRPL16	3.8196e-69	-0.481792	6.44711e-65	Cluster 10
ENSG00000017427	3479	IGF1	3.9279e-69	0.417187	6.62991e-65	Cluster 10
ENSG00000163156	79005	SCNM1	5.0679e-69	-0.460169	8.5541e-65	Cluster 10
ENSG00000137331	8870	IER3	6.81645e-69	0.426166	1.15055e-64	Cluster 10
ENSG00000126226	55795	PCID2	7.33756e-69	-0.444376	1.23851e-64	Cluster 10
ENSG00000132406	85013	TMEM128	7.9175e-69	-0.430512	1.33639e-64	Cluster 10
ENSG00000169612	83640	RAMAC	1.12556e-68	-0.441352	1.89983e-64	Cluster 10
ENSG00000113742	80315	CPEB4	1.86541e-68	0.563179	3.14862e-64	Cluster 10
ENSG00000139618	675	BRCA2	3.88924e-68	0.543364	6.56465e-64	Cluster 10
ENSG00000067113	8611	PLPP1	4.36187e-68	-0.441119	7.3624e-64	Cluster 10
ENSG00000113460	55299	BRIX1	4.39948e-68	-0.443516	7.42589e-64	Cluster 10
ENSG00000124942	79026	AHNAK	4.77193e-68	-0.425309	8.05454e-64	Cluster 10
ENSG00000130741	1968	EIF2S3	5.35854e-68	0.454031	9.04468e-64	Cluster 10
ENSG00000136936	7507	XPA	5.75428e-68	-0.41258	9.71265e-64	Cluster 10
ENSG00000168118	5867	RAB4A	1.00881e-67	-0.416276	1.70277e-63	Cluster 10
ENSG00000083937	25978	CHMP2B	1.01664e-67	-0.406303	1.71598e-63	Cluster 10
ENSG00000121101	56155	TEX14	1.02859e-67	0.498472	1.73616e-63	Cluster 10
ENSG00000179820	91663	MYADM	1.66156e-67	-0.473499	2.80454e-63	Cluster 10
ENSG00000113068	5201	PFDN1	2.30224e-67	-0.479141	3.88595e-63	Cluster 10
ENSG00000183978	28958	COA3	4.1285e-67	-0.427601	6.9685e-63	Cluster 10
ENSG00000079459	2222	FDFT1	4.61467e-67	-0.429483	7.7891e-63	Cluster 10
ENSG00000113269	55819	RNF130	5.71734e-67	-0.435655	9.65031e-63	Cluster 10
ENSG00000103018	80777	CYB5B	6.29294e-67	-0.434632	1.06219e-62	Cluster 10
ENSG00000240857	57665	RDH14	7.38898e-67	-0.437317	1.24719e-62	Cluster 10
ENSG00000240682	57461	ISY1	9.73829e-67	-0.414985	1.64373e-62	Cluster 10
ENSG00000038382	7204	TRIO	1.04888e-66	0.521203	1.77041e-62	Cluster 10
ENSG00000137364	7172	TPMT	2.30142e-66	-0.472273	3.88458e-62	Cluster 10
ENSG00000137500	60492	CCDC90B	2.94198e-66	-0.415835	4.96576e-62	Cluster 10
ENSG00000126749	10436	EMG1	3.22558e-66	-0.440289	5.44446e-62	Cluster 10
ENSG00000175348	56674	TMEM9B	3.6493e-66	-0.447054	6.15965e-62	Cluster 10
ENSG00000133935	11161	ERG28	3.83095e-66	-0.459973	6.46627e-62	Cluster 10
ENSG00000160180	7033	TFF3	6.96806e-66	0.458143	1.17614e-61	Cluster 10
ENSG00000117133	80135	RPF1	7.94393e-66	-0.419052	1.34086e-61	Cluster 10
ENSG00000114021	56954	NIT2	1.00361e-65	-0.441603	1.69399e-61	Cluster 10
ENSG00000134294	54407	SLC38A2	1.041e-65	0.412332	1.7571e-61	Cluster 10
ENSG00000131188	80758	PRR7	1.10515e-65	-0.432967	1.86539e-61	Cluster 10
ENSG00000140395	80349	WDR61	1.11652e-65	-0.433629	1.88457e-61	Cluster 10
ENSG00000173905	27333	GOLIM4	1.12386e-65	0.472832	1.89696e-61	Cluster 10
ENSG00000211460	7247	TSN	1.16137e-65	-0.413675	1.96028e-61	Cluster 10
ENSG00000182247	7325	UBE2E2	1.49485e-65	-0.429637	2.52316e-61	Cluster 10
ENSG00000102898	10204	NUTF2	1.71553e-65	-0.470262	2.89564e-61	Cluster 10
ENSG00000137767	58472	SQOR	3.35188e-65	-0.429713	5.65764e-61	Cluster 10
ENSG00000164816	1670	DEFA5	4.12054e-65	0.431614	6.95506e-61	Cluster 10
ENSG00000164167	11157	LSM6	4.22828e-65	-0.426277	7.13692e-61	Cluster 10
ENSG00000160570	162989	DEDD2	4.87898e-65	-0.437195	8.23523e-61	Cluster 10
ENSG00000155959	7411	VBP1	5.97206e-65	-0.415577	1.00802e-60	Cluster 10
ENSG00000108424	3837	KPNB1	8.03101e-65	0.434869	1.35555e-60	Cluster 10
ENSG00000172071	9451	EIF2AK3	1.38823e-64	0.579052	2.34319e-60	Cluster 10
ENSG00000254901	729991	BORCS8	1.4518e-64	-0.414531	2.4505e-60	Cluster 10
ENSG00000105617	79165	LENG1	1.86638e-64	-0.445494	3.15026e-60	Cluster 10
ENSG00000185236	9230	RAB11B	1.98034e-64	-0.46997	3.34262e-60	Cluster 10
ENSG00000114861	27086	FOXP1	2.11499e-64	-0.471724	3.56989e-60	Cluster 10
ENSG00000124299	5184	PEPD	3.25133e-64	-0.42586	5.48793e-60	Cluster 10
ENSG00000225663	348262	MCRIP1	3.38039e-64	-0.428898	5.70576e-60	Cluster 10
ENSG00000134910	3703	STT3A	3.60272e-64	0.445397	6.08103e-60	Cluster 10
ENSG00000099337	9424	KCNK6	4.91753e-64	0.47018	8.30029e-60	Cluster 10
ENSG00000267458	NA	NA	5.24715e-64	0.432847	8.85667e-60	Cluster 10
ENSG00000143553	23557	SNAPIN	5.53657e-64	-0.418805	9.34518e-60	Cluster 10
ENSG00000116191	55103	RALGPS2	5.82598e-64	0.464119	9.83367e-60	Cluster 10
ENSG00000135930	9470	EIF4E2	6.34775e-64	-0.483063	1.07144e-59	Cluster 10
ENSG00000185721	4733	DRG1	6.60118e-64	-0.413057	1.11421e-59	Cluster 10
ENSG00000125734	56927	GPR108	7.21391e-64	-0.424602	1.21764e-59	Cluster 10
ENSG00000163714	23350	U2SURP	7.81626e-64	0.412719	1.31931e-59	Cluster 10
ENSG00000111231	51184	GPN3	9.1228e-64	-0.418046	1.53984e-59	Cluster 10
ENSG00000174744	25855	BRMS1	1.25893e-63	-0.417362	2.12494e-59	Cluster 10
ENSG00000267855	4701	NDUFA7	2.12288e-63	-0.449754	3.58321e-59	Cluster 10
ENSG00000213639	5500	PPP1CB	5.05357e-63	0.440317	8.52993e-59	Cluster 10
ENSG00000167699	51031	GLOD4	5.70907e-63	-0.407341	9.63633e-59	Cluster 10
ENSG00000185896	3916	LAMP1	5.85961e-63	-0.461538	9.89044e-59	Cluster 10
ENSG00000067334	30836	DNTTIP2	7.62317e-63	-0.40722	1.28672e-58	Cluster 10
ENSG00000128335	23780	APOL2	7.93963e-63	0.441481	1.34013e-58	Cluster 10
ENSG00000125877	3704	ITPA	1.11806e-62	-0.447307	1.88718e-58	Cluster 10
ENSG00000147400	1069	CETN2	1.17928e-62	-0.433343	1.9905e-58	Cluster 10
ENSG00000177042	283232	TMEM80	2.04245e-62	-0.43624	3.44746e-58	Cluster 10
ENSG00000105851	5294	PIK3CG	2.88148e-62	0.504412	4.86365e-58	Cluster 10
ENSG00000256222	100462983	MTRNR2L3	3.6234e-62	0.475544	6.11594e-58	Cluster 10
ENSG00000114626	80325	ABTB1	3.77186e-62	-0.409006	6.36652e-58	Cluster 10
ENSG00000122140	51116	MRPS2	4.4375e-62	-0.408622	7.49006e-58	Cluster 10
ENSG00000177868	374969	SVBP	8.33454e-62	-0.418653	1.40679e-57	Cluster 10
ENSG00000004455	204	AK2	8.42255e-62	-0.420899	1.42164e-57	Cluster 10
ENSG00000151552	5860	QDPR	1.3366e-61	-0.411917	2.25604e-57	Cluster 10
ENSG00000115355	55704	CCDC88A	2.11576e-61	0.463774	3.57119e-57	Cluster 10
ENSG00000198612	10920	COPS8	3.48793e-61	-0.421363	5.88728e-57	Cluster 10
ENSG00000153406	57407	NMRAL1	4.7228e-61	-0.425344	7.97162e-57	Cluster 10
ENSG00000166405	79608	RIC3	7.93537e-61	-0.469063	1.33941e-56	Cluster 10
ENSG00000167770	55611	OTUB1	1.5311e-60	-0.465281	2.58434e-56	Cluster 10
ENSG00000129317	83448	PUS7L	1.60404e-60	0.414049	2.70746e-56	Cluster 10
ENSG00000116017	1820	ARID3A	2.45604e-60	0.44901	4.14555e-56	Cluster 10
ENSG00000136754	10006	ABI1	2.92495e-60	-0.407142	4.93702e-56	Cluster 10
ENSG00000148690	118924	FRA10AC1	3.56702e-60	-0.446701	6.02077e-56	Cluster 10
ENSG00000104765	665	BNIP3L	6.31118e-60	-0.441255	1.06526e-55	Cluster 10
ENSG00000179335	1198	CLK3	6.48582e-60	-0.406387	1.09474e-55	Cluster 10
ENSG00000164898	154791	FMC1	8.79693e-60	-0.425262	1.48483e-55	Cluster 10
ENSG00000256060	10597	TRAPPC2B	9.70956e-60	-0.450898	1.63888e-55	Cluster 10
ENSG00000188603	1201	CLN3	1.09467e-59	-0.422384	1.84769e-55	Cluster 10
ENSG00000203791	399818	EEF1AKMT2	1.57219e-59	-0.419138	2.65369e-55	Cluster 10
ENSG00000123179	84650	EBPL	1.57316e-59	-0.407967	2.65533e-55	Cluster 10
ENSG00000126254	79171	RBM42	1.60345e-59	-0.410495	2.70646e-55	Cluster 10
ENSG00000105171	10775	POP4	2.06122e-59	-0.417711	3.47913e-55	Cluster 10
ENSG00000164902	51808	PHAX	2.14266e-59	-0.423886	3.6166e-55	Cluster 10
ENSG00000111666	56994	CHPT1	4.67941e-59	-0.426869	7.89838e-55	Cluster 10
ENSG00000166347	1528	CYB5A	6.10329e-59	-0.462923	1.03017e-54	Cluster 10
ENSG00000117419	79033	ERI3	2.62549e-58	-0.433907	4.43156e-54	Cluster 10
ENSG00000158716	54935	DUSP23	3.5936e-58	-0.451827	6.06563e-54	Cluster 10
ENSG00000124659	6903	TBCC	4.45423e-58	-0.421235	7.51829e-54	Cluster 10
ENSG00000120699	11340	EXOSC8	4.6351e-58	-0.414095	7.82358e-54	Cluster 10
ENSG00000204397	114769	CARD16	1.26121e-57	-0.416751	2.1288e-53	Cluster 10
ENSG00000110801	5715	PSMD9	1.33206e-57	-0.417917	2.24839e-53	Cluster 10
ENSG00000096092	28978	TMEM14A	1.44334e-57	-0.420958	2.43622e-53	Cluster 10
ENSG00000256618	100462977	MTRNR2L1	1.84493e-57	0.589919	3.11406e-53	Cluster 10
ENSG00000125458	30833	NT5C	4.09327e-57	-0.414787	6.90904e-53	Cluster 10
ENSG00000114127	54464	XRN1	5.55633e-57	0.457645	9.37854e-53	Cluster 10
ENSG00000141526	9123	SLC16A3	9.45289e-57	-0.431489	1.59555e-52	Cluster 10
ENSG00000128039	79644	SRD5A3	2.14721e-56	-0.478343	3.62428e-52	Cluster 10
ENSG00000120694	10808	HSPH1	2.74917e-56	-0.455877	4.64033e-52	Cluster 10
ENSG00000156170	137682	NDUFAF6	7.68582e-56	0.406483	1.29729e-51	Cluster 10
ENSG00000185905	283897	C16orf54	1.32342e-55	0.431762	2.2338e-51	Cluster 10
ENSG00000212907	4539	MT-ND4L	2.01833e-55	0.626269	3.40673e-51	Cluster 10
ENSG00000117425	8643	PTCH2	2.88771e-55	0.51471	4.87417e-51	Cluster 10
ENSG00000075234	55020	TTC38	7.21236e-55	-0.421828	1.21737e-50	Cluster 10
ENSG00000115204	4358	MPV17	1.07258e-54	-0.424114	1.81041e-50	Cluster 10
ENSG00000113845	51300	TIMMDC1	1.1472e-54	-0.414956	1.93636e-50	Cluster 10
ENSG00000188811	387921	NHLRC3	1.34566e-54	-0.444005	2.27133e-50	Cluster 10
ENSG00000230923	150992	LINC00309	1.89684e-54	0.429959	3.20168e-50	Cluster 10
ENSG00000196396	5770	PTPN1	2.01072e-54	0.436139	3.39389e-50	Cluster 10
ENSG00000144468	84236	RHBDD1	2.31785e-54	0.450744	3.9123e-50	Cluster 10
ENSG00000155792	64798	DEPTOR	3.14273e-54	-0.415366	5.30461e-50	Cluster 10
ENSG00000093010	1312	COMT	6.55955e-54	-0.436584	1.10719e-49	Cluster 10
ENSG00000058091	5218	CDK14	3.33145e-53	0.425545	5.62315e-49	Cluster 10
ENSG00000162889	9261	MAPKAPK2	1.66387e-51	0.43018	2.80844e-47	Cluster 10
ENSG00000110536	114971	PTPMT1	1.00024e-50	-0.414418	1.6883e-46	Cluster 10
ENSG00000152413	9456	HOMER1	1.24784e-50	0.481849	2.10623e-46	Cluster 10
ENSG00000049656	81037	CLPTM1L	1.6054e-50	0.425952	2.70975e-46	Cluster 10
ENSG00000151461	26019	UPF2	1.8474e-49	0.543804	3.11822e-45	Cluster 10
ENSG00000100629	145508	CEP128	2.31121e-48	0.448551	3.90108e-44	Cluster 10
ENSG00000110880	23603	CORO1C	7.47522e-48	0.44273	1.26174e-43	Cluster 10
ENSG00000132286	26515	TIMM10B	7.7032e-48	-0.408004	1.30022e-43	Cluster 10
ENSG00000134352	3572	IL6ST	1.51928e-47	0.441391	2.56439e-43	Cluster 10
ENSG00000229807	7503	XIST	8.06441e-47	0.820851	1.36119e-42	Cluster 10
ENSG00000047346	56204	FAM214A	4.57022e-46	0.420219	7.71408e-42	Cluster 10
ENSG00000109436	23158	TBC1D9	7.76874e-45	0.459309	1.31129e-40	Cluster 10
ENSG00000101596	23347	SMCHD1	3.07703e-44	0.500471	5.19372e-40	Cluster 10
ENSG00000134324	23175	LPIN1	1.71773e-43	0.422147	2.89935e-39	Cluster 10
ENSG00000140943	8720	MBTPS1	3.16243e-43	0.436876	5.33787e-39	Cluster 10
ENSG00000170542	5272	SERPINB9	9.94486e-43	0.447104	1.67859e-38	Cluster 10
ENSG00000257315	100381270	ZBED6	9.77869e-42	0.427707	1.65055e-37	Cluster 10
ENSG00000152409	133746	JMY	3.21517e-41	0.421905	5.42689e-37	Cluster 10
ENSG00000123104	3709	ITPR2	1.81238e-40	0.443318	3.05912e-36	Cluster 10
ENSG00000167723	162514	TRPV3	4.68006e-40	0.416225	7.89947e-36	Cluster 10
ENSG00000156273	571	BACH1	5.4714e-37	0.471156	9.23518e-33	Cluster 10
ENSG00000174501	400986	ANKRD36C	7.46892e-37	0.445699	1.26068e-32	Cluster 10
ENSG00000226380	NA	NA	1.34299e-36	0.420374	2.26684e-32	Cluster 10
ENSG00000128829	440275	EIF2AK4	3.55523e-36	0.437326	6.00087e-32	Cluster 10
ENSG00000164548	29896	TRA2A	3.93453e-36	0.439954	6.64109e-32	Cluster 10
ENSG00000101654	8731	RNMT	9.4323e-36	0.447344	1.59208e-31	Cluster 10
ENSG00000171105	3643	INSR	1.01194e-34	0.434138	1.70805e-30	Cluster 10
ENSG00000154589	23643	LY96	2.92269e-178	0.454391	4.93321e-174	Cluster 12
ENSG00000118971	894	CCND2	6.70397e-178	0.548661	1.13156e-173	Cluster 12
ENSG00000211950	28467	IGHV1-24	1.18356e-177	0.436918	1.99774e-173	Cluster 12
ENSG00000128965	79094	CHAC1	1.09225e-174	0.531444	1.84362e-170	Cluster 12
ENSG00000211892	3503	IGHG4	6.77461e-173	0.647882	1.14349e-168	Cluster 12
ENSG00000254029	3540	IGLC4	7.44786e-171	0.526862	1.25712e-166	Cluster 12
ENSG00000253755	3505	IGHGP	1.61501e-170	0.798665	2.72597e-166	Cluster 12
ENSG00000184489	11156	PTP4A3	1.85241e-168	0.546403	3.12668e-164	Cluster 12
ENSG00000132002	3337	DNAJB1	2.48288e-163	-0.438314	4.19085e-159	Cluster 12
ENSG00000211893	3501	IGHG2	4.65879e-161	0.784631	7.86357e-157	Cluster 12
ENSG00000222037	3542	IGLC6	6.35383e-161	0.452178	1.07246e-156	Cluster 12
ENSG00000138709	55132	LARP1B	9.65758e-161	0.431869	1.6301e-156	Cluster 12
ENSG00000211896	3500	IGHG1	1.21645e-160	0.631673	2.05325e-156	Cluster 12
ENSG00000118985	22936	ELL2	1.95522e-159	0.585264	3.30021e-155	Cluster 12
ENSG00000198900	7150	TOP1	2.34743e-159	0.454377	3.96223e-155	Cluster 12
ENSG00000254030	3541	IGLC5	2.02839e-157	0.515982	3.42372e-153	Cluster 12
ENSG00000154099	123872	DNAAF1	9.81446e-157	0.645166	1.65658e-152	Cluster 12
ENSG00000116017	1820	ARID3A	1.09481e-155	0.474871	1.84793e-151	Cluster 12
ENSG00000175040	9435	CHST2	3.64082e-155	0.504617	6.14535e-151	Cluster 12
ENSG00000033170	2530	FUT8	1.75696e-154	0.469895	2.96557e-150	Cluster 12
ENSG00000013375	5238	PGM3	3.51446e-154	0.509458	5.93205e-150	Cluster 12
ENSG00000211933	28385	IGHV6-1	2.44602e-153	0.47259	4.12864e-149	Cluster 12
ENSG00000115386	5967	REG1A	4.20253e-151	0.592635	7.09345e-147	Cluster 12
ENSG00000099337	9424	KCNK6	8.39995e-151	0.518834	1.41783e-146	Cluster 12
ENSG00000150961	9871	SEC24D	6.78488e-148	0.547646	1.14522e-143	Cluster 12
ENSG00000134910	3703	STT3A	2.88706e-147	0.504201	4.87307e-143	Cluster 12
ENSG00000265243	204777	IGLJCOR18	7.88397e-147	0.497544	1.33074e-142	Cluster 12
ENSG00000107581	8661	EIF3A	1.03699e-146	0.430117	1.75034e-142	Cluster 12
ENSG00000159261	23562	CLDN14	7.94825e-146	0.478508	1.34159e-141	Cluster 12
ENSG00000254127	84096	IGLCOR22-1	1.22721e-144	0.48682	2.07141e-140	Cluster 12
ENSG00000169504	25932	CLIC4	1.01971e-143	0.408038	1.72117e-139	Cluster 12
ENSG00000261371	5175	PECAM1	1.79568e-142	0.495765	3.03093e-138	Cluster 12
ENSG00000132507	1984	EIF5A	9.71002e-141	0.552746	1.63895e-136	Cluster 12
ENSG00000110848	969	CD69	2.235e-139	-0.584067	3.77246e-135	Cluster 12
ENSG00000115355	55704	CCDC88A	8.63741e-139	0.472991	1.45791e-134	Cluster 12
ENSG00000058091	5218	CDK14	1.82668e-138	0.445877	3.08325e-134	Cluster 12
ENSG00000172543	1521	CTSW	1.87506e-137	-0.59117	3.16492e-133	Cluster 12
ENSG00000211897	3502	IGHG3	2.20875e-137	0.462992	3.72814e-133	Cluster 12
ENSG00000113615	10802	SEC24A	1.75622e-135	0.461458	2.96432e-131	Cluster 12
ENSG00000136026	10970	CKAP4	2.20406e-135	0.448594	3.72024e-131	Cluster 12
ENSG00000110880	23603	CORO1C	8.29429e-135	0.472061	1.39999e-130	Cluster 12
ENSG00000143603	3782	KCNN3	1.8078e-134	0.424932	3.05139e-130	Cluster 12
ENSG00000183087	2621	GAS6	1.9338e-134	0.555599	3.26406e-130	Cluster 12
ENSG00000123095	79365	BHLHE41	4.98659e-134	0.521915	8.41686e-130	Cluster 12
ENSG00000187446	11261	CHP1	1.00503e-131	0.435395	1.69638e-127	Cluster 12
ENSG00000135046	301	ANXA1	1.00582e-131	-0.730801	1.69773e-127	Cluster 12
ENSG00000119335	6418	SET	5.68509e-131	0.468349	9.59586e-127	Cluster 12
ENSG00000128335	23780	APOL2	1.7047e-130	0.44759	2.87736e-126	Cluster 12
ENSG00000187323	1630	DCC	1.08885e-129	0.481958	1.83787e-125	Cluster 12
ENSG00000184515	340542	BEX5	3.06046e-128	-0.496918	5.16575e-124	Cluster 12
ENSG00000091409	NA	NA	3.36339e-128	0.478694	5.67707e-124	Cluster 12
ENSG00000122711	27290	SPINK4	6.0417e-127	0.513372	1.01978e-122	Cluster 12
ENSG00000279483	NA	NA	1.15725e-126	0.45261	1.95332e-122	Cluster 12
ENSG00000164604	54329	GPR85	4.17179e-126	0.584395	7.04157e-122	Cluster 12
ENSG00000271503	6352	CCL5	9.14529e-125	-0.565782	1.54363e-120	Cluster 12
ENSG00000144468	84236	RHBDD1	1.20257e-123	0.450172	2.02981e-119	Cluster 12
ENSG00000275302	6351	CCL4	3.64503e-123	-0.416408	6.15245e-119	Cluster 12
ENSG00000211597	28950	IGKJ1	3.85573e-123	0.424397	6.50808e-119	Cluster 12
ENSG00000130768	27293	SMPDL3B	1.01633e-121	0.555052	1.71546e-117	Cluster 12
ENSG00000277443	4082	MARCKS	1.03958e-121	0.434855	1.75471e-117	Cluster 12
ENSG00000182985	23705	CADM1	3.41554e-121	0.405881	5.76509e-117	Cluster 12
ENSG00000106080	55033	FKBP14	4.34673e-120	0.419961	7.33685e-116	Cluster 12
ENSG00000156170	137682	NDUFAF6	1.02731e-117	0.409645	1.734e-113	Cluster 12
ENSG00000112576	896	CCND3	7.53248e-117	-0.467814	1.27141e-112	Cluster 12
ENSG00000173905	27333	GOLIM4	7.77832e-117	0.450049	1.3129e-112	Cluster 12
ENSG00000277734	28755	TRAC	8.79438e-115	-0.655856	1.4844e-110	Cluster 12
ENSG00000090382	4069	LYZ	6.10104e-114	0.539257	1.02979e-109	Cluster 12
ENSG00000049656	81037	CLPTM1L	2.05068e-113	0.426175	3.46135e-109	Cluster 12
ENSG00000117091	962	CD48	3.3968e-113	-0.46826	5.73345e-109	Cluster 12
ENSG00000038382	7204	TRIO	2.26045e-112	0.493593	3.81541e-108	Cluster 12
ENSG00000008517	9235	IL32	6.59751e-109	-0.622512	1.11359e-104	Cluster 12
ENSG00000116489	829	CAPZA1	1.39384e-108	0.431516	2.35266e-104	Cluster 12
ENSG00000162896	5284	PIGR	3.7549e-108	0.418877	6.3379e-104	Cluster 12
ENSG00000111348	397	ARHGDIB	2.91715e-107	-0.486225	4.92386e-103	Cluster 12
ENSG00000184451	2826	CCR10	3.17879e-107	-0.525678	5.36547e-103	Cluster 12
ENSG00000171522	5734	PTGER4	9.89272e-107	-0.568444	1.66979e-102	Cluster 12
ENSG00000116191	55103	RALGPS2	3.88105e-106	0.409011	6.55082e-102	Cluster 12
ENSG00000100629	145508	CEP128	6.97023e-106	0.448831	1.1765e-101	Cluster 12
ENSG00000109436	23158	TBC1D9	9.03584e-104	0.453855	1.52516e-99	Cluster 12
ENSG00000139618	675	BRCA2	1.51788e-103	0.485592	2.56202e-99	Cluster 12
ENSG00000128595	813	CALU	1.99338e-103	0.418627	3.36463e-99	Cluster 12
ENSG00000151461	26019	UPF2	7.34243e-101	0.470532	1.23933e-96	Cluster 12
ENSG00000082438	22837	COBLL1	7.61072e-101	0.501519	1.28461e-96	Cluster 12
ENSG00000075420	64778	FNDC3B	1.36499e-100	0.42851	2.30397e-96	Cluster 12
ENSG00000160180	7033	TFF3	2.08027e-100	0.472577	3.51129e-96	Cluster 12
ENSG00000105851	5294	PIK3CG	5.93939e-100	0.452573	1.00251e-95	Cluster 12
ENSG00000128829	440275	EIF2AK4	6.47593e-100	0.441444	1.09307e-95	Cluster 12
ENSG00000211772	28638	TRBC2	2.34847e-98	-0.463659	3.96397e-94	Cluster 12
ENSG00000143119	963	CD53	2.17275e-97	-0.423141	3.66739e-93	Cluster 12
ENSG00000244734	3043	HBB	9.13089e-97	-0.46882	1.5412e-92	Cluster 12
ENSG00000144674	2803	GOLGA4	1.7948e-96	0.451563	3.02943e-92	Cluster 12
ENSG00000181090	79813	EHMT1	2.29986e-96	0.446463	3.88193e-92	Cluster 12
ENSG00000173727	NA	NA	1.40568e-94	0.459896	2.37264e-90	Cluster 12
ENSG00000137331	8870	IER3	3.71492e-94	0.445444	6.27042e-90	Cluster 12
ENSG00000154114	219899	TBCEL	1.97983e-93	0.407244	3.34175e-89	Cluster 12
ENSG00000256222	100462983	MTRNR2L3	8.71442e-93	0.420705	1.47091e-88	Cluster 12
ENSG00000172071	9451	EIF2AK3	1.36973e-92	0.478132	2.31196e-88	Cluster 12
ENSG00000280927	285463	CTBP1-AS	1.09783e-91	0.420045	1.85303e-87	Cluster 12
ENSG00000029993	3149	HMGB3	1.57021e-91	0.472832	2.65036e-87	Cluster 12
ENSG00000185215	7127	TNFAIP2	1.49451e-90	0.455066	2.52259e-86	Cluster 12
ENSG00000102409	56271	BEX4	2.40859e-90	-0.441691	4.06545e-86	Cluster 12
ENSG00000256618	100462977	MTRNR2L1	1.36005e-89	0.50392	2.29564e-85	Cluster 12
ENSG00000113742	80315	CPEB4	5.51881e-89	0.458744	9.3152e-85	Cluster 12
ENSG00000079691	55604	CARMIL1	1.08255e-88	0.409996	1.82723e-84	Cluster 12
ENSG00000106541	10551	AGR2	1.58408e-88	0.427461	2.67377e-84	Cluster 12
ENSG00000119862	29094	LGALSL	1.44609e-86	0.469766	2.44086e-82	Cluster 12
ENSG00000233559	100506860	LINC00513	4.28432e-85	0.493102	7.2315e-81	Cluster 12
ENSG00000165948	122509	IFI27L1	1.46211e-84	0.453197	2.46789e-80	Cluster 12
ENSG00000165507	11067	DEPP1	1.88653e-84	0.410964	3.18427e-80	Cluster 12
ENSG00000136840	27090	ST6GALNAC4	2.93647e-83	0.537566	4.95647e-79	Cluster 12
ENSG00000271204	NA	NA	1.00624e-82	0.518302	1.69844e-78	Cluster 12
ENSG00000152413	9456	HOMER1	1.08419e-82	0.44294	1.83e-78	Cluster 12
ENSG00000112941	11044	TENT4A	1.61869e-82	0.40694	2.73219e-78	Cluster 12
ENSG00000121101	56155	TEX14	7.13157e-82	0.438877	1.20374e-77	Cluster 12
ENSG00000112378	64065	PERP	7.7931e-81	-0.454166	1.3154e-76	Cluster 12
ENSG00000135679	4193	MDM2	2.37551e-80	0.450562	4.00963e-76	Cluster 12
ENSG00000273319	NA	NA	2.20031e-78	0.56377	3.7139e-74	Cluster 12
ENSG00000167286	915	CD3D	6.20667e-78	-0.48955	1.04762e-73	Cluster 12
ENSG00000186818	11006	LILRB4	6.79083e-76	0.491432	1.14622e-71	Cluster 12
ENSG00000136710	84317	CCDC115	9.18959e-76	-0.415697	1.55111e-71	Cluster 12
ENSG00000198851	916	CD3E	4.97774e-75	-0.441714	8.40193e-71	Cluster 12
ENSG00000170231	2172	FABP6	2.35695e-74	0.416751	3.97829e-70	Cluster 12
ENSG00000169429	3576	CXCL8	5.13357e-74	0.416926	8.66495e-70	Cluster 12
ENSG00000156273	571	BACH1	1.80643e-69	0.409713	3.04908e-65	Cluster 12
ENSG00000212907	4539	MT-ND4L	4.99452e-69	0.49837	8.43026e-65	Cluster 12
ENSG00000196405	51466	EVL	6.68857e-66	-0.406257	1.12896e-61	Cluster 12
ENSG00000172965	541471	MIR4435-2HG	8.50459e-66	0.417699	1.43549e-61	Cluster 12
ENSG00000101596	23347	SMCHD1	5.0358e-65	0.417456	8.49993e-61	Cluster 12
ENSG00000173762	924	CD7	5.54077e-65	-0.423984	9.35227e-61	Cluster 12
ENSG00000276345	NA	NA	8.66617e-65	-0.419095	1.46276e-60	Cluster 12
ENSG00000117425	8643	PTCH2	2.56173e-63	0.437964	4.32394e-59	Cluster 12
ENSG00000171105	3643	INSR	3.88714e-60	0.41053	6.5611e-56	Cluster 12
ENSG00000166278	717	C2	1.7203e-57	0.446164	2.9037e-53	Cluster 12
ENSG00000197249	5265	SERPINA1	5.89886e-57	0.444151	9.95669e-53	Cluster 12
ENSG00000149968	4314	MMP3	1.9503e-52	0.495421	3.29191e-48	Cluster 12
ENSG00000196611	4312	MMP1	6.74795e-49	0.488754	1.13899e-44	Cluster 12
ENSG00000163739	2919	CXCL1	1.31473e-40	0.435596	2.21913e-36	Cluster 12
ENSG00000133048	1116	CHI3L1	1.65595e-40	0.514742	2.79508e-36	Cluster 12
ENSG00000078098	2191	FAP	1.15678e-38	0.411188	1.95252e-34	Cluster 12
ENSG00000229807	7503	XIST	4.14222e-28	0.524233	6.99165e-24	Cluster 12
NA	NA	NA	NA	NA	NA	NA
ENSG00000115363	84141	EVA1A	9.40064e-78	0.747541	1.58673e-73	Cluster 16
ENSG00000100739	623	BDKRB1	3.11989e-77	0.534573	5.26606e-73	Cluster 16
ENSG00000171243	25928	SOSTDC1	6.09891e-76	0.654139	1.02944e-71	Cluster 16
ENSG00000135472	23017	FAIM2	2.09635e-75	0.527516	3.53843e-71	Cluster 16
ENSG00000111058	79611	ACSS3	9.72266e-75	0.477311	1.64109e-70	Cluster 16
ENSG00000105509	3036	HAS1	1.05323e-74	0.550884	1.77774e-70	Cluster 16
ENSG00000102802	84935	MEDAG	3.5372e-74	0.896836	5.97044e-70	Cluster 16
ENSG00000185483	4919	ROR1	7.68114e-74	0.559485	1.2965e-69	Cluster 16
ENSG00000105989	7472	WNT2	1.34544e-73	0.846457	2.27097e-69	Cluster 16
ENSG00000104213	5157	PDGFRL	1.70139e-73	0.8878	2.87178e-69	Cluster 16
ENSG00000171951	7857	SCG2	2.79884e-73	0.54621	4.72416e-69	Cluster 16
ENSG00000134668	90853	SPOCD1	2.97592e-73	0.622408	5.02306e-69	Cluster 16
ENSG00000149090	25891	PAMR1	4.3625e-73	0.82856	7.36347e-69	Cluster 16
ENSG00000125378	652	BMP4	4.51399e-73	0.770579	7.61917e-69	Cluster 16
ENSG00000162849	55083	KIF26B	9.91293e-73	0.473099	1.6732e-68	Cluster 16
ENSG00000121440	23024	PDZRN3	1.64098e-72	0.734569	2.76982e-68	Cluster 16
ENSG00000153446	146556	C16orf89	1.74616e-72	0.862213	2.94734e-68	Cluster 16
ENSG00000112902	9037	SEMA5A	1.87628e-72	0.431028	3.16697e-68	Cluster 16
ENSG00000122861	5328	PLAU	2.73626e-72	0.883082	4.61854e-68	Cluster 16
ENSG00000175084	1674	DES	3.32356e-72	0.887469	5.60983e-68	Cluster 16
ENSG00000165617	51339	DACT1	3.37974e-72	0.567358	5.70466e-68	Cluster 16
ENSG00000134901	79070	POGLUT2	4.01513e-72	0.58589	6.77713e-68	Cluster 16
ENSG00000164761	4982	TNFRSF11B	6.3223e-72	0.554664	1.06714e-67	Cluster 16
ENSG00000106236	4885	NPTX2	7.19655e-72	0.526226	1.2147e-67	Cluster 16
ENSG00000162595	9077	DIRAS3	1.26027e-71	0.516688	2.12721e-67	Cluster 16
ENSG00000258498	64150	DIO3OS	1.31268e-71	0.546034	2.21567e-67	Cluster 16
ENSG00000163735	6374	CXCL5	1.43404e-71	0.573937	2.42051e-67	Cluster 16
ENSG00000163661	5806	PTX3	1.50232e-71	0.505523	2.53577e-67	Cluster 16
ENSG00000122691	7291	TWIST1	3.43676e-71	0.647786	5.8009e-67	Cluster 16
ENSG00000128591	2318	FLNC	3.73689e-71	0.682259	6.30749e-67	Cluster 16
ENSG00000054356	5798	PTPRN	3.7832e-71	0.744453	6.38567e-67	Cluster 16
ENSG00000145506	85409	NKD2	4.28913e-71	0.601108	7.23963e-67	Cluster 16
ENSG00000185630	5087	PBX1	1.46764e-70	0.438917	2.47723e-66	Cluster 16
ENSG00000138316	140766	ADAMTS14	1.93286e-70	0.416114	3.26248e-66	Cluster 16
ENSG00000103855	80381	CD276	1.96402e-70	0.608987	3.31506e-66	Cluster 16
ENSG00000132613	92154	MTSS2	2.1512e-70	0.473718	3.63101e-66	Cluster 16
ENSG00000149451	80332	ADAM33	2.20834e-70	0.71358	3.72746e-66	Cluster 16
ENSG00000091436	51776	MAP3K20	2.55615e-70	0.73183	4.31452e-66	Cluster 16
ENSG00000087077	7205	TRIP6	3.11716e-70	0.653967	5.26146e-66	Cluster 16
ENSG00000112210	51715	RAB23	3.18372e-70	0.735591	5.3738e-66	Cluster 16
ENSG00000129116	23022	PALLD	4.83145e-70	1.02916	8.15501e-66	Cluster 16
ENSG00000168140	114990	VASN	5.62335e-70	0.762785	9.49165e-66	Cluster 16
ENSG00000116729	79971	WLS	5.71581e-70	0.721344	9.64771e-66	Cluster 16
ENSG00000196368	55190	NUDT11	5.83174e-70	0.415928	9.8434e-66	Cluster 16
ENSG00000185052	57419	SLC24A3	6.10064e-70	0.658972	1.02973e-65	Cluster 16
ENSG00000197712	92689	FAM114A1	7.00839e-70	0.491622	1.18295e-65	Cluster 16
ENSG00000148344	9536	PTGES	7.20265e-70	0.882846	1.21573e-65	Cluster 16
ENSG00000057019	131566	DCBLD2	8.24485e-70	0.539118	1.39165e-65	Cluster 16
ENSG00000176046	26471	NUPR1	1.52038e-69	0.699708	2.56625e-65	Cluster 16
ENSG00000249992	25907	TMEM158	2.68763e-69	0.656694	4.53646e-65	Cluster 16
ENSG00000004776	126393	HSPB6	3.40333e-69	0.93423	5.74448e-65	Cluster 16
ENSG00000105825	7980	TFPI2	3.49968e-69	0.996748	5.90711e-65	Cluster 16
ENSG00000122176	2331	FMOD	3.57734e-69	0.784517	6.03819e-65	Cluster 16
ENSG00000183876	340075	ARSI	8.30857e-69	0.876363	1.4024e-64	Cluster 16
ENSG00000138615	8483	CILP	9.76166e-69	0.841768	1.64767e-64	Cluster 16
ENSG00000146555	221935	SDK1	2.25896e-68	0.791854	3.81291e-64	Cluster 16
ENSG00000146374	84870	RSPO3	2.33875e-68	0.939314	3.94757e-64	Cluster 16
ENSG00000105664	1311	COMP	2.34522e-68	0.732835	3.9585e-64	Cluster 16
ENSG00000129038	4016	LOXL1	2.69892e-68	1.09659	4.55551e-64	Cluster 16
ENSG00000095752	3589	IL11	4.20407e-68	0.51087	7.09605e-64	Cluster 16
ENSG00000144857	91653	BOC	4.3142e-68	0.795382	7.28193e-64	Cluster 16
ENSG00000116857	252839	TMEM9	4.64491e-68	0.622132	7.84014e-64	Cluster 16
ENSG00000138061	1545	CYP1B1	5.66512e-68	0.943818	9.56216e-64	Cluster 16
ENSG00000117594	3290	HSD11B1	5.87158e-68	0.876027	9.91063e-64	Cluster 16
ENSG00000198848	1066	CES1	7.44171e-68	0.817493	1.25609e-63	Cluster 16
ENSG00000128602	6608	SMO	7.60325e-68	0.478538	1.28335e-63	Cluster 16
ENSG00000065320	9423	NTN1	8.523e-68	0.432738	1.4386e-63	Cluster 16
ENSG00000164294	493869	GPX8	8.52728e-68	0.852238	1.43932e-63	Cluster 16
ENSG00000206538	389136	VGLL3	8.54504e-68	0.783662	1.44232e-63	Cluster 16
ENSG00000172247	114900	C1QTNF4	8.75634e-68	0.657333	1.47798e-63	Cluster 16
ENSG00000035403	7414	VCL	9.93518e-68	0.670872	1.67696e-63	Cluster 16
ENSG00000130881	4037	LRP3	1.51601e-67	0.417814	2.55888e-63	Cluster 16
ENSG00000088882	56265	CPXM1	1.51789e-67	1.0225	2.56205e-63	Cluster 16
ENSG00000120708	7045	TGFBI	2.14723e-67	1.14827	3.62431e-63	Cluster 16
ENSG00000147257	2719	GPC3	2.54765e-67	0.651167	4.30018e-63	Cluster 16
ENSG00000146242	7162	TPBG	3.05988e-67	0.744158	5.16477e-63	Cluster 16
ENSG00000197321	6840	SVIL	3.3631e-67	0.686735	5.67657e-63	Cluster 16
ENSG00000102359	27286	SRPX2	4.53657e-67	1.16064	7.65728e-63	Cluster 16
ENSG00000225614	84627	ZNF469	4.92378e-67	0.417731	8.31084e-63	Cluster 16
ENSG00000108950	54757	FAM20A	5.65129e-67	0.925961	9.53881e-63	Cluster 16
ENSG00000276600	338382	RAB7B	5.80196e-67	0.469006	9.79312e-63	Cluster 16
ENSG00000188343	137392	CIBAR1	6.41862e-67	0.715479	1.0834e-62	Cluster 16
ENSG00000282057	NA	NA	6.97013e-67	1.05189	1.17649e-62	Cluster 16
ENSG00000255690	9865	TRIL	8.55923e-67	0.928006	1.44471e-62	Cluster 16
ENSG00000134247	5738	PTGFRN	8.94314e-67	0.493923	1.50951e-62	Cluster 16
ENSG00000135744	183	AGT	9.17941e-67	0.408685	1.54939e-62	Cluster 16
ENSG00000225746	79104	MEG8	1.00375e-66	0.774175	1.69422e-62	Cluster 16
ENSG00000197702	55742	PARVA	1.18846e-66	0.616046	2.006e-62	Cluster 16
ENSG00000145284	79966	SCD5	1.58799e-66	0.563679	2.68037e-62	Cluster 16
ENSG00000143369	1893	ECM1	2.0173e-66	1.12447	3.405e-62	Cluster 16
ENSG00000244486	NA	NA	2.53133e-66	0.766924	4.27264e-62	Cluster 16
ENSG00000123096	8082	SSPN	2.57176e-66	0.706743	4.34088e-62	Cluster 16
ENSG00000197757	3223	HOXC6	2.71075e-66	0.899473	4.57548e-62	Cluster 16
ENSG00000162614	91624	NEXN	2.88281e-66	0.752491	4.8659e-62	Cluster 16
ENSG00000105419	56917	MEIS3	3.23782e-66	0.861146	5.46512e-62	Cluster 16
ENSG00000174348	127435	PODN	4.34953e-66	0.996793	7.34158e-62	Cluster 16
ENSG00000169071	4920	ROR2	4.39396e-66	0.947011	7.41656e-62	Cluster 16
ENSG00000063660	2817	GPC1	4.60451e-66	0.856719	7.77195e-62	Cluster 16
ENSG00000131435	8572	PDLIM4	4.8951e-66	0.941491	8.26243e-62	Cluster 16
ENSG00000106483	6424	SFRP4	5.28196e-66	1.06051	8.91542e-62	Cluster 16
ENSG00000164647	26872	STEAP1	5.28937e-66	1.20764	8.92793e-62	Cluster 16
ENSG00000166278	717	C2	7.00599e-66	0.787846	1.18254e-61	Cluster 16
ENSG00000157240	8321	FZD1	7.85957e-66	0.539377	1.32662e-61	Cluster 16
ENSG00000106571	2737	GLI3	1.18747e-65	0.961561	2.00432e-61	Cluster 16
ENSG00000116260	5768	QSOX1	1.1998e-65	0.889662	2.02514e-61	Cluster 16
ENSG00000203805	196051	PLPP4	1.23835e-65	0.904545	2.09021e-61	Cluster 16
ENSG00000019549	6591	SNAI2	1.24093e-65	1.24065	2.09457e-61	Cluster 16
ENSG00000183801	283298	OLFML1	2.34867e-65	0.999567	3.96433e-61	Cluster 16
ENSG00000025423	8630	HSD17B6	2.90827e-65	0.689495	4.90887e-61	Cluster 16
ENSG00000140937	1009	CDH11	4.43039e-65	1.09502	7.47805e-61	Cluster 16
ENSG00000101443	10406	WFDC2	4.45965e-65	0.699762	7.52745e-61	Cluster 16
ENSG00000112559	4188	MDFI	4.47475e-65	0.701826	7.55293e-61	Cluster 16
ENSG00000155755	65062	TMEM237	6.1262e-65	0.420981	1.03404e-60	Cluster 16
ENSG00000101955	8406	SRPX	6.14605e-65	0.776147	1.03739e-60	Cluster 16
ENSG00000100968	4776	NFATC4	6.41515e-65	0.779676	1.08281e-60	Cluster 16
ENSG00000174807	57124	CD248	7.77536e-65	0.858271	1.3124e-60	Cluster 16
ENSG00000128581	64792	IFT22	7.90998e-65	0.654959	1.33512e-60	Cluster 16
ENSG00000168077	51435	SCARA3	8.21907e-65	0.771392	1.3873e-60	Cluster 16
ENSG00000087494	5744	PTHLH	9.12011e-65	0.600124	1.53938e-60	Cluster 16
ENSG00000117122	4237	MFAP2	9.91769e-65	1.23677	1.67401e-60	Cluster 16
ENSG00000128595	813	CALU	1.30382e-64	1.02343	2.20071e-60	Cluster 16
ENSG00000087116	9509	ADAMTS2	1.42484e-64	1.12428	2.405e-60	Cluster 16
ENSG00000132000	79883	PODNL1	1.52086e-64	1.18045	2.56705e-60	Cluster 16
ENSG00000112936	730	C7	2.29463e-64	0.618107	3.87311e-60	Cluster 16
ENSG00000197614	8076	MFAP5	2.43681e-64	0.851268	4.11309e-60	Cluster 16
ENSG00000144619	152330	CNTN4	2.51473e-64	0.512152	4.24462e-60	Cluster 16
ENSG00000182636	4692	NDN	2.55903e-64	0.919123	4.31938e-60	Cluster 16
ENSG00000151790	6999	TDO2	2.88897e-64	1.39066	4.87629e-60	Cluster 16
ENSG00000151917	221336	BEND6	3.53513e-64	0.416169	5.96695e-60	Cluster 16
ENSG00000172935	116535	MRGPRF	3.92262e-64	1.20234	6.621e-60	Cluster 16
ENSG00000184347	6586	SLIT3	5.43039e-64	1.01714	9.16595e-60	Cluster 16
ENSG00000162692	7412	VCAM1	5.68124e-64	1.08396	9.58936e-60	Cluster 16
ENSG00000124212	5740	PTGIS	5.69537e-64	0.655852	9.61322e-60	Cluster 16
ENSG00000103202	4833	NME4	5.87666e-64	0.609709	9.91922e-60	Cluster 16
ENSG00000204262	1290	COL5A2	5.91674e-64	1.15086	9.98686e-60	Cluster 16
ENSG00000134874	22873	DZIP1	6.20983e-64	0.839277	1.04816e-59	Cluster 16
ENSG00000130176	1264	CNN1	6.57197e-64	1.18722	1.10928e-59	Cluster 16
ENSG00000256235	85027	SMIM3	8.51706e-64	0.762195	1.43759e-59	Cluster 16
ENSG00000149380	283208	P4HA3	9.72206e-64	0.676894	1.64099e-59	Cluster 16
ENSG00000112655	5754	PTK7	1.01127e-63	0.708742	1.70692e-59	Cluster 16
ENSG00000248890	646576	HHIP-AS1	1.05973e-63	0.556221	1.78872e-59	Cluster 16
ENSG00000100767	89932	PAPLN	1.10694e-63	0.732627	1.8684e-59	Cluster 16
ENSG00000133026	4628	MYH10	1.24697e-63	0.787766	2.10477e-59	Cluster 16
ENSG00000180801	79642	ARSJ	1.39708e-63	0.480522	2.35813e-59	Cluster 16
ENSG00000143995	4211	MEIS1	1.47652e-63	1.03278	2.49222e-59	Cluster 16
ENSG00000069011	5307	PITX1	1.52949e-63	0.414239	2.58163e-59	Cluster 16
ENSG00000196465	140465	MYL6B	1.59899e-63	0.425867	2.69894e-59	Cluster 16
ENSG00000185565	4045	LSAMP	1.73647e-63	0.989535	2.93099e-59	Cluster 16
ENSG00000169231	7059	THBS3	1.95466e-63	0.53461	3.29927e-59	Cluster 16
ENSG00000112186	10486	CAP2	2.08128e-63	0.58106	3.51299e-59	Cluster 16
ENSG00000163069	6443	SGCB	2.10601e-63	0.600436	3.55474e-59	Cluster 16
ENSG00000079819	2037	EPB41L2	2.42945e-63	0.434771	4.10067e-59	Cluster 16
ENSG00000183098	10082	GPC6	2.70036e-63	1.14474	4.55794e-59	Cluster 16
ENSG00000107833	10360	NPM3	2.94869e-63	0.586684	4.97709e-59	Cluster 16
ENSG00000173068	54796	BNC2	3.02321e-63	0.829468	5.10288e-59	Cluster 16
ENSG00000157227	4323	MMP14	3.04104e-63	0.894529	5.13298e-59	Cluster 16
ENSG00000186998	129080	EMID1	3.07676e-63	0.766556	5.19327e-59	Cluster 16
ENSG00000152137	26353	HSPB8	3.1061e-63	0.771676	5.24279e-59	Cluster 16
ENSG00000091986	151887	CCDC80	3.58745e-63	1.19047	6.05526e-59	Cluster 16
ENSG00000162706	57863	CADM3	4.70561e-63	0.701025	7.9426e-59	Cluster 16
ENSG00000186340	7058	THBS2	5.50578e-63	1.18948	9.2932e-59	Cluster 16
ENSG00000105270	25999	CLIP3	5.58288e-63	0.808923	9.42334e-59	Cluster 16
ENSG00000125730	718	C3	5.62936e-63	1.13491	9.5018e-59	Cluster 16
ENSG00000115414	2335	FN1	9.33965e-63	1.10142	1.57644e-58	Cluster 16
ENSG00000170276	3316	HSPB2	1.2245e-62	0.871541	2.06683e-58	Cluster 16
ENSG00000198576	23237	ARC	1.38148e-62	0.437756	2.33179e-58	Cluster 16
ENSG00000138758	55752	SEPTIN11	1.42158e-62	0.53228	2.39949e-58	Cluster 16
ENSG00000124875	6372	CXCL6	1.51246e-62	1.27561	2.55288e-58	Cluster 16
ENSG00000092621	26227	PHGDH	1.53221e-62	0.411381	2.58622e-58	Cluster 16
ENSG00000101825	25878	MXRA5	1.77128e-62	1.27475	2.98974e-58	Cluster 16
ENSG00000163359	1293	COL6A3	1.95516e-62	1.23894	3.30011e-58	Cluster 16
ENSG00000170801	94031	HTRA3	2.12927e-62	1.30494	3.59399e-58	Cluster 16
ENSG00000119681	4053	LTBP2	2.43175e-62	0.890365	4.10456e-58	Cluster 16
ENSG00000233901	100506119	LINC01503	2.48655e-62	0.535255	4.19705e-58	Cluster 16
ENSG00000184254	220	ALDH1A3	2.72138e-62	0.887974	4.59341e-58	Cluster 16
ENSG00000240771	115557	ARHGEF25	3.0251e-62	0.81953	5.10606e-58	Cluster 16
ENSG00000129682	2258	FGF13	3.05152e-62	0.570537	5.15065e-58	Cluster 16
ENSG00000111799	1303	COL12A1	3.25126e-62	1.2554	5.4878e-58	Cluster 16
ENSG00000100842	10278	EFS	3.35304e-62	0.701713	5.6596e-58	Cluster 16
ENSG00000140285	2252	FGF7	4.18143e-62	1.13663	7.05784e-58	Cluster 16
ENSG00000162576	54587	MXRA8	4.26511e-62	1.14105	7.19908e-58	Cluster 16
ENSG00000181541	10586	MAB21L2	4.42534e-62	1.08263	7.46952e-58	Cluster 16
ENSG00000178343	152573	SHISA3	5.10566e-62	0.572603	8.61785e-58	Cluster 16
ENSG00000160360	26086	GPSM1	5.1077e-62	0.569103	8.62128e-58	Cluster 16
ENSG00000117069	81849	ST6GALNAC5	5.37509e-62	0.898899	9.07262e-58	Cluster 16
ENSG00000118526	6943	TCF21	5.54478e-62	0.946451	9.35903e-58	Cluster 16
ENSG00000049130	4254	KITLG	5.86382e-62	0.676665	9.89754e-58	Cluster 16
ENSG00000116194	9068	ANGPTL1	6.82495e-62	0.994846	1.15198e-57	Cluster 16
ENSG00000121005	83690	CRISPLD1	7.0723e-62	0.570482	1.19373e-57	Cluster 16
ENSG00000129009	3671	ISLR	7.13198e-62	1.34626	1.20381e-57	Cluster 16
ENSG00000214548	55384	MEG3	7.27055e-62	1.06358	1.2272e-57	Cluster 16
ENSG00000106333	5118	PCOLCE	8.40033e-62	1.2111	1.41789e-57	Cluster 16
ENSG00000143320	1382	CRABP2	9.51479e-62	1.11342	1.606e-57	Cluster 16
ENSG00000182916	56849	TCEAL7	1.01219e-61	1.13219	1.70847e-57	Cluster 16
ENSG00000184838	51334	PRR16	1.06246e-61	1.16289	1.79333e-57	Cluster 16
ENSG00000112964	2690	GHR	1.09389e-61	0.662587	1.84638e-57	Cluster 16
ENSG00000138080	11117	EMILIN1	1.09396e-61	1.08842	1.8465e-57	Cluster 16
ENSG00000041982	3371	TNC	1.24773e-61	1.13322	2.10605e-57	Cluster 16
ENSG00000164949	2669	GEM	1.32625e-61	0.73893	2.23858e-57	Cluster 16
ENSG00000011028	9902	MRC2	1.60124e-61	1.16658	2.70273e-57	Cluster 16
ENSG00000179954	284297	SSC5D	1.65273e-61	0.593661	2.78964e-57	Cluster 16
ENSG00000114251	7474	WNT5A	1.73607e-61	0.842315	2.93032e-57	Cluster 16
ENSG00000141756	60681	FKBP10	1.74773e-61	0.917789	2.94999e-57	Cluster 16
ENSG00000109610	6649	SOD3	1.89507e-61	0.969486	3.19869e-57	Cluster 16
ENSG00000103742	57722	IGDCC4	2.22036e-61	0.870669	3.74775e-57	Cluster 16
ENSG00000079150	51661	FKBP7	2.31061e-61	0.679889	3.90008e-57	Cluster 16
ENSG00000169439	6383	SDC2	2.36065e-61	0.878068	3.98454e-57	Cluster 16
ENSG00000163637	166336	PRICKLE2	2.45093e-61	0.930026	4.13692e-57	Cluster 16
ENSG00000145423	6423	SFRP2	2.60985e-61	0.818083	4.40516e-57	Cluster 16
ENSG00000139289	22822	PHLDA1	2.63134e-61	0.693737	4.44143e-57	Cluster 16
ENSG00000104321	8989	TRPA1	2.66751e-61	0.600137	4.50249e-57	Cluster 16
ENSG00000087303	22795	NID2	2.72915e-61	0.788482	4.60653e-57	Cluster 16
ENSG00000196616	125	ADH1B	2.73692e-61	0.928067	4.61965e-57	Cluster 16
ENSG00000106809	4969	OGN	2.80648e-61	1.00828	4.73706e-57	Cluster 16
ENSG00000105559	57664	PLEKHA4	2.94234e-61	0.416738	4.96637e-57	Cluster 16
ENSG00000135919	5270	SERPINE2	3.51018e-61	0.87772	5.92484e-57	Cluster 16
ENSG00000135245	29923	HILPDA	3.82402e-61	0.440694	6.45457e-57	Cluster 16
ENSG00000166073	11245	GPR176	3.94063e-61	0.688231	6.65139e-57	Cluster 16
ENSG00000081041	2920	CXCL2	4.44552e-61	0.639581	7.50359e-57	Cluster 16
ENSG00000107249	169792	GLIS3	4.84507e-61	0.551654	8.17799e-57	Cluster 16
ENSG00000153956	781	CACNA2D1	5.08425e-61	0.689825	8.58171e-57	Cluster 16
ENSG00000186318	23621	BACE1	5.89034e-61	0.466772	9.9423e-57	Cluster 16
ENSG00000104332	6422	SFRP1	6.04462e-61	0.821791	1.02027e-56	Cluster 16
ENSG00000134201	2949	GSTM5	6.63907e-61	0.989257	1.12061e-56	Cluster 16
ENSG00000064205	8839	CCN5	7.79588e-61	0.900958	1.31587e-56	Cluster 16
ENSG00000114019	51421	AMOTL2	8.39818e-61	0.4944	1.41753e-56	Cluster 16
ENSG00000215386	388815	MIR99AHG	8.75538e-61	0.476925	1.47782e-56	Cluster 16
ENSG00000163430	11167	FSTL1	9.36012e-61	1.13849	1.57989e-56	Cluster 16
ENSG00000162694	2135	EXTL2	9.54837e-61	0.454751	1.61167e-56	Cluster 16
ENSG00000097007	25	ABL1	1.0881e-60	0.463786	1.8366e-56	Cluster 16
ENSG00000172817	9420	CYP7B1	1.10411e-60	0.907698	1.86362e-56	Cluster 16
ENSG00000169122	90362	FAM110B	1.17144e-60	0.613355	1.97728e-56	Cluster 16
ENSG00000162892	11009	IL24	1.29319e-60	1.0338	2.18277e-56	Cluster 16
ENSG00000162551	249	ALPL	1.29386e-60	0.754384	2.18391e-56	Cluster 16
ENSG00000142552	57333	RCN3	1.30194e-60	0.831097	2.19754e-56	Cluster 16
ENSG00000120820	83468	GLT8D2	1.36111e-60	1.06239	2.29741e-56	Cluster 16
ENSG00000166863	6866	TAC3	1.41353e-60	0.879524	2.3859e-56	Cluster 16
ENSG00000164161	64399	HHIP	1.45568e-60	0.987735	2.45704e-56	Cluster 16
ENSG00000064692	9627	SNCAIP	1.47616e-60	0.780436	2.49161e-56	Cluster 16
ENSG00000122420	5737	PTGFR	1.61476e-60	1.016	2.72555e-56	Cluster 16
ENSG00000161249	93099	DMKN	1.84009e-60	0.667979	3.10589e-56	Cluster 16
ENSG00000162745	25903	OLFML2B	1.85376e-60	0.786924	3.12896e-56	Cluster 16
ENSG00000138131	84171	LOXL4	2.21227e-60	0.69618	3.73409e-56	Cluster 16
ENSG00000183160	338773	TMEM119	2.73518e-60	1.28062	4.61671e-56	Cluster 16
ENSG00000170961	3037	HAS2	3.16625e-60	0.920342	5.34431e-56	Cluster 16
ENSG00000122870	80114	BICC1	3.49283e-60	1.1838	5.89554e-56	Cluster 16
ENSG00000106819	54829	ASPN	3.50035e-60	1.25857	5.90824e-56	Cluster 16
ENSG00000164619	168667	BMPER	3.69741e-60	0.883654	6.24086e-56	Cluster 16
ENSG00000189409	8510	MMP23B	4.16473e-60	0.623839	7.02965e-56	Cluster 16
ENSG00000185222	51186	TCEAL9	4.48165e-60	0.613198	7.56458e-56	Cluster 16
ENSG00000143196	1805	DPT	4.63625e-60	1.28788	7.82552e-56	Cluster 16
ENSG00000187955	7373	COL14A1	4.9034e-60	1.23605	8.27645e-56	Cluster 16
ENSG00000068366	2182	ACSL4	5.02681e-60	0.98121	8.48475e-56	Cluster 16
ENSG00000146457	9589	WTAP	5.20422e-60	0.461793	8.7842e-56	Cluster 16
ENSG00000162733	4921	DDR2	5.79623e-60	0.968371	9.78346e-56	Cluster 16
ENSG00000142156	1291	COL6A1	6.40426e-60	1.29297	1.08098e-55	Cluster 16
ENSG00000172156	6356	CCL11	1.04861e-59	1.19394	1.76996e-55	Cluster 16
ENSG00000185652	4908	NTF3	1.15672e-59	0.746413	1.95243e-55	Cluster 16
ENSG00000137801	7057	THBS1	1.29723e-59	0.644822	2.18959e-55	Cluster 16
ENSG00000107957	9644	SH3PXD2A	1.33535e-59	0.690172	2.25394e-55	Cluster 16
ENSG00000169902	8460	TPST1	1.42315e-59	1.03882	2.40214e-55	Cluster 16
ENSG00000196569	3908	LAMA2	1.44319e-59	0.773074	2.43596e-55	Cluster 16
ENSG00000115380	2202	EFEMP1	1.62577e-59	0.90267	2.74414e-55	Cluster 16
ENSG00000166250	79827	CLMP	2.0466e-59	1.12932	3.45445e-55	Cluster 16
ENSG00000114200	590	BCHE	2.14824e-59	0.936448	3.62602e-55	Cluster 16
ENSG00000144810	1295	COL8A1	2.35503e-59	1.08258	3.97505e-55	Cluster 16
ENSG00000170153	57484	RNF150	2.41293e-59	0.566036	4.07278e-55	Cluster 16
ENSG00000143341	83872	HMCN1	2.43887e-59	0.695554	4.11656e-55	Cluster 16
ENSG00000162552	54361	WNT4	2.50634e-59	0.572623	4.23044e-55	Cluster 16
ENSG00000137809	22801	ITGA11	2.8513e-59	0.843646	4.81271e-55	Cluster 16
ENSG00000116774	56944	OLFML3	2.9939e-59	1.29198	5.05341e-55	Cluster 16
ENSG00000134363	10468	FST	3.1084e-59	0.561177	5.24667e-55	Cluster 16
ENSG00000172638	30008	EFEMP2	3.19121e-59	1.23767	5.38644e-55	Cluster 16
ENSG00000134853	5156	PDGFRA	3.35376e-59	1.25843	5.66082e-55	Cluster 16
ENSG00000119699	7043	TGFB3	3.62015e-59	0.55087	6.11044e-55	Cluster 16
ENSG00000164694	84624	FNDC1	3.99106e-59	1.23373	6.73652e-55	Cluster 16
ENSG00000156218	57188	ADAMTSL3	4.29654e-59	0.496505	7.25214e-55	Cluster 16
ENSG00000095303	5742	PTGS1	4.47616e-59	1.03969	7.55531e-55	Cluster 16
ENSG00000047457	1356	CP	4.62745e-59	1.2927	7.81068e-55	Cluster 16
ENSG00000180447	2619	GAS1	5.18916e-59	1.07694	8.75879e-55	Cluster 16
ENSG00000125409	64518	TEKT3	7.33509e-59	0.449354	1.23809e-54	Cluster 16
ENSG00000130635	1289	COL5A1	8.03428e-59	0.950947	1.35611e-54	Cluster 16
ENSG00000050165	27122	DKK3	8.4122e-59	0.973393	1.4199e-54	Cluster 16
ENSG00000143387	1513	CTSK	9.36296e-59	1.27841	1.58037e-54	Cluster 16
ENSG00000038427	1462	VCAN	1.03376e-58	1.16432	1.74488e-54	Cluster 16
ENSG00000037965	3224	HOXC8	1.08553e-58	0.886974	1.83227e-54	Cluster 16
ENSG00000113083	4015	LOX	1.10341e-58	0.905701	1.86244e-54	Cluster 16
ENSG00000122694	152007	GLIPR2	1.37722e-58	0.872035	2.32461e-54	Cluster 16
ENSG00000165915	91252	SLC39A13	1.70721e-58	0.589275	2.8816e-54	Cluster 16
ENSG00000050628	5733	PTGER3	1.75319e-58	0.429306	2.95921e-54	Cluster 16
ENSG00000115461	3488	IGFBP5	1.94453e-58	1.23013	3.28217e-54	Cluster 16
ENSG00000197766	1675	CFD	2.05247e-58	1.10535	3.46436e-54	Cluster 16
ENSG00000100342	8542	APOL1	2.14965e-58	0.85802	3.62839e-54	Cluster 16
ENSG00000250742	400043	LINC02381	2.15419e-58	0.737379	3.63606e-54	Cluster 16
ENSG00000018236	1272	CNTN1	2.21393e-58	0.640095	3.7369e-54	Cluster 16
ENSG00000188153	1287	COL4A5	2.4954e-58	0.724835	4.21199e-54	Cluster 16
ENSG00000088756	79822	ARHGAP28	2.56478e-58	0.574895	4.3291e-54	Cluster 16
ENSG00000166482	4239	MFAP4	3.2348e-58	1.32217	5.46001e-54	Cluster 16
ENSG00000099203	11018	TMED1	3.67101e-58	0.530283	6.19629e-54	Cluster 16
ENSG00000109113	83871	RAB34	3.81277e-58	1.29104	6.43557e-54	Cluster 16
ENSG00000133083	9201	DCLK1	3.95219e-58	0.792517	6.6709e-54	Cluster 16
ENSG00000137094	25822	DNAJB5	3.98703e-58	0.447142	6.7297e-54	Cluster 16
ENSG00000130203	348	APOE	4.11237e-58	1.05958	6.94126e-54	Cluster 16
ENSG00000030304	4593	MUSK	4.57184e-58	0.79168	7.71681e-54	Cluster 16
ENSG00000109339	5602	MAPK10	4.67449e-58	1.00728	7.89007e-54	Cluster 16
ENSG00000154175	25890	ABI3BP	4.77156e-58	0.83369	8.05392e-54	Cluster 16
ENSG00000136048	55332	DRAM1	4.87391e-58	1.00001	8.22668e-54	Cluster 16
ENSG00000135333	2045	EPHA7	5.29104e-58	0.730626	8.93075e-54	Cluster 16
ENSG00000116132	5396	PRRX1	5.44875e-58	1.07486	9.19694e-54	Cluster 16
ENSG00000227954	100507308	TARID	5.50179e-58	0.734487	9.28647e-54	Cluster 16
ENSG00000111087	2735	GLI1	5.68918e-58	0.45989	9.60277e-54	Cluster 16
ENSG00000151388	81792	ADAMTS12	6.60592e-58	0.922783	1.11501e-53	Cluster 16
ENSG00000182492	633	BGN	6.68706e-58	1.17174	1.12871e-53	Cluster 16
ENSG00000137573	23213	SULF1	8.19099e-58	1.30325	1.38256e-53	Cluster 16
ENSG00000077942	2192	FBLN1	1.09967e-57	1.33492	1.85614e-53	Cluster 16
ENSG00000153823	55022	PID1	1.29019e-57	0.486799	2.1777e-53	Cluster 16
ENSG00000064666	1265	CNN2	1.35491e-57	0.705579	2.28695e-53	Cluster 16
ENSG00000188783	5549	PRELP	1.43056e-57	0.59919	2.41464e-53	Cluster 16
ENSG00000120594	84898	PLXDC2	1.59479e-57	0.794423	2.69184e-53	Cluster 16
ENSG00000171617	8507	ENC1	1.97715e-57	0.556565	3.33723e-53	Cluster 16
ENSG00000181458	55076	TMEM45A	1.98438e-57	0.748252	3.34943e-53	Cluster 16
ENSG00000177706	56975	FAM20C	2.29311e-57	0.500176	3.87054e-53	Cluster 16
ENSG00000165124	79987	SVEP1	2.80212e-57	0.967656	4.72969e-53	Cluster 16
ENSG00000111615	11103	KRR1	2.9765e-57	0.432356	5.02404e-53	Cluster 16
ENSG00000169851	5099	PCDH7	4.25565e-57	0.933392	7.18311e-53	Cluster 16
ENSG00000257704	255783	INAFM1	4.47936e-57	0.648521	7.56071e-53	Cluster 16
ENSG00000127990	8910	SGCE	4.50304e-57	0.899643	7.60068e-53	Cluster 16
ENSG00000132386	5176	SERPINF1	5.65902e-57	1.63681	9.55185e-53	Cluster 16
ENSG00000101000	10544	PROCR	6.37029e-57	0.636809	1.07524e-52	Cluster 16
ENSG00000187720	79875	THSD4	7.18508e-57	0.521622	1.21277e-52	Cluster 16
ENSG00000129757	1028	CDKN1C	8.64545e-57	0.425013	1.45927e-52	Cluster 16
ENSG00000197256	25959	KANK2	8.95537e-57	0.633312	1.51158e-52	Cluster 16
ENSG00000155254	83742	MARVELD1	9.70242e-57	0.56231	1.63767e-52	Cluster 16
ENSG00000049540	2006	ELN	9.81411e-57	0.78114	1.65652e-52	Cluster 16
ENSG00000112208	9532	BAG2	1.01785e-56	1.0301	1.71803e-52	Cluster 16
ENSG00000099998	2687	GGT5	1.04618e-56	0.825339	1.76585e-52	Cluster 16
ENSG00000178860	9242	MSC	1.06979e-56	0.858098	1.8057e-52	Cluster 16
ENSG00000175287	254295	PHYHD1	1.09196e-56	0.652288	1.84312e-52	Cluster 16
ENSG00000044524	2042	EPHA3	1.51431e-56	0.809021	2.556e-52	Cluster 16
ENSG00000149633	85449	KIAA1755	1.63914e-56	0.647878	2.7667e-52	Cluster 16
ENSG00000253276	168455	CCDC71L	1.72531e-56	0.479703	2.91216e-52	Cluster 16
ENSG00000168487	649	BMP1	1.76096e-56	0.641911	2.97233e-52	Cluster 16
ENSG00000183386	2275	FHL3	1.78097e-56	1.00692	3.0061e-52	Cluster 16
ENSG00000198121	1902	LPAR1	2.07444e-56	0.734256	3.50145e-52	Cluster 16
ENSG00000172987	60495	HPSE2	2.19191e-56	0.913361	3.69972e-52	Cluster 16
ENSG00000082196	114899	C1QTNF3	2.25046e-56	0.634132	3.79855e-52	Cluster 16
ENSG00000128606	10234	LRRC17	2.83488e-56	0.781938	4.78499e-52	Cluster 16
ENSG00000189058	347	APOD	3.31369e-56	0.91355	5.59318e-52	Cluster 16
ENSG00000163017	72	ACTG2	3.64905e-56	1.07117	6.15923e-52	Cluster 16
ENSG00000182168	8633	UNC5C	4.02238e-56	0.906618	6.78938e-52	Cluster 16
ENSG00000137692	84259	DCUN1D5	4.61006e-56	0.406993	7.78132e-52	Cluster 16
ENSG00000116157	2882	GPX7	6.066e-56	0.831466	1.02388e-51	Cluster 16
ENSG00000187634	148398	SAMD11	6.36713e-56	0.758095	1.07471e-51	Cluster 16
ENSG00000101911	5634	PRPS2	6.38409e-56	0.474525	1.07757e-51	Cluster 16
ENSG00000126861	4974	OMG	6.51542e-56	0.476114	1.09974e-51	Cluster 16
ENSG00000148926	133	ADM	7.46509e-56	0.564942	1.26003e-51	Cluster 16
ENSG00000258484	246777	SPESP1	7.81051e-56	0.421136	1.31834e-51	Cluster 16
ENSG00000176971	387758	FIBIN	8.46878e-56	1.26804	1.42945e-51	Cluster 16
ENSG00000105472	6320	CLEC11A	1.01744e-55	1.06254	1.71733e-51	Cluster 16
ENSG00000269186	100506542	LINC01082	1.05411e-55	1.21378	1.77923e-51	Cluster 16
ENSG00000136717	274	BIN1	1.1035e-55	0.578904	1.8626e-51	Cluster 16
ENSG00000157214	261729	STEAP2	1.31463e-55	0.825865	2.21897e-51	Cluster 16
ENSG00000140545	4240	MFGE8	1.5474e-55	1.02562	2.61186e-51	Cluster 16
ENSG00000141905	4782	NFIC	2.20188e-55	0.657153	3.71656e-51	Cluster 16
ENSG00000148848	8038	ADAM12	2.25316e-55	0.772887	3.80311e-51	Cluster 16
ENSG00000160050	79140	CCDC28B	2.33141e-55	0.825353	3.93519e-51	Cluster 16
ENSG00000167291	125058	TBC1D16	3.21662e-55	0.417941	5.42934e-51	Cluster 16
ENSG00000159176	1465	CSRP1	3.25214e-55	0.487052	5.48929e-51	Cluster 16
ENSG00000175906	379	ARL4D	3.42704e-55	0.532586	5.7845e-51	Cluster 16
ENSG00000187479	387763	C11orf96	3.62586e-55	0.89884	6.12009e-51	Cluster 16
ENSG00000100979	5360	PLTP	3.8202e-55	1.01803	6.44812e-51	Cluster 16
ENSG00000187098	4286	MITF	4.09753e-55	0.574693	6.91622e-51	Cluster 16
ENSG00000154258	10350	ABCA9	4.20485e-55	0.590092	7.09736e-51	Cluster 16
ENSG00000171451	92126	DSEL	4.54542e-55	0.653579	7.67222e-51	Cluster 16
ENSG00000185532	5592	PRKG1	4.5845e-55	0.483182	7.73817e-51	Cluster 16
ENSG00000128791	57045	TWSG1	5.14961e-55	0.713192	8.69203e-51	Cluster 16
ENSG00000136859	23452	ANGPTL2	5.66263e-55	1.09908	9.55796e-51	Cluster 16
ENSG00000169855	6091	ROBO1	5.97048e-55	0.770832	1.00776e-50	Cluster 16
ENSG00000085662	231	AKR1B1	6.27511e-55	1.25248	1.05918e-50	Cluster 16
ENSG00000138639	83478	ARHGAP24	6.28631e-55	0.631933	1.06107e-50	Cluster 16
ENSG00000269190	115290	FBXO17	6.91435e-55	0.728819	1.16707e-50	Cluster 16
ENSG00000107796	59	ACTA2	7.80679e-55	0.932739	1.31771e-50	Cluster 16
ENSG00000165194	57526	PCDH19	7.87053e-55	0.579086	1.32847e-50	Cluster 16
ENSG00000101220	54976	C20orf27	8.56542e-55	0.496051	1.44576e-50	Cluster 16
ENSG00000189292	285016	ALKAL2	8.81328e-55	0.717332	1.48759e-50	Cluster 16
ENSG00000158258	64084	CLSTN2	9.21229e-55	0.566712	1.55494e-50	Cluster 16
ENSG00000139910	4857	NOVA1	1.28341e-54	0.756744	2.16627e-50	Cluster 16
ENSG00000169604	84168	ANTXR1	1.44268e-54	1.21549	2.4351e-50	Cluster 16
ENSG00000248429	285505	FAM198B-AS1	1.51226e-54	0.582078	2.55255e-50	Cluster 16
ENSG00000102038	6594	SMARCA1	1.89064e-54	0.605123	3.19121e-50	Cluster 16
ENSG00000100320	23543	RBFOX2	2.52646e-54	0.4428	4.26442e-50	Cluster 16
ENSG00000127955	2770	GNAI1	2.75667e-54	0.644813	4.65298e-50	Cluster 16
ENSG00000127863	55504	TNFRSF19	4.1664e-54	0.492686	7.03246e-50	Cluster 16
ENSG00000106823	1842	ECM2	4.22316e-54	0.672797	7.12827e-50	Cluster 16
ENSG00000154864	63895	PIEZO2	4.37891e-54	0.496378	7.39117e-50	Cluster 16
ENSG00000134028	27299	ADAMDEC1	4.5261e-54	1.60189	7.63961e-50	Cluster 16
ENSG00000131831	10742	RAI2	5.33577e-54	0.6818	9.00625e-50	Cluster 16
ENSG00000164176	10085	EDIL3	6.11551e-54	0.855286	1.03224e-49	Cluster 16
ENSG00000006118	54972	TMEM132A	6.54407e-54	0.592046	1.10457e-49	Cluster 16
ENSG00000105137	85360	SYDE1	6.84844e-54	0.806975	1.15595e-49	Cluster 16
ENSG00000110811	10536	P3H3	7.49916e-54	0.559649	1.26578e-49	Cluster 16
ENSG00000139926	122786	FRMD6	9.47497e-54	0.727658	1.59928e-49	Cluster 16
ENSG00000154380	55740	ENAH	1.22166e-53	0.503302	2.06204e-49	Cluster 16
ENSG00000103196	83716	CRISPLD2	1.38503e-53	0.905637	2.33779e-49	Cluster 16
ENSG00000114405	57415	C3orf14	1.73668e-53	0.484721	2.93135e-49	Cluster 16
ENSG00000145431	56034	PDGFC	1.91999e-53	0.674134	3.24075e-49	Cluster 16
ENSG00000211448	1734	DIO2	2.75033e-53	0.955466	4.64229e-49	Cluster 16
ENSG00000164932	115908	CTHRC1	2.95149e-53	1.05894	4.98182e-49	Cluster 16
ENSG00000104415	8840	CCN4	3.18919e-53	0.770273	5.38304e-49	Cluster 16
ENSG00000233593	105378853	LINC02609	3.19047e-53	0.594181	5.3852e-49	Cluster 16
ENSG00000140682	7041	TGFB1I1	3.23052e-53	0.939495	5.45279e-49	Cluster 16
ENSG00000180806	3225	HOXC9	3.33204e-53	0.993252	5.62416e-49	Cluster 16
ENSG00000138685	2247	FGF2	3.44763e-53	0.652729	5.81925e-49	Cluster 16
ENSG00000189184	54510	PCDH18	3.97235e-53	0.898715	6.70494e-49	Cluster 16
ENSG00000145147	9353	SLIT2	4.08941e-53	0.906741	6.90251e-49	Cluster 16
ENSG00000111452	283383	ADGRD1	4.6315e-53	0.465559	7.81751e-49	Cluster 16
ENSG00000163431	25802	LMOD1	4.72607e-53	1.23004	7.97713e-49	Cluster 16
ENSG00000149591	6876	TAGLN	4.88262e-53	1.01928	8.24138e-49	Cluster 16
ENSG00000105894	5764	PTN	6.18229e-53	0.828259	1.04351e-48	Cluster 16
ENSG00000165655	84858	ZNF503	8.44072e-53	0.669063	1.42471e-48	Cluster 16
ENSG00000237187	441094	NR2F1-AS1	9.07236e-53	0.70832	1.53132e-48	Cluster 16
ENSG00000153993	223117	SEMA3D	1.16937e-52	0.507249	1.97378e-48	Cluster 16
ENSG00000268388	400550	FENDRR	1.21659e-52	0.898983	2.05349e-48	Cluster 16
ENSG00000175505	23529	CLCF1	1.50583e-52	0.42788	2.54169e-48	Cluster 16
ENSG00000111652	50813	COPS7A	1.55294e-52	0.433328	2.62121e-48	Cluster 16
ENSG00000154188	284	ANGPT1	1.56737e-52	0.770941	2.64556e-48	Cluster 16
ENSG00000104435	11075	STMN2	1.66645e-52	0.94175	2.81281e-48	Cluster 16
ENSG00000184304	5587	PRKD1	2.16934e-52	0.610979	3.66163e-48	Cluster 16
ENSG00000145681	1404	HAPLN1	2.38503e-52	1.01207	4.02569e-48	Cluster 16
ENSG00000172465	9338	TCEAL1	2.49869e-52	0.522979	4.21754e-48	Cluster 16
ENSG00000177674	57085	AGTRAP	3.03208e-52	0.71549	5.11784e-48	Cluster 16
ENSG00000164292	22836	RHOBTB3	3.29762e-52	0.74439	5.56605e-48	Cluster 16
ENSG00000230910	NA	NA	3.54906e-52	0.515017	5.99045e-48	Cluster 16
ENSG00000172752	256076	COL6A5	3.6966e-52	1.08949	6.23948e-48	Cluster 16
ENSG00000134339	6289	SAA2	3.79786e-52	0.662735	6.41041e-48	Cluster 16
ENSG00000204209	1616	DAXX	3.91066e-52	0.443434	6.60079e-48	Cluster 16
ENSG00000114115	5947	RBP1	4.44891e-52	0.543751	7.50932e-48	Cluster 16
ENSG00000178033	254228	CALHM5	4.65898e-52	0.535461	7.86389e-48	Cluster 16
ENSG00000168386	11259	FILIP1L	4.8127e-52	0.925118	8.12336e-48	Cluster 16
ENSG00000019991	3082	HGF	5.29536e-52	0.752917	8.93803e-48	Cluster 16
ENSG00000174705	285590	SH3PXD2B	6.64353e-52	0.660812	1.12136e-47	Cluster 16
ENSG00000249242	441027	TMEM150C	7.39843e-52	0.598423	1.24878e-47	Cluster 16
ENSG00000198523	5350	PLN	7.748e-52	0.894473	1.30778e-47	Cluster 16
ENSG00000225383	207107	SFTA1P	7.94997e-52	1.09712	1.34188e-47	Cluster 16
ENSG00000264672	101927688	SEPTIN4-AS1	8.94896e-52	0.580649	1.5105e-47	Cluster 16
ENSG00000198483	148741	ANKRD35	9.40809e-52	0.5941	1.58799e-47	Cluster 16
ENSG00000082781	3693	ITGB5	9.44669e-52	0.425234	1.59451e-47	Cluster 16
ENSG00000123384	4035	LRP1	1.2139e-51	0.881443	2.04894e-47	Cluster 16
ENSG00000108700	6355	CCL8	1.41735e-51	0.86206	2.39234e-47	Cluster 16
ENSG00000071282	29995	LMCD1	1.45405e-51	0.868028	2.4543e-47	Cluster 16
ENSG00000090539	8646	CHRD	1.59391e-51	0.607464	2.69037e-47	Cluster 16
ENSG00000106018	7434	VIPR2	1.61022e-51	0.505171	2.71789e-47	Cluster 16
ENSG00000108342	1440	CSF3	1.70245e-51	0.834322	2.87357e-47	Cluster 16
ENSG00000049323	4052	LTBP1	1.88119e-51	0.938282	3.17525e-47	Cluster 16
ENSG00000103175	58189	WFDC1	2.08707e-51	0.545668	3.52277e-47	Cluster 16
ENSG00000133466	114904	C1QTNF6	2.4211e-51	0.571781	4.08657e-47	Cluster 16
ENSG00000169992	57555	NLGN2	2.88703e-51	0.555541	4.87301e-47	Cluster 16
ENSG00000156234	10563	CXCL13	3.24907e-51	1.11703	5.4841e-47	Cluster 16
ENSG00000104723	7991	TUSC3	3.39248e-51	0.916004	5.72617e-47	Cluster 16
ENSG00000105088	93145	OLFM2	4.55163e-51	0.555172	7.6827e-47	Cluster 16
ENSG00000099953	4320	MMP11	5.03413e-51	0.616739	8.49711e-47	Cluster 16
ENSG00000103888	57214	CEMIP	6.31958e-51	0.695182	1.06668e-46	Cluster 16
ENSG00000196739	85301	COL27A1	7.24855e-51	0.44815	1.22348e-46	Cluster 16
ENSG00000164465	285761	DCBLD1	7.39893e-51	0.440461	1.24887e-46	Cluster 16
ENSG00000184867	9823	ARMCX2	7.40798e-51	0.527345	1.25039e-46	Cluster 16
ENSG00000114270	1294	COL7A1	9.20505e-51	0.84915	1.55372e-46	Cluster 16
ENSG00000154277	7345	UCHL1	1.00674e-50	0.501462	1.69927e-46	Cluster 16
ENSG00000158186	22808	MRAS	1.34228e-50	0.637603	2.26563e-46	Cluster 16
ENSG00000183134	11251	PTGDR2	1.37086e-50	0.418675	2.31387e-46	Cluster 16
ENSG00000168079	286133	SCARA5	1.39731e-50	1.01327	2.35852e-46	Cluster 16
ENSG00000166147	2200	FBN1	1.4032e-50	1.07373	2.36846e-46	Cluster 16
ENSG00000114439	56987	BBX	1.41946e-50	0.456512	2.39591e-46	Cluster 16
ENSG00000198892	149345	SHISA4	1.44517e-50	0.738168	2.43931e-46	Cluster 16
ENSG00000112562	64094	SMOC2	1.8887e-50	0.485234	3.18794e-46	Cluster 16
ENSG00000177363	221091	LRRN4CL	1.96937e-50	0.408646	3.32409e-46	Cluster 16
ENSG00000165633	196740	VSTM4	2.37256e-50	0.574303	4.00464e-46	Cluster 16
ENSG00000139278	11010	GLIPR1	2.66435e-50	1.43028	4.49715e-46	Cluster 16
ENSG00000145861	114898	C1QTNF2	3.05838e-50	0.771185	5.16224e-46	Cluster 16
ENSG00000137273	2295	FOXF2	3.47889e-50	0.94136	5.87202e-46	Cluster 16
ENSG00000143147	23432	GPR161	3.6848e-50	0.576006	6.21957e-46	Cluster 16
ENSG00000154096	7070	THY1	3.80198e-50	1.09338	6.41737e-46	Cluster 16
ENSG00000276023	11072	DUSP14	5.79991e-50	0.611265	9.78967e-46	Cluster 16
ENSG00000022267	2273	FHL1	7.30536e-50	0.997072	1.23307e-45	Cluster 16
ENSG00000182752	5069	PAPPA	7.52128e-50	0.864679	1.26952e-45	Cluster 16
ENSG00000086300	29887	SNX10	7.68317e-50	1.21601	1.29684e-45	Cluster 16
ENSG00000143570	27173	SLC39A1	7.70715e-50	0.441175	1.30089e-45	Cluster 16
ENSG00000106723	10927	SPIN1	7.72786e-50	0.420043	1.30438e-45	Cluster 16
ENSG00000170745	3790	KCNS3	1.06063e-49	0.598119	1.79024e-45	Cluster 16
ENSG00000134986	9315	NREP	1.13036e-49	0.680128	1.90794e-45	Cluster 16
ENSG00000106034	79974	CPED1	1.17712e-49	0.672477	1.98686e-45	Cluster 16
ENSG00000159674	10417	SPON2	1.52151e-49	1.09947	2.56815e-45	Cluster 16
ENSG00000197279	7718	ZNF165	1.58932e-49	-0.415949	2.68261e-45	Cluster 16
ENSG00000157593	347734	SLC35B2	1.76833e-49	0.427709	2.98477e-45	Cluster 16
ENSG00000165072	256691	MAMDC2	1.7846e-49	0.940198	3.01222e-45	Cluster 16
ENSG00000134013	4017	LOXL2	2.34021e-49	1.00306	3.95003e-45	Cluster 16
ENSG00000142871	3491	CCN1	2.35599e-49	0.711263	3.97668e-45	Cluster 16
ENSG00000131910	8431	NR0B2	2.6132e-49	-0.641763	4.41082e-45	Cluster 16
ENSG00000167779	3489	IGFBP6	2.65553e-49	0.841298	4.48228e-45	Cluster 16
ENSG00000035862	7077	TIMP2	2.7875e-49	1.01803	4.70503e-45	Cluster 16
ENSG00000112320	55084	SOBP	3.1536e-49	0.535167	5.32296e-45	Cluster 16
ENSG00000185920	5727	PTCH1	3.18547e-49	0.477945	5.37675e-45	Cluster 16
ENSG00000153310	51571	CYRIB	3.51232e-49	-0.496256	5.92844e-45	Cluster 16
ENSG00000108551	51655	RASD1	3.67983e-49	0.436651	6.21118e-45	Cluster 16
ENSG00000112175	653	BMP5	4.30728e-49	1.05248	7.27026e-45	Cluster 16
ENSG00000170458	929	CD14	4.31506e-49	0.838975	7.28339e-45	Cluster 16
ENSG00000144891	185	AGTR1	4.99399e-49	0.652941	8.42936e-45	Cluster 16
ENSG00000137672	7225	TRPC6	5.31563e-49	0.62422	8.97225e-45	Cluster 16
ENSG00000131459	9945	GFPT2	7.21857e-49	0.516996	1.21842e-44	Cluster 16
ENSG00000005249	5577	PRKAR2B	7.63464e-49	0.703974	1.28865e-44	Cluster 16
ENSG00000278071	NA	NA	8.28083e-49	0.761184	1.39772e-44	Cluster 16
ENSG00000163520	2199	FBLN2	9.28962e-49	0.785772	1.568e-44	Cluster 16
ENSG00000118004	78989	COLEC11	1.02173e-48	0.794509	1.72458e-44	Cluster 16
ENSG00000136160	1910	EDNRB	1.18649e-48	0.821173	2.00268e-44	Cluster 16
ENSG00000145362	287	ANK2	2.03873e-48	0.703671	3.44117e-44	Cluster 16
ENSG00000189129	219348	PLAC9	2.12714e-48	0.791144	3.59041e-44	Cluster 16
ENSG00000162889	9261	MAPKAPK2	2.71108e-48	0.520221	4.57603e-44	Cluster 16
ENSG00000138175	403	ARL3	3.15416e-48	0.412697	5.3239e-44	Cluster 16
ENSG00000005243	51226	COPZ2	3.17434e-48	0.575267	5.35797e-44	Cluster 16
ENSG00000115252	NA	NA	3.35829e-48	0.754694	5.66846e-44	Cluster 16
ENSG00000166963	4130	MAP1A	4.71788e-48	0.554073	7.96331e-44	Cluster 16
ENSG00000144935	7220	TRPC1	6.44122e-48	0.41546	1.08721e-43	Cluster 16
ENSG00000163739	2919	CXCL1	6.52615e-48	1.00144	1.10155e-43	Cluster 16
ENSG00000106624	165	AEBP1	7.7061e-48	0.980484	1.30071e-43	Cluster 16
ENSG00000166923	26585	GREM1	8.7438e-48	0.65302	1.47587e-43	Cluster 16
ENSG00000126603	84662	GLIS2	1.16918e-47	0.623673	1.97345e-43	Cluster 16
ENSG00000214113	57128	LYRM4	1.43526e-47	0.459456	2.42258e-43	Cluster 16
ENSG00000154736	11096	ADAMTS5	2.29534e-47	0.897643	3.8743e-43	Cluster 16
ENSG00000167123	51148	CERCAM	2.3024e-47	0.748805	3.88622e-43	Cluster 16
ENSG00000174080	8722	CTSF	2.40353e-47	0.761582	4.05692e-43	Cluster 16
ENSG00000189325	389384	BNIP5	2.45991e-47	-0.511493	4.15209e-43	Cluster 16
ENSG00000176170	8877	SPHK1	2.48992e-47	0.798628	4.20274e-43	Cluster 16
ENSG00000213190	10962	MLLT11	2.66573e-47	0.596472	4.49949e-43	Cluster 16
ENSG00000113657	1809	DPYSL3	2.77103e-47	0.994997	4.67723e-43	Cluster 16
ENSG00000138760	950	SCARB2	2.80514e-47	0.455438	4.7348e-43	Cluster 16
ENSG00000111817	29940	DSE	3.03016e-47	0.661604	5.1146e-43	Cluster 16
ENSG00000110092	595	CCND1	3.24384e-47	0.476482	5.47527e-43	Cluster 16
ENSG00000082014	6604	SMARCD3	3.5402e-47	0.544766	5.9755e-43	Cluster 16
ENSG00000150471	23284	ADGRL3	6.08098e-47	0.811576	1.02641e-42	Cluster 16
ENSG00000150540	3176	HNMT	6.8868e-47	0.545235	1.16242e-42	Cluster 16
ENSG00000105520	64748	PLPPR2	7.14208e-47	0.494791	1.20551e-42	Cluster 16
ENSG00000133110	10631	POSTN	1.0577e-46	0.921467	1.78529e-42	Cluster 16
ENSG00000130508	7837	PXDN	1.60969e-46	1.03728	2.71699e-42	Cluster 16
ENSG00000231106	100996609	LINC01436	1.6609e-46	0.734103	2.80344e-42	Cluster 16
ENSG00000185813	5833	PCYT2	1.74595e-46	-0.440878	2.94699e-42	Cluster 16
ENSG00000140092	10516	FBLN5	2.22434e-46	0.629722	3.75447e-42	Cluster 16
ENSG00000149557	9638	FEZ1	2.80829e-46	0.565957	4.74011e-42	Cluster 16
ENSG00000106538	5919	RARRES2	3.08361e-46	1.35744	5.20482e-42	Cluster 16
ENSG00000167601	558	AXL	3.34942e-46	0.895858	5.65349e-42	Cluster 16
ENSG00000123342	4327	MMP19	3.66219e-46	0.822715	6.18142e-42	Cluster 16
ENSG00000154640	10950	BTG3	4.03414e-46	0.501647	6.80922e-42	Cluster 16
ENSG00000125841	80023	NRSN2	4.81e-46	0.454774	8.11879e-42	Cluster 16
ENSG00000157368	146433	IL34	6.02102e-46	0.840651	1.01629e-41	Cluster 16
ENSG00000177370	29928	TIMM22	6.07549e-46	0.43606	1.02548e-41	Cluster 16
ENSG00000167081	5090	PBX3	6.52488e-46	0.477004	1.10133e-41	Cluster 16
ENSG00000072952	10335	IRAG1	7.77599e-46	0.893728	1.31251e-41	Cluster 16
ENSG00000131471	8639	AOC3	8.2886e-46	0.826553	1.39903e-41	Cluster 16
ENSG00000262655	10418	SPON1	9.43515e-46	0.458943	1.59256e-41	Cluster 16
ENSG00000164116	2982	GUCY1A1	1.03468e-45	0.747853	1.74644e-41	Cluster 16
ENSG00000168734	11142	PKIG	1.11063e-45	0.741273	1.87463e-41	Cluster 16
ENSG00000112218	81491	GPR63	1.19616e-45	0.457056	2.01899e-41	Cluster 16
ENSG00000107317	5730	PTGDS	1.33534e-45	1.33862	2.25392e-41	Cluster 16
ENSG00000141424	25800	SLC39A6	1.4979e-45	0.573848	2.52831e-41	Cluster 16
ENSG00000134686	1912	PHC2	1.71521e-45	0.477365	2.8951e-41	Cluster 16
ENSG00000166681	27018	BEX3	2.35058e-45	0.56543	3.96755e-41	Cluster 16
ENSG00000113721	5159	PDGFRB	2.6973e-45	0.976456	4.55278e-41	Cluster 16
ENSG00000154553	27295	PDLIM3	3.19655e-45	0.758127	5.39546e-41	Cluster 16
ENSG00000267280	103689912	TBX2-AS1	3.95485e-45	0.797131	6.6754e-41	Cluster 16
ENSG00000134533	85004	RERG	4.28354e-45	0.890557	7.23019e-41	Cluster 16
ENSG00000180730	387914	SHISA2	4.60119e-45	0.463538	7.76635e-41	Cluster 16
ENSG00000267532	100506755	MIR497HG	6.61979e-45	0.70634	1.11735e-40	Cluster 16
ENSG00000083444	5351	PLOD1	6.99752e-45	0.51949	1.18111e-40	Cluster 16
ENSG00000112769	3910	LAMA4	7.11842e-45	0.974217	1.20152e-40	Cluster 16
ENSG00000179222	9500	MAGED1	9.17879e-45	0.503209	1.54929e-40	Cluster 16
ENSG00000152527	130271	PLEKHH2	9.46708e-45	0.443555	1.59795e-40	Cluster 16
ENSG00000228463	NA	NA	1.30128e-44	0.531174	2.19642e-40	Cluster 16
ENSG00000091136	3912	LAMB1	2.24968e-44	0.5873	3.79723e-40	Cluster 16
ENSG00000132744	91703	ACY3	2.81411e-44	-0.60944	4.74994e-40	Cluster 16
ENSG00000222041	112597	CYTOR	2.91952e-44	0.760965	4.92786e-40	Cluster 16
ENSG00000198467	7169	TPM2	3.25245e-44	1.22029	5.48981e-40	Cluster 16
ENSG00000042062	140876	RIPOR3	4.64707e-44	0.528026	7.84379e-40	Cluster 16
ENSG00000142273	23624	CBLC	4.85322e-44	-0.486509	8.19175e-40	Cluster 16
ENSG00000104047	56986	DTWD1	5.14028e-44	0.453079	8.67629e-40	Cluster 16
ENSG00000078246	7289	TULP3	5.64721e-44	0.41395	9.53193e-40	Cluster 16
ENSG00000135047	1514	CTSL	6.15296e-44	0.843976	1.03856e-39	Cluster 16
ENSG00000166173	55323	LARP6	7.1901e-44	0.666816	1.21362e-39	Cluster 16
ENSG00000116962	4811	NID1	8.34791e-44	0.817766	1.40904e-39	Cluster 16
ENSG00000077782	2260	FGFR1	8.5707e-44	0.686128	1.44665e-39	Cluster 16
ENSG00000237172	84752	B3GNT9	1.05243e-43	0.421845	1.7764e-39	Cluster 16
ENSG00000133392	4629	MYH11	1.19549e-43	0.865063	2.01787e-39	Cluster 16
ENSG00000225663	348262	MCRIP1	1.21246e-43	0.674722	2.04652e-39	Cluster 16
ENSG00000101236	NA	NA	1.23578e-43	0.513029	2.08588e-39	Cluster 16
ENSG00000233608	117581	TWIST2	1.25081e-43	1.08886	2.11124e-39	Cluster 16
ENSG00000060982	586	BCAT1	1.27718e-43	0.583248	2.15575e-39	Cluster 16
ENSG00000100079	3957	LGALS2	1.32754e-43	-0.573687	2.24076e-39	Cluster 16
ENSG00000163040	90557	CCDC74A	1.61765e-43	0.446206	2.73044e-39	Cluster 16
ENSG00000171476	84525	HOPX	1.98182e-43	0.413161	3.34512e-39	Cluster 16
ENSG00000115170	90	ACVR1	2.31165e-43	0.451028	3.90184e-39	Cluster 16
ENSG00000103241	2294	FOXF1	2.71877e-43	0.891128	4.58902e-39	Cluster 16
ENSG00000065534	4638	MYLK	3.71128e-43	0.825359	6.26427e-39	Cluster 16
ENSG00000140931	123920	CMTM3	5.21291e-43	1.01759	8.79888e-39	Cluster 16
ENSG00000168234	125488	TTC39C	6.69366e-43	0.476931	1.12982e-38	Cluster 16
ENSG00000157168	3084	NRG1	7.50733e-43	0.424986	1.26716e-38	Cluster 16
ENSG00000086205	2346	FOLH1	8.55582e-43	-0.580358	1.44414e-38	Cluster 16
ENSG00000134590	8933	RTL8C	9.56851e-43	0.720633	1.61507e-38	Cluster 16
ENSG00000100889	5106	PCK2	9.68833e-43	-0.598158	1.63529e-38	Cluster 16
ENSG00000126947	51309	ARMCX1	9.85607e-43	0.49353	1.66361e-38	Cluster 16
ENSG00000184363	11187	PKP3	1.03359e-42	-0.444704	1.74459e-38	Cluster 16
ENSG00000124784	83732	RIOK1	1.07272e-42	0.411065	1.81064e-38	Cluster 16
ENSG00000139329	4060	LUM	1.80599e-42	1.42996	3.04832e-38	Cluster 16
ENSG00000086189	27292	DIMT1	1.97102e-42	0.47444	3.32688e-38	Cluster 16
ENSG00000165029	19	ABCA1	2.21906e-42	0.626711	3.74556e-38	Cluster 16
ENSG00000101134	55816	DOK5	2.29965e-42	0.436036	3.88158e-38	Cluster 16
ENSG00000203778	619208	FAM229B	2.45456e-42	0.634079	4.14305e-38	Cluster 16
ENSG00000227051	56967	C14orf132	2.51143e-42	0.494747	4.23903e-38	Cluster 16
ENSG00000198947	1756	DMD	2.67521e-42	0.454074	4.51549e-38	Cluster 16
ENSG00000108691	6347	CCL2	2.68977e-42	0.740191	4.54007e-38	Cluster 16
ENSG00000138448	3685	ITGAV	3.49498e-42	0.643553	5.89917e-38	Cluster 16
ENSG00000015520	29881	NPC1L1	3.82522e-42	-0.564982	6.45658e-38	Cluster 16
ENSG00000168542	1281	COL3A1	3.82983e-42	1.29933	6.46438e-38	Cluster 16
ENSG00000230630	100628315	DNM3OS	4.16746e-42	0.727191	7.03425e-38	Cluster 16
ENSG00000182247	7325	UBE2E2	4.53814e-42	0.71224	7.65993e-38	Cluster 16
ENSG00000000971	3075	CFH	4.65027e-42	0.862355	7.84919e-38	Cluster 16
ENSG00000179820	91663	MYADM	4.84741e-42	0.54908	8.18194e-38	Cluster 16
ENSG00000163898	200879	LIPH	5.04816e-42	-0.44845	8.52078e-38	Cluster 16
ENSG00000132661	29107	NXT1	6.28477e-42	0.550638	1.06081e-37	Cluster 16
ENSG00000196159	79633	FAT4	6.2908e-42	0.718348	1.06182e-37	Cluster 16
ENSG00000167861	283987	HID1	6.45459e-42	-0.465732	1.08947e-37	Cluster 16
ENSG00000070404	10272	FSTL3	7.14352e-42	0.57582	1.20576e-37	Cluster 16
ENSG00000197457	50861	STMN3	1.06911e-41	0.701036	1.80455e-37	Cluster 16
ENSG00000146938	57502	NLGN4X	1.14394e-41	0.831762	1.93086e-37	Cluster 16
ENSG00000232956	285958	SNHG15	1.20735e-41	0.444881	2.03788e-37	Cluster 16
ENSG00000103710	51285	RASL12	1.21945e-41	0.694747	2.05831e-37	Cluster 16
ENSG00000151892	2674	GFRA1	1.31031e-41	0.479781	2.21167e-37	Cluster 16
ENSG00000166831	348093	RBPMS2	1.32903e-41	0.657179	2.24327e-37	Cluster 16
ENSG00000145623	9180	OSMR	1.41326e-41	0.792638	2.38545e-37	Cluster 16
ENSG00000163754	2992	GYG1	1.45761e-41	0.424585	2.4603e-37	Cluster 16
ENSG00000104951	259307	IL4I1	1.67655e-41	0.821863	2.82985e-37	Cluster 16
ENSG00000244067	2939	GSTA2	1.96227e-41	-0.610996	3.31212e-37	Cluster 16
ENSG00000269936	NA	NA	2.04068e-41	0.488226	3.44446e-37	Cluster 16
ENSG00000154269	5169	ENPP3	2.30459e-41	-0.594751	3.88991e-37	Cluster 16
ENSG00000161544	114757	CYGB	2.45553e-41	0.616356	4.14469e-37	Cluster 16
ENSG00000183463	646625	URAD	2.50347e-41	-0.485255	4.22561e-37	Cluster 16
ENSG00000243649	629	CFB	2.7021e-41	0.559168	4.56087e-37	Cluster 16
ENSG00000175745	7025	NR2F1	2.79632e-41	0.678391	4.71992e-37	Cluster 16
ENSG00000151726	2180	ACSL1	3.18662e-41	0.657357	5.3787e-37	Cluster 16
ENSG00000134802	29015	SLC43A3	3.65849e-41	0.671488	6.17516e-37	Cluster 16
ENSG00000115963	390	RND3	3.74684e-41	0.479559	6.32429e-37	Cluster 16
ENSG00000134198	10100	TSPAN2	3.90982e-41	0.466585	6.59938e-37	Cluster 16
ENSG00000166130	121457	IKBIP	4.3351e-41	0.791012	7.31721e-37	Cluster 16
ENSG00000074410	771	CA12	4.45961e-41	0.49987	7.52737e-37	Cluster 16
ENSG00000235531	100132891	MSC-AS1	5.58006e-41	0.487211	9.41859e-37	Cluster 16
ENSG00000177868	374969	SVBP	5.65586e-41	0.420461	9.54652e-37	Cluster 16
ENSG00000118508	10981	RAB32	6.01847e-41	0.570467	1.01586e-36	Cluster 16
ENSG00000105849	221830	POLR1F	6.88136e-41	0.443844	1.16151e-36	Cluster 16
ENSG00000132970	10810	WASF3	7.26468e-41	0.437316	1.22621e-36	Cluster 16
ENSG00000156804	114907	FBXO32	8.31403e-41	0.437825	1.40333e-36	Cluster 16
ENSG00000158050	1844	DUSP2	9.68984e-41	0.451374	1.63555e-36	Cluster 16
ENSG00000198759	25975	EGFL6	1.13148e-40	0.958732	1.90982e-36	Cluster 16
ENSG00000141698	115024	NT5C3B	1.16706e-40	0.605643	1.96988e-36	Cluster 16
ENSG00000145777	85480	TSLP	1.22443e-40	0.456423	2.06671e-36	Cluster 16
ENSG00000170275	10491	CRTAP	1.40764e-40	0.546195	2.37596e-36	Cluster 16
ENSG00000011465	1634	DCN	1.55825e-40	1.38476	2.63016e-36	Cluster 16
ENSG00000185070	23768	FLRT2	1.73344e-40	0.563756	2.92587e-36	Cluster 16
ENSG00000176387	3291	HSD11B2	1.95831e-40	-0.440568	3.30543e-36	Cluster 16
ENSG00000164692	1278	COL1A2	2.05918e-40	1.26782	3.47569e-36	Cluster 16
ENSG00000020181	25960	ADGRA2	2.1319e-40	0.722189	3.59843e-36	Cluster 16
ENSG00000136235	10457	GPNMB	2.55885e-40	0.749116	4.31908e-36	Cluster 16
ENSG00000110080	6484	ST3GAL4	2.97926e-40	0.561808	5.02869e-36	Cluster 16
ENSG00000124357	55577	NAGK	4.48176e-40	0.408903	7.56477e-36	Cluster 16
ENSG00000108821	1277	COL1A1	4.5071e-40	1.07482	7.60754e-36	Cluster 16
ENSG00000133142	79921	TCEAL4	4.86074e-40	0.640629	8.20444e-36	Cluster 16
ENSG00000250303	283140	LINC02762	4.89413e-40	0.4234	8.26081e-36	Cluster 16
ENSG00000172819	5916	RARG	5.06265e-40	0.454944	8.54525e-36	Cluster 16
ENSG00000162944	130132	RFTN2	5.65863e-40	0.624844	9.5512e-36	Cluster 16
ENSG00000162482	22977	AKR7A3	6.07723e-40	-0.596317	1.02578e-35	Cluster 16
ENSG00000084636	1307	COL16A1	6.24079e-40	0.506001	1.05338e-35	Cluster 16
ENSG00000149257	871	SERPINH1	6.26369e-40	0.709395	1.05725e-35	Cluster 16
ENSG00000172403	171024	SYNPO2	6.48498e-40	0.727072	1.0946e-35	Cluster 16
ENSG00000183741	23466	CBX6	7.8636e-40	0.890723	1.3273e-35	Cluster 16
ENSG00000196507	85012	TCEAL3	8.08412e-40	0.520257	1.36452e-35	Cluster 16
ENSG00000162344	9965	FGF19	9.03312e-40	-0.408745	1.5247e-35	Cluster 16
ENSG00000130224	57631	LRCH2	1.01925e-39	0.567974	1.72039e-35	Cluster 16
ENSG00000115594	3554	IL1R1	1.042e-39	0.863232	1.75879e-35	Cluster 16
ENSG00000159840	7791	ZYX	1.1042e-39	0.42154	1.86378e-35	Cluster 16
ENSG00000163001	112942	CFAP36	1.2058e-39	0.529307	2.03526e-35	Cluster 16
ENSG00000138075	64240	ABCG5	1.21312e-39	-0.559642	2.04762e-35	Cluster 16
ENSG00000204103	9935	MAFB	1.23557e-39	0.560735	2.08551e-35	Cluster 16
ENSG00000183570	54039	PCBP3	1.61568e-39	0.4094	2.72711e-35	Cluster 16
ENSG00000223572	548596	CKMT1A	2.18092e-39	-0.422441	3.68118e-35	Cluster 16
ENSG00000145936	3779	KCNMB1	2.23344e-39	0.574174	3.76982e-35	Cluster 16
ENSG00000104368	5327	PLAT	3.03364e-39	0.5593	5.12048e-35	Cluster 16
ENSG00000167994	5866	RAB3IL1	3.15272e-39	0.415475	5.32148e-35	Cluster 16
ENSG00000117748	6118	RPA2	3.22528e-39	0.444974	5.44394e-35	Cluster 16
ENSG00000213822	729767	CEACAM18	3.65663e-39	-0.480419	6.17203e-35	Cluster 16
ENSG00000178498	196403	DTX3	3.82003e-39	0.455303	6.44783e-35	Cluster 16
ENSG00000026652	56895	AGPAT4	4.01664e-39	0.478574	6.77969e-35	Cluster 16
ENSG00000017427	3479	IGF1	4.13157e-39	0.609048	6.97368e-35	Cluster 16
ENSG00000103005	79650	USB1	4.18304e-39	0.408119	7.06055e-35	Cluster 16
ENSG00000167183	79170	PRR15L	4.2531e-39	-0.440429	7.1788e-35	Cluster 16
ENSG00000080573	50509	COL5A3	4.28817e-39	0.567929	7.238e-35	Cluster 16
ENSG00000164303	133121	ENPP6	4.49325e-39	0.428943	7.58416e-35	Cluster 16
ENSG00000135821	2752	GLUL	5.0512e-39	0.625411	8.52592e-35	Cluster 16
ENSG00000152767	10160	FARP1	5.53776e-39	0.474161	9.34718e-35	Cluster 16
ENSG00000144476	57007	ACKR3	5.69093e-39	0.529969	9.60573e-35	Cluster 16
ENSG00000138030	3795	KHK	5.93796e-39	-0.598358	1.00227e-34	Cluster 16
ENSG00000177374	3090	HIC1	6.05171e-39	0.554142	1.02147e-34	Cluster 16
ENSG00000186146	644414	DEFB131A	6.71007e-39	-0.823738	1.13259e-34	Cluster 16
ENSG00000116670	10459	MAD2L2	8.78486e-39	0.585742	1.4828e-34	Cluster 16
ENSG00000100373	7380	UPK3A	9.17082e-39	-0.414054	1.54794e-34	Cluster 16
ENSG00000128656	1123	CHN1	9.85131e-39	0.596496	1.6628e-34	Cluster 16
ENSG00000145824	9547	CXCL14	1.15481e-38	0.682557	1.9492e-34	Cluster 16
ENSG00000024422	30846	EHD2	1.31752e-38	0.941616	2.22384e-34	Cluster 16
ENSG00000134121	10752	CHL1	1.32293e-38	0.706144	2.23297e-34	Cluster 16
ENSG00000167306	4645	MYO5B	1.41443e-38	-0.469278	2.38741e-34	Cluster 16
ENSG00000167800	347853	TBX10	1.45929e-38	-0.617498	2.46313e-34	Cluster 16
ENSG00000011105	10867	TSPAN9	1.50339e-38	0.717405	2.53756e-34	Cluster 16
ENSG00000154856	147495	APCDD1	1.58621e-38	0.688849	2.67736e-34	Cluster 16
ENSG00000119630	5228	PGF	1.70261e-38	0.832625	2.87383e-34	Cluster 16
ENSG00000162407	8613	PLPP3	2.3394e-38	0.734737	3.94867e-34	Cluster 16
ENSG00000154274	55286	C4orf19	2.85355e-38	-0.51835	4.81651e-34	Cluster 16
ENSG00000134245	7482	WNT2B	3.18669e-38	0.419925	5.37882e-34	Cluster 16
ENSG00000168350	123099	DEGS2	3.71435e-38	-0.414673	6.26946e-34	Cluster 16
ENSG00000123685	55509	BATF3	4.35787e-38	0.463966	7.35565e-34	Cluster 16
ENSG00000003056	4074	M6PR	4.90156e-38	0.426735	8.27334e-34	Cluster 16
ENSG00000253982	NA	NA	5.59201e-38	0.455909	9.43876e-34	Cluster 16
ENSG00000169105	113189	CHST14	5.7945e-38	0.450119	9.78054e-34	Cluster 16
ENSG00000106605	644	BLVRA	6.09855e-38	0.642717	1.02937e-33	Cluster 16
ENSG00000172985	344558	SH3RF3	6.98534e-38	0.46894	1.17906e-33	Cluster 16
ENSG00000130208	341	APOC1	7.8221e-38	0.503646	1.32029e-33	Cluster 16
ENSG00000182156	339221	ENPP7	9.78949e-38	-0.671642	1.65237e-33	Cluster 16
ENSG00000026103	355	FAS	1.13429e-37	0.446998	1.91457e-33	Cluster 16
ENSG00000173546	1464	CSPG4	1.20912e-37	0.631311	2.04087e-33	Cluster 16
ENSG00000102316	10916	MAGED2	1.48237e-37	0.433331	2.50209e-33	Cluster 16
ENSG00000135698	10200	MPHOSPH6	1.77018e-37	0.456995	2.98789e-33	Cluster 16
ENSG00000180745	119467	CLRN3	2.03926e-37	-0.520759	3.44207e-33	Cluster 16
ENSG00000181374	6357	CCL13	2.05252e-37	0.707444	3.46444e-33	Cluster 16
ENSG00000174307	23612	PHLDA3	2.06129e-37	0.557754	3.47925e-33	Cluster 16
ENSG00000104765	665	BNIP3L	2.75836e-37	0.491234	4.65584e-33	Cluster 16
ENSG00000171867	5621	PRNP	2.82147e-37	0.838065	4.76236e-33	Cluster 16
ENSG00000134250	4853	NOTCH2	2.95515e-37	0.482383	4.988e-33	Cluster 16
ENSG00000138109	1559	CYP2C9	3.97336e-37	-0.798598	6.70664e-33	Cluster 16
ENSG00000039068	999	CDH1	4.04263e-37	-0.446954	6.82355e-33	Cluster 16
ENSG00000238164	115110	TNFRSF14-AS1	4.13001e-37	-0.49625	6.97104e-33	Cluster 16
ENSG00000114698	57088	PLSCR4	4.80099e-37	0.471436	8.10359e-33	Cluster 16
ENSG00000005059	55013	MCUB	6.5739e-37	0.50988	1.10961e-32	Cluster 16
ENSG00000072682	8974	P4HA2	7.08545e-37	0.416606	1.19595e-32	Cluster 16
ENSG00000184564	84189	SLITRK6	7.87041e-37	0.822668	1.32845e-32	Cluster 16
ENSG00000140367	92912	UBE2Q2	8.48953e-37	0.535308	1.43295e-32	Cluster 16
ENSG00000088320	28954	REM1	8.76192e-37	0.707633	1.47892e-32	Cluster 16
ENSG00000134072	8536	CAMK1	1.06492e-36	0.454706	1.79747e-32	Cluster 16
ENSG00000249669	728264	CARMN	1.1934e-36	0.783107	2.01434e-32	Cluster 16
ENSG00000134716	1573	CYP2J2	1.34587e-36	-0.522199	2.27169e-32	Cluster 16
ENSG00000104447	7227	TRPS1	1.54731e-36	0.615041	2.61171e-32	Cluster 16
ENSG00000101335	10398	MYL9	1.61823e-36	0.873735	2.73141e-32	Cluster 16
ENSG00000137124	219	ALDH1B1	1.66731e-36	0.408433	2.81424e-32	Cluster 16
ENSG00000130701	140893	RBBP8NL	1.74832e-36	-0.529292	2.95099e-32	Cluster 16
ENSG00000151617	1909	EDNRA	1.7741e-36	0.863808	2.9945e-32	Cluster 16
ENSG00000166780	89927	BMERB1	1.8656e-36	0.637457	3.14894e-32	Cluster 16
ENSG00000166033	5654	HTRA1	1.99606e-36	0.839426	3.36915e-32	Cluster 16
ENSG00000100711	79038	ZFYVE21	2.06934e-36	0.475068	3.49283e-32	Cluster 16
ENSG00000119865	25927	CNRIP1	2.40937e-36	0.80595	4.06677e-32	Cluster 16
ENSG00000169903	7104	TM4SF4	2.54664e-36	-0.630061	4.29847e-32	Cluster 16
ENSG00000134042	83876	MRO	2.96822e-36	-0.437821	5.01006e-32	Cluster 16
ENSG00000211445	2878	GPX3	3.32786e-36	0.646748	5.6171e-32	Cluster 16
ENSG00000173918	114897	C1QTNF1	3.98488e-36	0.682534	6.72609e-32	Cluster 16
ENSG00000149485	3992	FADS1	4.55365e-36	0.479269	7.68611e-32	Cluster 16
ENSG00000162804	25992	SNED1	4.90492e-36	0.475482	8.27902e-32	Cluster 16
ENSG00000162512	9672	SDC3	5.05453e-36	0.568486	8.53154e-32	Cluster 16
ENSG00000113269	55819	RNF130	5.50262e-36	0.421975	9.28787e-32	Cluster 16
ENSG00000088881	57593	EBF4	5.52164e-36	0.429294	9.31998e-32	Cluster 16
ENSG00000196562	55959	SULF2	7.49185e-36	0.56852	1.26455e-31	Cluster 16
ENSG00000214063	NA	NA	7.51194e-36	0.957822	1.26794e-31	Cluster 16
ENSG00000188828	441509	GLRA4	7.75905e-36	-0.453196	1.30965e-31	Cluster 16
ENSG00000196923	9260	PDLIM7	7.86793e-36	0.742793	1.32803e-31	Cluster 16
ENSG00000166341	8642	DCHS1	8.43307e-36	0.625613	1.42342e-31	Cluster 16
ENSG00000243244	11037	STON1	1.18192e-35	0.551514	1.99496e-31	Cluster 16
ENSG00000168765	2948	GSTM4	1.19883e-35	-0.408634	2.02351e-31	Cluster 16
ENSG00000178234	63917	GALNT11	1.26354e-35	0.460357	2.13273e-31	Cluster 16
ENSG00000172260	257194	NEGR1	1.35004e-35	0.431451	2.27874e-31	Cluster 16
ENSG00000149043	90019	SYT8	1.35492e-35	-0.410584	2.28697e-31	Cluster 16
ENSG00000176532	222171	PRR15	1.54847e-35	-0.434938	2.61366e-31	Cluster 16
ENSG00000109099	5376	PMP22	1.64696e-35	0.551869	2.7799e-31	Cluster 16
ENSG00000171234	7364	UGT2B7	1.77434e-35	-0.445385	2.99491e-31	Cluster 16
ENSG00000212747	441518	RTL8B	1.82324e-35	0.736962	3.07744e-31	Cluster 16
ENSG00000150347	84159	ARID5B	1.97841e-35	0.488499	3.33936e-31	Cluster 16
ENSG00000079931	26002	MOXD1	2.00097e-35	0.552255	3.37744e-31	Cluster 16
ENSG00000273777	125931	CEACAM20	4.22794e-35	-0.644867	7.13634e-31	Cluster 16
ENSG00000277196	NA	NA	4.62376e-35	-0.558355	7.80445e-31	Cluster 16
ENSG00000104324	10404	CPQ	5.63556e-35	0.492496	9.51226e-31	Cluster 16
ENSG00000173511	7423	VEGFB	6.05063e-35	0.447187	1.02129e-30	Cluster 16
ENSG00000131016	9590	AKAP12	6.09347e-35	0.644896	1.02852e-30	Cluster 16
ENSG00000108187	64081	PBLD	6.27884e-35	-0.447057	1.05981e-30	Cluster 16
ENSG00000070190	27071	DAPP1	6.43915e-35	-0.991393	1.08686e-30	Cluster 16
ENSG00000259347	NA	NA	9.3896e-35	-0.421856	1.58487e-30	Cluster 16
ENSG00000046653	2824	GPM6B	9.92927e-35	0.582302	1.67596e-30	Cluster 16
ENSG00000162493	10630	PDPN	1.08474e-34	0.839597	1.83093e-30	Cluster 16
ENSG00000266964	5348	FXYD1	1.38479e-34	0.728699	2.33739e-30	Cluster 16
ENSG00000182195	23641	LDOC1	1.76973e-34	0.475339	2.98713e-30	Cluster 16
ENSG00000187260	349136	WDR86	1.80465e-34	0.413783	3.04606e-30	Cluster 16
ENSG00000183722	10186	LHFPL6	1.89545e-34	0.905057	3.19934e-30	Cluster 16
ENSG00000108823	6442	SGCA	2.06339e-34	0.532023	3.48279e-30	Cluster 16
ENSG00000106565	28959	TMEM176B	2.23911e-34	0.408489	3.7794e-30	Cluster 16
ENSG00000061918	2983	GUCY1B1	2.29414e-34	0.799337	3.87229e-30	Cluster 16
ENSG00000113621	79770	TXNDC15	2.57027e-34	0.461283	4.33837e-30	Cluster 16
ENSG00000125384	5732	PTGER2	2.95202e-34	0.57527	4.98271e-30	Cluster 16
ENSG00000196526	60312	AFAP1	5.61457e-34	0.405658	9.47683e-30	Cluster 16
ENSG00000172009	7064	THOP1	6.96159e-34	-0.457065	1.17505e-29	Cluster 16
ENSG00000136732	2995	GYPC	8.65579e-34	0.813736	1.46101e-29	Cluster 16
ENSG00000151715	120224	TMEM45B	8.8996e-34	-0.428571	1.50216e-29	Cluster 16
ENSG00000071205	79658	ARHGAP10	9.71342e-34	0.493794	1.63953e-29	Cluster 16
ENSG00000104427	51101	ZC2HC1A	1.02953e-33	0.471241	1.73775e-29	Cluster 16
ENSG00000104312	8767	RIPK2	1.04569e-33	0.528897	1.76501e-29	Cluster 16
ENSG00000136244	3569	IL6	1.14692e-33	0.501567	1.93589e-29	Cluster 16
ENSG00000007237	8522	GAS7	1.18151e-33	0.550525	1.99427e-29	Cluster 16
ENSG00000020577	23034	SAMD4A	1.6298e-33	0.426154	2.75093e-29	Cluster 16
ENSG00000162390	26027	ACOT11	1.64223e-33	-0.463803	2.77192e-29	Cluster 16
ENSG00000117385	64175	P3H1	1.81087e-33	0.610896	3.05656e-29	Cluster 16
ENSG00000146674	3486	IGFBP3	1.98269e-33	0.569083	3.34658e-29	Cluster 16
ENSG00000115415	6772	STAT1	2.13658e-33	0.524993	3.60634e-29	Cluster 16
ENSG00000144824	90102	PHLDB2	2.22299e-33	0.5412	3.75219e-29	Cluster 16
ENSG00000166997	245812	CNPY4	2.6879e-33	0.483065	4.53691e-29	Cluster 16
ENSG00000149476	26007	TKFC	2.72299e-33	-0.485996	4.59613e-29	Cluster 16
ENSG00000204876	NA	NA	3.00077e-33	-0.413317	5.06499e-29	Cluster 16
ENSG00000178301	282679	AQP11	3.00784e-33	-0.518665	5.07693e-29	Cluster 16
ENSG00000166770	100128252	ZNF667-AS1	3.15133e-33	0.68944	5.31913e-29	Cluster 16
ENSG00000179178	128218	TMEM125	3.33128e-33	-0.450105	5.62287e-29	Cluster 16
ENSG00000111863	84830	ADTRP	3.9353e-33	-0.441584	6.64239e-29	Cluster 16
ENSG00000167608	147798	TMC4	4.11609e-33	-0.505848	6.94755e-29	Cluster 16
ENSG00000134184	2944	GSTM1	4.3715e-33	-0.528358	7.37865e-29	Cluster 16
ENSG00000069974	5873	RAB27A	4.49923e-33	0.417678	7.59425e-29	Cluster 16
ENSG00000154262	23460	ABCA6	4.92674e-33	0.505659	8.31585e-29	Cluster 16
ENSG00000120057	6425	SFRP5	5.05467e-33	-0.518141	8.53178e-29	Cluster 16
ENSG00000023902	51177	PLEKHO1	5.07218e-33	0.725527	8.56133e-29	Cluster 16
ENSG00000168785	10098	TSPAN5	5.49154e-33	0.480399	9.26918e-29	Cluster 16
ENSG00000138119	26509	MYOF	5.7187e-33	0.528516	9.65259e-29	Cluster 16
ENSG00000073712	10979	FERMT2	5.79462e-33	0.643208	9.78073e-29	Cluster 16
ENSG00000248771	100505989	SMIM31	6.97285e-33	-0.472388	1.17695e-28	Cluster 16
ENSG00000113758	1627	DBN1	7.94965e-33	0.527549	1.34182e-28	Cluster 16
ENSG00000128739	6638	SNRPN	8.27773e-33	0.561301	1.3972e-28	Cluster 16
ENSG00000263429	100289255	TMEM238L	9.45101e-33	-0.44301	1.59524e-28	Cluster 16
ENSG00000090554	2323	FLT3LG	1.02373e-32	0.545573	1.72795e-28	Cluster 16
ENSG00000165424	219654	ZCCHC24	1.1464e-32	0.638959	1.93502e-28	Cluster 16
ENSG00000152049	23704	KCNE4	1.22099e-32	0.777997	2.06092e-28	Cluster 16
ENSG00000140511	145864	HAPLN3	1.22395e-32	0.77503	2.0659e-28	Cluster 16
ENSG00000100985	4318	MMP9	1.51698e-32	0.503107	2.56051e-28	Cluster 16
ENSG00000102970	6361	CCL17	1.59385e-32	-1.14746	2.69025e-28	Cluster 16
ENSG00000119862	29094	LGALSL	1.69012e-32	-0.425706	2.85276e-28	Cluster 16
ENSG00000156966	93010	B3GNT7	1.70465e-32	-0.445757	2.87728e-28	Cluster 16
ENSG00000133048	1116	CHI3L1	1.75124e-32	0.822143	2.95593e-28	Cluster 16
ENSG00000123243	80760	ITIH5	1.79211e-32	0.592295	3.02491e-28	Cluster 16
ENSG00000183580	23194	FBXL7	1.87735e-32	0.666247	3.16878e-28	Cluster 16
ENSG00000197043	309	ANXA6	2.14965e-32	0.685446	3.6284e-28	Cluster 16
ENSG00000019144	23187	PHLDB1	2.26487e-32	0.446331	3.82288e-28	Cluster 16
ENSG00000237289	1159	CKMT1B	2.34522e-32	-0.465547	3.9585e-28	Cluster 16
ENSG00000110906	83892	KCTD10	4.02194e-32	0.482048	6.78863e-28	Cluster 16
ENSG00000182263	55137	FIGN	4.12285e-32	0.842981	6.95897e-28	Cluster 16
ENSG00000276900	NA	NA	4.23197e-32	-0.406865	7.14313e-28	Cluster 16
ENSG00000255737	100130776	AGAP2-AS1	4.50456e-32	0.505769	7.60325e-28	Cluster 16
ENSG00000182327	388323	GLTPD2	4.98582e-32	-0.479062	8.41557e-28	Cluster 16
ENSG00000157045	123803	NTAN1	5.2627e-32	0.509746	8.88291e-28	Cluster 16
ENSG00000175793	2810	SFN	5.45857e-32	-0.405613	9.21352e-28	Cluster 16
ENSG00000170004	1107	CHD3	6.0566e-32	0.423164	1.02229e-27	Cluster 16
ENSG00000166272	54838	WBP1L	6.50038e-32	0.466708	1.0972e-27	Cluster 16
ENSG00000117643	57134	MAN1C1	7.15844e-32	0.447349	1.20827e-27	Cluster 16
ENSG00000166292	55273	TMEM100	8.75858e-32	0.658393	1.47836e-27	Cluster 16
ENSG00000138308	84647	PLA2G12B	8.96331e-32	-0.468477	1.51292e-27	Cluster 16
ENSG00000171903	57834	CYP4F11	9.01616e-32	-0.413736	1.52184e-27	Cluster 16
ENSG00000121068	6909	TBX2	9.03579e-32	0.754882	1.52515e-27	Cluster 16
ENSG00000189171	6284	S100A13	1.22429e-31	0.490848	2.06649e-27	Cluster 16
ENSG00000142694	55194	EVA1B	1.52444e-31	0.724466	2.57309e-27	Cluster 16
ENSG00000067113	8611	PLPP1	1.60113e-31	0.6451	2.70254e-27	Cluster 16
ENSG00000162383	6512	SLC1A7	1.72588e-31	-0.425321	2.91311e-27	Cluster 16
ENSG00000166866	4640	MYO1A	1.90083e-31	-0.596134	3.20842e-27	Cluster 16
ENSG00000172965	541471	MIR4435-2HG	1.95436e-31	0.616846	3.29876e-27	Cluster 16
ENSG00000137726	53826	FXYD6	1.96549e-31	0.728587	3.31756e-27	Cluster 16
ENSG00000117834	200010	SLC5A9	2.15015e-31	-0.541618	3.62923e-27	Cluster 16
ENSG00000101342	140711	TLDC2	2.30285e-31	-0.454762	3.88698e-27	Cluster 16
ENSG00000184785	644538	SMIM10	2.82819e-31	0.688296	4.77371e-27	Cluster 16
ENSG00000129680	79649	MAP7D3	3.31342e-31	0.486363	5.59273e-27	Cluster 16
ENSG00000185567	113146	AHNAK2	3.82252e-31	0.544081	6.45204e-27	Cluster 16
ENSG00000108242	1562	CYP2C18	5.74702e-31	-0.594468	9.70039e-27	Cluster 16
ENSG00000161642	25946	ZNF385A	7.05299e-31	0.407394	1.19047e-26	Cluster 16
ENSG00000275212	105370057	LINC02826	7.27097e-31	-0.424401	1.22727e-26	Cluster 16
ENSG00000138079	6519	SLC3A1	7.60512e-31	-0.617526	1.28367e-26	Cluster 16
ENSG00000138669	5593	PRKG2	8.25202e-31	-0.410741	1.39286e-26	Cluster 16
ENSG00000115204	4358	MPV17	8.6695e-31	0.492178	1.46333e-26	Cluster 16
ENSG00000144035	9027	NAT8	8.89673e-31	-0.423222	1.50168e-26	Cluster 16
ENSG00000106366	5054	SERPINE1	9.21228e-31	0.676375	1.55494e-26	Cluster 16
ENSG00000163364	375295	LINC01116	1.76929e-30	0.672064	2.98638e-26	Cluster 16
ENSG00000174099	253827	MSRB3	1.79279e-30	0.654819	3.02605e-26	Cluster 16
ENSG00000042980	10863	ADAM28	1.89934e-30	0.517773	3.2059e-26	Cluster 16
ENSG00000105426	5802	PTPRS	2.34816e-30	0.417509	3.96346e-26	Cluster 16
ENSG00000135338	167691	LCA5	2.45701e-30	0.507891	4.14719e-26	Cluster 16
ENSG00000112299	8876	VNN1	2.49268e-30	-0.491397	4.20739e-26	Cluster 16
ENSG00000156006	10	NAT2	2.6013e-30	-0.46779	4.39073e-26	Cluster 16
ENSG00000079102	862	RUNX1T1	2.73127e-30	0.734678	4.61011e-26	Cluster 16
ENSG00000130309	79709	COLGALT1	3.00291e-30	0.499044	5.06861e-26	Cluster 16
ENSG00000102962	6367	CCL22	3.01511e-30	-1.03527	5.0892e-26	Cluster 16
ENSG00000123094	11228	RASSF8	3.73083e-30	0.464637	6.29727e-26	Cluster 16
ENSG00000128298	80115	BAIAP2L2	3.7348e-30	-0.47951	6.30397e-26	Cluster 16
ENSG00000166268	196446	MYRFL	3.82858e-30	-0.417529	6.46226e-26	Cluster 16
ENSG00000157110	11030	RBPMS	4.07767e-30	0.673004	6.8827e-26	Cluster 16
ENSG00000026508	960	CD44	5.38286e-30	0.45212	9.08573e-26	Cluster 16
ENSG00000160013	5739	PTGIR	6.01324e-30	0.469409	1.01497e-25	Cluster 16
ENSG00000082512	7188	TRAF5	6.51965e-30	0.434153	1.10045e-25	Cluster 16
ENSG00000147027	83604	TMEM47	6.92603e-30	0.810073	1.16905e-25	Cluster 16
ENSG00000118473	84251	SGIP1	7.02695e-30	0.718864	1.18608e-25	Cluster 16
ENSG00000164825	1672	DEFB1	7.04414e-30	-0.524658	1.18898e-25	Cluster 16
ENSG00000161381	57125	PLXDC1	7.69257e-30	0.514134	1.29843e-25	Cluster 16
ENSG00000138835	5998	RGS3	8.31194e-30	0.516841	1.40297e-25	Cluster 16
ENSG00000148584	29974	A1CF	8.45948e-30	-0.446681	1.42788e-25	Cluster 16
ENSG00000179520	246213	SLC17A8	8.66981e-30	-0.500324	1.46338e-25	Cluster 16
ENSG00000163297	118429	ANTXR2	8.74543e-30	0.45006	1.47614e-25	Cluster 16
ENSG00000144045	165545	DQX1	8.79231e-30	-0.43451	1.48405e-25	Cluster 16
ENSG00000102886	79153	GDPD3	9.12317e-30	-0.440222	1.5399e-25	Cluster 16
ENSG00000172425	143941	TTC36	9.84836e-30	-0.574397	1.66231e-25	Cluster 16
ENSG00000174567	127845	GOLT1A	1.00077e-29	-0.626652	1.6892e-25	Cluster 16
ENSG00000115255	92840	REEP6	1.07171e-29	-0.499634	1.80894e-25	Cluster 16
ENSG00000138801	9061	PAPSS1	1.08833e-29	0.419848	1.83699e-25	Cluster 16
ENSG00000164749	3174	HNF4G	1.09034e-29	-0.480853	1.84038e-25	Cluster 16
ENSG00000162460	388595	TMEM82	1.16045e-29	-0.585563	1.95872e-25	Cluster 16
ENSG00000135862	3915	LAMC1	1.24114e-29	0.594883	2.09492e-25	Cluster 16
ENSG00000074219	8463	TEAD2	1.28574e-29	0.509897	2.17019e-25	Cluster 16
ENSG00000176014	84617	TUBB6	1.32008e-29	0.817541	2.22816e-25	Cluster 16
ENSG00000196660	55532	SLC30A10	1.3504e-29	-0.741424	2.27934e-25	Cluster 16
ENSG00000119669	64207	IRF2BPL	1.45436e-29	0.474338	2.45481e-25	Cluster 16
ENSG00000111701	339	APOBEC1	1.49066e-29	-0.615719	2.51608e-25	Cluster 16
ENSG00000243989	95	ACY1	1.6197e-29	-0.521617	2.73389e-25	Cluster 16
ENSG00000052344	5652	PRSS8	1.69504e-29	-0.410102	2.86106e-25	Cluster 16
ENSG00000203857	3283	HSD3B1	1.69943e-29	-0.491712	2.86847e-25	Cluster 16
ENSG00000162924	5966	REL	2.222e-29	-0.447473	3.75051e-25	Cluster 16
ENSG00000166313	322	APBB1	2.33174e-29	0.501381	3.93575e-25	Cluster 16
ENSG00000135220	79799	UGT2A3	2.52252e-29	-0.520403	4.25776e-25	Cluster 16
ENSG00000112818	4224	MEP1A	3.22077e-29	-0.587396	5.43633e-25	Cluster 16
ENSG00000205730	162073	ITPRIPL2	3.22731e-29	0.435366	5.44738e-25	Cluster 16
ENSG00000243279	11230	PRAF2	3.2487e-29	0.626583	5.48348e-25	Cluster 16
ENSG00000130005	2593	GAMT	3.97444e-29	0.482814	6.70846e-25	Cluster 16
ENSG00000128274	53947	A4GALT	4.29606e-29	0.744614	7.25133e-25	Cluster 16
ENSG00000182795	79098	C1orf116	5.20993e-29	-0.413056	8.79383e-25	Cluster 16
ENSG00000121297	57616	TSHZ3	5.54309e-29	0.47662	9.35619e-25	Cluster 16
ENSG00000119729	23433	RHOQ	5.67566e-29	0.50586	9.57994e-25	Cluster 16
ENSG00000184014	23258	DENND5A	5.81196e-29	0.578543	9.81e-25	Cluster 16
ENSG00000152661	2697	GJA1	6.01175e-29	0.779013	1.01472e-24	Cluster 16
ENSG00000179241	143458	LDLRAD3	6.32168e-29	0.463572	1.06704e-24	Cluster 16
ENSG00000115468	80303	EFHD1	6.63511e-29	0.663295	1.11994e-24	Cluster 16
ENSG00000130511	170463	SSBP4	7.31878e-29	0.418645	1.23534e-24	Cluster 16
ENSG00000146122	23500	DAAM2	8.05892e-29	0.462996	1.36026e-24	Cluster 16
ENSG00000170624	6444	SGCD	8.53107e-29	0.84285	1.43996e-24	Cluster 16
ENSG00000136059	50853	VILL	8.66631e-29	-0.434244	1.46279e-24	Cluster 16
ENSG00000216490	10437	IFI30	9.15541e-29	-0.55215	1.54534e-24	Cluster 16
ENSG00000253313	149466	C1orf210	9.45595e-29	-0.472248	1.59607e-24	Cluster 16
ENSG00000102409	56271	BEX4	9.57574e-29	0.430967	1.61629e-24	Cluster 16
ENSG00000176919	733	C8G	1.32994e-28	-0.68578	2.24481e-24	Cluster 16
ENSG00000157613	90993	CREB3L1	1.49609e-28	0.479058	2.52525e-24	Cluster 16
ENSG00000131238	5538	PPT1	1.49615e-28	0.68317	2.52535e-24	Cluster 16
ENSG00000187546	392636	AGMO	1.76515e-28	-0.443978	2.9794e-24	Cluster 16
ENSG00000185133	27124	INPP5J	2.13748e-28	-0.40993	3.60785e-24	Cluster 16
ENSG00000148120	84909	AOPEP	2.44064e-28	0.463679	4.11956e-24	Cluster 16
ENSG00000122863	9469	CHST3	2.4744e-28	0.493092	4.17654e-24	Cluster 16
ENSG00000261183	102724362	SPINT1-AS1	2.50146e-28	-0.412856	4.22222e-24	Cluster 16
ENSG00000157933	6497	SKI	2.51126e-28	0.407914	4.23876e-24	Cluster 16
ENSG00000161281	1346	COX7A1	2.63345e-28	0.803791	4.445e-24	Cluster 16
ENSG00000204681	2550	GABBR1	2.73662e-28	0.422658	4.61914e-24	Cluster 16
ENSG00000186115	8529	CYP4F2	2.91916e-28	-0.654279	4.92726e-24	Cluster 16
ENSG00000260916	9236	CCPG1	3.16774e-28	0.435578	5.34683e-24	Cluster 16
ENSG00000034053	321	APBA2	3.24729e-28	0.417607	5.4811e-24	Cluster 16
ENSG00000138443	10152	ABI2	3.9726e-28	0.431022	6.70534e-24	Cluster 16
ENSG00000066629	2009	EML1	4.57937e-28	0.5262	7.72951e-24	Cluster 16
ENSG00000148484	6251	RSU1	4.93245e-28	0.444228	8.32549e-24	Cluster 16
ENSG00000109861	1075	CTSC	6.03725e-28	0.456678	1.01903e-23	Cluster 16
ENSG00000185338	NA	NA	7.17567e-28	0.427203	1.21118e-23	Cluster 16
ENSG00000198597	9745	ZNF536	7.69615e-28	0.510082	1.29903e-23	Cluster 16
ENSG00000196843	10865	ARID5A	8.13272e-28	0.590442	1.37272e-23	Cluster 16
ENSG00000146039	10050	SLC17A4	9.02256e-28	-0.467116	1.52292e-23	Cluster 16
ENSG00000127129	1907	EDN2	9.58479e-28	-0.454676	1.61782e-23	Cluster 16
ENSG00000114654	79825	EFCC1	1.00649e-27	0.522364	1.69885e-23	Cluster 16
ENSG00000166848	54386	TERF2IP	1.30346e-27	0.410051	2.20011e-23	Cluster 16
ENSG00000095585	29760	BLNK	1.38763e-27	-0.436292	2.34218e-23	Cluster 16
ENSG00000256043	1519	CTSO	1.4072e-27	0.42639	2.37521e-23	Cluster 16
ENSG00000176945	200958	MUC20	1.42559e-27	-0.437295	2.40625e-23	Cluster 16
ENSG00000101109	6789	STK4	1.43125e-27	-0.689649	2.4158e-23	Cluster 16
ENSG00000109846	1410	CRYAB	1.81348e-27	0.673708	3.06098e-23	Cluster 16
ENSG00000149582	84866	TMEM25	1.85435e-27	-0.426681	3.12996e-23	Cluster 16
ENSG00000158125	7498	XDH	2.29531e-27	-0.51688	3.87425e-23	Cluster 16
ENSG00000090104	5996	RGS1	2.29701e-27	-0.490901	3.87712e-23	Cluster 16
ENSG00000124205	1908	EDN3	2.45862e-27	-0.409263	4.1499e-23	Cluster 16
ENSG00000105289	27134	TJP3	2.63249e-27	-0.410876	4.44338e-23	Cluster 16
ENSG00000213626	81606	LBH	2.68091e-27	0.669151	4.5251e-23	Cluster 16
ENSG00000007216	9058	SLC13A2	2.75493e-27	-0.501767	4.65005e-23	Cluster 16
ENSG00000211772	28638	TRBC2	3.11662e-27	0.422304	5.26054e-23	Cluster 16
ENSG00000003989	6542	SLC7A2	3.48818e-27	0.509405	5.8877e-23	Cluster 16
ENSG00000064300	4804	NGFR	3.86919e-27	0.535669	6.5308e-23	Cluster 16
ENSG00000149294	4684	NCAM1	4.60246e-27	0.465221	7.7685e-23	Cluster 16
ENSG00000168477	7148	TNXB	4.76209e-27	0.551313	8.03794e-23	Cluster 16
ENSG00000153250	5937	RBMS1	4.92111e-27	0.815464	8.30633e-23	Cluster 16
ENSG00000110237	9828	ARHGEF17	5.92522e-27	0.637551	1.00012e-22	Cluster 16
ENSG00000198944	134548	SOWAHA	6.97327e-27	-0.41232	1.17702e-22	Cluster 16
ENSG00000184371	1435	CSF1	7.2714e-27	0.428025	1.22734e-22	Cluster 16
ENSG00000118762	5311	PKD2	7.57466e-27	0.408254	1.27853e-22	Cluster 16
ENSG00000137251	27283	TINAG	8.53856e-27	-0.543078	1.44122e-22	Cluster 16
ENSG00000181467	5912	RAP2B	8.5834e-27	-0.410583	1.44879e-22	Cluster 16
ENSG00000189337	23254	KAZN	8.99785e-27	0.474306	1.51875e-22	Cluster 16
ENSG00000124602	222643	UNC5CL	9.57441e-27	-0.412225	1.61606e-22	Cluster 16
ENSG00000124839	64284	RAB17	1.00983e-26	-0.466734	1.7045e-22	Cluster 16
ENSG00000087245	4313	MMP2	1.15551e-26	0.99891	1.95039e-22	Cluster 16
ENSG00000229719	105369343	MIR194-2HG	1.15951e-26	-0.565245	1.95713e-22	Cluster 16
ENSG00000142046	641649	TMEM91	1.21052e-26	0.468633	2.04324e-22	Cluster 16
ENSG00000142279	126374	WTIP	1.25028e-26	0.455074	2.11035e-22	Cluster 16
ENSG00000023839	1244	ABCC2	1.30758e-26	-0.416528	2.20707e-22	Cluster 16
ENSG00000138678	84803	GPAT3	1.43492e-26	-0.438335	2.422e-22	Cluster 16
ENSG00000176903	9240	PNMA1	1.44675e-26	0.419214	2.44197e-22	Cluster 16
ENSG00000090339	3383	ICAM1	1.45233e-26	0.66534	2.45138e-22	Cluster 16
ENSG00000159403	715	C1R	1.67963e-26	0.906615	2.83504e-22	Cluster 16
ENSG00000167644	64073	C19orf33	1.72913e-26	-0.430551	2.91859e-22	Cluster 16
ENSG00000198832	140606	SELENOM	1.73492e-26	0.447796	2.92838e-22	Cluster 16
ENSG00000144642	27303	RBMS3	1.8794e-26	0.679309	3.17225e-22	Cluster 16
ENSG00000125744	6253	RTN2	1.93892e-26	0.504277	3.27271e-22	Cluster 16
ENSG00000172037	3913	LAMB2	1.98043e-26	0.515641	3.34278e-22	Cluster 16
ENSG00000278505	284099	C17orf78	2.06194e-26	-0.59706	3.48034e-22	Cluster 16
ENSG00000146592	9586	CREB5	2.37366e-26	0.44476	4.0065e-22	Cluster 16
ENSG00000166391	80168	MOGAT2	2.53551e-26	-0.595432	4.27969e-22	Cluster 16
ENSG00000100234	7078	TIMP3	2.84612e-26	0.614437	4.80397e-22	Cluster 16
ENSG00000198223	1438	CSF2RA	2.88188e-26	-0.85658	4.86433e-22	Cluster 16
ENSG00000140577	64784	CRTC3	3.11771e-26	0.46491	5.26238e-22	Cluster 16
ENSG00000167701	2875	GPT	3.65311e-26	-0.518978	6.16609e-22	Cluster 16
ENSG00000159216	861	RUNX1	3.65543e-26	0.410959	6.17e-22	Cluster 16
ENSG00000135678	1368	CPM	4.032e-26	0.504556	6.80561e-22	Cluster 16
ENSG00000071054	9448	MAP4K4	4.25042e-26	0.487333	7.17428e-22	Cluster 16
ENSG00000241684	100507098	ADAMTS9-AS2	4.68116e-26	0.524697	7.90134e-22	Cluster 16
ENSG00000012660	60481	ELOVL5	4.73344e-26	0.447379	7.98958e-22	Cluster 16
ENSG00000126353	1236	CCR7	5.07966e-26	-0.880859	8.57396e-22	Cluster 16
ENSG00000167641	94274	PPP1R14A	5.19686e-26	0.610955	8.77179e-22	Cluster 16
ENSG00000077984	8530	CST7	5.69604e-26	-0.966077	9.61435e-22	Cluster 16
ENSG00000174992	653808	ZG16	5.72485e-26	-0.418584	9.66297e-22	Cluster 16
ENSG00000165410	1073	CFL2	6.17733e-26	0.514704	1.04267e-21	Cluster 16
ENSG00000131482	2538	G6PC1	6.17752e-26	-0.541812	1.0427e-21	Cluster 16
ENSG00000278535	79154	DHRS11	6.17977e-26	-0.406242	1.04308e-21	Cluster 16
ENSG00000155099	55529	PIP4P2	6.318e-26	0.414433	1.06641e-21	Cluster 16
ENSG00000086991	50507	NOX4	6.53536e-26	0.408207	1.1031e-21	Cluster 16
ENSG00000124813	860	RUNX2	6.55977e-26	0.525808	1.10722e-21	Cluster 16
ENSG00000102024	5358	PLS3	6.60116e-26	0.619836	1.11421e-21	Cluster 16
ENSG00000170876	79188	TMEM43	8.67841e-26	0.436795	1.46483e-21	Cluster 16
ENSG00000198794	192683	SCAMP5	8.79561e-26	-0.418666	1.48461e-21	Cluster 16
ENSG00000119147	84417	ECRG4	9.38963e-26	0.521409	1.58488e-21	Cluster 16
ENSG00000188833	377841	ENTPD8	9.40284e-26	-0.483685	1.58711e-21	Cluster 16
ENSG00000170439	196410	METTL7B	1.02637e-25	-0.556567	1.73241e-21	Cluster 16
ENSG00000142173	1292	COL6A2	1.02769e-25	0.856109	1.73464e-21	Cluster 16
ENSG00000150764	85458	DIXDC1	1.05994e-25	0.433368	1.78908e-21	Cluster 16
ENSG00000188921	401494	HACD4	1.13314e-25	0.608924	1.91262e-21	Cluster 16
ENSG00000156381	122416	ANKRD9	1.37155e-25	-0.416476	2.31503e-21	Cluster 16
ENSG00000078098	2191	FAP	1.46332e-25	0.74674	2.46994e-21	Cluster 16
ENSG00000120885	1191	CLU	1.64997e-25	0.495202	2.78499e-21	Cluster 16
ENSG00000107968	1326	MAP3K8	1.85977e-25	0.529849	3.13911e-21	Cluster 16
ENSG00000197467	1305	COL13A1	1.94215e-25	0.439224	3.27815e-21	Cluster 16
ENSG00000166025	154810	AMOTL1	2.3265e-25	0.577491	3.9269e-21	Cluster 16
ENSG00000218336	55714	TENM3	2.89972e-25	0.650603	4.89444e-21	Cluster 16
ENSG00000113303	79908	BTNL8	5.08959e-25	-0.517617	8.59071e-21	Cluster 16
ENSG00000137860	9153	SLC28A2	5.66297e-25	-0.478837	9.55853e-21	Cluster 16
ENSG00000213625	54741	LEPROT	6.09117e-25	0.436424	1.02813e-20	Cluster 16
ENSG00000128641	4430	MYO1B	7.2708e-25	0.484314	1.22724e-20	Cluster 16
ENSG00000182534	439921	MXRA7	7.81927e-25	0.477239	1.31981e-20	Cluster 16
ENSG00000090376	11213	IRAK3	9.70128e-25	0.559231	1.63748e-20	Cluster 16
ENSG00000023608	6617	SNAPC1	1.04712e-24	0.409333	1.76744e-20	Cluster 16
ENSG00000160408	30815	ST6GALNAC6	1.25652e-24	0.427701	2.12088e-20	Cluster 16
ENSG00000130234	59272	ACE2	1.31173e-24	-0.584541	2.21407e-20	Cluster 16
ENSG00000114423	868	CBLB	1.45444e-24	0.445883	2.45496e-20	Cluster 16
ENSG00000122786	800	CALD1	1.5013e-24	0.787937	2.53404e-20	Cluster 16
ENSG00000171408	27115	PDE7B	1.6197e-24	0.426234	2.7339e-20	Cluster 16
ENSG00000145779	25816	TNFAIP8	1.71257e-24	0.59615	2.89065e-20	Cluster 16
ENSG00000198074	57016	AKR1B10	1.7975e-24	-0.409032	3.034e-20	Cluster 16
ENSG00000120756	5357	PLS1	1.81002e-24	-0.463866	3.05513e-20	Cluster 16
ENSG00000186469	54331	GNG2	2.08065e-24	0.537307	3.51193e-20	Cluster 16
ENSG00000180304	4947	OAZ2	2.41619e-24	0.460084	4.07829e-20	Cluster 16
ENSG00000115935	7456	WIPF1	2.62794e-24	0.654388	4.4357e-20	Cluster 16
ENSG00000117472	10103	TSPAN1	4.41159e-24	-0.44302	7.44632e-20	Cluster 16
ENSG00000146112	170954	PPP1R18	5.02715e-24	0.689058	8.48532e-20	Cluster 16
ENSG00000133104	23111	SPART	5.13054e-24	0.551926	8.65984e-20	Cluster 16
ENSG00000175155	388403	YPEL2	6.07221e-24	0.452609	1.02493e-19	Cluster 16
ENSG00000117114	23266	ADGRL2	6.16161e-24	0.727807	1.04002e-19	Cluster 16
ENSG00000135549	5570	PKIB	8.15764e-24	-0.412448	1.37693e-19	Cluster 16
ENSG00000204740	340895	MALRD1	8.19745e-24	-0.455326	1.38365e-19	Cluster 16
ENSG00000239697	8742	TNFSF12	8.83782e-24	0.502144	1.49174e-19	Cluster 16
ENSG00000088002	6820	SULT2B1	9.00111e-24	-0.409135	1.5193e-19	Cluster 16
ENSG00000132517	55065	SLC52A1	1.02891e-23	-0.412527	1.73669e-19	Cluster 16
ENSG00000155307	64092	SAMSN1	1.46702e-23	-1.0039	2.47618e-19	Cluster 16
ENSG00000069966	10681	GNB5	1.57276e-23	0.436252	2.65466e-19	Cluster 16
ENSG00000165868	259217	HSPA12A	1.7357e-23	0.582898	2.92969e-19	Cluster 16
ENSG00000074276	54825	CDHR2	1.86411e-23	-0.566837	3.14644e-19	Cluster 16
ENSG00000168903	10917	BTNL3	1.92703e-23	-0.543411	3.25263e-19	Cluster 16
ENSG00000134352	3572	IL6ST	2.68219e-23	0.531243	4.52727e-19	Cluster 16
ENSG00000168461	11031	RAB31	2.93277e-23	0.760813	4.95022e-19	Cluster 16
ENSG00000119508	NA	NA	3.89745e-23	0.448686	6.5785e-19	Cluster 16
ENSG00000140030	8477	GPR65	4.11243e-23	0.447211	6.94138e-19	Cluster 16
ENSG00000182326	716	C1S	4.48833e-23	0.886508	7.57585e-19	Cluster 16
ENSG00000110108	79073	TMEM109	5.57693e-23	0.604936	9.41331e-19	Cluster 16
ENSG00000173210	22885	ABLIM3	5.65949e-23	0.522376	9.55265e-19	Cluster 16
ENSG00000140379	597	BCL2A1	6.52909e-23	-1.0688	1.10205e-18	Cluster 16
ENSG00000140945	1012	CDH13	6.80213e-23	0.462093	1.14813e-18	Cluster 16
ENSG00000132437	1644	DDC	6.96107e-23	-0.416501	1.17496e-18	Cluster 16
ENSG00000144410	130749	CPO	9.40995e-23	-0.630031	1.58831e-18	Cluster 16
ENSG00000118523	1490	CCN2	9.52026e-23	0.4598	1.60692e-18	Cluster 16
ENSG00000107562	6387	CXCL12	1.02996e-22	0.452389	1.73847e-18	Cluster 16
ENSG00000143333	6004	RGS16	1.05548e-22	0.449591	1.78154e-18	Cluster 16
ENSG00000176920	2524	FUT2	1.06953e-22	-0.433654	1.80526e-18	Cluster 16
ENSG00000102575	54	ACP5	1.08567e-22	0.471937	1.8325e-18	Cluster 16
ENSG00000272009	NA	NA	1.14188e-22	-0.475868	1.92739e-18	Cluster 16
ENSG00000153814	221895	JAZF1	1.1505e-22	0.43127	1.94193e-18	Cluster 16
ENSG00000175183	1466	CSRP2	1.24798e-22	0.637921	2.10646e-18	Cluster 16
ENSG00000164107	9464	HAND2	1.27767e-22	0.703388	2.15658e-18	Cluster 16
ENSG00000073756	5743	PTGS2	1.62958e-22	0.522771	2.75056e-18	Cluster 16
ENSG00000154734	9510	ADAMTS1	1.72077e-22	0.651	2.90448e-18	Cluster 16
ENSG00000177106	64787	EPS8L2	1.91678e-22	-0.479839	3.23533e-18	Cluster 16
ENSG00000136378	11173	ADAMTS7	2.27308e-22	0.445796	3.83674e-18	Cluster 16
ENSG00000176463	28232	SLCO3A1	2.28117e-22	0.513591	3.85039e-18	Cluster 16
ENSG00000139971	145407	ARMH4	2.31739e-22	0.409676	3.91151e-18	Cluster 16
ENSG00000125255	6555	SLC10A2	2.55908e-22	-0.551906	4.31948e-18	Cluster 16
ENSG00000166143	54866	PPP1R14D	2.74795e-22	-0.411826	4.63826e-18	Cluster 16
ENSG00000170525	5209	PFKFB3	3.01934e-22	0.517155	5.09635e-18	Cluster 16
ENSG00000123560	5354	PLP1	3.14061e-22	0.598857	5.30103e-18	Cluster 16
ENSG00000166086	83700	JAM3	3.5135e-22	0.54396	5.93044e-18	Cluster 16
ENSG00000100031	2678	GGT1	3.7483e-22	-0.489122	6.32676e-18	Cluster 16
ENSG00000079308	7145	TNS1	4.19556e-22	0.644798	7.08169e-18	Cluster 16
ENSG00000169504	25932	CLIC4	4.60072e-22	0.708613	7.76556e-18	Cluster 16
ENSG00000172348	10231	RCAN2	4.82763e-22	0.628811	8.14855e-18	Cluster 16
ENSG00000169826	55454	CSGALNACT2	4.88171e-22	0.443963	8.23984e-18	Cluster 16
ENSG00000172367	79849	PDZD3	4.98704e-22	-0.450937	8.41763e-18	Cluster 16
ENSG00000134369	89796	NAV1	5.00519e-22	0.442963	8.44826e-18	Cluster 16
ENSG00000213654	63940	GPSM3	5.80489e-22	-0.883182	9.79807e-18	Cluster 16
ENSG00000161638	3678	ITGA5	6.97055e-22	0.636927	1.17656e-17	Cluster 16
ENSG00000016602	22802	CLCA4	7.31948e-22	-0.498078	1.23545e-17	Cluster 16
ENSG00000143248	8490	RGS5	7.73644e-22	0.742033	1.30583e-17	Cluster 16
ENSG00000105971	858	CAV2	9.85962e-22	0.588913	1.6642e-17	Cluster 16
ENSG00000106384	346606	MOGAT3	9.87476e-22	-0.457074	1.66676e-17	Cluster 16
ENSG00000237643	NA	NA	1.02669e-21	-0.515931	1.73295e-17	Cluster 16
ENSG00000130055	54857	GDPD2	1.1385e-21	-0.541805	1.92168e-17	Cluster 16
ENSG00000167105	162461	TMEM92	1.37684e-21	-0.470999	2.32396e-17	Cluster 16
ENSG00000198758	79574	EPS8L3	1.53701e-21	-0.41314	2.59432e-17	Cluster 16
ENSG00000136286	64005	MYO1G	1.56302e-21	-0.834219	2.63822e-17	Cluster 16
ENSG00000115226	64838	FNDC4	1.92999e-21	0.474363	3.25763e-17	Cluster 16
ENSG00000102760	28984	RGCC	2.08179e-21	0.621908	3.51386e-17	Cluster 16
ENSG00000078081	27074	LAMP3	2.26592e-21	-0.758832	3.82464e-17	Cluster 16
ENSG00000119919	159296	NKX2-3	2.41109e-21	0.629439	4.06969e-17	Cluster 16
ENSG00000170962	80310	PDGFD	2.88498e-21	0.450254	4.86955e-17	Cluster 16
ENSG00000069431	10060	ABCC9	3.2689e-21	0.444763	5.51757e-17	Cluster 16
ENSG00000113361	1004	CDH6	3.47973e-21	0.540694	5.87344e-17	Cluster 16
ENSG00000104714	157697	ERICH1	5.03155e-21	-0.505564	8.49275e-17	Cluster 16
ENSG00000107731	219699	UNC5B	6.17911e-21	0.486012	1.04297e-16	Cluster 16
ENSG00000108387	5414	SEPTIN4	6.41868e-21	0.616412	1.08341e-16	Cluster 16
ENSG00000141338	10351	ABCA8	6.4676e-21	0.544748	1.09167e-16	Cluster 16
ENSG00000163803	151056	PLB1	7.71228e-21	-0.494337	1.30176e-16	Cluster 16
ENSG00000134138	4212	MEIS2	8.57142e-21	0.518778	1.44677e-16	Cluster 16
ENSG00000100503	51199	NIN	9.88751e-21	0.487114	1.66891e-16	Cluster 16
ENSG00000173917	3212	HOXB2	9.92494e-21	0.443791	1.67523e-16	Cluster 16
ENSG00000114771	13	AADAC	1.0453e-20	-0.453761	1.76435e-16	Cluster 16
ENSG00000138172	51063	CALHM2	1.22986e-20	0.558861	2.07588e-16	Cluster 16
ENSG00000140961	29948	OSGIN1	1.23186e-20	-0.444387	2.07926e-16	Cluster 16
ENSG00000204978	100170765	ERICH4	1.28217e-20	-0.579883	2.16417e-16	Cluster 16
ENSG00000112214	9457	FHL5	1.39406e-20	0.519565	2.35304e-16	Cluster 16
ENSG00000232070	643382	TMEM253	1.43219e-20	-0.489998	2.4174e-16	Cluster 16
ENSG00000126860	2123	EVI2A	1.61189e-20	0.481209	2.72071e-16	Cluster 16
ENSG00000145687	23635	SSBP2	1.65282e-20	0.429094	2.7898e-16	Cluster 16
ENSG00000108576	6532	SLC6A4	1.77539e-20	-0.422772	2.99668e-16	Cluster 16
ENSG00000119125	9615	GDA	1.93295e-20	-0.479313	3.26263e-16	Cluster 16
ENSG00000081800	6561	SLC13A1	2.52671e-20	-0.459683	4.26484e-16	Cluster 16
ENSG00000198873	2869	GRK5	3.34389e-20	0.465446	5.64415e-16	Cluster 16
ENSG00000132274	10346	TRIM22	3.59134e-20	0.428005	6.06182e-16	Cluster 16
ENSG00000166741	4837	NNMT	5.09488e-20	0.665355	8.59964e-16	Cluster 16
ENSG00000143753	8560	DEGS1	5.13542e-20	0.43048	8.66808e-16	Cluster 16
ENSG00000186847	3861	KRT14	5.34041e-20	-0.415154	9.01408e-16	Cluster 16
ENSG00000196154	6275	S100A4	5.46901e-20	0.629829	9.23113e-16	Cluster 16
ENSG00000271601	128077	LIX1L	6.23385e-20	0.524907	1.05221e-15	Cluster 16
ENSG00000162391	338094	FAM151A	6.34909e-20	-0.510872	1.07166e-15	Cluster 16
ENSG00000088386	6564	SLC15A1	6.72042e-20	-0.593997	1.13434e-15	Cluster 16
ENSG00000142583	6518	SLC2A5	6.7733e-20	-0.442655	1.14326e-15	Cluster 16
ENSG00000247809	644192	NR2F2-AS1	6.92721e-20	0.612963	1.16924e-15	Cluster 16
ENSG00000165886	80019	UBTD1	6.96502e-20	0.461183	1.17563e-15	Cluster 16
ENSG00000187017	83715	ESPN	7.26909e-20	-0.478146	1.22695e-15	Cluster 16
ENSG00000118200	23271	CAMSAP2	8.83196e-20	0.411043	1.49075e-15	Cluster 16
ENSG00000167588	2819	GPD1	9.68063e-20	-0.513693	1.63399e-15	Cluster 16
ENSG00000121410	1	A1BG	9.96979e-20	0.52596	1.6828e-15	Cluster 16
ENSG00000107186	8777	MPDZ	1.08036e-19	0.627986	1.82354e-15	Cluster 16
ENSG00000187288	63924	CIDEC	1.08065e-19	-0.492414	1.82404e-15	Cluster 16
ENSG00000171310	50515	CHST11	1.15291e-19	0.534536	1.94599e-15	Cluster 16
ENSG00000186862	79955	PDZD7	1.47749e-19	-0.489685	2.49386e-15	Cluster 16
ENSG00000123689	50486	G0S2	1.61054e-19	0.428771	2.71844e-15	Cluster 16
ENSG00000068831	10235	RASGRP2	1.63524e-19	0.41517	2.76012e-15	Cluster 16
ENSG00000188042	10123	ARL4C	2.51881e-19	0.513728	4.2515e-15	Cluster 16
ENSG00000008513	6482	ST3GAL1	2.92716e-19	0.528016	4.94075e-15	Cluster 16
ENSG00000064886	1117	CHI3L2	2.96372e-19	0.537052	5.00246e-15	Cluster 16
ENSG00000105398	6822	SULT2A1	3.11429e-19	-0.515402	5.2566e-15	Cluster 16
ENSG00000187699	84281	C2orf88	4.64693e-19	-0.47033	7.84355e-15	Cluster 16
ENSG00000170955	112464	CAVIN3	4.70804e-19	0.648507	7.9467e-15	Cluster 16
ENSG00000148841	85450	ITPRIP	4.71225e-19	0.463252	7.95381e-15	Cluster 16
ENSG00000102265	7076	TIMP1	5.80986e-19	0.622904	9.80646e-15	Cluster 16
ENSG00000114455	11148	HHLA2	7.79216e-19	-0.504324	1.31524e-14	Cluster 16
ENSG00000121361	3764	KCNJ8	9.19994e-19	0.616846	1.55286e-14	Cluster 16
ENSG00000167244	3481	IGF2	1.01714e-18	0.525052	1.71684e-14	Cluster 16
ENSG00000131711	4131	MAP1B	1.11405e-18	0.614447	1.88041e-14	Cluster 16
ENSG00000269881	NA	NA	1.13929e-18	-0.500672	1.92301e-14	Cluster 16
ENSG00000174827	5174	PDZK1	1.44465e-18	-0.523554	2.43843e-14	Cluster 16
ENSG00000131196	4772	NFATC1	1.78047e-18	0.480811	3.00525e-14	Cluster 16
ENSG00000130592	4046	LSP1	1.79363e-18	-0.880177	3.02747e-14	Cluster 16
ENSG00000100197	1565	CYP2D6	1.93327e-18	-0.488441	3.26317e-14	Cluster 16
ENSG00000144369	165215	FAM171B	2.25124e-18	0.527422	3.79986e-14	Cluster 16
ENSG00000158201	171586	ABHD3	2.50246e-18	-0.409317	4.2239e-14	Cluster 16
ENSG00000130844	55422	ZNF331	2.74475e-18	0.418103	4.63286e-14	Cluster 16
ENSG00000163581	6514	SLC2A2	2.96219e-18	-0.594913	4.99987e-14	Cluster 16
ENSG00000021488	11136	SLC7A9	3.09306e-18	-0.494234	5.22077e-14	Cluster 16
ENSG00000184584	340061	STING1	3.09807e-18	0.561822	5.22923e-14	Cluster 16
ENSG00000102935	23090	ZNF423	3.27394e-18	0.452894	5.52608e-14	Cluster 16
ENSG00000139194	83758	RBP5	3.47166e-18	0.673288	5.85982e-14	Cluster 16
ENSG00000048740	10659	CELF2	3.66195e-18	-0.572158	6.181e-14	Cluster 16
ENSG00000164197	285671	RNF180	4.06138e-18	0.412144	6.8552e-14	Cluster 16
ENSG00000173597	27284	SULT1B1	4.19422e-18	-0.461891	7.07943e-14	Cluster 16
ENSG00000074181	4854	NOTCH3	4.62131e-18	0.495029	7.8003e-14	Cluster 16
ENSG00000150867	5305	PIP4K2A	5.3937e-18	0.458842	9.10402e-14	Cluster 16
ENSG00000156222	9154	SLC28A1	5.5033e-18	-0.566365	9.28902e-14	Cluster 16
ENSG00000105329	7040	TGFB1	6.11083e-18	0.609351	1.03145e-13	Cluster 16
ENSG00000213996	53345	TM6SF2	6.52954e-18	-0.474865	1.10212e-13	Cluster 16
ENSG00000104808	27294	DHDH	7.05769e-18	-0.528124	1.19127e-13	Cluster 16
ENSG00000118094	11181	TREH	7.83532e-18	-0.530855	1.32252e-13	Cluster 16
ENSG00000169508	1880	GPR183	8.00834e-18	-0.70245	1.35173e-13	Cluster 16
ENSG00000167723	162514	TRPV3	9.83888e-18	-0.43418	1.66071e-13	Cluster 16
ENSG00000256162	100507203	SMLR1	1.08829e-17	-0.543056	1.83693e-13	Cluster 16
ENSG00000003137	56603	CYP26B1	1.27634e-17	0.47138	2.15434e-13	Cluster 16
ENSG00000115165	9595	CYTIP	1.28472e-17	-0.527159	2.16848e-13	Cluster 16
ENSG00000112149	9308	CD83	1.58935e-17	-0.770814	2.68266e-13	Cluster 16
ENSG00000181104	2149	F2R	1.65441e-17	0.41945	2.79247e-13	Cluster 16
ENSG00000198771	92241	RCSD1	1.85336e-17	0.444813	3.12828e-13	Cluster 16
ENSG00000173406	1600	DAB1	1.99442e-17	-0.49067	3.36638e-13	Cluster 16
ENSG00000170482	9963	SLC23A1	2.1591e-17	-0.457283	3.64434e-13	Cluster 16
ENSG00000182667	50863	NTM	2.17527e-17	0.755873	3.67165e-13	Cluster 16
ENSG00000100170	6523	SLC5A1	2.80494e-17	-0.415354	4.73446e-13	Cluster 16
ENSG00000148942	159963	SLC5A12	2.84957e-17	-0.568802	4.80979e-13	Cluster 16
ENSG00000164318	133584	EGFLAM	2.85335e-17	0.488017	4.81618e-13	Cluster 16
ENSG00000150630	7424	VEGFC	3.4487e-17	0.501458	5.82106e-13	Cluster 16
ENSG00000257335	8972	MGAM	3.54184e-17	-0.492258	5.97826e-13	Cluster 16
ENSG00000149131	710	SERPING1	3.6772e-17	0.685777	6.20675e-13	Cluster 16
ENSG00000149968	4314	MMP3	4.36548e-17	0.601965	7.36849e-13	Cluster 16
ENSG00000242574	3109	HLA-DMB	5.14081e-17	-0.408237	8.67718e-13	Cluster 16
ENSG00000164125	51313	GASK1B	5.45006e-17	0.571135	9.19916e-13	Cluster 16
ENSG00000133328	54979	PLAAT2	7.05129e-17	-0.418873	1.19019e-12	Cluster 16
ENSG00000113140	6678	SPARC	7.59705e-17	0.667815	1.28231e-12	Cluster 16
ENSG00000075884	55843	ARHGAP15	1.00092e-16	0.493681	1.68945e-12	Cluster 16
ENSG00000174358	340024	SLC6A19	1.06904e-16	-0.493569	1.80443e-12	Cluster 16
ENSG00000131873	22856	CHSY1	1.13567e-16	0.425432	1.9169e-12	Cluster 16
ENSG00000075618	6624	FSCN1	1.19765e-16	-0.600916	2.02151e-12	Cluster 16
ENSG00000179344	3119	HLA-DQB1	1.24773e-16	-0.486346	2.10604e-12	Cluster 16
ENSG00000069702	7049	TGFBR3	1.29138e-16	0.406252	2.17971e-12	Cluster 16
ENSG00000136546	6332	SCN7A	1.52618e-16	0.5874	2.57604e-12	Cluster 16
ENSG00000188487	387755	INSC	1.86056e-16	0.490068	3.14043e-12	Cluster 16
ENSG00000110900	441631	TSPAN11	2.13268e-16	0.713741	3.59976e-12	Cluster 16
ENSG00000160932	4061	LY6E	2.302e-16	0.455112	3.88555e-12	Cluster 16
ENSG00000225969	171022	ABHD11-AS1	2.81234e-16	-0.450048	4.74694e-12	Cluster 16
ENSG00000180190	157695	TDRP	4.11441e-16	0.444022	6.94471e-12	Cluster 16
ENSG00000130558	10439	OLFM1	5.69111e-16	0.581124	9.60602e-12	Cluster 16
ENSG00000137502	27314	RAB30	6.89903e-16	-0.475028	1.16449e-11	Cluster 16
ENSG00000182287	8905	AP1S2	8.561e-16	0.584245	1.44501e-11	Cluster 16
ENSG00000162734	8682	PEA15	8.70999e-16	0.510371	1.47016e-11	Cluster 16
ENSG00000109790	51088	KLHL5	8.73863e-16	0.450824	1.47499e-11	Cluster 16
ENSG00000272168	401237	CASC15	1.18309e-15	0.427226	1.99694e-11	Cluster 16
ENSG00000018408	25937	WWTR1	1.80958e-15	0.468	3.05439e-11	Cluster 16
ENSG00000077420	54518	APBB1IP	1.9724e-15	0.44239	3.32922e-11	Cluster 16
[truncated: 6,480 more rows]

## Sheet: NicheNet_ligand_activity
test_ligand	auroc	aupr	pearson	Sender	Target
IFNG	0.644618	0.00964637	0.0459253	Cluster_10	Cluster_0
IFNG	0.644618	0.00964637	0.0459253	Cluster_33	Cluster_0
IFNG	0.644618	0.00964637	0.0459253	Cluster_4	Cluster_0
IFNG	0.644618	0.00964637	0.0459253	Cluster_26	Cluster_0
IL6	0.589563	0.00796833	0.0394765	Cluster_16	Cluster_0
IL6	0.589563	0.00796833	0.0394765	Cluster_38	Cluster_0
IL15	0.576291	0.00659556	0.0280869	Cluster_22	Cluster_0
IL15	0.576291	0.00659556	0.0280869	Cluster_38	Cluster_0
IL1B	0.549994	0.00528907	0.0278468	Cluster_27	Cluster_0
CCL5	0.548965	0.0067193	0.0256412	Cluster_10	Cluster_0
CCL5	0.548965	0.0067193	0.0256412	Cluster_12	Cluster_0
CCL5	0.548965	0.0067193	0.0256412	Cluster_33	Cluster_0
CCL5	0.548965	0.0067193	0.0256412	Cluster_4	Cluster_0
CCL5	0.548965	0.0067193	0.0256412	Cluster_25	Cluster_0
EBI3	0.611743	0.00552036	0.0255883	Cluster_22	Cluster_0
EBI3	0.611743	0.00552036	0.0255883	Cluster_27	Cluster_0
EBI3	0.611743	0.00552036	0.0255883	Cluster_38	Cluster_0
EBI3	0.611743	0.00552036	0.0255883	Cluster_7	Cluster_0
IL18	0.58547	0.00622554	0.0255114	Cluster_23	Cluster_0
IL18	0.58547	0.00622554	0.0255114	Cluster_38	Cluster_0
CSF3	0.552479	0.0063541	0.0232182	Cluster_16	Cluster_0
CSF3	0.552479	0.0063541	0.0232182	Cluster_23	Cluster_0
CSF3	0.552479	0.0063541	0.0232182	Cluster_37	Cluster_0
CD274	0.545219	0.00778537	0.0230216	Cluster_22	Cluster_0
CD274	0.545219	0.00778537	0.0230216	Cluster_28	Cluster_0
CD274	0.545219	0.00778537	0.0230216	Cluster_27	Cluster_0
CD274	0.545219	0.00778537	0.0230216	Cluster_38	Cluster_0
IL23A	0.622103	0.00481305	0.0213545	Cluster_38	Cluster_0
COL5A3	0.622618	0.0044217	0.0205642	Cluster_16	Cluster_0
PTPRC	0.543212	0.00806161	0.0201853	Cluster_26	Cluster_0
PTPRC	0.543212	0.00806161	0.0201853	Cluster_21	Cluster_0
PTPRC	0.543212	0.00806161	0.0201853	Cluster_31	Cluster_0
TNF	0.600338	0.00474152	0.0200159	Cluster_38	Cluster_0
TSLP	0.582807	0.00484188	0.0196135	Cluster_16	Cluster_0
TGFB1	0.534073	0.0075372	0.0184848	Cluster_16	Cluster_0
OSGIN1	0.607213	0.00421733	0.0181778	Cluster_16	Cluster_0
OSGIN1	0.607213	0.00421733	0.0181778	Cluster_23	Cluster_0
CALM3	0.543218	0.00954757	0.017904	Cluster_26	Cluster_0
INHBA	0.611047	0.00396975	0.0178059	Cluster_22	Cluster_0
INHBA	0.611047	0.00396975	0.0178059	Cluster_28	Cluster_0
INHBA	0.611047	0.00396975	0.0178059	Cluster_16	Cluster_0
INHBA	0.611047	0.00396975	0.0178059	Cluster_23	Cluster_0
INHBA	0.611047	0.00396975	0.0178059	Cluster_27	Cluster_0
INHBA	0.611047	0.00396975	0.0178059	Cluster_38	Cluster_0
CRLF2	0.585234	0.00449744	0.0176352	Cluster_22	Cluster_0
CRLF2	0.585234	0.00449744	0.0176352	Cluster_28	Cluster_0
CRLF2	0.585234	0.00449744	0.0176351	Cluster_27	Cluster_0
CRLF2	0.585234	0.00449744	0.0176351	Cluster_38	Cluster_0
AGT	0.536293	0.00761041	0.0174762	Cluster_16	Cluster_0
IL22	0.588004	0.00420827	0.0170625	Cluster_9	Cluster_0
IL24	0.591503	0.00403873	0.0168942	Cluster_16	Cluster_0
IL24	0.591503	0.00403873	0.0168942	Cluster_23	Cluster_0
CLCF1	0.600971	0.00368435	0.0167061	Cluster_16	Cluster_0
CLCF1	0.600971	0.00368435	0.0167061	Cluster_38	Cluster_0
IGF1	0.549525	0.0044741	0.0162486	Cluster_10	Cluster_0
IGF1	0.549525	0.0044741	0.0162486	Cluster_4	Cluster_0
IGF1	0.549525	0.0044741	0.0162486	Cluster_16	Cluster_0
IGF1	0.549525	0.0044741	0.0162486	Cluster_38	Cluster_0
TENM3	0.575006	0.0039707	0.0161504	Cluster_16	Cluster_0
TGFB3	0.588488	0.00395272	0.0148746	Cluster_16	Cluster_0
IL1A	0.528751	0.00410531	0.0136915	Cluster_28	Cluster_0
IL1A	0.528751	0.00410531	0.0136915	Cluster_27	Cluster_0
IL1A	0.528751	0.00410531	0.0136915	Cluster_38	Cluster_0
OSM	0.540983	0.00454867	0.0135895	Cluster_38	Cluster_0
GPNMB	0.57805	0.00370991	0.0134969	Cluster_16	Cluster_0
CCL13	0.56347	0.00444481	0.0133395	Cluster_16	Cluster_0
CCL4	0.522788	0.00555642	0.0129232	Cluster_10	Cluster_0
CCL4	0.522788	0.00555642	0.0129232	Cluster_12	Cluster_0
CCL4	0.522788	0.00555642	0.0129232	Cluster_33	Cluster_0
CCL4	0.522788	0.00555642	0.0129232	Cluster_4	Cluster_0
COMP	0.543314	0.00442164	0.0117703	Cluster_16	Cluster_0
COMP	0.543314	0.00442164	0.0117703	Cluster_23	Cluster_0
FLT3LG	0.557623	0.00404373	0.0111417	Cluster_16	Cluster_0
CCL17	0.533266	0.00441952	0.0110295	Cluster_16	Cluster_0
CCL17	0.533266	0.00441952	0.0110295	Cluster_23	Cluster_0
CCL17	0.533266	0.00441952	0.0110295	Cluster_27	Cluster_0
CCL17	0.533266	0.00441952	0.0110295	Cluster_37	Cluster_0
CCL17	0.533266	0.00441952	0.0110295	Cluster_38	Cluster_0
CCL17	0.533266	0.00441952	0.0110295	Cluster_22	Cluster_0
PDCD1LG2	0.548598	0.00400872	0.0109737	Cluster_22	Cluster_0
TNC	0.563616	0.00361672	0.0107989	Cluster_16	Cluster_0
TNC	0.563616	0.00361672	0.0107989	Cluster_23	Cluster_0
BMP5	0.576296	0.00368426	0.0104504	Cluster_16	Cluster_0
NTF3	0.558375	0.00375237	0.0104076	Cluster_16	Cluster_0
CXCL13	0.551992	0.00356953	0.0103283	Cluster_0	Cluster_0
CXCL13	0.551992	0.00356953	0.0103283	Cluster_16	Cluster_0
CXCL13	0.551992	0.00356953	0.0103283	Cluster_23	Cluster_0
SFRP2	0.568731	0.00349412	0.0101392	Cluster_16	Cluster_0
SFRP2	0.568731	0.00349412	0.0101392	Cluster_23	Cluster_0
NCAM1	0.558022	0.00366373	0.0100994	Cluster_16	Cluster_0
ADAM12	0.559123	0.0039086	0.00981621	Cluster_16	Cluster_0
ADAM12	0.559123	0.0039086	0.00981621	Cluster_23	Cluster_0
CD200	0.553009	0.00361192	0.00961736	Cluster_0	Cluster_0
CD200	0.553009	0.00361192	0.00961736	Cluster_28	Cluster_0
CD200	0.553009	0.00361192	0.00961736	Cluster_38	Cluster_0
CD200	0.553009	0.00361192	0.00961736	Cluster_3	Cluster_0
CD200	0.553009	0.00361192	0.00961736	Cluster_22	Cluster_0
CEACAM1	0.569823	0.00341879	0.00951995	Cluster_23	Cluster_0
CCL28	0.539008	0.00352504	0.00943525	Cluster_23	Cluster_0
EFNA1	0.545528	0.00366152	0.0093467	Cluster_23	Cluster_0
SELL	0.55286	0.0035686	0.00896885	Cluster_0	Cluster_0
SELL	0.55286	0.0035686	0.00896885	Cluster_39	Cluster_0
SELL	0.55286	0.0035686	0.00896885	Cluster_3	Cluster_0
SELL	0.55286	0.0035686	0.00896885	Cluster_8	Cluster_0
SELL	0.55286	0.0035686	0.00896885	Cluster_9	Cluster_0
ANGPT1	0.552802	0.0038526	0.00892968	Cluster_16	Cluster_0
BMP1	0.541313	0.00352206	0.00873394	Cluster_16	Cluster_0
GAS6	0.541956	0.00365473	0.00870205	Cluster_25	Cluster_0
GAS6	0.541956	0.00365473	0.00870205	Cluster_26	Cluster_0
GAS6	0.541956	0.00365473	0.00870205	Cluster_10	Cluster_0
GAS6	0.541956	0.00365473	0.00870205	Cluster_12	Cluster_0
GAS6	0.541956	0.00365473	0.00870205	Cluster_4	Cluster_0
PECAM1	0.540576	0.00359015	0.00858667	Cluster_10	Cluster_0
PECAM1	0.540576	0.00359015	0.00858667	Cluster_12	Cluster_0
PECAM1	0.540576	0.00359015	0.00858667	Cluster_4	Cluster_0
JAM3	0.558337	0.00341228	0.00850044	Cluster_16	Cluster_0
CXCL14	0.519595	0.00367365	0.00842996	Cluster_16	Cluster_0
LAMB2	0.532707	0.00393733	0.00841643	Cluster_16	Cluster_0
IL34	0.545094	0.00345431	0.00836234	Cluster_16	Cluster_0
PGF	0.558456	0.00335457	0.00829875	Cluster_16	Cluster_0
PGF	0.558456	0.00335457	0.00829875	Cluster_23	Cluster_0
XCL1	0.530522	0.00346057	0.00821663	Cluster_10	Cluster_0
XCL1	0.530522	0.00346057	0.00821663	Cluster_33	Cluster_0
XCL1	0.530522	0.00346057	0.00821663	Cluster_4	Cluster_0
CD320	0.529127	0.00379102	0.00806999	Cluster_37	Cluster_0
ICAM3	0.531862	0.00360852	0.0078968	Cluster_26	Cluster_0
NRXN1	0.538225	0.00347569	0.00778407	Cluster_19	Cluster_0
SEMA5A	0.544258	0.00355922	0.00763818	Cluster_16	Cluster_0
CXCL9	0.531472	0.00345092	0.00734662	Cluster_16	Cluster_0
CXCL9	0.531472	0.00345092	0.00734662	Cluster_27	Cluster_0
CXCL9	0.531472	0.00345092	0.00734662	Cluster_37	Cluster_0
CCL19	0.533266	0.00334965	0.00726877	Cluster_22	Cluster_0
CCL19	0.533266	0.00334965	0.00726876	Cluster_27	Cluster_0
CCL19	0.533266	0.00334965	0.00726876	Cluster_37	Cluster_0
VEGFC	0.543888	0.00338441	0.00726169	Cluster_16	Cluster_0
VEGFC	0.543888	0.00338441	0.00726169	Cluster_37	Cluster_0
SERPING1	0.538359	0.00343014	0.00707261	Cluster_16	Cluster_0
SERPING1	0.538359	0.00343014	0.00707261	Cluster_23	Cluster_0
PLAT	0.551284	0.00332373	0.00698414	Cluster_16	Cluster_0
CCL20	0.532611	0.00337508	0.00691888	Cluster_38	Cluster_0
CCL20	0.532611	0.00337508	0.00691888	Cluster_10	Cluster_0
CCL20	0.532611	0.00337508	0.00691888	Cluster_33	Cluster_0
CCL8	0.511453	0.00432853	0.00686208	Cluster_16	Cluster_0
IL11	0.537298	0.00329222	0.0068604	Cluster_16	Cluster_0
IL11	0.537298	0.00329222	0.0068604	Cluster_23	Cluster_0
MMP9	0.545353	0.0033316	0.00683301	Cluster_16	Cluster_0
XCL2	0.532658	0.00334853	0.00672189	Cluster_0	Cluster_0
CCL11	0.521433	0.00354475	0.00666582	Cluster_16	Cluster_0
CCL11	0.521433	0.00354475	0.00666582	Cluster_23	Cluster_0
EDN2	0.524472	0.00336486	0.00659855	Cluster_16	Cluster_0
EDN2	0.524472	0.00336486	0.00659855	Cluster_23	Cluster_0
CD58	0.541097	0.0036132	0.00641769	Cluster_28	Cluster_0
CD58	0.541097	0.0036132	0.00641769	Cluster_38	Cluster_0
TAC3	0.523886	0.0033736	0.00636612	Cluster_16	Cluster_0
TAC3	0.523886	0.0033736	0.00636612	Cluster_23	Cluster_0
NLGN2	0.516714	0.00336306	0.00608746	Cluster_16	Cluster_0
CXCL11	0.527982	0.00326983	0.00598277	Cluster_38	Cluster_0
ITGB7	0.543224	0.0032336	0.005806	Cluster_10	Cluster_0
CCL3	0.53786	0.00313335	0.00579851	Cluster_10	Cluster_0
CCL3	0.53786	0.00313335	0.00579851	Cluster_33	Cluster_0
CCL3	0.53786	0.00313335	0.00579851	Cluster_4	Cluster_0
BMP4	0.538507	0.00345547	0.00579346	Cluster_16	Cluster_0
CXCL6	0.529645	0.00333756	0.00565288	Cluster_16	Cluster_0
CXCL6	0.529645	0.00333756	0.00565288	Cluster_23	Cluster_0
ADAM17	0.539305	0.00314699	0.00552097	Cluster_21	Cluster_0
ADAM17	0.539305	0.00314699	0.00552097	Cluster_31	Cluster_0
ADAM17	0.539305	0.00314699	0.00552097	Cluster_26	Cluster_0
PNOC	0.523746	0.00327625	0.00545201	Cluster_26	Cluster_0
PNOC	0.523746	0.00327625	0.00545201	Cluster_21	Cluster_0
PNOC	0.523746	0.00327625	0.00545201	Cluster_31	Cluster_0
FGF19	0.528212	0.003431	0.00527557	Cluster_16	Cluster_0
FGF19	0.528212	0.003431	0.00527557	Cluster_37	Cluster_0
NEGR1	0.522954	0.00316664	0.00526291	Cluster_16	Cluster_0
GUCA2A	0.542277	0.00330002	0.00492189	Cluster_23	Cluster_0
CD40	0.540412	0.0030855	0.00489085	Cluster_26	Cluster_0
CD40	0.540412	0.0030855	0.00489085	Cluster_10	Cluster_0
CD40	0.540412	0.0030855	0.00489085	Cluster_21	Cluster_0
OMG	0.517856	0.00314049	0.00487295	Cluster_16	Cluster_0
F11R	0.52079	0.00347421	0.00484373	Cluster_23	Cluster_0
CXCL5	0.514818	0.0032347	0.00456129	Cluster_16	Cluster_0
CXCL5	0.514818	0.0032347	0.00456129	Cluster_23	Cluster_0
EDN3	0.512213	0.00335522	0.00454885	Cluster_16	Cluster_0
EDN3	0.512213	0.00335522	0.00454885	Cluster_23	Cluster_0
CXCL1	0.522977	0.00335996	0.0045405	Cluster_12	Cluster_0
CXCL1	0.522977	0.00335996	0.0045405	Cluster_16	Cluster_0
CXCL1	0.522977	0.00335996	0.0045405	Cluster_23	Cluster_0
TNFSF12	0.519569	0.00314293	0.00452627	Cluster_16	Cluster_0
CXCL12	0.528384	0.00335616	0.00429708	Cluster_16	Cluster_0
CXCL12	0.528384	0.00335616	0.00429708	Cluster_38	Cluster_0
TIMP1	0.525325	0.00307907	0.0042635	Cluster_10	Cluster_0
TIMP1	0.525325	0.00307907	0.0042635	Cluster_4	Cluster_0
TIMP1	0.525325	0.00307907	0.0042635	Cluster_16	Cluster_0
NRG1	0.527854	0.00340019	0.00424837	Cluster_16	Cluster_0
COL18A1	0.518346	0.00324673	0.00424763	Cluster_16	Cluster_0
INSL3	0.515913	0.0032086	0.00420011	Cluster_19	Cluster_0
ICAM1	0.51938	0.00319748	0.00415142	Cluster_16	Cluster_0
C3	0.523872	0.0031565	0.0041436	Cluster_16	Cluster_0
C3	0.523872	0.0031565	0.0041436	Cluster_23	Cluster_0
L1CAM	0.526992	0.00312525	0.00406499	Cluster_19	Cluster_0
CCL3L3	0.50983	0.00292838	0.00399673	Cluster_10	Cluster_0
CCL3L3	0.50983	0.00292838	0.00399673	Cluster_33	Cluster_0
CCL3L3	0.50983	0.00292838	0.00399673	Cluster_4	Cluster_0
TNFRSF11B	0.524218	0.00322942	0.00384665	Cluster_16	Cluster_0
TNFRSF11B	0.524218	0.00322942	0.00384665	Cluster_23	Cluster_0
HAS2	0.528943	0.00331838	0.00383765	Cluster_16	Cluster_0
FGF7	0.523531	0.00327484	0.00370955	Cluster_16	Cluster_0
FGF7	0.523531	0.00327484	0.00370955	Cluster_23	Cluster_0
DSC2	0.523111	0.0031641	0.00369161	Cluster_23	Cluster_0
GREM1	0.5093	0.00316499	0.00367671	Cluster_16	Cluster_0
WNT5A	0.51903	0.00327337	0.00365143	Cluster_16	Cluster_0
WNT5A	0.51903	0.00327337	0.00365143	Cluster_23	Cluster_0
CXCL2	0.520294	0.0030216	0.00359421	Cluster_16	Cluster_0
CXCL2	0.520294	0.0030216	0.00359421	Cluster_23	Cluster_0
IL1RN	0.511473	0.00308851	0.00345523	Cluster_27	Cluster_0
IL1RN	0.511473	0.00308851	0.00345523	Cluster_28	Cluster_0
IL1RN	0.511473	0.00308851	0.00345523	Cluster_38	Cluster_0
GUCA2B	0.526785	0.00329127	0.00340532	Cluster_16	Cluster_0
GUCA2B	0.526785	0.00329127	0.00340532	Cluster_23	Cluster_0
PROS1	0.521684	0.0032274	0.00337687	Cluster_37	Cluster_0
ITGB1	0.527519	0.00314017	0.00320468	Cluster_26	Cluster_0
SAA1	0.517772	0.00301498	0.00320133	Cluster_24	Cluster_0
HLA-C	0.517865	0.00324086	0.00319753	Cluster_26	Cluster_0
WNT2	0.512426	0.00318949	0.00314392	Cluster_16	Cluster_0
WNT2	0.512426	0.00318949	0.00314392	Cluster_23	Cluster_0
KITLG	0.517477	0.00322909	0.0031425	Cluster_16	Cluster_0
GMFB	0.514223	0.00314939	0.00302295	Cluster_21	Cluster_0
GMFB	0.514223	0.00314939	0.00302295	Cluster_26	Cluster_0
GMFB	0.514223	0.00314939	0.00302295	Cluster_31	Cluster_0
GMFB	0.514223	0.00314939	0.00302295	Cluster_4	Cluster_0
CSF1	0.526132	0.00310509	0.00276305	Cluster_16	Cluster_0
PCDH7	0.505184	0.00321928	0.00264064	Cluster_16	Cluster_0
CD99	0.515593	0.00306007	0.00247162	Cluster_38	Cluster_0
CD99	0.515593	0.00306007	0.00247162	Cluster_10	Cluster_0
CD99	0.515593	0.00306007	0.00247162	Cluster_33	Cluster_0
CD99	0.515593	0.00306007	0.00247162	Cluster_4	Cluster_0
DCHS1	0.509487	0.00322413	0.00242175	Cluster_16	Cluster_0
DCHS1	0.509487	0.00322413	0.00242175	Cluster_37	Cluster_0
SECTM1	0.511366	0.00290375	0.00240072	Cluster_23	Cluster_0
CD2	0.507817	0.00317877	0.00230937	Cluster_10	Cluster_0
CD2	0.507817	0.00317877	0.00230937	Cluster_33	Cluster_0
SERPINE2	0.512971	0.0031444	0.00230423	Cluster_16	Cluster_0
SERPINE2	0.512971	0.0031444	0.00230423	Cluster_23	Cluster_0
POMC	0.519053	0.00311539	0.0019967	Cluster_10	Cluster_0
POMC	0.519053	0.00311539	0.0019967	Cluster_33	Cluster_0
POMC	0.519053	0.00311539	0.0019967	Cluster_4	Cluster_0
CXCL8	0.512394	0.00303544	0.00188777	Cluster_12	Cluster_0
CXCL8	0.512394	0.00303544	0.00188777	Cluster_4	Cluster_0
CXCL8	0.512394	0.00303544	0.00188777	Cluster_23	Cluster_0
CXCL3	0.508292	0.00299573	0.00181886	Cluster_23	Cluster_0
CXCL3	0.508292	0.00299573	0.00181886	Cluster_37	Cluster_0
CD86	0.516947	0.00319897	0.00171093	Cluster_16	Cluster_0
CD86	0.516947	0.00319897	0.00171093	Cluster_27	Cluster_0
APOA1	0.515246	0.00303965	0.00162376	Cluster_23	Cluster_0
APOA1	0.515246	0.00303965	0.00162376	Cluster_26	Cluster_0
APOA1	0.515246	0.00303965	0.00162376	Cluster_21	Cluster_0
SPP1	0.51487	0.00316234	0.00154127	Cluster_16	Cluster_0
SPP1	0.51487	0.00316234	0.00154127	Cluster_38	Cluster_0
PTPRF	0.509175	0.00291102	0.00153291	Cluster_23	Cluster_0
VCAM1	0.508033	0.00298421	0.00149953	Cluster_16	Cluster_0
VCAM1	0.508033	0.00298421	0.00149953	Cluster_23	Cluster_0
ANXA1	0.512464	0.00285887	0.00149383	Cluster_10	Cluster_0
ANXA1	0.512464	0.00285887	0.00149383	Cluster_12	Cluster_0
ANXA1	0.512464	0.00285887	0.00149383	Cluster_33	Cluster_0
ANXA1	0.512464	0.00285887	0.00149383	Cluster_4	Cluster_0
ANXA1	0.512464	0.00285887	0.00149383	Cluster_25	Cluster_0
ITGA4	0.506139	0.00310944	0.00149372	Cluster_10	Cluster_0
CCL15	0.515642	0.00266092	0.00148333	Cluster_23	Cluster_0
FAT4	0.505752	0.00312051	0.00141767	Cluster_16	Cluster_0
FAT4	0.505752	0.00312051	0.00141767	Cluster_37	Cluster_0
FN1	0.511715	0.00312499	0.0012652	Cluster_16	Cluster_0
FN1	0.511715	0.00312499	0.0012652	Cluster_23	Cluster_0
HMGB2	0.576614	0.00327418	0.00109981	Cluster_10	Cluster_0
HSPG2	0.514337	0.00280672	0.00105583	Cluster_26	Cluster_0
TNFSF9	0.496544	0.00297822	0.00102136	Cluster_9	Cluster_0
CCL2	0.517509	0.00290361	0.000936407	Cluster_16	Cluster_0
CCL2	0.517509	0.00290361	0.000936407	Cluster_23	Cluster_0
CNTN1	0.515333	0.00285637	0.00082166	Cluster_16	Cluster_0
VEGFB	0.510471	0.00291943	0.000735891	Cluster_16	Cluster_0
VEGFB	0.510471	0.00291943	0.000735891	Cluster_26	Cluster_0
CMTM6	0.503876	0.00309537	0.000661261	Cluster_21	Cluster_0
CMTM6	0.503876	0.00309537	0.000661261	Cluster_26	Cluster_0
CMTM6	0.503876	0.00309537	0.000661261	Cluster_31	Cluster_0
CMTM6	0.503876	0.00309537	0.000661261	Cluster_37	Cluster_0
FGF2	0.519027	0.00315347	0.000660123	Cluster_16	Cluster_0
FGF13	0.515482	0.00302202	0.000627183	Cluster_16	Cluster_0
APOB	0.495862	0.0029249	0.000624201	Cluster_16	Cluster_0
APOB	0.495862	0.0029249	0.000624201	Cluster_23	Cluster_0
LGALS3	0.510433	0.00298932	0.000613606	Cluster_33	Cluster_0
TIGIT	0.494201	0.00315432	0.000476742	Cluster_10	Cluster_0
HEBP1	0.503439	0.00280418	0.000386408	Cluster_10	Cluster_0
HEBP1	0.503439	0.00280418	0.000386408	Cluster_33	Cluster_0
RARRES2	0.506696	0.00293178	0.000368746	Cluster_16	Cluster_0
RARRES2	0.506696	0.00293178	0.000368746	Cluster_23	Cluster_0
CD70	0.505163	0.00294938	0.000331319	Cluster_22	Cluster_0
CD70	0.505163	0.00294938	0.000331319	Cluster_38	Cluster_0
PTN	0.509029	0.00311922	0.000153214	Cluster_16	Cluster_0
PTN	0.509029	0.00311922	0.000153214	Cluster_27	Cluster_0
WNT4	0.504887	0.00285344	0.00011187	Cluster_16	Cluster_0
NRXN3	0.494962	0.00265811	4.86783e-05	Cluster_19	Cluster_0
CXCL10	0.504488	0.00284464	3.03116e-06	Cluster_23	Cluster_0
CXCL10	0.504488	0.00284464	3.03116e-06	Cluster_26	Cluster_0
CXCL10	0.504488	0.00284464	3.03116e-06	Cluster_27	Cluster_0
CXCL10	0.504488	0.00284464	3.03116e-06	Cluster_38	Cluster_0
IGF1	0.473726	0.101866	0.0232169	Cluster_10	Cluster_10
IGF1	0.473726	0.101866	0.0232169	Cluster_16	Cluster_10
IGF1	0.473726	0.101866	0.0232169	Cluster_38	Cluster_10
IGF1	0.473726	0.101866	0.0232169	Cluster_4	Cluster_10
CADM1	0.452428	0.0960866	0.011208	Cluster_10	Cluster_10
CADM1	0.452428	0.0960866	0.011208	Cluster_4	Cluster_10
CADM1	0.452428	0.0960866	0.011208	Cluster_12	Cluster_10
IL1B	0.464788	0.0981153	0.00875069	Cluster_27	Cluster_10
CCL2	0.468835	0.0972902	0.00854431	Cluster_16	Cluster_10
CCL2	0.468835	0.0972902	0.00854431	Cluster_23	Cluster_10
TNF	0.466415	0.0973085	0.00729834	Cluster_38	Cluster_10
TGFB1	0.469851	0.0956995	0.0055226	Cluster_16	Cluster_10
LAMA2	0.471232	0.0944105	0.00465172	Cluster_16	Cluster_10
IFNG	0.465404	0.0965869	0.00442814	Cluster_10	Cluster_10
IFNG	0.465404	0.0965869	0.00442814	Cluster_26	Cluster_10
IFNG	0.465404	0.0965869	0.00442814	Cluster_33	Cluster_10
IFNG	0.465404	0.0965869	0.00442814	Cluster_4	Cluster_10
IL1RN	0.571388	0.0464429	0.0686454	Cluster_27	Cluster_12
IL1RN	0.571388	0.0464429	0.0686454	Cluster_38	Cluster_12
IL1RN	0.571388	0.0464429	0.0686454	Cluster_28	Cluster_12
IL1A	0.576736	0.0308206	0.0603765	Cluster_28	Cluster_12
IL1A	0.576736	0.0308206	0.0603765	Cluster_27	Cluster_12
IL1A	0.576736	0.0308206	0.0603765	Cluster_38	Cluster_12
IL18	0.599036	0.031116	0.0572172	Cluster_23	Cluster_12
IL18	0.599036	0.031116	0.0572172	Cluster_38	Cluster_12
IL23A	0.593045	0.0290329	0.0555147	Cluster_38	Cluster_12
IL1B	0.568137	0.0287428	0.0524502	Cluster_27	Cluster_12
FN1	0.536692	0.035008	0.0494488	Cluster_16	Cluster_12
FN1	0.536692	0.035008	0.0494488	Cluster_23	Cluster_12
TNF	0.561612	0.0275706	0.0493165	Cluster_38	Cluster_12
HAS2	0.565734	0.0268995	0.0472227	Cluster_16	Cluster_12
CCL2	0.572461	0.0269287	0.0454736	Cluster_16	Cluster_12
CCL2	0.572461	0.0269287	0.0454736	Cluster_23	Cluster_12
IFNG	0.575389	0.0268947	0.0451186	Cluster_10	Cluster_12
IFNG	0.575389	0.0268947	0.0451186	Cluster_26	Cluster_12
IFNG	0.575389	0.0268947	0.0451186	Cluster_33	Cluster_12
IFNG	0.575389	0.0268947	0.0451186	Cluster_4	Cluster_12
OSM	0.560959	0.0353587	0.0442581	Cluster_38	Cluster_12
IL24	0.581821	0.0256446	0.0410826	Cluster_16	Cluster_12
IL24	0.581821	0.0256446	0.0410826	Cluster_23	Cluster_12
CXCL12	0.567853	0.0254722	0.0403329	Cluster_38	Cluster_12
CXCL12	0.567853	0.0254722	0.0403329	Cluster_16	Cluster_12
CCL3L3	0.567764	0.033022	0.040228	Cluster_10	Cluster_12
CCL3L3	0.567764	0.033022	0.040228	Cluster_33	Cluster_12
CCL3L3	0.567764	0.033022	0.040228	Cluster_4	Cluster_12
IL22	0.583038	0.0255505	0.0391506	Cluster_9	Cluster_12
MMP9	0.560935	0.0315405	0.0373538	Cluster_16	Cluster_12
NTN1	0.533722	0.0292785	0.0368486	Cluster_16	Cluster_12
CCL3	0.580364	0.0250824	0.0362758	Cluster_10	Cluster_12
CCL3	0.580364	0.0250824	0.0362758	Cluster_33	Cluster_12
CCL3	0.580364	0.0250824	0.0362758	Cluster_4	Cluster_12
CXCL9	0.564383	0.0255047	0.0349176	Cluster_16	Cluster_12
CXCL9	0.564383	0.0255047	0.0349176	Cluster_27	Cluster_12
CXCL9	0.564383	0.0255047	0.0349176	Cluster_37	Cluster_12
TNFSF12	0.555071	0.0257534	0.0339451	Cluster_16	Cluster_12
ADAM17	0.564593	0.0245468	0.0338397	Cluster_21	Cluster_12
ADAM17	0.564593	0.0245468	0.0338397	Cluster_26	Cluster_12
ADAM17	0.564593	0.0245468	0.0338396	Cluster_31	Cluster_12
APOE	0.557288	0.0252716	0.0335475	Cluster_16	Cluster_12
APOE	0.557288	0.0252716	0.0335475	Cluster_23	Cluster_12
THBS2	0.55403	0.0237745	0.0323614	Cluster_16	Cluster_12
THBS2	0.55403	0.0237745	0.0323614	Cluster_23	Cluster_12
CD40	0.564903	0.0236394	0.0322032	Cluster_10	Cluster_12
CD40	0.564903	0.0236394	0.0322032	Cluster_21	Cluster_12
CD40	0.564903	0.0236394	0.0322032	Cluster_26	Cluster_12
IGF1	0.542961	0.0223415	0.0321127	Cluster_10	Cluster_12
IGF1	0.542961	0.0223415	0.0321127	Cluster_38	Cluster_12
IGF1	0.542961	0.0223415	0.0321127	Cluster_4	Cluster_12
IGF1	0.542961	0.0223415	0.0321127	Cluster_16	Cluster_12
VEGFA	0.565484	0.0246534	0.0318573	Cluster_26	Cluster_12
FGF2	0.556766	0.0234962	0.031577	Cluster_16	Cluster_12
IL15	0.561494	0.0230487	0.0313185	Cluster_38	Cluster_12
IL15	0.561494	0.0230487	0.0313185	Cluster_22	Cluster_12
CXCL11	0.571815	0.0241295	0.031188	Cluster_38	Cluster_12
CCL8	0.574562	0.0226249	0.0309242	Cluster_16	Cluster_12
PTHLH	0.54693	0.024237	0.0307373	Cluster_16	Cluster_12
XCL1	0.56437	0.024178	0.0306805	Cluster_10	Cluster_12
XCL1	0.56437	0.024178	0.0306805	Cluster_33	Cluster_12
XCL1	0.56437	0.024178	0.0306805	Cluster_4	Cluster_12
ICAM1	0.566497	0.0237276	0.0302119	Cluster_16	Cluster_12
SAA1	0.567134	0.023602	0.0299999	Cluster_24	Cluster_12
CXCL14	0.557872	0.0230801	0.0299705	Cluster_16	Cluster_12
POMC	0.55243	0.0230808	0.0299425	Cluster_10	Cluster_12
POMC	0.55243	0.0230808	0.0299425	Cluster_33	Cluster_12
POMC	0.55243	0.0230808	0.0299425	Cluster_4	Cluster_12
XCL2	0.562688	0.0239718	0.0293966	Cluster_0	Cluster_12
EBI3	0.571483	0.0218903	0.0293929	Cluster_22	Cluster_12
EBI3	0.571483	0.0218903	0.0293929	Cluster_7	Cluster_12
EBI3	0.571483	0.0218903	0.0293929	Cluster_27	Cluster_12
EBI3	0.571483	0.0218903	0.0293929	Cluster_38	Cluster_12
TNC	0.560031	0.0304227	0.0293175	Cluster_16	Cluster_12
TNC	0.560031	0.0304227	0.0293175	Cluster_23	Cluster_12
IL11	0.568158	0.0227656	0.0289503	Cluster_16	Cluster_12
IL11	0.568158	0.0227656	0.0289503	Cluster_23	Cluster_12
CXCL2	0.580195	0.0235786	0.0289118	Cluster_16	Cluster_12
CXCL2	0.580195	0.0235786	0.0289118	Cluster_23	Cluster_12
PECAM1	0.576046	0.0234071	0.0288729	Cluster_10	Cluster_12
PECAM1	0.576046	0.0234071	0.0288729	Cluster_12	Cluster_12
PECAM1	0.576046	0.0234071	0.0288729	Cluster_4	Cluster_12
CCL13	0.560169	0.0237041	0.0285475	Cluster_16	Cluster_12
CADM3	0.546226	0.0231945	0.0277992	Cluster_16	Cluster_12
OSGIN1	0.582133	0.0219646	0.0271244	Cluster_16	Cluster_12
OSGIN1	0.582133	0.0219646	0.0271244	Cluster_23	Cluster_12
NAMPT	0.543887	0.0232316	0.0270961	Cluster_21	Cluster_12
NAMPT	0.543887	0.0232316	0.0270961	Cluster_26	Cluster_12
NAMPT	0.543887	0.0232316	0.0270961	Cluster_4	Cluster_12
NAMPT	0.543887	0.0232316	0.0270961	Cluster_31	Cluster_12
IL6	0.580415	0.0254851	0.0269571	Cluster_16	Cluster_12
IL6	0.580415	0.0254851	0.0269571	Cluster_38	Cluster_12
CCL28	0.561306	0.0229274	0.0266355	Cluster_23	Cluster_12
CLCF1	0.573041	0.0217091	0.0265962	Cluster_16	Cluster_12
CLCF1	0.573041	0.0217091	0.0265962	Cluster_38	Cluster_12
CXCL5	0.555967	0.0232656	0.0265793	Cluster_16	Cluster_12
CXCL5	0.555967	0.0232656	0.0265793	Cluster_23	Cluster_12
EDN3	0.563873	0.0228354	0.0265665	Cluster_16	Cluster_12
EDN3	0.563873	0.0228354	0.0265665	Cluster_23	Cluster_12
CCL20	0.562414	0.0227895	0.0265319	Cluster_10	Cluster_12
CCL20	0.562414	0.0227895	0.0265319	Cluster_33	Cluster_12
CCL20	0.562414	0.0227895	0.0265319	Cluster_38	Cluster_12
CADM1	0.520358	0.022587	0.0265241	Cluster_10	Cluster_12
CADM1	0.520358	0.022587	0.0265241	Cluster_12	Cluster_12
CADM1	0.520358	0.022587	0.0265241	Cluster_4	Cluster_12
SPP1	0.542775	0.0222241	0.02631	Cluster_16	Cluster_12
SPP1	0.542775	0.0222241	0.02631	Cluster_38	Cluster_12
PNOC	0.559553	0.0229548	0.0259846	Cluster_21	Cluster_12
PNOC	0.559553	0.0229548	0.0259846	Cluster_26	Cluster_12
PNOC	0.559553	0.0229548	0.0259846	Cluster_31	Cluster_12
PTPRM	0.570152	0.0219272	0.0259105	Cluster_16	Cluster_12
NCAM1	0.574076	0.0219845	0.0258069	Cluster_16	Cluster_12
C3	0.560028	0.0228432	0.0257728	Cluster_16	Cluster_12
C3	0.560028	0.0228432	0.0257728	Cluster_23	Cluster_12
ITGB7	0.569218	0.0222044	0.0257025	Cluster_10	Cluster_12
TAC3	0.556838	0.0235657	0.0256935	Cluster_16	Cluster_12
TAC3	0.556838	0.0235657	0.0256935	Cluster_23	Cluster_12
GAS6	0.563508	0.0230501	0.0255513	Cluster_25	Cluster_12
GAS6	0.563508	0.0230501	0.0255513	Cluster_10	Cluster_12
GAS6	0.563508	0.0230501	0.0255513	Cluster_12	Cluster_12
GAS6	0.563508	0.0230501	0.0255513	Cluster_26	Cluster_12
GAS6	0.563508	0.0230501	0.0255513	Cluster_4	Cluster_12
FLT3LG	0.560194	0.0224572	0.02554	Cluster_16	Cluster_12
EDN2	0.557196	0.0230774	0.0255299	Cluster_16	Cluster_12
EDN2	0.557196	0.0230774	0.0255299	Cluster_23	Cluster_12
VEGFC	0.561229	0.0225124	0.0253042	Cluster_16	Cluster_12
VEGFC	0.561229	0.0225124	0.0253042	Cluster_37	Cluster_12
PDCD1LG2	0.562422	0.0224668	0.0250359	Cluster_22	Cluster_12
CCL11	0.557559	0.0216464	0.0249337	Cluster_16	Cluster_12
CCL11	0.557559	0.0216464	0.0249337	Cluster_23	Cluster_12
CEACAM1	0.556758	0.0218749	0.0241684	Cluster_23	Cluster_12
CXCL1	0.561837	0.0225706	0.0238254	Cluster_16	Cluster_12
CXCL1	0.561837	0.0225706	0.0238254	Cluster_23	Cluster_12
CXCL1	0.561837	0.0225706	0.0238254	Cluster_12	Cluster_12
SEMA5A	0.56113	0.0220812	0.0238198	Cluster_16	Cluster_12
SERPING1	0.55559	0.0220338	0.0238129	Cluster_16	Cluster_12
SERPING1	0.55559	0.0220338	0.0238129	Cluster_23	Cluster_12
CADM2	0.537933	0.0226254	0.0237803	Cluster_19	Cluster_12
CD274	0.563123	0.0219704	0.0237352	Cluster_22	Cluster_12
CD274	0.563123	0.0219704	0.0237352	Cluster_28	Cluster_12
CD274	0.563123	0.0219704	0.0237352	Cluster_27	Cluster_12
CD274	0.563123	0.0219704	0.0237352	Cluster_38	Cluster_12
PTGS2	0.561187	0.0220203	0.0237132	Cluster_16	Cluster_12
IL34	0.555486	0.0224049	0.0236767	Cluster_16	Cluster_12
GMFB	0.558648	0.0222748	0.0234412	Cluster_31	Cluster_12
GMFB	0.558648	0.0222748	0.0234412	Cluster_21	Cluster_12
GMFB	0.558648	0.0222748	0.0234412	Cluster_26	Cluster_12
GMFB	0.558648	0.0222748	0.0234412	Cluster_4	Cluster_12
CXCL13	0.558558	0.0225543	0.0233817	Cluster_16	Cluster_12
CXCL13	0.558558	0.0225543	0.0233817	Cluster_23	Cluster_12
CXCL13	0.558558	0.0225543	0.0233817	Cluster_0	Cluster_12
COL5A3	0.562713	0.0211415	0.0232679	Cluster_16	Cluster_12
CCL19	0.557223	0.0224946	0.0232525	Cluster_22	Cluster_12
CCL19	0.557223	0.0224946	0.0232525	Cluster_27	Cluster_12
CCL19	0.557223	0.0224946	0.0232525	Cluster_37	Cluster_12
PTPRC	0.562369	0.0218904	0.0232101	Cluster_21	Cluster_12
PTPRC	0.562369	0.0218904	0.0232101	Cluster_26	Cluster_12
PTPRC	0.562369	0.0218904	0.0232101	Cluster_31	Cluster_12
SELL	0.559704	0.0219004	0.0230701	Cluster_0	Cluster_12
SELL	0.559704	0.0219004	0.0230701	Cluster_39	Cluster_12
SELL	0.559704	0.0219004	0.0230701	Cluster_3	Cluster_12
SELL	0.559704	0.0219004	0.0230701	Cluster_8	Cluster_12
SELL	0.559704	0.0219004	0.0230701	Cluster_9	Cluster_12
NECTIN3	0.556838	0.0221979	0.0229658	Cluster_9	Cluster_12
EFNA1	0.558566	0.022036	0.0227953	Cluster_23	Cluster_12
PLAU	0.54056	0.0216447	0.0227372	Cluster_16	Cluster_12
PLAU	0.54056	0.0216447	0.0227372	Cluster_23	Cluster_12
PLAU	0.54056	0.0216447	0.0227372	Cluster_37	Cluster_12
AGT	0.549633	0.0219818	0.0227285	Cluster_16	Cluster_12
INHBA	0.555092	0.0207555	0.0227086	Cluster_16	Cluster_12
INHBA	0.555092	0.0207555	0.0227086	Cluster_23	Cluster_12
INHBA	0.555092	0.0207555	0.0227086	Cluster_27	Cluster_12
INHBA	0.555092	0.0207555	0.0227086	Cluster_38	Cluster_12
INHBA	0.555092	0.0207555	0.0227086	Cluster_22	Cluster_12
INHBA	0.555092	0.0207555	0.0227086	Cluster_28	Cluster_12
FGF19	0.56057	0.0216298	0.0224547	Cluster_16	Cluster_12
FGF19	0.56057	0.0216298	0.0224547	Cluster_37	Cluster_12
LAMB2	0.555302	0.0219782	0.022435	Cluster_16	Cluster_12
PGF	0.557702	0.0221622	0.0223639	Cluster_16	Cluster_12
PGF	0.557702	0.0221622	0.0223639	Cluster_23	Cluster_12
CXCL3	0.551911	0.0224995	0.0223464	Cluster_37	Cluster_12
CXCL3	0.551911	0.0224995	0.0223464	Cluster_23	Cluster_12
INSL3	0.554852	0.0219868	0.0221378	Cluster_19	Cluster_12
COMP	0.559373	0.0218346	0.0220702	Cluster_16	Cluster_12
COMP	0.559373	0.0218346	0.0220702	Cluster_23	Cluster_12
HSPG2	0.55856	0.0209783	0.0217618	Cluster_26	Cluster_12
CDH6	0.557591	0.020973	0.0217567	Cluster_16	Cluster_12
IGF2	0.541054	0.0212185	0.021495	Cluster_37	Cluster_12
IGF2	0.541054	0.0212185	0.021495	Cluster_16	Cluster_12
ANXA1	0.564206	0.0235406	0.021447	Cluster_25	Cluster_12
ANXA1	0.564206	0.0235406	0.021447	Cluster_10	Cluster_12
ANXA1	0.564206	0.0235406	0.021447	Cluster_12	Cluster_12
ANXA1	0.564206	0.0235406	0.021447	Cluster_33	Cluster_12
ANXA1	0.564206	0.0235406	0.021447	Cluster_4	Cluster_12
SFRP2	0.560049	0.0206091	0.0214267	Cluster_16	Cluster_12
SFRP2	0.560049	0.0206091	0.0214267	Cluster_23	Cluster_12
KITLG	0.551741	0.0215477	0.0214008	Cluster_16	Cluster_12
CDH11	0.55111	0.0208306	0.021349	Cluster_16	Cluster_12
CDH11	0.55111	0.0208306	0.021349	Cluster_23	Cluster_12
CXCL6	0.552875	0.0221393	0.0213169	Cluster_16	Cluster_12
CXCL6	0.552875	0.0221393	0.0213169	Cluster_23	Cluster_12
CD200	0.53702	0.0219582	0.0212069	Cluster_0	Cluster_12
CD200	0.53702	0.0219582	0.0212069	Cluster_22	Cluster_12
CD200	0.53702	0.0219582	0.0212069	Cluster_28	Cluster_12
CD200	0.53702	0.0219582	0.0212069	Cluster_3	Cluster_12
CD200	0.53702	0.0219582	0.0212069	Cluster_38	Cluster_12
PROS1	0.559836	0.0213178	0.0212044	Cluster_37	Cluster_12
FGF7	0.557811	0.0213775	0.0211372	Cluster_16	Cluster_12
FGF7	0.557811	0.0213775	0.0211372	Cluster_23	Cluster_12
JAM3	0.560473	0.0217783	0.0210492	Cluster_16	Cluster_12
COL18A1	0.558792	0.0215302	0.0209355	Cluster_16	Cluster_12
CRLF2	0.546585	0.0205264	0.0208061	Cluster_22	Cluster_12
CRLF2	0.546585	0.0205264	0.0208061	Cluster_28	Cluster_12
CRLF2	0.546585	0.0205264	0.0208061	Cluster_27	Cluster_12
CRLF2	0.546585	0.0205264	0.0208061	Cluster_38	Cluster_12
HLA-C	0.547124	0.0215929	0.0207861	Cluster_26	Cluster_12
L1CAM	0.558821	0.0211	0.02076	Cluster_19	Cluster_12
HGF	0.549187	0.0217312	0.0205938	Cluster_16	Cluster_12
OMG	0.557325	0.0203543	0.0205449	Cluster_16	Cluster_12
FBN1	0.543479	0.0283636	0.0204912	Cluster_16	Cluster_12
FBN1	0.543479	0.0283636	0.0204912	Cluster_23	Cluster_12
NTF3	0.556886	0.0215494	0.0204126	Cluster_16	Cluster_12
PTPRF	0.555608	0.0215631	0.0202878	Cluster_23	Cluster_12
RSPO3	0.550521	0.020744	0.0201628	Cluster_16	Cluster_12
RSPO3	0.550521	0.020744	0.0201628	Cluster_23	Cluster_12
RSPO3	0.550521	0.020744	0.0201628	Cluster_37	Cluster_12
BMP1	0.550224	0.0210635	0.0199192	Cluster_16	Cluster_12
VCAM1	0.549563	0.0216267	0.0197507	Cluster_16	Cluster_12
VCAM1	0.549563	0.0216267	0.0197507	Cluster_23	Cluster_12
WNT5A	0.558916	0.0216394	0.0197056	Cluster_16	Cluster_12
WNT5A	0.558916	0.0216394	0.0197056	Cluster_23	Cluster_12
CD58	0.539415	0.0223368	0.0196912	Cluster_28	Cluster_12
CD58	0.539415	0.0223368	0.0196912	Cluster_38	Cluster_12
CXCL10	0.557365	0.0214115	0.0196251	Cluster_26	Cluster_12
CXCL10	0.557365	0.0214115	0.0196251	Cluster_27	Cluster_12
CXCL10	0.557365	0.0214115	0.0196251	Cluster_38	Cluster_12
CXCL10	0.557365	0.0214115	0.0196251	Cluster_23	Cluster_12
GUCA2A	0.541676	0.0214613	0.019575	Cluster_23	Cluster_12
CCL4	0.549396	0.0213156	0.0195222	Cluster_10	Cluster_12
CCL4	0.549396	0.0213156	0.0195222	Cluster_12	Cluster_12
CCL4	0.549396	0.0213156	0.0195222	Cluster_33	Cluster_12
CCL4	0.549396	0.0213156	0.0195222	Cluster_4	Cluster_12
TSLP	0.544216	0.0202581	0.0192769	Cluster_16	Cluster_12
GUCA2B	0.542612	0.0211991	0.0191408	Cluster_16	Cluster_12
GUCA2B	0.542612	0.0211991	0.0191408	Cluster_23	Cluster_12
DCHS1	0.549662	0.0214688	0.0190028	Cluster_16	Cluster_12
DCHS1	0.549662	0.0214688	0.0190028	Cluster_37	Cluster_12
TGFB1	0.563658	0.0218985	0.0188338	Cluster_16	Cluster_12
PLAT	0.559341	0.0210971	0.018771	Cluster_16	Cluster_12
LGALS3	0.539627	0.0216094	0.0187434	Cluster_33	Cluster_12
ANGPT1	0.567868	0.0215934	0.0183655	Cluster_16	Cluster_12
TNFRSF11B	0.54767	0.0215918	0.0182797	Cluster_16	Cluster_12
TNFRSF11B	0.54767	0.0215918	0.0182797	Cluster_23	Cluster_12
TGFB3	0.558845	0.0210951	0.0182408	Cluster_16	Cluster_12
CD2	0.54801	0.0209166	0.0177406	Cluster_10	Cluster_12
CD2	0.54801	0.0209166	0.0177406	Cluster_33	Cluster_12
VEGFB	0.539475	0.0208566	0.0175171	Cluster_26	Cluster_12
VEGFB	0.539475	0.0208566	0.0175171	Cluster_16	Cluster_12
CCL17	0.547709	0.0205475	0.0173522	Cluster_22	Cluster_12
CCL17	0.547709	0.0205475	0.0173522	Cluster_27	Cluster_12
CCL17	0.547709	0.0205475	0.0173522	Cluster_37	Cluster_12
CCL17	0.547709	0.0205475	0.0173522	Cluster_38	Cluster_12
CCL17	0.547709	0.0205475	0.0173522	Cluster_16	Cluster_12
CCL17	0.547709	0.0205475	0.0173522	Cluster_23	Cluster_12
CCL5	0.559117	0.0212957	0.0171996	Cluster_10	Cluster_12
CCL5	0.559117	0.0212957	0.0171996	Cluster_12	Cluster_12
CCL5	0.559117	0.0212957	0.0171996	Cluster_33	Cluster_12
CCL5	0.559117	0.0212957	0.0171996	Cluster_4	Cluster_12
CCL5	0.559117	0.0212957	0.0171996	Cluster_25	Cluster_12
WNT2	0.549013	0.0208101	0.0170686	Cluster_16	Cluster_12
WNT2	0.549013	0.0208101	0.0170686	Cluster_23	Cluster_12
ITGB1	0.548803	0.0208462	0.0168911	Cluster_26	Cluster_12
CSF3	0.563115	0.0215732	0.016879	Cluster_37	Cluster_12
CSF3	0.563115	0.0215732	0.016879	Cluster_16	Cluster_12
CSF3	0.563115	0.0215732	0.016879	Cluster_23	Cluster_12
DSC2	0.540664	0.021594	0.0168175	Cluster_23	Cluster_12
TNFSF9	0.535519	0.020941	0.0167606	Cluster_9	Cluster_12
CCL22	0.540994	0.0210977	0.0166939	Cluster_22	Cluster_12
CCL22	0.540994	0.0210977	0.0166939	Cluster_28	Cluster_12
CCL22	0.540994	0.0210977	0.0166939	Cluster_16	Cluster_12
CCL22	0.540994	0.0210977	0.0166939	Cluster_27	Cluster_12
CCL22	0.540994	0.0210977	0.0166939	Cluster_37	Cluster_12
CCL22	0.540994	0.0210977	0.0166939	Cluster_38	Cluster_12
CD320	0.535489	0.0211949	0.0166342	Cluster_37	Cluster_12
SERPINE2	0.539317	0.0208453	0.0165248	Cluster_16	Cluster_12
SERPINE2	0.539317	0.0208453	0.0165248	Cluster_23	Cluster_12
ITGA4	0.545923	0.0210415	0.0162131	Cluster_10	Cluster_12
CD86	0.547131	0.0210304	0.0161674	Cluster_27	Cluster_12
CD86	0.547131	0.0210304	0.0161674	Cluster_16	Cluster_12
BMP5	0.553322	0.0203628	0.0159995	Cluster_16	Cluster_12
CDH2	0.547551	0.0206955	0.0159111	Cluster_19	Cluster_12
FAT4	0.538583	0.0208406	0.0159073	Cluster_37	Cluster_12
FAT4	0.538583	0.0208406	0.0159073	Cluster_16	Cluster_12
CD99	0.537508	0.0212878	0.0156673	Cluster_10	Cluster_12
CD99	0.537508	0.0212878	0.0156673	Cluster_33	Cluster_12
CD99	0.537508	0.0212878	0.0156673	Cluster_38	Cluster_12
CD99	0.537508	0.0212878	0.0156673	Cluster_4	Cluster_12
FGF13	0.539876	0.0203001	0.0156587	Cluster_16	Cluster_12
HEBP1	0.535672	0.0211068	0.0156115	Cluster_10	Cluster_12
HEBP1	0.535672	0.0211068	0.0156115	Cluster_33	Cluster_12
APOB	0.539229	0.0210671	0.0155754	Cluster_16	Cluster_12
APOB	0.539229	0.0210671	0.0155754	Cluster_23	Cluster_12
CMTM6	0.536612	0.0205401	0.015406	Cluster_21	Cluster_12
CMTM6	0.536612	0.0205401	0.015406	Cluster_26	Cluster_12
CMTM6	0.536612	0.0205401	0.015406	Cluster_31	Cluster_12
CMTM6	0.536612	0.0205401	0.015406	Cluster_37	Cluster_12
ANGPTL1	0.542718	0.0202874	0.0152807	Cluster_16	Cluster_12
ANGPTL1	0.542718	0.0202874	0.0152807	Cluster_23	Cluster_12
APOA1	0.542689	0.0207556	0.0151341	Cluster_23	Cluster_12
APOA1	0.542689	0.0207556	0.0151341	Cluster_21	Cluster_12
APOA1	0.542689	0.0207556	0.0151341	Cluster_26	Cluster_12
NRG1	0.547631	0.0212906	0.0150747	Cluster_16	Cluster_12
GSTP1	0.53889	0.0205957	0.0150058	Cluster_21	Cluster_12
GSTP1	0.53889	0.0205957	0.0150058	Cluster_26	Cluster_12
F11R	0.538655	0.0205243	0.014935	Cluster_23	Cluster_12
THBS1	0.542698	0.0220199	0.0149206	Cluster_16	Cluster_12
THBS1	0.542698	0.0220199	0.0149206	Cluster_37	Cluster_12
CDH1	0.544154	0.0204689	0.0147323	Cluster_16	Cluster_12
CDH1	0.544154	0.0204689	0.0147323	Cluster_23	Cluster_12
RARRES2	0.545186	0.0202277	0.0146174	Cluster_16	Cluster_12
RARRES2	0.545186	0.0202277	0.0146174	Cluster_23	Cluster_12
TIMP1	0.548361	0.0201827	0.0145177	Cluster_16	Cluster_12
TIMP1	0.548361	0.0201827	0.0145177	Cluster_10	Cluster_12
TIMP1	0.548361	0.0201827	0.0145177	Cluster_4	Cluster_12
SEMA7A	0.5366	0.0206655	0.0143352	Cluster_22	Cluster_12
PTN	0.544561	0.021147	0.0141225	Cluster_16	Cluster_12
PTN	0.544561	0.021147	0.0141225	Cluster_27	Cluster_12
CALM3	0.544394	0.020681	0.014046	Cluster_26	Cluster_12
CLEC11A	0.530957	0.0208815	0.0138797	Cluster_16	Cluster_12
CLEC11A	0.530957	0.0208815	0.0138797	Cluster_23	Cluster_12
ICAM3	0.53806	0.0193241	0.0138717	Cluster_26	Cluster_12
PCDH7	0.534802	0.0209243	0.0137394	Cluster_16	Cluster_12
NLGN2	0.542282	0.0194525	0.0129856	Cluster_16	Cluster_12
CD70	0.537379	0.0202965	0.0122874	Cluster_22	Cluster_12
CD70	0.537379	0.0202965	0.0122874	Cluster_38	Cluster_12
LIPH	0.531907	0.0196976	0.0120361	Cluster_16	Cluster_12
LIPH	0.531907	0.0196976	0.0120361	Cluster_23	Cluster_12
ROBO1	0.535392	0.0201584	0.0119753	Cluster_16	Cluster_12
ROBO1	0.535392	0.0201584	0.0119753	Cluster_23	Cluster_12
ROBO1	0.535392	0.0201584	0.0119753	Cluster_37	Cluster_12
ADAM12	0.537922	0.019417	0.0119495	Cluster_16	Cluster_12
ADAM12	0.537922	0.019417	0.0119495	Cluster_23	Cluster_12
GPNMB	0.540557	0.0183637	0.0115848	Cluster_16	Cluster_12
BMP4	0.544482	0.0198634	0.0115382	Cluster_16	Cluster_12
HMGB2	0.538509	0.0209331	0.0114584	Cluster_10	Cluster_12
ADM	0.539913	0.0199441	0.011397	Cluster_16	Cluster_12
NECTIN2	0.534629	0.0199028	0.0113716	Cluster_22	Cluster_12
NECTIN2	0.534629	0.0199028	0.0113716	Cluster_28	Cluster_12
NECTIN2	0.534629	0.0199028	0.0113716	Cluster_38	Cluster_12
LAMB1	0.534612	0.0194991	0.0110729	Cluster_16	Cluster_12
NRXN1	0.535807	0.0194912	0.010998	Cluster_19	Cluster_12
ALOX5AP	0.529962	0.0187232	0.010865	Cluster_10	Cluster_12
ALOX5AP	0.529962	0.0187232	0.010865	Cluster_26	Cluster_12
ALOX5AP	0.529962	0.0187232	0.010865	Cluster_33	Cluster_12
ALOX5AP	0.529962	0.0187232	0.010865	Cluster_38	Cluster_12
WNT4	0.535489	0.0193631	0.0108232	Cluster_16	Cluster_12
COL1A1	0.534826	0.019135	0.0105976	Cluster_16	Cluster_12
COL1A1	0.534826	0.019135	0.0105976	Cluster_23	Cluster_12
NEGR1	0.524329	0.0189808	0.010491	Cluster_16	Cluster_12
CSF1	0.545351	0.0206837	0.0103735	Cluster_16	Cluster_12
CCL15	0.522897	0.0182786	0.010356	Cluster_23	Cluster_12
PDGFD	0.513943	0.0199862	0.010161	Cluster_16	Cluster_12
CXCL8	0.525819	0.0202681	0.0100386	Cluster_12	Cluster_12
CXCL8	0.525819	0.0202681	0.0100386	Cluster_4	Cluster_12
CXCL8	0.525819	0.0202681	0.0100386	Cluster_23	Cluster_12
COPA	0.525954	0.020216	0.0100274	Cluster_21	Cluster_12
COPA	0.525954	0.020216	0.0100274	Cluster_26	Cluster_12
GREM1	0.531216	0.0193568	0.0100054	Cluster_16	Cluster_12
TIGIT	0.524945	0.0185498	0.00861222	Cluster_10	Cluster_12
TFF1	0.520684	0.0192457	0.00853363	Cluster_23	Cluster_12
CFH	0.521751	0.0185893	0.00849686	Cluster_16	Cluster_12
CFH	0.521751	0.0185893	0.00849686	Cluster_9	Cluster_12
PDGFC	0.51702	0.0187683	0.00809744	Cluster_16	Cluster_12
PDGFC	0.51702	0.0187683	0.00809744	Cluster_38	Cluster_12
TENM3	0.528524	0.0177623	0.00804112	Cluster_16	Cluster_12
SERPINE1	0.523048	0.0192193	0.00768324	Cluster_37	Cluster_12
SERPINE1	0.523048	0.0192193	0.00768324	Cluster_16	Cluster_12
CNTN1	0.527198	0.0183748	0.00749122	Cluster_16	Cluster_12
MDK	0.529706	0.0191212	0.00716794	Cluster_21	Cluster_12
MDK	0.529706	0.0191212	0.00716794	Cluster_26	Cluster_12
HLA-G	0.520505	0.0190077	0.00704994	Cluster_28	Cluster_12
HLA-G	0.520505	0.0190077	0.00704994	Cluster_38	Cluster_12
SERPINA1	0.514543	0.0187697	0.00469638	Cluster_23	Cluster_12
SERPINA1	0.514543	0.0187697	0.00469638	Cluster_12	Cluster_12
SERPINA1	0.514543	0.0187697	0.00469638	Cluster_21	Cluster_12
SERPINA1	0.514543	0.0187697	0.00469638	Cluster_26	Cluster_12
SERPINA1	0.514543	0.0187697	0.00469638	Cluster_4	Cluster_12
ZP3	0.518816	0.0187791	0.00427243	Cluster_10	Cluster_12
ZP3	0.518816	0.0187791	0.00427243	Cluster_19	Cluster_12
ZP3	0.518816	0.0187791	0.00427243	Cluster_26	Cluster_12
ZP3	0.518816	0.0187791	0.00427243	Cluster_33	Cluster_12
ZP3	0.518816	0.0187791	0.00427243	Cluster_4	Cluster_12
EFEMP1	0.514313	0.0176424	0.00362841	Cluster_16	Cluster_12
EFEMP1	0.514313	0.0176424	0.00362841	Cluster_23	Cluster_12
EFEMP1	0.514313	0.0176424	0.00362841	Cluster_37	Cluster_12
SECTM1	0.491885	0.0252457	0.00293731	Cluster_23	Cluster_12
ADAM23	0.508703	0.0188081	0.00288531	Cluster_9	Cluster_12
NRXN3	0.509632	0.0178758	0.00236935	Cluster_19	Cluster_12
NID1	0.506637	0.0179289	0.000984685	Cluster_16	Cluster_12
CDHR5	0.507794	0.017845	0.000673712	Cluster_23	Cluster_12
SCG2	0.511744	0.017845	0.000358665	Cluster_16	Cluster_12
SCG2	0.511744	0.017845	0.000358665	Cluster_23	Cluster_12
IL1B	0.572242	0.140949	0.121062	Cluster_27	Cluster_16
TGFB1	0.588521	0.142696	0.117772	Cluster_16	Cluster_16
TENM3	0.607687	0.137265	0.115219	Cluster_16	Cluster_16
POMC	0.589358	0.132191	0.109095	Cluster_10	Cluster_16
POMC	0.589358	0.132191	0.109095	Cluster_33	Cluster_16
POMC	0.589358	0.132191	0.109095	Cluster_4	Cluster_16
IL1A	0.588097	0.134098	0.103381	Cluster_27	Cluster_16
IL1A	0.588097	0.134098	0.103381	Cluster_28	Cluster_16
IL1A	0.588097	0.134098	0.103381	Cluster_38	Cluster_16
SFRP2	0.606486	0.131837	0.102418	Cluster_16	Cluster_16
SFRP2	0.606486	0.131837	0.102418	Cluster_23	Cluster_16
BMP5	0.62382	0.133116	0.100331	Cluster_16	Cluster_16
TNF	0.574956	0.134508	0.0995917	Cluster_38	Cluster_16
COL5A3	0.604285	0.128914	0.099167	Cluster_16	Cluster_16
TNC	0.598852	0.130511	0.0985488	Cluster_23	Cluster_16
TNC	0.598852	0.130511	0.0985488	Cluster_16	Cluster_16
APOE	0.58462	0.129828	0.0982559	Cluster_23	Cluster_16
APOE	0.58462	0.129828	0.0982559	Cluster_16	Cluster_16
GPNMB	0.594125	0.127047	0.0958562	Cluster_16	Cluster_16
IL24	0.597712	0.130452	0.0954688	Cluster_23	Cluster_16
IL24	0.597712	0.130452	0.0954688	Cluster_16	Cluster_16
EDN3	0.599511	0.125387	0.0935155	Cluster_16	Cluster_16
EDN3	0.599511	0.125387	0.0935155	Cluster_23	Cluster_16
ITGB7	0.599862	0.127161	0.093231	Cluster_10	Cluster_16
SEMA5A	0.602293	0.125862	0.0914113	Cluster_16	Cluster_16
CXCL1	0.597967	0.124761	0.0899611	Cluster_16	Cluster_16
CXCL1	0.597967	0.124761	0.0899611	Cluster_23	Cluster_16
CXCL1	0.597967	0.124761	0.0899611	Cluster_12	Cluster_16
XCL1	0.593526	0.125408	0.089731	Cluster_33	Cluster_16
XCL1	0.593526	0.125408	0.089731	Cluster_4	Cluster_16
XCL1	0.593526	0.125408	0.089731	Cluster_10	Cluster_16
EDN2	0.591875	0.125938	0.0895596	Cluster_16	Cluster_16
EDN2	0.591875	0.125938	0.0895596	Cluster_23	Cluster_16
AGT	0.580291	0.128641	0.0890675	Cluster_16	Cluster_16
SERPING1	0.593557	0.123962	0.0890358	Cluster_23	Cluster_16
SERPING1	0.593557	0.123962	0.0890358	Cluster_16	Cluster_16
NLGN2	0.59389	0.124992	0.0879928	Cluster_16	Cluster_16
FGF2	0.575055	0.132447	0.0879533	Cluster_16	Cluster_16
FGF19	0.595041	0.124149	0.0864366	Cluster_37	Cluster_16
FGF19	0.595041	0.124149	0.0864365	Cluster_16	Cluster_16
CXCL11	0.588829	0.125079	0.086378	Cluster_38	Cluster_16
LAMB2	0.592355	0.124616	0.0861195	Cluster_16	Cluster_16
MMP9	0.587628	0.123755	0.0858551	Cluster_16	Cluster_16
NRXN1	0.592131	0.122018	0.0855865	Cluster_19	Cluster_16
PTHLH	0.568738	0.122472	0.0855462	Cluster_16	Cluster_16
IL22	0.585793	0.124663	0.0854429	Cluster_9	Cluster_16
TAC3	0.592464	0.123012	0.0853676	Cluster_16	Cluster_16
TAC3	0.592464	0.123012	0.0853676	Cluster_23	Cluster_16
CD200	0.581304	0.124549	0.0846411	Cluster_0	Cluster_16
CD200	0.581304	0.124549	0.0846411	Cluster_22	Cluster_16
CD200	0.581304	0.124549	0.0846411	Cluster_28	Cluster_16
CD200	0.581304	0.124549	0.0846411	Cluster_38	Cluster_16
CD200	0.581304	0.124549	0.0846411	Cluster_3	Cluster_16
CCL28	0.589243	0.122198	0.0830327	Cluster_23	Cluster_16
IL34	0.587576	0.12201	0.082813	Cluster_16	Cluster_16
XCL2	0.588893	0.1223	0.0825878	Cluster_0	Cluster_16
VEGFA	0.577071	0.124144	0.082559	Cluster_26	Cluster_16
BMP4	0.586943	0.121664	0.0821192	Cluster_16	Cluster_16
ADAM17	0.588697	0.123066	0.0819055	Cluster_21	Cluster_16
ADAM17	0.588697	0.123066	0.0819055	Cluster_26	Cluster_16
ADAM17	0.588697	0.123066	0.0819055	Cluster_31	Cluster_16
NCAM1	0.586626	0.121265	0.0815901	Cluster_16	Cluster_16
COPA	0.588312	0.122329	0.081389	Cluster_21	Cluster_16
COPA	0.588312	0.122329	0.081389	Cluster_26	Cluster_16
GAS6	0.589341	0.122086	0.081355	Cluster_10	Cluster_16
GAS6	0.589341	0.122086	0.081355	Cluster_12	Cluster_16
GAS6	0.589341	0.122086	0.081355	Cluster_25	Cluster_16
GAS6	0.589341	0.122086	0.081355	Cluster_26	Cluster_16
GAS6	0.589341	0.122086	0.081355	Cluster_4	Cluster_16
CXCL9	0.585796	0.121808	0.0813287	Cluster_27	Cluster_16
CXCL9	0.585796	0.121808	0.0813287	Cluster_16	Cluster_16
CXCL9	0.585796	0.121808	0.0813287	Cluster_37	Cluster_16
ANXA1	0.578324	0.121833	0.0812367	Cluster_10	Cluster_16
ANXA1	0.578324	0.121833	0.0812367	Cluster_12	Cluster_16
ANXA1	0.578324	0.121833	0.0812367	Cluster_25	Cluster_16
ANXA1	0.578324	0.121833	0.0812367	Cluster_33	Cluster_16
ANXA1	0.578324	0.121833	0.0812367	Cluster_4	Cluster_16
PNOC	0.587169	0.121402	0.0807209	Cluster_21	Cluster_16
PNOC	0.587169	0.121402	0.0807209	Cluster_26	Cluster_16
PNOC	0.587169	0.121402	0.0807209	Cluster_31	Cluster_16
CCL5	0.590686	0.122896	0.0798543	Cluster_12	Cluster_16
CCL5	0.590686	0.122896	0.0798543	Cluster_25	Cluster_16
CCL5	0.590686	0.122896	0.0798543	Cluster_33	Cluster_16
CCL5	0.590686	0.122896	0.0798543	Cluster_4	Cluster_16
CCL5	0.590686	0.122896	0.0798542	Cluster_10	Cluster_16
TGFB3	0.573357	0.121871	0.0795643	Cluster_16	Cluster_16
PDCD1LG2	0.586858	0.11957	0.0787521	Cluster_22	Cluster_16
IL11	0.585372	0.121693	0.0785865	Cluster_23	Cluster_16
IL11	0.585372	0.121693	0.0785865	Cluster_16	Cluster_16
ADAM12	0.587473	0.119467	0.0783094	Cluster_16	Cluster_16
ADAM12	0.587473	0.119467	0.0783094	Cluster_23	Cluster_16
CXCL13	0.586795	0.11982	0.0782973	Cluster_0	Cluster_16
CXCL13	0.586795	0.11982	0.0782973	Cluster_16	Cluster_16
CXCL13	0.586795	0.11982	0.0782973	Cluster_23	Cluster_16
VEGFC	0.584707	0.120321	0.078	Cluster_16	Cluster_16
VEGFC	0.584707	0.120321	0.078	Cluster_37	Cluster_16
OMG	0.581537	0.12041	0.0779453	Cluster_16	Cluster_16
CXCL6	0.582764	0.119604	0.0775974	Cluster_23	Cluster_16
CXCL6	0.582764	0.119604	0.0775974	Cluster_16	Cluster_16
OSM	0.566574	0.122906	0.0772938	Cluster_38	Cluster_16
CD274	0.587611	0.120683	0.0768309	Cluster_22	Cluster_16
CD274	0.587611	0.120683	0.0768309	Cluster_27	Cluster_16
CD274	0.587611	0.120683	0.0768309	Cluster_28	Cluster_16
CD274	0.587611	0.120683	0.0768309	Cluster_38	Cluster_16
INHBA	0.580618	0.118845	0.0764755	Cluster_22	Cluster_16
INHBA	0.580618	0.118845	0.0764755	Cluster_27	Cluster_16
INHBA	0.580618	0.118845	0.0764755	Cluster_28	Cluster_16
INHBA	0.580618	0.118845	0.0764755	Cluster_38	Cluster_16
INHBA	0.580618	0.118845	0.0764755	Cluster_16	Cluster_16
INHBA	0.580618	0.118845	0.0764755	Cluster_23	Cluster_16
SAA1	0.58142	0.119055	0.0763893	Cluster_24	Cluster_16
ITGA4	0.586757	0.120449	0.0760436	Cluster_10	Cluster_16
CXCL2	0.580674	0.120096	0.076	Cluster_16	Cluster_16
CXCL2	0.580674	0.120096	0.076	Cluster_23	Cluster_16
TIMP1	0.577335	0.118719	0.0753074	Cluster_10	Cluster_16
TIMP1	0.577335	0.118719	0.0753074	Cluster_4	Cluster_16
TIMP1	0.577335	0.118719	0.0753074	Cluster_16	Cluster_16
DSC2	0.582779	0.118424	0.0748448	Cluster_23	Cluster_16
IL1RN	0.563455	0.119685	0.0742892	Cluster_27	Cluster_16
IL1RN	0.563455	0.119685	0.0742892	Cluster_28	Cluster_16
IL1RN	0.563455	0.119685	0.0742892	Cluster_38	Cluster_16
JAM3	0.58018	0.116756	0.0741551	Cluster_16	Cluster_16
CXCL5	0.579961	0.118546	0.0740606	Cluster_16	Cluster_16
CXCL5	0.579961	0.118546	0.0740606	Cluster_23	Cluster_16
SPP1	0.572022	0.119362	0.0740009	Cluster_16	Cluster_16
SPP1	0.572022	0.119362	0.0740009	Cluster_38	Cluster_16
C3	0.580271	0.118669	0.0739863	Cluster_23	Cluster_16
C3	0.580271	0.118669	0.0739863	Cluster_16	Cluster_16
BMP1	0.581605	0.118072	0.0739455	Cluster_16	Cluster_16
IL6	0.574335	0.125704	0.0739257	Cluster_38	Cluster_16
IL6	0.574335	0.125704	0.0739257	Cluster_16	Cluster_16
EFNA1	0.584467	0.118377	0.0738027	Cluster_23	Cluster_16
VCAM1	0.581425	0.118988	0.0737651	Cluster_23	Cluster_16
VCAM1	0.581425	0.118988	0.0737651	Cluster_16	Cluster_16
INSL3	0.582359	0.117506	0.0735039	Cluster_19	Cluster_16
NTF3	0.579392	0.11844	0.0728289	Cluster_16	Cluster_16
CXCL12	0.585127	0.121372	0.0720329	Cluster_38	Cluster_16
CXCL12	0.585127	0.121372	0.0720329	Cluster_16	Cluster_16
CCL20	0.578303	0.117383	0.0720144	Cluster_10	Cluster_16
CCL20	0.578303	0.117383	0.0720144	Cluster_33	Cluster_16
CCL20	0.578303	0.117383	0.0720144	Cluster_38	Cluster_16
GUCA2A	0.577787	0.11519	0.07184	Cluster_23	Cluster_16
CSF1	0.573593	0.118291	0.0717949	Cluster_16	Cluster_16
CCL19	0.579812	0.117458	0.071708	Cluster_22	Cluster_16
CCL19	0.579812	0.117458	0.071708	Cluster_27	Cluster_16
CCL19	0.579812	0.117458	0.071708	Cluster_37	Cluster_16
GUCA2B	0.58034	0.115815	0.071577	Cluster_16	Cluster_16
GUCA2B	0.58034	0.115815	0.071577	Cluster_23	Cluster_16
CCL17	0.57585	0.11732	0.0714911	Cluster_23	Cluster_16
CCL17	0.57585	0.11732	0.0714911	Cluster_37	Cluster_16
CCL17	0.57585	0.11732	0.0714911	Cluster_16	Cluster_16
CCL17	0.57585	0.11732	0.0714911	Cluster_22	Cluster_16
CCL17	0.57585	0.11732	0.0714911	Cluster_27	Cluster_16
CCL17	0.57585	0.11732	0.0714911	Cluster_38	Cluster_16
IL23A	0.564776	0.119891	0.0710611	Cluster_38	Cluster_16
PTGS2	0.588467	0.120176	0.070801	Cluster_16	Cluster_16
CCL13	0.571053	0.117737	0.0706405	Cluster_16	Cluster_16
FGF7	0.573071	0.117382	0.0705788	Cluster_23	Cluster_16
FGF7	0.573071	0.117382	0.0705788	Cluster_16	Cluster_16
IFNG	0.559158	0.119591	0.0705378	Cluster_10	Cluster_16
IFNG	0.559158	0.119591	0.0705377	Cluster_26	Cluster_16
IFNG	0.559158	0.119591	0.0705377	Cluster_33	Cluster_16
IFNG	0.559158	0.119591	0.0705377	Cluster_4	Cluster_16
CD58	0.575667	0.117849	0.0703409	Cluster_28	Cluster_16
CD58	0.575667	0.117849	0.0703409	Cluster_38	Cluster_16
FN1	0.580563	0.119596	0.0702399	Cluster_23	Cluster_16
FN1	0.580563	0.119596	0.0702399	Cluster_16	Cluster_16
CCL2	0.569954	0.11692	0.0697648	Cluster_23	Cluster_16
CCL2	0.569954	0.11692	0.0697648	Cluster_16	Cluster_16
FGF13	0.575465	0.11486	0.069724	Cluster_16	Cluster_16
CEACAM1	0.576068	0.115971	0.0695251	Cluster_23	Cluster_16
PLAT	0.571648	0.116286	0.0689183	Cluster_16	Cluster_16
APOB	0.577917	0.115444	0.0687871	Cluster_16	Cluster_16
APOB	0.577917	0.115444	0.0687871	Cluster_23	Cluster_16
SELL	0.577392	0.116764	0.0679735	Cluster_0	Cluster_16
SELL	0.577392	0.116764	0.0679735	Cluster_39	Cluster_16
SELL	0.577392	0.116764	0.0679735	Cluster_3	Cluster_16
SELL	0.577392	0.116764	0.0679735	Cluster_8	Cluster_16
SELL	0.577392	0.116764	0.0679735	Cluster_9	Cluster_16
SEMA7A	0.573874	0.115987	0.0679549	Cluster_22	Cluster_16
CD99	0.576022	0.115388	0.0678328	Cluster_33	Cluster_16
CD99	0.576022	0.115388	0.0678328	Cluster_38	Cluster_16
CD99	0.576022	0.115388	0.0678328	Cluster_4	Cluster_16
CD99	0.576022	0.115388	0.0678328	Cluster_10	Cluster_16
CCL11	0.571337	0.117004	0.0678138	Cluster_16	Cluster_16
CCL11	0.571337	0.117004	0.0678138	Cluster_23	Cluster_16
CXCL3	0.572722	0.115364	0.0677245	Cluster_23	Cluster_16
CXCL3	0.572722	0.115364	0.0677245	Cluster_37	Cluster_16
COMP	0.569306	0.115488	0.0676607	Cluster_16	Cluster_16
COMP	0.569306	0.115488	0.0676607	Cluster_23	Cluster_16
CSF3	0.579272	0.119575	0.0672976	Cluster_16	Cluster_16
CSF3	0.579272	0.119575	0.0672976	Cluster_23	Cluster_16
CSF3	0.579272	0.119575	0.0672976	Cluster_37	Cluster_16
CXCL14	0.57531	0.116703	0.0671984	Cluster_16	Cluster_16
HGF	0.566227	0.116437	0.0669788	Cluster_16	Cluster_16
ITGB1	0.580607	0.116649	0.0668309	Cluster_26	Cluster_16
OSGIN1	0.573287	0.115705	0.0667604	Cluster_16	Cluster_16
OSGIN1	0.573287	0.115705	0.0667604	Cluster_23	Cluster_16
CALM3	0.576564	0.115222	0.0667543	Cluster_26	Cluster_16
LGALS3	0.5692	0.114583	0.0662134	Cluster_33	Cluster_16
CD320	0.574446	0.114741	0.0661988	Cluster_37	Cluster_16
CLCF1	0.568695	0.116023	0.0660609	Cluster_16	Cluster_16
CLCF1	0.568695	0.116023	0.0660609	Cluster_38	Cluster_16
GMFB	0.576341	0.114972	0.0657673	Cluster_21	Cluster_16
GMFB	0.576341	0.114972	0.0657673	Cluster_26	Cluster_16
GMFB	0.576341	0.114972	0.0657673	Cluster_31	Cluster_16
GMFB	0.576341	0.114972	0.0657673	Cluster_4	Cluster_16
PCDH7	0.572953	0.114583	0.0657558	Cluster_16	Cluster_16
ICAM1	0.567212	0.115639	0.0650116	Cluster_16	Cluster_16
ANGPT1	0.576565	0.116369	0.0649357	Cluster_16	Cluster_16
PGF	0.569733	0.114607	0.0648237	Cluster_23	Cluster_16
PGF	0.569733	0.114607	0.0648237	Cluster_16	Cluster_16
HLA-C	0.572969	0.114043	0.064544	Cluster_26	Cluster_16
APOA1	0.571509	0.114361	0.0634453	Cluster_21	Cluster_16
APOA1	0.571509	0.114361	0.0634453	Cluster_26	Cluster_16
APOA1	0.571509	0.114361	0.0634453	Cluster_23	Cluster_16
VEGFB	0.569625	0.114023	0.063431	Cluster_16	Cluster_16
VEGFB	0.569625	0.114023	0.0634309	Cluster_26	Cluster_16
SERPINE2	0.569475	0.114635	0.0628268	Cluster_16	Cluster_16
SERPINE2	0.569475	0.114635	0.0628268	Cluster_23	Cluster_16
TNFSF12	0.560267	0.114335	0.062419	Cluster_16	Cluster_16
FAT4	0.571848	0.113392	0.0617571	Cluster_37	Cluster_16
FAT4	0.571848	0.113392	0.0617571	Cluster_16	Cluster_16
CADM3	0.573087	0.120932	0.0616858	Cluster_16	Cluster_16
NECTIN3	0.565955	0.112829	0.0612079	Cluster_9	Cluster_16
THBS2	0.561482	0.11183	0.0599388	Cluster_16	Cluster_16
THBS2	0.561482	0.11183	0.0599388	Cluster_23	Cluster_16
NEGR1	0.5711	0.111764	0.0599348	Cluster_16	Cluster_16
NRG1	0.577985	0.115693	0.0598119	Cluster_16	Cluster_16
GSTP1	0.568632	0.112432	0.059792	Cluster_21	Cluster_16
GSTP1	0.568632	0.112432	0.059792	Cluster_26	Cluster_16
CFH	0.565033	0.110735	0.0597379	Cluster_16	Cluster_16
CFH	0.565033	0.110735	0.0597379	Cluster_9	Cluster_16
NAMPT	0.562374	0.113242	0.0593797	Cluster_21	Cluster_16
NAMPT	0.562374	0.113242	0.0593797	Cluster_26	Cluster_16
NAMPT	0.562374	0.113242	0.0593797	Cluster_31	Cluster_16
NAMPT	0.562374	0.113242	0.0593797	Cluster_4	Cluster_16
FLT3LG	0.56669	0.113526	0.0592361	Cluster_16	Cluster_16
WNT5A	0.569389	0.113014	0.0590785	Cluster_23	Cluster_16
WNT5A	0.569389	0.113014	0.0590785	Cluster_16	Cluster_16
RARRES2	0.567746	0.112216	0.0590594	Cluster_23	Cluster_16
RARRES2	0.567746	0.112216	0.0590594	Cluster_16	Cluster_16
HAS2	0.545922	0.114701	0.0588086	Cluster_16	Cluster_16
CCL22	0.566539	0.112774	0.0586394	Cluster_22	Cluster_16
CCL22	0.566539	0.112775	0.0586394	Cluster_27	Cluster_16
CCL22	0.566539	0.112775	0.0586394	Cluster_28	Cluster_16
CCL22	0.566539	0.112775	0.0586394	Cluster_38	Cluster_16
CCL22	0.566539	0.112775	0.0586394	Cluster_16	Cluster_16
CCL22	0.566539	0.112775	0.0586394	Cluster_37	Cluster_16
HEBP1	0.565434	0.111309	0.0586225	Cluster_33	Cluster_16
HEBP1	0.565434	0.111309	0.0586225	Cluster_10	Cluster_16
IL18	0.556798	0.115125	0.0582626	Cluster_23	Cluster_16
IL18	0.556798	0.115125	0.0582626	Cluster_38	Cluster_16
TNFRSF11B	0.566809	0.112975	0.0581804	Cluster_23	Cluster_16
TNFRSF11B	0.566809	0.112975	0.0581804	Cluster_16	Cluster_16
CMTM6	0.567537	0.111616	0.0581284	Cluster_37	Cluster_16
CMTM6	0.567537	0.111616	0.0581284	Cluster_21	Cluster_16
CMTM6	0.567537	0.111616	0.0581284	Cluster_26	Cluster_16
CMTM6	0.567537	0.111616	0.0581284	Cluster_31	Cluster_16
CCL3	0.555324	0.113046	0.0575332	Cluster_33	Cluster_16
CCL3	0.555324	0.113046	0.0575332	Cluster_4	Cluster_16
CCL3	0.555324	0.113046	0.0575332	Cluster_10	Cluster_16
NRXN3	0.560362	0.110798	0.0567246	Cluster_19	Cluster_16
WNT2	0.561144	0.110484	0.0567021	Cluster_16	Cluster_16
WNT2	0.561144	0.110484	0.0567021	Cluster_23	Cluster_16
IL15	0.557754	0.115725	0.0565005	Cluster_22	Cluster_16
IL15	0.557754	0.115725	0.0565005	Cluster_38	Cluster_16
KITLG	0.566521	0.112429	0.0563852	Cluster_16	Cluster_16
ADM	0.561275	0.111111	0.056134	Cluster_16	Cluster_16
HSPG2	0.564063	0.109452	0.0560044	Cluster_26	Cluster_16
CD40	0.556804	0.113031	0.0559943	Cluster_10	Cluster_16
CD40	0.556804	0.113031	0.0559943	Cluster_21	Cluster_16
CD40	0.556804	0.113031	0.0559943	Cluster_26	Cluster_16
CD2	0.559772	0.112547	0.0559865	Cluster_33	Cluster_16
CD2	0.559772	0.112547	0.0559865	Cluster_10	Cluster_16
COL1A1	0.559788	0.111561	0.0559663	Cluster_23	Cluster_16
COL1A1	0.559788	0.111561	0.0559663	Cluster_16	Cluster_16
CDH1	0.567033	0.112137	0.0556286	Cluster_23	Cluster_16
CDH1	0.567033	0.112137	0.0556286	Cluster_16	Cluster_16
PECAM1	0.56217	0.110742	0.0553647	Cluster_10	Cluster_16
PECAM1	0.56217	0.110742	0.0553647	Cluster_12	Cluster_16
PECAM1	0.56217	0.110742	0.0553647	Cluster_4	Cluster_16
PTN	0.568264	0.112207	0.0551872	Cluster_27	Cluster_16
PTN	0.568264	0.112207	0.0551872	Cluster_16	Cluster_16
DCHS1	0.563551	0.110299	0.0550061	Cluster_37	Cluster_16
DCHS1	0.563551	0.110299	0.0550061	Cluster_16	Cluster_16
F11R	0.561736	0.110197	0.0549884	Cluster_23	Cluster_16
COL18A1	0.562351	0.110675	0.0549449	Cluster_16	Cluster_16
L1CAM	0.562152	0.111203	0.0548244	Cluster_19	Cluster_16
CCL8	0.555443	0.111361	0.054603	Cluster_16	Cluster_16
SERPINA1	0.559565	0.110774	0.0545303	Cluster_12	Cluster_16
SERPINA1	0.559565	0.110775	0.0545303	Cluster_21	Cluster_16
SERPINA1	0.559565	0.110775	0.0545303	Cluster_26	Cluster_16
SERPINA1	0.559565	0.110774	0.0545303	Cluster_4	Cluster_16
SERPINA1	0.559565	0.110775	0.0545303	Cluster_23	Cluster_16
TSLP	0.55085	0.113995	0.0543827	Cluster_16	Cluster_16
GREM1	0.551523	0.109249	0.0539817	Cluster_16	Cluster_16
PROS1	0.560116	0.111525	0.0537601	Cluster_37	Cluster_16
CADM2	0.558703	0.115676	0.0537439	Cluster_19	Cluster_16
WNT4	0.567265	0.10974	0.0535205	Cluster_16	Cluster_16
CRLF2	0.547713	0.112812	0.0534646	Cluster_22	Cluster_16
CRLF2	0.547713	0.112812	0.0534646	Cluster_27	Cluster_16
CRLF2	0.547713	0.112812	0.0534646	Cluster_28	Cluster_16
CRLF2	0.547713	0.112812	0.0534646	Cluster_38	Cluster_16
CXCL8	0.554612	0.108072	0.0528423	Cluster_23	Cluster_16
CXCL8	0.554612	0.108072	0.0528423	Cluster_12	Cluster_16
CXCL8	0.554612	0.108072	0.0528423	Cluster_4	Cluster_16
CD70	0.559813	0.108727	0.0526612	Cluster_22	Cluster_16
CD70	0.559813	0.108727	0.0526612	Cluster_38	Cluster_16
THBS1	0.558801	0.109241	0.05189	Cluster_37	Cluster_16
THBS1	0.558801	0.109241	0.05189	Cluster_16	Cluster_16
CCL15	0.548548	0.10951	0.05065	Cluster_23	Cluster_16
EBI3	0.549838	0.111023	0.0505665	Cluster_22	Cluster_16
EBI3	0.549838	0.111023	0.0505665	Cluster_27	Cluster_16
EBI3	0.549838	0.111023	0.0505665	Cluster_38	Cluster_16
EBI3	0.549838	0.111023	0.0505665	Cluster_7	Cluster_16
IGF2	0.565641	0.110839	0.0504972	Cluster_37	Cluster_16
IGF2	0.565641	0.110839	0.0504972	Cluster_16	Cluster_16
LIPH	0.558464	0.108485	0.0502464	Cluster_16	Cluster_16
LIPH	0.558464	0.108485	0.0502464	Cluster_23	Cluster_16
CDH2	0.55336	0.107657	0.0496147	Cluster_19	Cluster_16
NTN1	0.555701	0.107497	0.0492727	Cluster_16	Cluster_16
IGF1	0.576364	0.120275	0.0489485	Cluster_10	Cluster_16
IGF1	0.576364	0.120275	0.0489485	Cluster_38	Cluster_16
IGF1	0.576364	0.120275	0.0489485	Cluster_4	Cluster_16
IGF1	0.576364	0.120275	0.0489485	Cluster_16	Cluster_16
ANGPTL1	0.557437	0.108839	0.0482864	Cluster_16	Cluster_16
ANGPTL1	0.557437	0.108839	0.0482864	Cluster_23	Cluster_16
CXCL10	0.549226	0.108832	0.048143	Cluster_23	Cluster_16
CXCL10	0.549226	0.108832	0.048143	Cluster_26	Cluster_16
CXCL10	0.549226	0.108832	0.048143	Cluster_27	Cluster_16
CXCL10	0.549226	0.108832	0.048143	Cluster_38	Cluster_16
FBN1	0.553863	0.107723	0.0477672	Cluster_16	Cluster_16
FBN1	0.553863	0.107723	0.0477672	Cluster_23	Cluster_16
PTPRF	0.553466	0.107891	0.0465713	Cluster_23	Cluster_16
ICAM3	0.552341	0.107952	0.0459966	Cluster_26	Cluster_16
TNFSF9	0.545351	0.10935	0.0457542	Cluster_9	Cluster_16
CCL3L3	0.543147	0.108223	0.0455936	Cluster_33	Cluster_16
CCL3L3	0.543147	0.108223	0.0455936	Cluster_4	Cluster_16
CCL3L3	0.543147	0.108223	0.0455936	Cluster_10	Cluster_16
ALOX5AP	0.548027	0.105456	0.0447768	Cluster_26	Cluster_16
ALOX5AP	0.548027	0.105456	0.0447768	Cluster_33	Cluster_16
ALOX5AP	0.548027	0.105456	0.0447768	Cluster_38	Cluster_16
ALOX5AP	0.548027	0.105456	0.0447768	Cluster_10	Cluster_16
LAMB1	0.552801	0.105658	0.0445591	Cluster_16	Cluster_16
CD86	0.551011	0.107208	0.0442861	Cluster_16	Cluster_16
CD86	0.551011	0.107208	0.0442861	Cluster_27	Cluster_16
CCL4	0.547916	0.106578	0.0433339	Cluster_12	Cluster_16
CCL4	0.547916	0.106578	0.0433339	Cluster_33	Cluster_16
CCL4	0.547916	0.106578	0.0433339	Cluster_4	Cluster_16
CCL4	0.547916	0.106578	0.0433338	Cluster_10	Cluster_16
ROBO1	0.548593	0.105947	0.0425967	Cluster_23	Cluster_16
ROBO1	0.548593	0.105947	0.0425967	Cluster_37	Cluster_16
ROBO1	0.548593	0.105947	0.0425967	Cluster_16	Cluster_16
PTPRC	0.547108	0.106845	0.0415926	Cluster_21	Cluster_16
PTPRC	0.547108	0.106845	0.0415926	Cluster_26	Cluster_16
PTPRC	0.547108	0.106845	0.0415926	Cluster_31	Cluster_16
TFF1	0.547006	0.105881	0.0409454	Cluster_23	Cluster_16
CNTN1	0.549423	0.103704	0.0383764	Cluster_16	Cluster_16
PDGFC	0.535807	0.104315	0.0341156	Cluster_16	Cluster_16
PDGFC	0.535807	0.104315	0.0341156	Cluster_38	Cluster_16
MDK	0.539337	0.104609	0.0339163	Cluster_21	Cluster_16
MDK	0.539337	0.104609	0.0339163	Cluster_26	Cluster_16
PDGFD	0.538856	0.102173	0.0332959	Cluster_16	Cluster_16
ZP3	0.538918	0.101261	0.0331126	Cluster_19	Cluster_16
ZP3	0.538918	0.101261	0.0331126	Cluster_26	Cluster_16
ZP3	0.538918	0.101261	0.0331126	Cluster_33	Cluster_16
ZP3	0.538918	0.101261	0.0331126	Cluster_4	Cluster_16
ZP3	0.538918	0.101261	0.0331126	Cluster_10	Cluster_16
SERPINE1	0.536119	0.101491	0.0324697	Cluster_16	Cluster_16
SERPINE1	0.536119	0.101491	0.0324697	Cluster_37	Cluster_16
CADM1	0.540391	0.111068	0.0316267	Cluster_10	Cluster_16
CADM1	0.540391	0.111068	0.0316267	Cluster_12	Cluster_16
CADM1	0.540391	0.111068	0.0316267	Cluster_4	Cluster_16
LAMA2	0.570541	0.117269	0.0309723	Cluster_16	Cluster_16
NECTIN2	0.536399	0.101445	0.0308345	Cluster_22	Cluster_16
NECTIN2	0.536399	0.101445	0.0308345	Cluster_28	Cluster_16
NECTIN2	0.536399	0.101445	0.0308345	Cluster_38	Cluster_16
PLAU	0.526461	0.10315	0.029742	Cluster_16	Cluster_16
PLAU	0.526461	0.10315	0.029742	Cluster_23	Cluster_16
PLAU	0.526461	0.10315	0.029742	Cluster_37	Cluster_16
PTPRM	0.533326	0.100593	0.0288017	Cluster_16	Cluster_16
NID1	0.533422	0.100218	0.0277893	Cluster_16	Cluster_16
CDHR5	0.532371	0.099663	0.0265239	Cluster_23	Cluster_16
CLEC11A	0.527318	0.0998702	0.0246362	Cluster_23	Cluster_16
CLEC11A	0.527318	0.0998702	0.0246362	Cluster_16	Cluster_16
ADAM23	0.529822	0.0983541	0.0235436	Cluster_9	Cluster_16
MANF	0.524861	0.0974894	0.0207792	Cluster_21	Cluster_16
MANF	0.524861	0.0974894	0.0207792	Cluster_26	Cluster_16
EFEMP1	0.521022	0.0961079	0.018258	Cluster_23	Cluster_16
EFEMP1	0.521022	0.0961079	0.018258	Cluster_37	Cluster_16
EFEMP1	0.521022	0.0961079	0.018258	Cluster_16	Cluster_16
SCG2	0.522781	0.0973196	0.0178418	Cluster_16	Cluster_16
SCG2	0.522781	0.0973196	0.0178418	Cluster_23	Cluster_16
SEMA6D	0.512257	0.0982371	0.0154636	Cluster_27	Cluster_16
TIGIT	0.516972	0.0951606	0.0150651	Cluster_10	Cluster_16
HLA-G	0.513943	0.0976335	0.0139903	Cluster_28	Cluster_16
HLA-G	0.513943	0.0976335	0.0139903	Cluster_38	Cluster_16
RSPO3	0.51358	0.0932436	0.00917932	Cluster_16	Cluster_16
RSPO3	0.51358	0.0932436	0.00917932	Cluster_23	Cluster_16
RSPO3	0.51358	0.0932436	0.00917932	Cluster_37	Cluster_16
CDH11	0.507828	0.094262	0.00611645	Cluster_23	Cluster_16
CDH11	0.507828	0.094262	0.00611645	Cluster_16	Cluster_16
FLRT2	0.507682	0.0929347	0.00544486	Cluster_16	Cluster_16
HMGB2	0.573892	0.114097	0.00462435	Cluster_10	Cluster_16
CDH13	0.49765	0.0911639	0.000203357	Cluster_16	Cluster_16
CD200	0.56518	0.0056247	0.0198504	Cluster_0	Cluster_19
CD200	0.56518	0.0056247	0.0198504	Cluster_3	Cluster_19
CD200	0.56518	0.0056247	0.0198504	Cluster_22	Cluster_19
CD200	0.56518	0.0056247	0.0198504	Cluster_28	Cluster_19
CD200	0.56518	0.0056247	0.0198504	Cluster_38	Cluster_19
TGFB1	0.504743	0.00467534	0.0150126	Cluster_16	Cluster_19
TENM3	0.550253	0.00519357	0.0146104	Cluster_16	Cluster_19
GPNMB	0.572911	0.00475904	0.0145796	Cluster_16	Cluster_19
HMGB2	0.53473	0.00518194	0.010812	Cluster_10	Cluster_19
BMP5	0.556289	0.0047428	0.0103842	Cluster_16	Cluster_19
OSGIN1	0.536425	0.00435121	0.0089179	Cluster_23	Cluster_19
OSGIN1	0.536425	0.00435121	0.0089179	Cluster_16	Cluster_19
TGFB3	0.504875	0.00475173	0.00709154	Cluster_16	Cluster_19
CD58	0.534206	0.00436033	0.00669095	Cluster_28	Cluster_19
CD58	0.534206	0.00436033	0.00669095	Cluster_38	Cluster_19
SFRP2	0.538864	0.00410546	0.00611494	Cluster_16	Cluster_19
SFRP2	0.538864	0.00410546	0.00611494	Cluster_23	Cluster_19
LAMB2	0.524731	0.00428973	0.00563156	Cluster_16	Cluster_19
TNC	0.530635	0.00393873	0.00484886	Cluster_16	Cluster_19
TNC	0.530635	0.00393873	0.00484886	Cluster_23	Cluster_19
LAMA2	0.482644	0.00420905	0.00424511	Cluster_16	Cluster_19
ADAM12	0.529453	0.00385414	0.00364868	Cluster_23	Cluster_19
ADAM12	0.529453	0.00385414	0.00364868	Cluster_16	Cluster_19
COPA	0.522474	0.00390865	0.00342071	Cluster_21	Cluster_19
COPA	0.522474	0.00390865	0.00342071	Cluster_26	Cluster_19
COL5A3	0.530584	0.00384904	0.00317048	Cluster_16	Cluster_19
SEMA5A	0.519182	0.00385506	0.00307559	Cluster_16	Cluster_19
CXCL2	0.511683	0.00383703	0.00271236	Cluster_16	Cluster_19
CXCL2	0.511683	0.00383703	0.00271236	Cluster_23	Cluster_19
ITGB7	0.519163	0.0038469	0.00219881	Cluster_10	Cluster_19
INHBA	0.516498	0.00375938	0.00211434	Cluster_16	Cluster_19
INHBA	0.516498	0.00375938	0.00211434	Cluster_22	Cluster_19
INHBA	0.516498	0.00375938	0.00211434	Cluster_27	Cluster_19
INHBA	0.516498	0.00375938	0.00211434	Cluster_28	Cluster_19
INHBA	0.516498	0.00375938	0.00211434	Cluster_38	Cluster_19
INHBA	0.516498	0.00375938	0.00211434	Cluster_23	Cluster_19
CD320	0.487038	0.00463893	0.00181011	Cluster_37	Cluster_19
COL1A1	0.5082	0.00388333	0.00169589	Cluster_23	Cluster_19
COL1A1	0.5082	0.00388333	0.00169589	Cluster_16	Cluster_19
CALM3	0.507496	0.00378763	0.00168869	Cluster_26	Cluster_19
SECTM1	0.496521	0.00399491	0.00164281	Cluster_23	Cluster_19
CDH1	0.504784	0.00384158	0.00157253	Cluster_23	Cluster_19
CDH1	0.504784	0.00384158	0.00157252	Cluster_16	Cluster_19
EDN3	0.51023	0.0037076	0.00157237	Cluster_16	Cluster_19
EDN3	0.51023	0.0037076	0.00157237	Cluster_23	Cluster_19
CCL17	0.499558	0.00383047	0.00154426	Cluster_16	Cluster_19
CCL17	0.499558	0.00383047	0.00154426	Cluster_22	Cluster_19
CCL17	0.499558	0.00383047	0.00154426	Cluster_27	Cluster_19
CCL17	0.499558	0.00383047	0.00154426	Cluster_38	Cluster_19
CCL17	0.499558	0.00383047	0.00154426	Cluster_23	Cluster_19
CCL17	0.499558	0.00383047	0.00154426	Cluster_37	Cluster_19
OMG	0.502479	0.00374196	0.00111914	Cluster_16	Cluster_19
IL24	0.508671	0.00399278	0.000826954	Cluster_16	Cluster_19
IL24	0.508671	0.00399278	0.000826954	Cluster_23	Cluster_19
GUCA2A	0.507082	0.00369098	0.000662016	Cluster_23	Cluster_19
THBS1	0.507755	0.00363944	0.000651325	Cluster_16	Cluster_19
THBS1	0.507755	0.00363944	0.000651325	Cluster_37	Cluster_19
VCAM1	0.505295	0.0037453	0.000508064	Cluster_16	Cluster_19
VCAM1	0.505295	0.0037453	0.000508064	Cluster_23	Cluster_19
ITGA4	0.504299	0.00366115	0.000501054	Cluster_10	Cluster_19
ITGB1	0.503383	0.00371778	0.000444331	Cluster_26	Cluster_19
CCL5	0.515121	0.00378304	0.000408746	Cluster_10	Cluster_19
CCL5	0.515121	0.00378304	0.000408746	Cluster_12	Cluster_19
CCL5	0.515121	0.00378304	0.000408746	Cluster_25	Cluster_19
CCL5	0.515121	0.00378304	0.000408746	Cluster_33	Cluster_19
CCL5	0.515121	0.00378304	0.000408746	Cluster_4	Cluster_19
PTPRM	0.482227	0.00390052	0.000388763	Cluster_16	Cluster_19
DCHS1	0.493406	0.00362255	0.000229842	Cluster_16	Cluster_19
DCHS1	0.493406	0.00362255	0.000229842	Cluster_37	Cluster_19
CDH6	0.477196	0.00416784	0.000218798	Cluster_16	Cluster_19
ADAM17	0.508527	0.00374236	0.000104425	Cluster_21	Cluster_19
ADAM17	0.508527	0.00374236	0.000104425	Cluster_26	Cluster_19
ADAM17	0.508527	0.00374236	0.000104425	Cluster_31	Cluster_19
CDH11	0.573876	0.113651	0.0654938	Cluster_16	Cluster_21
CDH11	0.573876	0.113651	0.0654938	Cluster_23	Cluster_21
CDH6	0.573257	0.112868	0.0628491	Cluster_16	Cluster_21
PTPRM	0.570843	0.11136	0.0601356	Cluster_16	Cluster_21
SFRP2	0.566223	0.11181	0.0597797	Cluster_23	Cluster_21
SFRP2	0.566223	0.11181	0.0597797	Cluster_16	Cluster_21
WNT2	0.563394	0.111768	0.0582273	Cluster_16	Cluster_21
WNT2	0.563394	0.111768	0.0582273	Cluster_23	Cluster_21
THBS2	0.563192	0.110965	0.0558742	Cluster_23	Cluster_21
THBS2	0.563192	0.110965	0.0558742	Cluster_16	Cluster_21
CDH2	0.561449	0.110585	0.0553649	Cluster_19	Cluster_21
PECAM1	0.56174	0.108847	0.0519023	Cluster_10	Cluster_21
PECAM1	0.56174	0.108847	0.0519023	Cluster_4	Cluster_21
PECAM1	0.56174	0.108847	0.0519023	Cluster_12	Cluster_21
ANGPT1	0.557037	0.109078	0.0498926	Cluster_16	Cluster_21
CXCL2	0.561793	0.108804	0.0487925	Cluster_16	Cluster_21
CXCL2	0.561793	0.108804	0.0487925	Cluster_23	Cluster_21
IGF2	0.553353	0.108564	0.0486738	Cluster_37	Cluster_21
IGF2	0.553353	0.108564	0.0486738	Cluster_16	Cluster_21
NECTIN2	0.556809	0.107524	0.0484781	Cluster_22	Cluster_21
NECTIN2	0.556809	0.107524	0.0484781	Cluster_38	Cluster_21
NECTIN2	0.556809	0.107524	0.0484781	Cluster_28	Cluster_21
DCHS1	0.558726	0.107288	0.0481762	Cluster_37	Cluster_21
DCHS1	0.558726	0.107288	0.0481762	Cluster_16	Cluster_21
WNT5A	0.557679	0.107863	0.0480513	Cluster_16	Cluster_21
WNT5A	0.557679	0.107863	0.0480513	Cluster_23	Cluster_21
NCAM1	0.555608	0.107297	0.0480097	Cluster_16	Cluster_21
ADAM12	0.55619	0.107294	0.0477414	Cluster_23	Cluster_21
ADAM12	0.55619	0.107294	0.0477414	Cluster_16	Cluster_21
PTPRF	0.558033	0.106635	0.0473674	Cluster_23	Cluster_21
EDN3	0.554021	0.107205	0.0472136	Cluster_23	Cluster_21
EDN3	0.554021	0.107205	0.0472136	Cluster_16	Cluster_21
CCL3L3	0.558145	0.108136	0.046988	Cluster_10	Cluster_21
CCL3L3	0.558145	0.108136	0.046988	Cluster_4	Cluster_21
CCL3L3	0.558145	0.108136	0.046988	Cluster_33	Cluster_21
GPNMB	0.552592	0.106496	0.0465136	Cluster_16	Cluster_21
CD200	0.554713	0.107411	0.0464434	Cluster_0	Cluster_21
CD200	0.554713	0.107411	0.0464434	Cluster_28	Cluster_21
CD200	0.554713	0.107411	0.0464434	Cluster_3	Cluster_21
CD200	0.554713	0.107411	0.0464434	Cluster_22	Cluster_21
CD200	0.554713	0.107411	0.0464434	Cluster_38	Cluster_21
ROBO1	0.554297	0.106526	0.0462964	Cluster_23	Cluster_21
ROBO1	0.554297	0.106526	0.0462964	Cluster_37	Cluster_21
ROBO1	0.554297	0.106526	0.0462964	Cluster_16	Cluster_21
OSGIN1	0.552993	0.107243	0.0460419	Cluster_16	Cluster_21
OSGIN1	0.552993	0.107243	0.0460419	Cluster_23	Cluster_21
TENM3	0.553719	0.107355	0.0460132	Cluster_16	Cluster_21
ALOX5AP	0.55327	0.105453	0.0460102	Cluster_26	Cluster_21
ALOX5AP	0.55327	0.105454	0.0460102	Cluster_33	Cluster_21
ALOX5AP	0.55327	0.105453	0.0460102	Cluster_10	Cluster_21
ALOX5AP	0.55327	0.105453	0.0460102	Cluster_38	Cluster_21
FGF13	0.552828	0.105728	0.0459189	Cluster_16	Cluster_21
CDH13	0.552805	0.106258	0.0457346	Cluster_16	Cluster_21
INHBA	0.553395	0.106268	0.0455732	Cluster_23	Cluster_21
INHBA	0.553395	0.106268	0.0455732	Cluster_27	Cluster_21
INHBA	0.553395	0.106268	0.0455732	Cluster_28	Cluster_21
INHBA	0.553395	0.106268	0.0455732	Cluster_16	Cluster_21
INHBA	0.553395	0.106268	0.0455732	Cluster_22	Cluster_21
INHBA	0.553395	0.106268	0.0455732	Cluster_38	Cluster_21
TNC	0.55436	0.106988	0.0453095	Cluster_23	Cluster_21
TNC	0.55436	0.106988	0.0453095	Cluster_16	Cluster_21
TGFB3	0.560492	0.107903	0.0452711	Cluster_16	Cluster_21
COL5A3	0.552314	0.106599	0.0452167	Cluster_16	Cluster_21
VEGFC	0.552753	0.106932	0.0451495	Cluster_37	Cluster_21
VEGFC	0.552753	0.106932	0.0451495	Cluster_16	Cluster_21
PTN	0.55427	0.106259	0.0451131	Cluster_16	Cluster_21
PTN	0.55427	0.106259	0.0451131	Cluster_27	Cluster_21
PGF	0.553999	0.106234	0.0447677	Cluster_16	Cluster_21
PGF	0.553999	0.106234	0.0447677	Cluster_23	Cluster_21
CXCL3	0.554496	0.105486	0.0441196	Cluster_23	Cluster_21
CXCL3	0.554496	0.105486	0.0441196	Cluster_37	Cluster_21
SECTM1	0.546071	0.107089	0.0441149	Cluster_23	Cluster_21
CCL17	0.555444	0.105799	0.0440402	Cluster_16	Cluster_21
CCL17	0.555444	0.105799	0.0440402	Cluster_22	Cluster_21
CCL17	0.555444	0.105799	0.0440402	Cluster_38	Cluster_21
CCL17	0.555444	0.105799	0.0440402	Cluster_23	Cluster_21
CCL17	0.555444	0.105799	0.0440402	Cluster_27	Cluster_21
CCL17	0.555444	0.105799	0.0440402	Cluster_37	Cluster_21
INSL3	0.554404	0.105651	0.0439595	Cluster_19	Cluster_21
ITGB7	0.553656	0.105734	0.0436773	Cluster_10	Cluster_21
IL11	0.553338	0.106068	0.0432623	Cluster_16	Cluster_21
IL11	0.553338	0.106068	0.0432623	Cluster_23	Cluster_21
FAT4	0.553689	0.1054	0.0430694	Cluster_37	Cluster_21
FAT4	0.553689	0.1054	0.0430694	Cluster_16	Cluster_21
SCG2	0.552438	0.106296	0.0430592	Cluster_16	Cluster_21
SCG2	0.552438	0.106296	0.0430592	Cluster_23	Cluster_21
EFNA1	0.552519	0.105569	0.043004	Cluster_23	Cluster_21
CXCL1	0.55451	0.10638	0.0429213	Cluster_12	Cluster_21
CXCL1	0.55451	0.10638	0.0429213	Cluster_23	Cluster_21
CXCL1	0.55451	0.10638	0.0429213	Cluster_16	Cluster_21
CDH1	0.552736	0.106026	0.0427352	Cluster_23	Cluster_21
CDH1	0.552736	0.106026	0.0427352	Cluster_16	Cluster_21
RARRES2	0.552265	0.10554	0.0427211	Cluster_16	Cluster_21
RARRES2	0.552265	0.10554	0.0427211	Cluster_23	Cluster_21
OMG	0.548996	0.105944	0.0427117	Cluster_16	Cluster_21
NECTIN3	0.551662	0.104699	0.0427042	Cluster_9	Cluster_21
C3	0.552014	0.105639	0.0426581	Cluster_23	Cluster_21
C3	0.552014	0.105639	0.0426581	Cluster_16	Cluster_21
CD320	0.550308	0.105869	0.0425074	Cluster_37	Cluster_21
CD2	0.55254	0.105887	0.0423965	Cluster_33	Cluster_21
CD2	0.55254	0.105887	0.0423965	Cluster_10	Cluster_21
TIMP1	0.55395	0.105947	0.0423764	Cluster_10	Cluster_21
TIMP1	0.55395	0.105947	0.0423764	Cluster_16	Cluster_21
TIMP1	0.55395	0.105947	0.0423764	Cluster_4	Cluster_21
CCL28	0.553008	0.105338	0.0423632	Cluster_23	Cluster_21
SEMA5A	0.551331	0.105228	0.0423571	Cluster_16	Cluster_21
PDGFD	0.548301	0.104467	0.0422465	Cluster_16	Cluster_21
GUCA2A	0.548769	0.104651	0.0422412	Cluster_23	Cluster_21
COMP	0.548015	0.105075	0.042177	Cluster_23	Cluster_21
COMP	0.548015	0.105075	0.042177	Cluster_16	Cluster_21
FGF19	0.5529	0.105279	0.0421439	Cluster_37	Cluster_21
FGF19	0.5529	0.105279	0.0421439	Cluster_16	Cluster_21
SERPING1	0.548448	0.105728	0.0420763	Cluster_23	Cluster_21
SERPING1	0.548448	0.105728	0.0420763	Cluster_16	Cluster_21
F11R	0.555336	0.104461	0.0420422	Cluster_23	Cluster_21
JAM3	0.549418	0.105151	0.0420049	Cluster_16	Cluster_21
XCL2	0.553396	0.105384	0.0419892	Cluster_0	Cluster_21
TNFRSF11B	0.550192	0.105713	0.0418789	Cluster_23	Cluster_21
TNFRSF11B	0.550192	0.105713	0.0418789	Cluster_16	Cluster_21
NTF3	0.554201	0.105243	0.0418349	Cluster_16	Cluster_21
NTN1	0.548033	0.105378	0.0418341	Cluster_16	Cluster_21
PDCD1LG2	0.555281	0.105393	0.0417243	Cluster_22	Cluster_21
CCL3	0.551456	0.105468	0.0416693	Cluster_10	Cluster_21
CCL3	0.551456	0.105468	0.0416693	Cluster_4	Cluster_21
CCL3	0.551456	0.105468	0.0416693	Cluster_33	Cluster_21
CCL8	0.553295	0.104958	0.0416634	Cluster_16	Cluster_21
TAC3	0.552441	0.104823	0.0415426	Cluster_16	Cluster_21
TAC3	0.552441	0.104823	0.0415426	Cluster_23	Cluster_21
PNOC	0.553222	0.104731	0.041525	Cluster_21	Cluster_21
PNOC	0.553222	0.104731	0.041525	Cluster_26	Cluster_21
PNOC	0.553222	0.104731	0.041525	Cluster_31	Cluster_21
CEACAM1	0.548309	0.105114	0.0415142	Cluster_23	Cluster_21
L1CAM	0.551886	0.105312	0.0413538	Cluster_19	Cluster_21
PTPRC	0.553417	0.10499	0.0412809	Cluster_21	Cluster_21
PTPRC	0.553417	0.10499	0.0412809	Cluster_26	Cluster_21
PTPRC	0.553417	0.10499	0.0412809	Cluster_31	Cluster_21
CXCL10	0.550187	0.10535	0.0411705	Cluster_23	Cluster_21
CXCL10	0.550187	0.10535	0.0411705	Cluster_26	Cluster_21
CXCL10	0.550187	0.10535	0.0411705	Cluster_27	Cluster_21
CXCL10	0.550187	0.10535	0.0411705	Cluster_38	Cluster_21
CXCL11	0.5525	0.105332	0.0411202	Cluster_38	Cluster_21
EDN2	0.552631	0.104997	0.0410011	Cluster_23	Cluster_21
EDN2	0.552631	0.104997	0.0410011	Cluster_16	Cluster_21
SAA1	0.550749	0.104859	0.0408792	Cluster_24	Cluster_21
CXCL13	0.55184	0.105119	0.0407544	Cluster_0	Cluster_21
CXCL13	0.55184	0.105119	0.0407544	Cluster_23	Cluster_21
CXCL13	0.55184	0.105119	0.0407544	Cluster_16	Cluster_21
XCL1	0.551467	0.104527	0.0406596	Cluster_33	Cluster_21
XCL1	0.551467	0.104527	0.0406596	Cluster_10	Cluster_21
XCL1	0.551467	0.104527	0.0406596	Cluster_4	Cluster_21
CLCF1	0.544918	0.104326	0.0406423	Cluster_16	Cluster_21
CLCF1	0.544918	0.104326	0.0406423	Cluster_38	Cluster_21
CD58	0.549057	0.105077	0.0405928	Cluster_38	Cluster_21
CD58	0.549057	0.105077	0.0405928	Cluster_28	Cluster_21
SERPINA1	0.549693	0.105164	0.0403962	Cluster_12	Cluster_21
SERPINA1	0.549693	0.105164	0.0403962	Cluster_21	Cluster_21
SERPINA1	0.549693	0.105164	0.0403962	Cluster_23	Cluster_21
SERPINA1	0.549693	0.105164	0.0403962	Cluster_26	Cluster_21
SERPINA1	0.549693	0.105164	0.0403962	Cluster_4	Cluster_21
CXCL6	0.552772	0.104637	0.0403568	Cluster_16	Cluster_21
CXCL6	0.552772	0.104637	0.0403567	Cluster_23	Cluster_21
DSC2	0.549944	0.1049	0.0402525	Cluster_23	Cluster_21
CCL20	0.552214	0.104997	0.040225	Cluster_10	Cluster_21
CCL20	0.552214	0.104997	0.040225	Cluster_33	Cluster_21
CCL20	0.552214	0.104997	0.040225	Cluster_38	Cluster_21
CCL19	0.553263	0.105279	0.0401148	Cluster_22	Cluster_21
CCL19	0.553263	0.105279	0.0401148	Cluster_27	Cluster_21
CCL19	0.553263	0.105279	0.0401148	Cluster_37	Cluster_21
VEGFB	0.550645	0.10383	0.040083	Cluster_26	Cluster_21
VEGFB	0.550645	0.10383	0.040083	Cluster_16	Cluster_21
GUCA2B	0.547591	0.104111	0.0400425	Cluster_23	Cluster_21
GUCA2B	0.547591	0.104111	0.0400425	Cluster_16	Cluster_21
PCDH7	0.550269	0.104804	0.0399929	Cluster_16	Cluster_21
PTGS2	0.556033	0.106508	0.039836	Cluster_16	Cluster_21
ANGPTL1	0.55034	0.106153	0.0398024	Cluster_16	Cluster_21
ANGPTL1	0.55034	0.106153	0.0398024	Cluster_23	Cluster_21
FLT3LG	0.550882	0.104891	0.0397539	Cluster_16	Cluster_21
HLA-G	0.547766	0.104294	0.0397451	Cluster_28	Cluster_21
HLA-G	0.547766	0.104294	0.0397451	Cluster_38	Cluster_21
COL18A1	0.546884	0.104473	0.0396779	Cluster_16	Cluster_21
WNT4	0.552346	0.104806	0.0396718	Cluster_16	Cluster_21
ADM	0.553631	0.105399	0.0396336	Cluster_16	Cluster_21
GMFB	0.551115	0.10423	0.0396313	Cluster_4	Cluster_21
GMFB	0.551115	0.10423	0.0396313	Cluster_21	Cluster_21
GMFB	0.551115	0.10423	0.0396313	Cluster_26	Cluster_21
GMFB	0.551115	0.10423	0.0396313	Cluster_31	Cluster_21
ITGB1	0.551281	0.105251	0.0395447	Cluster_26	Cluster_21
CCL11	0.548466	0.104177	0.039442	Cluster_23	Cluster_21
CCL11	0.548466	0.104177	0.039442	Cluster_16	Cluster_21
SERPINE2	0.54854	0.104546	0.0394062	Cluster_23	Cluster_21
SERPINE2	0.54854	0.104546	0.0394062	Cluster_16	Cluster_21
NAMPT	0.553165	0.106239	0.0393943	Cluster_21	Cluster_21
NAMPT	0.553165	0.106239	0.0393943	Cluster_26	Cluster_21
NAMPT	0.553165	0.106239	0.0393943	Cluster_31	Cluster_21
NAMPT	0.553165	0.106239	0.0393943	Cluster_4	Cluster_21
CD86	0.556778	0.106417	0.039376	Cluster_27	Cluster_21
CD86	0.556778	0.106417	0.039376	Cluster_16	Cluster_21
CD99	0.548356	0.104562	0.0393704	Cluster_33	Cluster_21
CD99	0.548356	0.104562	0.0393704	Cluster_10	Cluster_21
CD99	0.548356	0.104562	0.0393704	Cluster_38	Cluster_21
CD99	0.548356	0.104562	0.0393704	Cluster_4	Cluster_21
KITLG	0.548732	0.104503	0.0393508	Cluster_16	Cluster_21
BMP4	0.55547	0.107316	0.0393499	Cluster_16	Cluster_21
POMC	0.554465	0.106053	0.0393254	Cluster_10	Cluster_21
POMC	0.554465	0.106053	0.0393254	Cluster_4	Cluster_21
POMC	0.554465	0.106053	0.0393254	Cluster_33	Cluster_21
CCL5	0.555903	0.106433	0.0391937	Cluster_12	Cluster_21
CCL5	0.555903	0.106433	0.0391937	Cluster_25	Cluster_21
CCL5	0.555903	0.106433	0.0391937	Cluster_33	Cluster_21
CCL5	0.555903	0.106433	0.0391937	Cluster_10	Cluster_21
CCL5	0.555903	0.106433	0.0391937	Cluster_4	Cluster_21
CSF3	0.549641	0.106113	0.0391429	Cluster_16	Cluster_21
CSF3	0.549641	0.106113	0.0391429	Cluster_23	Cluster_21
CSF3	0.549641	0.106113	0.0391429	Cluster_37	Cluster_21
SELL	0.550821	0.104909	0.0390758	Cluster_0	Cluster_21
SELL	0.550821	0.104909	0.0390758	Cluster_39	Cluster_21
SELL	0.550821	0.104909	0.0390758	Cluster_3	Cluster_21
SELL	0.550821	0.104909	0.0390758	Cluster_8	Cluster_21
SELL	0.550821	0.104909	0.0390758	Cluster_9	Cluster_21
GSTP1	0.548449	0.10435	0.0389877	Cluster_21	Cluster_21
GSTP1	0.548449	0.10435	0.0389877	Cluster_26	Cluster_21
HLA-C	0.548762	0.104315	0.0389294	Cluster_26	Cluster_21
CALM3	0.551462	0.105498	0.0389244	Cluster_26	Cluster_21
GAS6	0.548503	0.104838	0.0387449	Cluster_12	Cluster_21
GAS6	0.548503	0.104838	0.0387449	Cluster_25	Cluster_21
GAS6	0.548503	0.104838	0.0387449	Cluster_26	Cluster_21
GAS6	0.548503	0.104838	0.0387449	Cluster_10	Cluster_21
GAS6	0.548503	0.104838	0.0387449	Cluster_4	Cluster_21
PLAT	0.552337	0.105829	0.0386462	Cluster_16	Cluster_21
CXCL9	0.552785	0.105158	0.0386191	Cluster_16	Cluster_21
CXCL9	0.552785	0.105158	0.0386191	Cluster_27	Cluster_21
CXCL9	0.552785	0.105158	0.0386191	Cluster_37	Cluster_21
TIGIT	0.543205	0.104168	0.0385252	Cluster_10	Cluster_21
COL1A1	0.543894	0.104473	0.0384112	Cluster_16	Cluster_21
COL1A1	0.543894	0.104473	0.0384112	Cluster_23	Cluster_21
BMP5	0.553593	0.106504	0.0383795	Cluster_16	Cluster_21
APOB	0.547175	0.104093	0.0383479	Cluster_16	Cluster_21
APOB	0.547175	0.104093	0.0383479	Cluster_23	Cluster_21
LIPH	0.546798	0.104115	0.0381693	Cluster_16	Cluster_21
LIPH	0.546798	0.104115	0.0381693	Cluster_23	Cluster_21
CXCL5	0.549307	0.103394	0.0380355	Cluster_16	Cluster_21
CXCL5	0.549307	0.103394	0.0380354	Cluster_23	Cluster_21
CADM2	0.551779	0.105326	0.0379483	Cluster_19	Cluster_21
NRXN1	0.547328	0.103846	0.0378928	Cluster_19	Cluster_21
CCL15	0.541043	0.103456	0.0378119	Cluster_23	Cluster_21
NRG1	0.550042	0.105213	0.0377113	Cluster_16	Cluster_21
HAS2	0.544048	0.104811	0.0376652	Cluster_16	Cluster_21
THBS1	0.552791	0.104961	0.0376381	Cluster_16	Cluster_21
THBS1	0.552791	0.104961	0.0376381	Cluster_37	Cluster_21
CCL13	0.548389	0.104214	0.0376379	Cluster_16	Cluster_21
LAMB2	0.543908	0.102777	0.0375454	Cluster_16	Cluster_21
CD40	0.5513	0.105535	0.0374711	Cluster_21	Cluster_21
CD40	0.5513	0.105535	0.0374711	Cluster_26	Cluster_21
CD40	0.5513	0.105535	0.0374711	Cluster_10	Cluster_21
BMP1	0.543663	0.103746	0.0374661	Cluster_16	Cluster_21
OSM	0.544973	0.103794	0.0373936	Cluster_38	Cluster_21
NLGN2	0.546072	0.103281	0.0372988	Cluster_16	Cluster_21
TNFSF9	0.549805	0.103745	0.0371915	Cluster_9	Cluster_21
SEMA7A	0.546429	0.103076	0.0371067	Cluster_22	Cluster_21
IL34	0.549971	0.103825	0.0370201	Cluster_16	Cluster_21
APOA1	0.551832	0.105778	0.0369893	Cluster_21	Cluster_21
APOA1	0.551832	0.105778	0.0369893	Cluster_23	Cluster_21
APOA1	0.551832	0.105778	0.0369893	Cluster_26	Cluster_21
CD274	0.548486	0.103807	0.0368652	Cluster_27	Cluster_21
CD274	0.548486	0.103807	0.0368652	Cluster_28	Cluster_21
CD274	0.548486	0.103807	0.0368652	Cluster_22	Cluster_21
CD274	0.548486	0.103807	0.0368652	Cluster_38	Cluster_21
CDHR5	0.542967	0.103551	0.0368567	Cluster_23	Cluster_21
TNFSF12	0.548729	0.104199	0.0367816	Cluster_16	Cluster_21
CADM3	0.554672	0.105731	0.0366647	Cluster_16	Cluster_21
CCL22	0.548703	0.103396	0.0366471	Cluster_16	Cluster_21
CCL22	0.548703	0.103396	0.0366471	Cluster_22	Cluster_21
CCL22	0.548703	0.103396	0.0366471	Cluster_27	Cluster_21
CCL22	0.548703	0.103396	0.0366471	Cluster_28	Cluster_21
CCL22	0.548703	0.103396	0.0366471	Cluster_37	Cluster_21
CCL22	0.548703	0.103396	0.0366471	Cluster_38	Cluster_21
PDGFC	0.544731	0.103449	0.0366278	Cluster_16	Cluster_21
PDGFC	0.544731	0.103449	0.0366278	Cluster_38	Cluster_21
ITGA4	0.549343	0.103879	0.0365952	Cluster_10	Cluster_21
PROS1	0.546709	0.103953	0.0364699	Cluster_37	Cluster_21
CCL4	0.548819	0.104276	0.0363762	Cluster_12	Cluster_21
CCL4	0.548819	0.104276	0.0363762	Cluster_33	Cluster_21
CCL4	0.548819	0.104277	0.0363761	Cluster_10	Cluster_21
CCL4	0.548819	0.104277	0.0363761	Cluster_4	Cluster_21
SERPINE1	0.548142	0.103802	0.0363441	Cluster_16	Cluster_21
SERPINE1	0.548142	0.103802	0.0363441	Cluster_37	Cluster_21
TFF1	0.541204	0.10407	0.0363122	Cluster_23	Cluster_21
FBN1	0.541087	0.10349	0.0361699	Cluster_23	Cluster_21
FBN1	0.541087	0.10349	0.0361699	Cluster_16	Cluster_21
HGF	0.552502	0.105532	0.0357284	Cluster_16	Cluster_21
NEGR1	0.542184	0.103292	0.035624	Cluster_16	Cluster_21
FGF7	0.54711	0.104079	0.0356112	Cluster_23	Cluster_21
FGF7	0.54711	0.104079	0.0356112	Cluster_16	Cluster_21
ADAM23	0.544992	0.103279	0.0354827	Cluster_9	Cluster_21
CMTM6	0.54439	0.103218	0.0354707	Cluster_21	Cluster_21
CMTM6	0.54439	0.103218	0.0354707	Cluster_26	Cluster_21
CMTM6	0.54439	0.103219	0.0354707	Cluster_31	Cluster_21
CMTM6	0.54439	0.103218	0.0354707	Cluster_37	Cluster_21
FN1	0.54635	0.104435	0.035385	Cluster_16	Cluster_21
FN1	0.54635	0.104435	0.035385	Cluster_23	Cluster_21
PTHLH	0.553439	0.105588	0.0353674	Cluster_16	Cluster_21
CD70	0.543003	0.103107	0.0346642	Cluster_22	Cluster_21
CD70	0.543003	0.103107	0.0346642	Cluster_38	Cluster_21
CLEC11A	0.544033	0.102676	0.03459	Cluster_23	Cluster_21
CLEC11A	0.544033	0.102676	0.03459	Cluster_16	Cluster_21
ICAM1	0.55094	0.105041	0.0344835	Cluster_16	Cluster_21
CXCL14	0.544237	0.103397	0.0344379	Cluster_16	Cluster_21
RSPO3	0.53947	0.102043	0.0344045	Cluster_23	Cluster_21
RSPO3	0.53947	0.102043	0.0344045	Cluster_37	Cluster_21
RSPO3	0.53947	0.102043	0.0344045	Cluster_16	Cluster_21
VCAM1	0.544194	0.102591	0.0341402	Cluster_16	Cluster_21
VCAM1	0.544194	0.102591	0.0341402	Cluster_23	Cluster_21
HSPG2	0.539369	0.102462	0.0341213	Cluster_26	Cluster_21
ICAM3	0.545637	0.10267	0.0340519	Cluster_26	Cluster_21
IL22	0.546066	0.102592	0.0339009	Cluster_9	Cluster_21
MDK	0.542219	0.102419	0.0338238	Cluster_21	Cluster_21
MDK	0.542219	0.102419	0.0338238	Cluster_26	Cluster_21
IL1RN	0.551623	0.105398	0.0331012	Cluster_38	Cluster_21
IL1RN	0.551623	0.105398	0.0331012	Cluster_27	Cluster_21
IL1RN	0.551623	0.105399	0.0331012	Cluster_28	Cluster_21
HEBP1	0.546873	0.101944	0.0330773	Cluster_33	Cluster_21
HEBP1	0.546873	0.101944	0.0330773	Cluster_10	Cluster_21
NRXN3	0.540601	0.101693	0.0330478	Cluster_19	Cluster_21
CCL2	0.551521	0.105858	0.0329724	Cluster_16	Cluster_21
CCL2	0.551521	0.105858	0.0329724	Cluster_23	Cluster_21
IL23A	0.546297	0.10367	0.0328978	Cluster_38	Cluster_21
SLIT2	0.542517	0.101778	0.0327468	Cluster_16	Cluster_21
COPA	0.542261	0.102279	0.0326107	Cluster_21	Cluster_21
COPA	0.542261	0.102279	0.0326107	Cluster_26	Cluster_21
ANXA1	0.549529	0.104257	0.0325623	Cluster_10	Cluster_21
ANXA1	0.549529	0.104257	0.0325623	Cluster_4	Cluster_21
ANXA1	0.549529	0.104258	0.0325623	Cluster_12	Cluster_21
ANXA1	0.549529	0.104258	0.0325623	Cluster_25	Cluster_21
ANXA1	0.549529	0.104258	0.0325623	Cluster_33	Cluster_21
IL1B	0.553135	0.107567	0.0320991	Cluster_27	Cluster_21
CNTN1	0.541749	0.101859	0.032091	Cluster_16	Cluster_21
IL18	0.548012	0.104417	0.0320339	Cluster_23	Cluster_21
IL18	0.548012	0.104417	0.0320339	Cluster_38	Cluster_21
EBI3	0.53638	0.10182	0.0315641	Cluster_27	Cluster_21
EBI3	0.53638	0.10182	0.0315641	Cluster_7	Cluster_21
EBI3	0.53638	0.10182	0.0315641	Cluster_22	Cluster_21
EBI3	0.53638	0.10182	0.0315641	Cluster_38	Cluster_21
IL24	0.543688	0.10137	0.0313807	Cluster_16	Cluster_21
IL24	0.543688	0.10137	0.0313807	Cluster_23	Cluster_21
VEGFA	0.552752	0.105112	0.0313398	Cluster_26	Cluster_21
ADAM17	0.547362	0.104304	0.0311654	Cluster_21	Cluster_21
ADAM17	0.547362	0.104304	0.0311654	Cluster_26	Cluster_21
ADAM17	0.547362	0.104304	0.0311654	Cluster_31	Cluster_21
ZP3	0.540661	0.100929	0.0310851	Cluster_10	Cluster_21
ZP3	0.540661	0.100929	0.0310851	Cluster_4	Cluster_21
ZP3	0.540661	0.100929	0.0310851	Cluster_19	Cluster_21
ZP3	0.540661	0.100929	0.0310851	Cluster_26	Cluster_21
ZP3	0.540661	0.100929	0.0310851	Cluster_33	Cluster_21
CXCL8	0.547234	0.103785	0.0308815	Cluster_12	Cluster_21
CXCL8	0.547234	0.103785	0.0308815	Cluster_23	Cluster_21
CXCL8	0.547234	0.103785	0.0308815	Cluster_4	Cluster_21
FGF2	0.552435	0.10541	0.0307123	Cluster_16	Cluster_21
LAMB1	0.536733	0.101613	0.0306874	Cluster_16	Cluster_21
MMP9	0.548139	0.103804	0.0299975	Cluster_16	Cluster_21
LGALS3	0.547816	0.103673	0.0298965	Cluster_33	Cluster_21
CFH	0.53076	0.100895	0.0289014	Cluster_16	Cluster_21
CFH	0.53076	0.100895	0.0289014	Cluster_9	Cluster_21
PLAU	0.544816	0.101556	0.028578	Cluster_23	Cluster_21
PLAU	0.544816	0.101556	0.028578	Cluster_37	Cluster_21
PLAU	0.544816	0.101556	0.028578	Cluster_16	Cluster_21
GREM1	0.54418	0.100944	0.0284153	Cluster_16	Cluster_21
CDHR2	0.533092	0.0999764	0.0280802	Cluster_16	Cluster_21
CDHR2	0.533092	0.0999764	0.0280802	Cluster_23	Cluster_21
SPP1	0.546587	0.103872	0.0279325	Cluster_16	Cluster_21
SPP1	0.546587	0.103872	0.0279325	Cluster_38	Cluster_21
TSLP	0.538612	0.100142	0.0272281	Cluster_16	Cluster_21
CSF1	0.547148	0.103323	0.0265205	Cluster_16	Cluster_21
CRLF2	0.540369	0.100328	0.0264651	Cluster_22	Cluster_21
CRLF2	0.540369	0.100328	0.0264651	Cluster_38	Cluster_21
CRLF2	0.540369	0.100328	0.0264651	Cluster_27	Cluster_21
CRLF2	0.540369	0.100328	0.0264651	Cluster_28	Cluster_21
NID1	0.53631	0.100037	0.0264542	Cluster_16	Cluster_21
FLRT2	0.529667	0.0990732	0.0251842	Cluster_16	Cluster_21
MANF	0.536794	0.0987275	0.0251694	Cluster_21	Cluster_21
MANF	0.536794	0.0987275	0.0251694	Cluster_26	Cluster_21
CXCL12	0.548736	0.103301	0.0251304	Cluster_16	Cluster_21
CXCL12	0.548736	0.103301	0.0251304	Cluster_38	Cluster_21
SEMA6D	0.540348	0.0988963	0.0234163	Cluster_27	Cluster_21
HMGB2	0.549044	0.106556	0.0231963	Cluster_10	Cluster_21
IL1A	0.553087	0.105234	0.0231136	Cluster_27	Cluster_21
IL1A	0.553087	0.105234	0.0231136	Cluster_28	Cluster_21
IL1A	0.553087	0.105234	0.0231136	Cluster_38	Cluster_21
APOE	0.551873	0.104969	0.023112	Cluster_23	Cluster_21
APOE	0.551873	0.104969	0.023112	Cluster_16	Cluster_21
CADM1	0.559698	0.107948	0.0219983	Cluster_10	Cluster_21
CADM1	0.559698	0.107948	0.0219983	Cluster_12	Cluster_21
CADM1	0.559698	0.107948	0.0219983	Cluster_4	Cluster_21
EFEMP1	0.523462	0.0981086	0.02162	Cluster_23	Cluster_21
EFEMP1	0.523462	0.0981086	0.02162	Cluster_37	Cluster_21
EFEMP1	0.523462	0.0981086	0.02162	Cluster_16	Cluster_21
TNF	0.546242	0.103993	0.020724	Cluster_38	Cluster_21
IL6	0.552531	0.10607	0.0204901	Cluster_16	Cluster_21
IL6	0.552531	0.10607	0.0204901	Cluster_38	Cluster_21
LAMA2	0.545921	0.104059	0.0172171	Cluster_16	Cluster_21
SDK1	0.524477	0.0953711	0.0170658	Cluster_16	Cluster_21
SDK1	0.524477	0.0953711	0.0170658	Cluster_23	Cluster_21
IFNG	0.551199	0.103892	0.0169997	Cluster_26	Cluster_21
IFNG	0.551199	0.103892	0.0169997	Cluster_33	Cluster_21
IFNG	0.551199	0.103892	0.0169997	Cluster_10	Cluster_21
IFNG	0.551199	0.103892	0.0169997	Cluster_4	Cluster_21
TGFB1	0.549006	0.10275	0.0100767	Cluster_16	Cluster_21
IL15	0.542623	0.0992548	0.00830763	Cluster_22	Cluster_21
IL15	0.542623	0.0992548	0.00830763	Cluster_38	Cluster_21
AGT	0.550959	0.1026	0.00128561	Cluster_16	Cluster_21
IGF1	0.542053	0.0998619	0.00128321	Cluster_10	Cluster_21
IGF1	0.542053	0.0998619	0.00128321	Cluster_16	Cluster_21
IGF1	0.542053	0.0998619	0.00128321	Cluster_38	Cluster_21
IGF1	0.542053	0.0998619	0.00128321	Cluster_4	Cluster_21
HAS2	0.670491	0.0484521	0.107142	Cluster_16	Cluster_22
CD40	0.687262	0.0437487	0.101417	Cluster_10	Cluster_22
CD40	0.687262	0.0437487	0.101417	Cluster_21	Cluster_22
CD40	0.687262	0.0437487	0.101417	Cluster_26	Cluster_22
IL22	0.728881	0.0342096	0.0937623	Cluster_9	Cluster_22
TSLP	0.715047	0.0340566	0.093363	Cluster_16	Cluster_22
IL23A	0.722184	0.0356533	0.0916093	Cluster_38	Cluster_22
IL1B	0.678229	0.0323891	0.0896568	Cluster_27	Cluster_22
CCL3L3	0.678195	0.0334871	0.0870729	Cluster_10	Cluster_22
CCL3L3	0.678195	0.0334871	0.0870729	Cluster_33	Cluster_22
CCL3L3	0.678195	0.0334871	0.0870729	Cluster_4	Cluster_22
IL18	0.714548	0.0335143	0.0867415	Cluster_23	Cluster_22
IL18	0.714548	0.0335143	0.0867415	Cluster_38	Cluster_22
IL1RN	0.681184	0.0361227	0.0828884	Cluster_27	Cluster_22
IL1RN	0.681184	0.0361227	0.0828884	Cluster_28	Cluster_22
IL1RN	0.681184	0.0361227	0.0828884	Cluster_38	Cluster_22
CRLF2	0.690239	0.0304368	0.0822982	Cluster_22	Cluster_22
CRLF2	0.690239	0.0304368	0.0822982	Cluster_27	Cluster_22
CRLF2	0.690239	0.0304368	0.0822982	Cluster_28	Cluster_22
CRLF2	0.690239	0.0304368	0.0822982	Cluster_38	Cluster_22
FLT3LG	0.679415	0.0329533	0.0815455	Cluster_16	Cluster_22
IL24	0.708554	0.0294858	0.0810353	Cluster_16	Cluster_22
IL24	0.708554	0.0294858	0.0810353	Cluster_23	Cluster_22
CCL8	0.671691	0.0310335	0.0792537	Cluster_16	Cluster_22
EBI3	0.692585	0.0277145	0.0791826	Cluster_22	Cluster_22
EBI3	0.692585	0.0277145	0.0791826	Cluster_27	Cluster_22
EBI3	0.692585	0.0277145	0.0791826	Cluster_38	Cluster_22
EBI3	0.692585	0.0277145	0.0791826	Cluster_7	Cluster_22
TNFSF12	0.659691	0.0319969	0.078118	Cluster_16	Cluster_22
CCL3	0.677483	0.0301257	0.0780479	Cluster_10	Cluster_22
CCL3	0.677483	0.0301257	0.0780479	Cluster_33	Cluster_22
CCL3	0.677483	0.0301257	0.0780479	Cluster_4	Cluster_22
CXCL2	0.675859	0.0318248	0.0773221	Cluster_16	Cluster_22
CXCL2	0.675859	0.0318248	0.0773221	Cluster_23	Cluster_22
LAMB2	0.687932	0.0349436	0.0771063	Cluster_16	Cluster_22
SAA1	0.66889	0.0301814	0.0762657	Cluster_24	Cluster_22
CXCL11	0.673142	0.0292496	0.0758079	Cluster_38	Cluster_22
TNF	0.670905	0.0314664	0.075699	Cluster_38	Cluster_22
CXCL14	0.659414	0.0294506	0.075671	Cluster_16	Cluster_22
ADAM17	0.674275	0.02903	0.0756164	Cluster_21	Cluster_22
ADAM17	0.674275	0.02903	0.0756164	Cluster_26	Cluster_22
ADAM17	0.674275	0.02903	0.0756164	Cluster_31	Cluster_22
XCL1	0.669746	0.0353536	0.0754466	Cluster_10	Cluster_22
XCL1	0.669746	0.0353536	0.0754466	Cluster_33	Cluster_22
XCL1	0.669746	0.0353536	0.0754466	Cluster_4	Cluster_22
GAS6	0.669498	0.0298153	0.0751953	Cluster_10	Cluster_22
GAS6	0.669498	0.0298153	0.0751953	Cluster_12	Cluster_22
GAS6	0.669498	0.0298153	0.0751953	Cluster_25	Cluster_22
GAS6	0.669498	0.0298153	0.0751953	Cluster_26	Cluster_22
GAS6	0.669498	0.0298153	0.0751953	Cluster_4	Cluster_22
ICAM1	0.678921	0.031579	0.0734612	Cluster_16	Cluster_22
CSF3	0.673342	0.0288411	0.0732695	Cluster_16	Cluster_22
CSF3	0.673342	0.0288411	0.0732695	Cluster_23	Cluster_22
CSF3	0.673342	0.0288411	0.0732695	Cluster_37	Cluster_22
CCL11	0.681769	0.0285227	0.0730664	Cluster_16	Cluster_22
CCL11	0.681769	0.0285227	0.0730664	Cluster_23	Cluster_22
CLCF1	0.681247	0.0267662	0.0728524	Cluster_16	Cluster_22
CLCF1	0.681247	0.0267662	0.0728524	Cluster_38	Cluster_22
CCL28	0.666557	0.0285385	0.072392	Cluster_23	Cluster_22
OSM	0.685254	0.0283444	0.0722973	Cluster_38	Cluster_22
VEGFC	0.662486	0.0292816	0.072104	Cluster_16	Cluster_22
VEGFC	0.662486	0.0292816	0.072104	Cluster_37	Cluster_22
CD86	0.643878	0.0285979	0.0718513	Cluster_16	Cluster_22
CD86	0.643878	0.0285979	0.0718513	Cluster_27	Cluster_22
CD274	0.675361	0.0273072	0.071264	Cluster_22	Cluster_22
CD274	0.675361	0.0273072	0.071264	Cluster_27	Cluster_22
CD274	0.675361	0.0273072	0.071264	Cluster_28	Cluster_22
CD274	0.675361	0.0273072	0.071264	Cluster_38	Cluster_22
IL11	0.680482	0.0268329	0.0705863	Cluster_16	Cluster_22
IL11	0.680482	0.0268329	0.0705863	Cluster_23	Cluster_22
KITLG	0.660164	0.0278113	0.0704362	Cluster_16	Cluster_22
CXCL9	0.670129	0.0272903	0.0701272	Cluster_16	Cluster_22
CXCL9	0.670129	0.0272903	0.0701272	Cluster_27	Cluster_22
CXCL9	0.670129	0.0272903	0.0701272	Cluster_37	Cluster_22
CCL13	0.658463	0.0270009	0.0694976	Cluster_16	Cluster_22
CXCL12	0.681648	0.0272674	0.06939	Cluster_16	Cluster_22
CXCL12	0.681648	0.0272674	0.06939	Cluster_38	Cluster_22
FGF19	0.662615	0.0272934	0.069296	Cluster_16	Cluster_22
FGF19	0.662615	0.0272934	0.069296	Cluster_37	Cluster_22
OSGIN1	0.644547	0.0305765	0.0691974	Cluster_16	Cluster_22
OSGIN1	0.644547	0.0305765	0.0691974	Cluster_23	Cluster_22
IL15	0.683432	0.028276	0.0690931	Cluster_22	Cluster_22
IL15	0.683432	0.028276	0.0690931	Cluster_38	Cluster_22
PDCD1LG2	0.666118	0.0261888	0.0690319	Cluster_22	Cluster_22
NRXN1	0.657453	0.034564	0.0690065	Cluster_19	Cluster_22
CCL2	0.686628	0.0324576	0.0689498	Cluster_16	Cluster_22
CCL2	0.686628	0.0324576	0.0689498	Cluster_23	Cluster_22
XCL2	0.661448	0.0277804	0.0686457	Cluster_0	Cluster_22
GMFB	0.654583	0.0339619	0.0686199	Cluster_21	Cluster_22
GMFB	0.654583	0.0339619	0.0686199	Cluster_26	Cluster_22
GMFB	0.654583	0.0339619	0.0686199	Cluster_31	Cluster_22
GMFB	0.654583	0.0339619	0.0686199	Cluster_4	Cluster_22
CEACAM1	0.662053	0.0347118	0.0685494	Cluster_23	Cluster_22
ANXA1	0.670966	0.0304557	0.0684551	Cluster_10	Cluster_22
ANXA1	0.670966	0.0304557	0.0684551	Cluster_12	Cluster_22
ANXA1	0.670966	0.0304557	0.0684551	Cluster_25	Cluster_22
ANXA1	0.670966	0.0304557	0.0684551	Cluster_33	Cluster_22
ANXA1	0.670966	0.0304557	0.0684551	Cluster_4	Cluster_22
IFNG	0.6706	0.0274517	0.0683382	Cluster_10	Cluster_22
IFNG	0.6706	0.0274517	0.0683382	Cluster_26	Cluster_22
IFNG	0.6706	0.0274517	0.0683382	Cluster_33	Cluster_22
IFNG	0.6706	0.0274517	0.0683382	Cluster_4	Cluster_22
INHBA	0.664126	0.0256973	0.0680213	Cluster_16	Cluster_22
INHBA	0.664126	0.0256973	0.0680213	Cluster_22	Cluster_22
INHBA	0.664126	0.0256973	0.0680213	Cluster_23	Cluster_22
INHBA	0.664126	0.0256973	0.0680213	Cluster_27	Cluster_22
INHBA	0.664126	0.0256973	0.0680213	Cluster_28	Cluster_22
INHBA	0.664126	0.0256973	0.0680213	Cluster_38	Cluster_22
PTPRC	0.665543	0.0261982	0.0679292	Cluster_21	Cluster_22
PTPRC	0.665543	0.0261982	0.0679292	Cluster_26	Cluster_22
PTPRC	0.665543	0.0261982	0.0679292	Cluster_31	Cluster_22
PGF	0.666774	0.0258223	0.0677205	Cluster_16	Cluster_22
PGF	0.666774	0.0258223	0.0677205	Cluster_23	Cluster_22
EFNA1	0.662466	0.0332033	0.0676625	Cluster_23	Cluster_22
EDN3	0.659697	0.025938	0.0674137	Cluster_16	Cluster_22
EDN3	0.659697	0.025938	0.0674137	Cluster_23	Cluster_22
NLGN2	0.659059	0.0344295	0.0673939	Cluster_16	Cluster_22
C3	0.657709	0.02718	0.0673077	Cluster_16	Cluster_22
C3	0.657709	0.02718	0.0673077	Cluster_23	Cluster_22
NCAM1	0.663814	0.0270287	0.0672147	Cluster_16	Cluster_22
IL34	0.67073	0.0260236	0.067091	Cluster_16	Cluster_22
PNOC	0.657612	0.0270983	0.0670387	Cluster_21	Cluster_22
PNOC	0.657612	0.0270983	0.0670387	Cluster_26	Cluster_22
PNOC	0.657612	0.0270983	0.0670387	Cluster_31	Cluster_22
CXCL5	0.653342	0.0267061	0.0669494	Cluster_16	Cluster_22
CXCL5	0.653342	0.0267061	0.0669494	Cluster_23	Cluster_22
CXCL10	0.655788	0.0267009	0.0669256	Cluster_23	Cluster_22
CXCL10	0.655788	0.0267009	0.0669256	Cluster_26	Cluster_22
CXCL10	0.655788	0.0267009	0.0669256	Cluster_27	Cluster_22
CXCL10	0.655788	0.0267009	0.0669256	Cluster_38	Cluster_22
CCL4	0.656857	0.0268495	0.0668248	Cluster_10	Cluster_22
CCL4	0.656857	0.0268495	0.0668248	Cluster_12	Cluster_22
CCL4	0.656857	0.0268495	0.0668248	Cluster_33	Cluster_22
CCL4	0.656857	0.0268495	0.0668248	Cluster_4	Cluster_22
CXCL1	0.657988	0.0269686	0.066501	Cluster_12	Cluster_22
CXCL1	0.657988	0.0269686	0.066501	Cluster_16	Cluster_22
CXCL1	0.657988	0.0269686	0.066501	Cluster_23	Cluster_22
SELL	0.657391	0.0258673	0.0664863	Cluster_0	Cluster_22
SELL	0.657391	0.0258673	0.0664863	Cluster_39	Cluster_22
SELL	0.657391	0.0258673	0.0664863	Cluster_3	Cluster_22
SELL	0.657391	0.0258673	0.0664863	Cluster_8	Cluster_22
SELL	0.657391	0.0258673	0.0664863	Cluster_9	Cluster_22
COL5A3	0.658537	0.032523	0.066462	Cluster_16	Cluster_22
PROS1	0.648825	0.0322896	0.0663554	Cluster_37	Cluster_22
ITGB1	0.650889	0.0266388	0.0663299	Cluster_26	Cluster_22
ITGB7	0.653454	0.0329517	0.0658954	Cluster_10	Cluster_22
CXCL13	0.657027	0.0256163	0.0656254	Cluster_0	Cluster_22
CXCL13	0.657027	0.0256163	0.0656254	Cluster_16	Cluster_22
CXCL13	0.657027	0.0256163	0.0656254	Cluster_23	Cluster_22
CCL17	0.656649	0.0248647	0.0655912	Cluster_16	Cluster_22
CCL17	0.656649	0.0248647	0.0655912	Cluster_22	Cluster_22
CCL17	0.656649	0.0248647	0.0655912	Cluster_23	Cluster_22
CCL17	0.656649	0.0248647	0.0655912	Cluster_27	Cluster_22
CCL17	0.656649	0.0248647	0.0655912	Cluster_37	Cluster_22
CCL17	0.656649	0.0248647	0.0655912	Cluster_38	Cluster_22
TAC3	0.651553	0.0325825	0.065575	Cluster_16	Cluster_22
TAC3	0.651553	0.0325825	0.065575	Cluster_23	Cluster_22
TIMP1	0.650648	0.026195	0.0651954	Cluster_10	Cluster_22
TIMP1	0.650648	0.026195	0.0651954	Cluster_16	Cluster_22
TIMP1	0.650648	0.026195	0.0651954	Cluster_4	Cluster_22
EDN2	0.65453	0.0257379	0.0651781	Cluster_16	Cluster_22
EDN2	0.65453	0.0257379	0.0651781	Cluster_23	Cluster_22
CXCL3	0.654176	0.0258828	0.0650681	Cluster_23	Cluster_22
CXCL3	0.654176	0.0258828	0.0650681	Cluster_37	Cluster_22
ANGPT1	0.66618	0.0272323	0.0649447	Cluster_16	Cluster_22
VCAM1	0.650403	0.0263647	0.064875	Cluster_16	Cluster_22
VCAM1	0.650403	0.0263647	0.064875	Cluster_23	Cluster_22
L1CAM	0.645081	0.0332811	0.0644859	Cluster_19	Cluster_22
TNC	0.655097	0.0246848	0.0644084	Cluster_16	Cluster_22
TNC	0.655097	0.0246848	0.0644084	Cluster_23	Cluster_22
CXCL6	0.654139	0.0251606	0.0643029	Cluster_16	Cluster_22
CXCL6	0.654139	0.0251606	0.0643029	Cluster_23	Cluster_22
TNFRSF11B	0.642477	0.0283978	0.064259	Cluster_16	Cluster_22
TNFRSF11B	0.642477	0.0283978	0.064259	Cluster_23	Cluster_22
SEMA5A	0.654081	0.0257222	0.0640326	Cluster_16	Cluster_22
CCL19	0.654732	0.0255153	0.0638725	Cluster_22	Cluster_22
CCL19	0.654732	0.0255153	0.0638725	Cluster_27	Cluster_22
CCL19	0.654732	0.0255153	0.0638725	Cluster_37	Cluster_22
CCL20	0.654423	0.0250571	0.0637688	Cluster_10	Cluster_22
CCL20	0.654423	0.0250571	0.0637688	Cluster_33	Cluster_22
CCL20	0.654423	0.0250571	0.0637688	Cluster_38	Cluster_22
INSL3	0.653237	0.0316434	0.0637431	Cluster_19	Cluster_22
HGF	0.64292	0.024988	0.0637189	Cluster_16	Cluster_22
BMP1	0.647139	0.0319291	0.0636249	Cluster_16	Cluster_22
COL18A1	0.647197	0.0271286	0.0635788	Cluster_16	Cluster_22
FAT4	0.64897	0.0338714	0.0635122	Cluster_16	Cluster_22
FAT4	0.64897	0.0338714	0.0635122	Cluster_37	Cluster_22
PTPRF	0.64033	0.0259148	0.0633522	Cluster_23	Cluster_22
SERPING1	0.651115	0.0319479	0.0632487	Cluster_16	Cluster_22
SERPING1	0.651115	0.0319479	0.0632487	Cluster_23	Cluster_22
FGF7	0.664258	0.0264882	0.0631084	Cluster_16	Cluster_22
FGF7	0.664258	0.0264882	0.0631084	Cluster_23	Cluster_22
CLEC11A	0.631546	0.0304056	0.0629073	Cluster_16	Cluster_22
CLEC11A	0.631546	0.0304056	0.0629073	Cluster_23	Cluster_22
PECAM1	0.649069	0.0264021	0.0627597	Cluster_10	Cluster_22
PECAM1	0.649069	0.0264021	0.0627597	Cluster_12	Cluster_22
PECAM1	0.649069	0.0264021	0.0627597	Cluster_4	Cluster_22
OMG	0.64444	0.0309644	0.0623371	Cluster_16	Cluster_22
ANGPTL1	0.642678	0.024753	0.0622433	Cluster_16	Cluster_22
ANGPTL1	0.642678	0.024753	0.0622433	Cluster_23	Cluster_22
FGF13	0.645251	0.0333883	0.0619107	Cluster_16	Cluster_22
PCDH7	0.642029	0.0325664	0.0614063	Cluster_16	Cluster_22
HSPG2	0.643614	0.0342706	0.0612735	Cluster_26	Cluster_22
DSC2	0.640962	0.0321498	0.0612411	Cluster_23	Cluster_22
VEGFB	0.646195	0.0252853	0.0610996	Cluster_16	Cluster_22
VEGFB	0.646195	0.0252853	0.0610996	Cluster_26	Cluster_22
CD58	0.630726	0.0311752	0.0610631	Cluster_28	Cluster_22
CD58	0.630726	0.0311752	0.0610631	Cluster_38	Cluster_22
CALM3	0.643274	0.0260699	0.060979	Cluster_26	Cluster_22
TGFB3	0.653461	0.0246537	0.0609374	Cluster_16	Cluster_22
CD320	0.649879	0.0243803	0.060808	Cluster_37	Cluster_22
FGF2	0.658909	0.0250404	0.0605385	Cluster_16	Cluster_22
SFRP2	0.638625	0.0249149	0.0603747	Cluster_16	Cluster_22
SFRP2	0.638625	0.0249149	0.0603747	Cluster_23	Cluster_22
HLA-G	0.645291	0.0250103	0.060331	Cluster_28	Cluster_22
HLA-G	0.645291	0.0250103	0.060331	Cluster_38	Cluster_22
BMP4	0.651422	0.0239733	0.0603138	Cluster_16	Cluster_22
HLA-C	0.638093	0.0323787	0.0599026	Cluster_26	Cluster_22
SEMA7A	0.642307	0.0313602	0.0598253	Cluster_22	Cluster_22
TNFSF9	0.640566	0.0238162	0.0595129	Cluster_9	Cluster_22
CD99	0.636317	0.0317828	0.0595017	Cluster_10	Cluster_22
CD99	0.636317	0.0317828	0.0595017	Cluster_33	Cluster_22
CD99	0.636317	0.0317828	0.0595017	Cluster_38	Cluster_22
CD99	0.636317	0.0317828	0.0595017	Cluster_4	Cluster_22
DCHS1	0.638541	0.026242	0.0594857	Cluster_16	Cluster_22
DCHS1	0.638541	0.026242	0.0594857	Cluster_37	Cluster_22
CCL22	0.637885	0.0261021	0.0594616	Cluster_16	Cluster_22
CCL22	0.637885	0.0261021	0.0594616	Cluster_22	Cluster_22
CCL22	0.637885	0.0261021	0.0594616	Cluster_27	Cluster_22
CCL22	0.637885	0.0261021	0.0594616	Cluster_28	Cluster_22
CCL22	0.637885	0.0261021	0.0594616	Cluster_37	Cluster_22
CCL22	0.637885	0.0261021	0.0594616	Cluster_38	Cluster_22
GPNMB	0.638277	0.0254815	0.0594388	Cluster_16	Cluster_22
PLAT	0.651391	0.024318	0.0592678	Cluster_16	Cluster_22
NTF3	0.654976	0.0234908	0.0591983	Cluster_16	Cluster_22
GUCA2B	0.636416	0.0312194	0.0589993	Cluster_16	Cluster_22
GUCA2B	0.636416	0.0312194	0.0589993	Cluster_23	Cluster_22
NRG1	0.655788	0.0267978	0.0586923	Cluster_16	Cluster_22
ADAM12	0.641318	0.0254404	0.0583107	Cluster_16	Cluster_22
ADAM12	0.641318	0.0254404	0.0583107	Cluster_23	Cluster_22
RARRES2	0.637771	0.0249676	0.057991	Cluster_16	Cluster_22
RARRES2	0.637771	0.0249676	0.057991	Cluster_23	Cluster_22
PDGFC	0.639844	0.0248478	0.0576294	Cluster_16	Cluster_22
PDGFC	0.639844	0.0248478	0.0576294	Cluster_38	Cluster_22
ALOX5AP	0.622437	0.0236883	0.0576127	Cluster_10	Cluster_22
ALOX5AP	0.622437	0.0236883	0.0576127	Cluster_26	Cluster_22
ALOX5AP	0.622437	0.0236883	0.0576127	Cluster_33	Cluster_22
ALOX5AP	0.622437	0.0236883	0.0576127	Cluster_38	Cluster_22
CD200	0.637842	0.0229901	0.0575913	Cluster_0	Cluster_22
CD200	0.637842	0.0229901	0.0575913	Cluster_22	Cluster_22
CD200	0.637842	0.0229901	0.0575913	Cluster_28	Cluster_22
CD200	0.637842	0.0229901	0.0575913	Cluster_38	Cluster_22
CD200	0.637842	0.0229901	0.0575913	Cluster_3	Cluster_22
JAM3	0.640053	0.0309485	0.0575114	Cluster_16	Cluster_22
ITGA4	0.637645	0.0249079	0.0574994	Cluster_10	Cluster_22
THBS2	0.624486	0.0226242	0.0574145	Cluster_16	Cluster_22
THBS2	0.624486	0.0226242	0.0574145	Cluster_23	Cluster_22
GSTP1	0.629933	0.0251408	0.0573778	Cluster_21	Cluster_22
GSTP1	0.629933	0.0251408	0.0573778	Cluster_26	Cluster_22
WNT4	0.637039	0.0227319	0.0571098	Cluster_16	Cluster_22
GUCA2A	0.634647	0.0264393	0.0569957	Cluster_23	Cluster_22
MMP9	0.652557	0.0242042	0.0568825	Cluster_16	Cluster_22
CDH1	0.636401	0.0242211	0.0568721	Cluster_16	Cluster_22
CDH1	0.636401	0.0242211	0.0568721	Cluster_23	Cluster_22
COMP	0.622345	0.0257968	0.0567192	Cluster_16	Cluster_22
COMP	0.622345	0.0257968	0.0567192	Cluster_23	Cluster_22
HEBP1	0.633795	0.0234162	0.056704	Cluster_10	Cluster_22
HEBP1	0.633795	0.0234162	0.056704	Cluster_33	Cluster_22
CD2	0.637968	0.022588	0.0563474	Cluster_10	Cluster_22
CD2	0.637968	0.022588	0.0563474	Cluster_33	Cluster_22
COPA	0.63431	0.0243685	0.0561812	Cluster_21	Cluster_22
COPA	0.63431	0.0243685	0.0561812	Cluster_26	Cluster_22
VEGFA	0.65687	0.023929	0.0560328	Cluster_26	Cluster_22
SERPINE2	0.628075	0.0250049	0.0559624	Cluster_16	Cluster_22
SERPINE2	0.628075	0.0250049	0.0559624	Cluster_23	Cluster_22
ROBO1	0.621001	0.0367921	0.0558302	Cluster_16	Cluster_22
ROBO1	0.621001	0.0367921	0.0558302	Cluster_23	Cluster_22
ROBO1	0.621001	0.0367921	0.0558302	Cluster_37	Cluster_22
NRXN3	0.627706	0.0313061	0.0557471	Cluster_19	Cluster_22
WNT2	0.624449	0.0240255	0.0555011	Cluster_16	Cluster_22
WNT2	0.624449	0.0240255	0.0555011	Cluster_23	Cluster_22
F11R	0.62246	0.025776	0.0553674	Cluster_23	Cluster_22
CMTM6	0.624383	0.0304308	0.0552046	Cluster_21	Cluster_22
CMTM6	0.624383	0.0304308	0.0552046	Cluster_26	Cluster_22
CMTM6	0.624383	0.0304308	0.0552046	Cluster_31	Cluster_22
CMTM6	0.624383	0.0304308	0.0552046	Cluster_37	Cluster_22
FBN1	0.623689	0.0246191	0.0551555	Cluster_16	Cluster_22
FBN1	0.623689	0.0246191	0.0551555	Cluster_23	Cluster_22
CCL5	0.654353	0.0232019	0.0550479	Cluster_10	Cluster_22
CCL5	0.654353	0.0232019	0.0550479	Cluster_12	Cluster_22
CCL5	0.654353	0.0232019	0.0550479	Cluster_25	Cluster_22
CCL5	0.654353	0.0232019	0.0550479	Cluster_33	Cluster_22
CCL5	0.654353	0.0232019	0.0550479	Cluster_4	Cluster_22
NEGR1	0.626038	0.0230201	0.0549958	Cluster_16	Cluster_22
LIPH	0.628742	0.0309085	0.0548952	Cluster_16	Cluster_22
LIPH	0.628742	0.0309085	0.0548952	Cluster_23	Cluster_22
APOB	0.62142	0.03119	0.0547524	Cluster_16	Cluster_22
APOB	0.62142	0.03119	0.0547524	Cluster_23	Cluster_22
WNT5A	0.632877	0.0230034	0.0533352	Cluster_16	Cluster_22
WNT5A	0.632877	0.0230034	0.0533352	Cluster_23	Cluster_22
CSF1	0.662991	0.0246382	0.0531049	Cluster_16	Cluster_22
PDGFD	0.627662	0.0247191	0.0530531	Cluster_16	Cluster_22
FN1	0.650029	0.0243108	0.0529778	Cluster_16	Cluster_22
FN1	0.650029	0.0243108	0.0529778	Cluster_23	Cluster_22
NECTIN3	0.624235	0.0318198	0.0528984	Cluster_9	Cluster_22
ADM	0.630858	0.0222881	0.0526689	Cluster_16	Cluster_22
BMP5	0.654699	0.021766	0.0526501	Cluster_16	Cluster_22
COL1A1	0.614751	0.0240342	0.0523784	Cluster_16	Cluster_22
COL1A1	0.614751	0.0240342	0.0523784	Cluster_23	Cluster_22
POMC	0.65515	0.023654	0.0520586	Cluster_10	Cluster_22
POMC	0.65515	0.023654	0.0520586	Cluster_33	Cluster_22
POMC	0.65515	0.023654	0.0520586	Cluster_4	Cluster_22
CDH2	0.622665	0.0228585	0.0520038	Cluster_19	Cluster_22
SERPINA1	0.622923	0.0228824	0.0517849	Cluster_12	Cluster_22
SERPINA1	0.622923	0.0228824	0.0517849	Cluster_21	Cluster_22
SERPINA1	0.622923	0.0228824	0.0517849	Cluster_23	Cluster_22
SERPINA1	0.622923	0.0228824	0.0517849	Cluster_26	Cluster_22
SERPINA1	0.622923	0.0228824	0.0517849	Cluster_4	Cluster_22
ICAM3	0.625663	0.0227091	0.0517627	Cluster_26	Cluster_22
CD70	0.613868	0.0234482	0.0512669	Cluster_22	Cluster_22
CD70	0.613868	0.0234482	0.0512669	Cluster_38	Cluster_22
NTN1	0.621104	0.0235307	0.0511258	Cluster_16	Cluster_22
NAMPT	0.644389	0.0222854	0.0509756	Cluster_21	Cluster_22
NAMPT	0.644389	0.0222854	0.0509756	Cluster_26	Cluster_22
NAMPT	0.644389	0.0222854	0.0509756	Cluster_31	Cluster_22
NAMPT	0.644389	0.0222854	0.0509756	Cluster_4	Cluster_22
CFH	0.616373	0.0221653	0.0503725	Cluster_16	Cluster_22
CFH	0.616373	0.0221653	0.0503725	Cluster_9	Cluster_22
MDK	0.632274	0.0221609	0.0503581	Cluster_21	Cluster_22
MDK	0.632274	0.0221609	0.0503581	Cluster_26	Cluster_22
PTN	0.62777	0.0222812	0.0502046	Cluster_16	Cluster_22
PTN	0.62777	0.0222812	0.0502046	Cluster_27	Cluster_22
SPP1	0.644447	0.0237062	0.0500912	Cluster_16	Cluster_22
SPP1	0.644447	0.0237062	0.0500912	Cluster_38	Cluster_22
TFF1	0.615808	0.0226735	0.0494655	Cluster_23	Cluster_22
CNTN1	0.615318	0.0277612	0.0493647	Cluster_16	Cluster_22
CDHR5	0.606577	0.0354544	0.0492209	Cluster_23	Cluster_22
ZP3	0.609192	0.0232204	0.0491701	Cluster_10	Cluster_22
ZP3	0.609192	0.0232204	0.0491701	Cluster_19	Cluster_22
ZP3	0.609192	0.0232204	0.0491701	Cluster_26	Cluster_22
ZP3	0.609192	0.0232204	0.0491701	Cluster_33	Cluster_22
ZP3	0.609192	0.0232204	0.0491701	Cluster_4	Cluster_22
PTGS2	0.642683	0.0221035	0.049041	Cluster_16	Cluster_22
APOA1	0.628827	0.0218322	0.0489939	Cluster_21	Cluster_22
APOA1	0.628827	0.0218322	0.0489939	Cluster_23	Cluster_22
APOA1	0.628827	0.0218322	0.0489939	Cluster_26	Cluster_22
LGALS3	0.632279	0.022513	0.0484851	Cluster_33	Cluster_22
IGF2	0.627525	0.0213084	0.0484025	Cluster_16	Cluster_22
IGF2	0.627525	0.0213084	0.0484025	Cluster_37	Cluster_22
SERPINE1	0.595588	0.0271505	0.04813	Cluster_16	Cluster_22
SERPINE1	0.595588	0.0271505	0.04813	Cluster_37	Cluster_22
SCG2	0.610445	0.0208504	0.0475256	Cluster_16	Cluster_22
SCG2	0.610445	0.0208504	0.0475256	Cluster_23	Cluster_22
ADAM23	0.612925	0.0283435	0.047504	Cluster_9	Cluster_22
TENM3	0.60898	0.020546	0.0469939	Cluster_16	Cluster_22
NECTIN2	0.604387	0.0351122	0.0468879	Cluster_22	Cluster_22
NECTIN2	0.604387	0.0351122	0.0468879	Cluster_28	Cluster_22
NECTIN2	0.604387	0.0351122	0.0468879	Cluster_38	Cluster_22
NID1	0.606223	0.0205112	0.0463968	Cluster_16	Cluster_22
RSPO3	0.610684	0.0236936	0.0461705	Cluster_16	Cluster_22
RSPO3	0.610684	0.0236936	0.0461705	Cluster_23	Cluster_22
RSPO3	0.610684	0.0236936	0.0461705	Cluster_37	Cluster_22
LAMB1	0.60629	0.0229831	0.0459653	Cluster_16	Cluster_22
THBS1	0.616063	0.020756	0.0452367	Cluster_16	Cluster_22
THBS1	0.616063	0.020756	0.0452367	Cluster_37	Cluster_22
CCL15	0.612672	0.0191578	0.0449541	Cluster_23	Cluster_22
TIGIT	0.59977	0.0228648	0.0448492	Cluster_10	Cluster_22
GREM1	0.607928	0.0198504	0.0435046	Cluster_16	Cluster_22
PTHLH	0.627887	0.0200763	0.0434994	Cluster_16	Cluster_22
CXCL8	0.617718	0.0208847	0.0431555	Cluster_12	Cluster_22
CXCL8	0.617718	0.0208847	0.0431555	Cluster_23	Cluster_22
CXCL8	0.617718	0.0208847	0.0431555	Cluster_4	Cluster_22
PTPRM	0.604162	0.0187812	0.0424636	Cluster_16	Cluster_22
IL6	0.680642	0.0245691	0.0423621	Cluster_16	Cluster_22
IL6	0.680642	0.0245691	0.0423621	Cluster_38	Cluster_22
IL1A	0.657166	0.0225715	0.0414969	Cluster_27	Cluster_22
IL1A	0.657166	0.0225715	0.0414969	Cluster_28	Cluster_22
IL1A	0.657166	0.0225715	0.0414969	Cluster_38	Cluster_22
EFEMP1	0.59058	0.0198233	0.0404516	Cluster_16	Cluster_22
EFEMP1	0.59058	0.0198233	0.0404516	Cluster_23	Cluster_22
EFEMP1	0.59058	0.0198233	0.0404516	Cluster_37	Cluster_22
PLAU	0.613002	0.0183108	0.0400196	Cluster_16	Cluster_22
PLAU	0.613002	0.0183108	0.0400196	Cluster_23	Cluster_22
PLAU	0.613002	0.0183108	0.0400196	Cluster_37	Cluster_22
TGFB1	0.649523	0.0208104	0.0398754	Cluster_16	Cluster_22
[truncated: 5,787 more rows]

## Sheet: NicheNet_based_centrality
	Cluster_0	Cluster_37	Cluster_16	Cluster_9	Cluster_27	Cluster_22	Cluster_24	Cluster_19	Cluster_39	Cluster_12	Cluster_26	Cluster_4	Cluster_28	Cluster_23	Cluster_3	Cluster_38	Cluster_7	Cluster_21	Cluster_8	Cluster_31	Cluster_10	Cluster_25	Cluster_33
node_degree_all	380	775	2703	510	684	657	419	201	430	572	888	772	604	1615	429	977	393	658	415	529	481	155	325
node_degree_in	303	403	406	399	404	413	400	73	411	402	413	406	413	391	390	413	375	413	396	413	17	97	35
node_degree_out	77	372	2297	111	280	244	19	128	19	170	475	366	191	1224	39	564	18	245	19	116	464	58	290
closeness	0.0454545	0.0454545	0.0454545	0.0454545	0.0454545	0.0454545	0.0454545	0.0454545	0.0454545	0.0454545	0.0454545	0.0454545	0.0454545	0.0454545	0.0454545	0.0454545	0.0454545	0.0454545	0.0454545	0.0454545	0.0454545	0.0454545	0.0454545
eigenvector centralities	0.209018	0.38087	1	0.284091	0.346261	0.341465	0.252418	0.0989393	0.256951	0.305551	0.423684	0.377585	0.321643	0.663832	0.252314	0.451689	0.237483	0.342032	0.245834	0.294426	0.183689	0.0742586	0.131238
K-core Decomposition	359	440	440	420	440	440	386	199	386	429	440	440	433	440	386	440	363	440	383	420	386	155	317
Kleinberg's hub centrality scores	0.0337808	0.164051	1	0.0492062	0.120649	0.106022	0.00842202	0.0567427	0.00842202	0.0737229	0.207234	0.156721	0.0825147	0.535219	0.0169368	0.240611	0.00763325	0.107525	0.00842202	0.0504773	0.198671	0.0253588	0.125148
Laplacian Centrality	175164	630994	7334650	290734	498316	462136	206286	71344	215614	357756	818800	626356	395356	2637754	214756	984696	185200	463450	202954	310456	262024	55014	136444
Leverage Centrality	-0.395484	-0.0408989	0.562098	-0.286885	-0.108981	-0.141419	-0.405295	-0.573248	-0.39226	-0.215725	0.0356571	-0.0375671	-0.189606	0.354748	-0.384538	0.0947296	-0.428144	-0.140643	-0.400765	-0.269435	-0.125237	-0.647698	-0.322623
Group Centrality	0.505233	1.11269	4.52503	0.66029	0.97819	0.915775	0.503954	0.29638	0.519249	0.777367	1.32176	1.14389	0.829595	2.60786	0.525988	1.51578	0.478291	0.915431	0.507446	0.694954	0.867775	0.232763	0.564315
Local Bridging Centrality	0.00522517	0.00115867	8.15895e-05	0.00297249	0.00149366	0.00166135	0.00474882	0.0170378	0.00448994	0.00224936	0.000850914	0.0011312	0.00199548	0.00023699	0.0044426	0.000674193	0.00533733	0.00165947	0.00476162	0.00272189	0.00239595	0.0284469	0.00546982

## Sheet: Fig S7c
n_ligand_interactions	pearson	Sender	Target	color
4	0.148845	Cluster_0	Cluster_37	#000080
4	0.3135	Cluster_0	Cluster_16	#000080
4	0.0550685	Cluster_0	Cluster_9	#000080
4	0.110242	Cluster_0	Cluster_27	#000080
4	0.258349	Cluster_0	Cluster_22	#000080
4	0.0808231	Cluster_0	Cluster_24	#000080
1	0.0198504	Cluster_0	Cluster_19	#000080
4	0.0622063	Cluster_0	Cluster_39	#000080
4	0.0970553	Cluster_0	Cluster_12	#000080
4	0.21949	Cluster_0	Cluster_26	#000080
4	0.136951	Cluster_0	Cluster_4	#000080
4	0.182254	Cluster_0	Cluster_28	#000080
4	0.178087	Cluster_0	Cluster_23	#000080
4	0.0466499	Cluster_0	Cluster_3	#000080
4	0.224045	Cluster_0	Cluster_38	#000080
4	0.0356364	Cluster_0	Cluster_0	#000080
4	0.0614911	Cluster_0	Cluster_7	#000080
4	0.168263	Cluster_0	Cluster_21	#000080
4	0.0347302	Cluster_0	Cluster_8	#000080
4	0.133683	Cluster_0	Cluster_31	#000080
23	0.750453	Cluster_10	Cluster_37	#4F7942
24	1.44682	Cluster_10	Cluster_16	#4F7942
23	0.270643	Cluster_10	Cluster_9	#4F7942
24	0.769845	Cluster_10	Cluster_27	#4F7942
24	1.41605	Cluster_10	Cluster_22	#4F7942
24	0.797941	Cluster_10	Cluster_24	#4F7942
4	0.0139206	Cluster_10	Cluster_19	#4F7942
24	0.421716	Cluster_10	Cluster_39	#4F7942
24	0.552871	Cluster_10	Cluster_12	#4F7942
24	1.07157	Cluster_10	Cluster_26	#4F7942
24	0.696603	Cluster_10	Cluster_4	#4F7942
24	1.08329	Cluster_10	Cluster_28	#4F7942
22	0.858409	Cluster_10	Cluster_23	#4F7942
22	0.207039	Cluster_10	Cluster_3	#4F7942
24	1.30929	Cluster_10	Cluster_38	#4F7942
21	0.169646	Cluster_10	Cluster_0	#4F7942
22	0.963447	Cluster_10	Cluster_7	#4F7942
24	0.861709	Cluster_10	Cluster_21	#4F7942
23	0.258286	Cluster_10	Cluster_8	#4F7942
24	0.68708	Cluster_10	Cluster_31	#4F7942
10	0.0648198	Cluster_10	Cluster_25	#4F7942
3	0.038853	Cluster_10	Cluster_10	#4F7942
3	0.101312	Cluster_10	Cluster_33	#4F7942
8	0.271637	Cluster_12	Cluster_37	#556B2F
9	0.570105	Cluster_12	Cluster_16	#556B2F
9	0.111172	Cluster_12	Cluster_9	#556B2F
9	0.254679	Cluster_12	Cluster_27	#556B2F
9	0.491199	Cluster_12	Cluster_22	#556B2F
9	0.142124	Cluster_12	Cluster_24	#556B2F
1	0.000408746	Cluster_12	Cluster_19	#556B2F
9	0.124451	Cluster_12	Cluster_39	#556B2F
9	0.177678	Cluster_12	Cluster_12	#556B2F
9	0.432393	Cluster_12	Cluster_26	#556B2F
9	0.238449	Cluster_12	Cluster_4	#556B2F
9	0.369924	Cluster_12	Cluster_28	#556B2F
9	0.356419	Cluster_12	Cluster_23	#556B2F
8	0.0623855	Cluster_12	Cluster_3	#556B2F
9	0.452104	Cluster_12	Cluster_38	#556B2F
7	0.0637752	Cluster_12	Cluster_0	#556B2F
8	0.13059	Cluster_12	Cluster_7	#556B2F
9	0.334977	Cluster_12	Cluster_21	#556B2F
8	0.0787169	Cluster_12	Cluster_8	#556B2F
9	0.241014	Cluster_12	Cluster_31	#556B2F
2	0.0152486	Cluster_12	Cluster_25	#556B2F
1	0.011208	Cluster_12	Cluster_10	#556B2F
1	0.0069289	Cluster_12	Cluster_33	#556B2F
118	3.90791	Cluster_16	Cluster_37	#e8c124
119	7.72469	Cluster_16	Cluster_16	#e8c124
118	1.61278	Cluster_16	Cluster_9	#e8c124
118	3.01923	Cluster_16	Cluster_27	#e8c124
123	7.14009	Cluster_16	Cluster_22	#e8c124
121	2.23541	Cluster_16	Cluster_24	#e8c124
26	0.116486	Cluster_16	Cluster_19	#e8c124
121	1.73753	Cluster_16	Cluster_39	#e8c124
117	2.46658	Cluster_16	Cluster_12	#e8c124
123	6.13628	Cluster_16	Cluster_26	#e8c124
119	3.60817	Cluster_16	Cluster_4	#e8c124
123	5.32532	Cluster_16	Cluster_28	#e8c124
114	4.5748	Cluster_16	Cluster_23	#e8c124
116	0.92415	Cluster_16	Cluster_3	#e8c124
123	6.13415	Cluster_16	Cluster_38	#e8c124
86	0.655755	Cluster_16	Cluster_0	#e8c124
115	2.13251	Cluster_16	Cluster_7	#e8c124
123	4.73322	Cluster_16	Cluster_21	#e8c124
115	1.09186	Cluster_16	Cluster_8	#e8c124
123	3.61944	Cluster_16	Cluster_31	#e8c124
22	0.182623	Cluster_16	Cluster_25	#e8c124
4	0.0419355	Cluster_16	Cluster_10	#e8c124
10	0.158012	Cluster_16	Cluster_33	#e8c124
7	0.195599	Cluster_19	Cluster_37	#660000
7	0.40711	Cluster_19	Cluster_16	#660000
6	0.0658172	Cluster_19	Cluster_9	#660000
7	0.125423	Cluster_19	Cluster_27	#660000
7	0.393097	Cluster_19	Cluster_22	#660000
7	0.112121	Cluster_19	Cluster_24	#660000
7	0.081274	Cluster_19	Cluster_39	#660000
7	0.100229	Cluster_19	Cluster_12	#660000
7	0.364505	Cluster_19	Cluster_26	#660000
7	0.170355	Cluster_19	Cluster_4	#660000
7	0.271022	Cluster_19	Cluster_28	#660000
7	0.223977	Cluster_19	Cluster_23	#660000
5	0.0335635	Cluster_19	Cluster_3	#660000
7	0.296259	Cluster_19	Cluster_38	#660000
4	0.0160979	Cluster_19	Cluster_0	#660000
7	0.141661	Cluster_19	Cluster_7	#660000
7	0.280652	Cluster_19	Cluster_21	#660000
7	0.0502998	Cluster_19	Cluster_8	#660000
7	0.207428	Cluster_19	Cluster_31	#660000
1	0.00228727	Cluster_19	Cluster_25	#660000
13	0.419249	Cluster_21	Cluster_37	#00FF00
13	0.757341	Cluster_21	Cluster_16	#00FF00
13	0.139602	Cluster_21	Cluster_9	#00FF00
13	0.380142	Cluster_21	Cluster_27	#00FF00
13	0.791311	Cluster_21	Cluster_22	#00FF00
13	0.228888	Cluster_21	Cluster_24	#00FF00
2	0.00352514	Cluster_21	Cluster_19	#00FF00
13	0.244095	Cluster_21	Cluster_39	#00FF00
12	0.233212	Cluster_21	Cluster_12	#00FF00
13	0.60581	Cluster_21	Cluster_26	#00FF00
13	0.313888	Cluster_21	Cluster_4	#00FF00
13	0.579602	Cluster_21	Cluster_28	#00FF00
13	0.425274	Cluster_21	Cluster_23	#00FF00
13	0.109445	Cluster_21	Cluster_3	#00FF00
13	0.678573	Cluster_21	Cluster_38	#00FF00
7	0.0413571	Cluster_21	Cluster_0	#00FF00
13	0.233921	Cluster_21	Cluster_7	#00FF00
13	0.473916	Cluster_21	Cluster_21	#00FF00
13	0.132597	Cluster_21	Cluster_8	#00FF00
13	0.366336	Cluster_21	Cluster_31	#00FF00
3	0.0261959	Cluster_21	Cluster_25	#00FF00
13	0.436312	Cluster_22	Cluster_37	#808080
13	0.83052	Cluster_22	Cluster_16	#808080
13	0.204837	Cluster_22	Cluster_9	#808080
13	0.344638	Cluster_22	Cluster_27	#808080
13	0.843388	Cluster_22	Cluster_22	#808080
10	0.167962	Cluster_22	Cluster_24	#808080
3	0.023509	Cluster_22	Cluster_19	#808080
13	0.206369	Cluster_22	Cluster_39	#808080
13	0.269497	Cluster_22	Cluster_12	#808080
13	0.642955	Cluster_22	Cluster_26	#808080
13	0.423111	Cluster_22	Cluster_4	#808080
13	0.606473	Cluster_22	Cluster_28	#808080
13	0.440627	Cluster_22	Cluster_23	#808080
13	0.137228	Cluster_22	Cluster_3	#808080
13	0.702716	Cluster_22	Cluster_38	#808080
10	0.151358	Cluster_22	Cluster_0	#808080
9	0.176136	Cluster_22	Cluster_7	#808080
13	0.477994	Cluster_22	Cluster_21	#808080
13	0.116755	Cluster_22	Cluster_8	#808080
13	0.373392	Cluster_22	Cluster_31	#808080
3	0.0208601	Cluster_22	Cluster_25	#808080
1	0.00214205	Cluster_22	Cluster_33	#808080
65	2.06931	Cluster_23	Cluster_37	#FF0000
63	3.98573	Cluster_23	Cluster_16	#FF0000
63	0.838275	Cluster_23	Cluster_9	#FF0000
63	1.5758	Cluster_23	Cluster_27	#FF0000
66	3.86002	Cluster_23	Cluster_22	#FF0000
65	1.24346	Cluster_23	Cluster_24	#FF0000
14	0.038382	Cluster_23	Cluster_19	#FF0000
66	0.954142	Cluster_23	Cluster_39	#FF0000
64	1.32418	Cluster_23	Cluster_12	#FF0000
66	3.45517	Cluster_23	Cluster_26	#FF0000
64	1.91362	Cluster_23	Cluster_4	#FF0000
66	2.88219	Cluster_23	Cluster_28	#FF0000
59	2.61376	Cluster_23	Cluster_23	#FF0000
61	0.504142	Cluster_23	Cluster_3	#FF0000
66	3.27619	Cluster_23	Cluster_38	#FF0000
47	0.311658	Cluster_23	Cluster_0	#FF0000
60	1.18325	Cluster_23	Cluster_7	#FF0000
66	2.67373	Cluster_23	Cluster_21	#FF0000
61	0.578134	Cluster_23	Cluster_8	#FF0000
66	1.97141	Cluster_23	Cluster_31	#FF0000
9	0.0922148	Cluster_23	Cluster_25	#FF0000
1	0.00854431	Cluster_23	Cluster_10	#FF0000
3	0.067585	Cluster_23	Cluster_33	#FF0000
1	0.0420553	Cluster_24	Cluster_37	#9ACD32
1	0.0763893	Cluster_24	Cluster_16	#9ACD32
1	0.0122155	Cluster_24	Cluster_9	#9ACD32
1	0.0402576	Cluster_24	Cluster_27	#9ACD32
1	0.0762657	Cluster_24	Cluster_22	#9ACD32
1	0.0196115	Cluster_24	Cluster_24	#9ACD32
1	0.0152168	Cluster_24	Cluster_39	#9ACD32
1	0.0299999	Cluster_24	Cluster_12	#9ACD32
1	0.0530618	Cluster_24	Cluster_26	#9ACD32
1	0.0356473	Cluster_24	Cluster_4	#9ACD32
1	0.0591468	Cluster_24	Cluster_28	#9ACD32
1	0.0667643	Cluster_24	Cluster_23	#9ACD32
1	0.00929136	Cluster_24	Cluster_3	#9ACD32
1	0.0723342	Cluster_24	Cluster_38	#9ACD32
1	0.00320133	Cluster_24	Cluster_0	#9ACD32
1	0.011228	Cluster_24	Cluster_7	#9ACD32
1	0.0408792	Cluster_24	Cluster_21	#9ACD32
1	0.00883288	Cluster_24	Cluster_8	#9ACD32
1	0.033215	Cluster_24	Cluster_31	#9ACD32
3	0.112412	Cluster_25	Cluster_37	#6B8E23
3	0.242446	Cluster_25	Cluster_16	#6B8E23
3	0.0416378	Cluster_25	Cluster_9	#6B8E23
3	0.12433	Cluster_25	Cluster_27	#6B8E23
3	0.198698	Cluster_25	Cluster_22	#6B8E23
3	0.0486984	Cluster_25	Cluster_24	#6B8E23
1	0.000408746	Cluster_25	Cluster_19	#6B8E23
3	0.0484618	Cluster_25	Cluster_39	#6B8E23
3	0.0641979	Cluster_25	Cluster_12	#6B8E23
3	0.142557	Cluster_25	Cluster_26	#6B8E23
3	0.0860696	Cluster_25	Cluster_4	#6B8E23
3	0.145605	Cluster_25	Cluster_28	#6B8E23
3	0.135135	Cluster_25	Cluster_23	#6B8E23
3	0.0216313	Cluster_25	Cluster_3	#6B8E23
3	0.19473	Cluster_25	Cluster_38	#6B8E23
3	0.0358371	Cluster_25	Cluster_0	#6B8E23
3	0.0403796	Cluster_25	Cluster_7	#6B8E23
3	0.110501	Cluster_25	Cluster_21	#6B8E23
3	0.0316018	Cluster_25	Cluster_8	#6B8E23
3	0.093998	Cluster_25	Cluster_31	#6B8E23
25	0.82501	Cluster_26	Cluster_37	#7CFC00
25	1.48139	Cluster_26	Cluster_16	#7CFC00
24	0.285405	Cluster_26	Cluster_9	#7CFC00
25	0.746648	Cluster_26	Cluster_27	#7CFC00
25	1.52593	Cluster_26	Cluster_22	#7CFC00
25	0.487671	Cluster_26	Cluster_24	#7CFC00
4	0.00565816	Cluster_26	Cluster_19	#7CFC00
25	0.51787	Cluster_26	Cluster_39	#7CFC00
24	0.475376	Cluster_26	Cluster_12	#7CFC00
25	1.14593	Cluster_26	Cluster_26	#7CFC00
25	0.647143	Cluster_26	Cluster_4	#7CFC00
25	1.12124	Cluster_26	Cluster_28	#7CFC00
25	0.78254	Cluster_26	Cluster_23	#7CFC00
24	0.250895	Cluster_26	Cluster_3	#7CFC00
25	1.31465	Cluster_26	Cluster_38	#7CFC00
16	0.129982	Cluster_26	Cluster_0	#7CFC00
25	0.47644	Cluster_26	Cluster_7	#7CFC00
25	0.904921	Cluster_26	Cluster_21	#7CFC00
25	0.276315	Cluster_26	Cluster_8	#7CFC00
25	0.715644	Cluster_26	Cluster_31	#7CFC00
6	0.038732	Cluster_26	Cluster_25	#7CFC00
1	0.00442814	Cluster_26	Cluster_10	#7CFC00
1	0.0437392	Cluster_26	Cluster_33	#7CFC00
14	0.56997	Cluster_27	Cluster_37	#D3D3D3
15	1.00232	Cluster_27	Cluster_16	#D3D3D3
15	0.226537	Cluster_27	Cluster_9	#D3D3D3
14	0.617688	Cluster_27	Cluster_27	#D3D3D3
15	0.983789	Cluster_27	Cluster_22	#D3D3D3
13	0.36654	Cluster_27	Cluster_24	#D3D3D3
2	0.0036586	Cluster_27	Cluster_19	#D3D3D3
15	0.281517	Cluster_27	Cluster_39	#D3D3D3
14	0.420246	Cluster_27	Cluster_12	#D3D3D3
15	0.717784	Cluster_27	Cluster_26	#D3D3D3
14	0.49472	Cluster_27	Cluster_4	#D3D3D3
15	0.767887	Cluster_27	Cluster_28	#D3D3D3
14	0.571203	Cluster_27	Cluster_23	#D3D3D3
14	0.168345	Cluster_27	Cluster_3	#D3D3D3
15	0.929911	Cluster_27	Cluster_38	#D3D3D3
13	0.156556	Cluster_27	Cluster_0	#D3D3D3
11	0.163294	Cluster_27	Cluster_7	#D3D3D3
15	0.537279	Cluster_27	Cluster_21	#D3D3D3
14	0.135248	Cluster_27	Cluster_8	#D3D3D3
15	0.438319	Cluster_27	Cluster_31	#D3D3D3
4	0.0932913	Cluster_27	Cluster_25	#D3D3D3
1	0.00875069	Cluster_27	Cluster_10	#D3D3D3
3	0.0734721	Cluster_27	Cluster_33	#D3D3D3
10	0.359912	Cluster_28	Cluster_37	#000000
10	0.642888	Cluster_28	Cluster_16	#000000
10	0.147764	Cluster_28	Cluster_9	#000000
10	0.357489	Cluster_28	Cluster_27	#000000
10	0.631304	Cluster_28	Cluster_22	#000000
9	0.242157	Cluster_28	Cluster_24	#000000
3	0.0286557	Cluster_28	Cluster_19	#000000
10	0.1335	Cluster_28	Cluster_39	#000000
10	0.272285	Cluster_28	Cluster_12	#000000
10	0.493261	Cluster_28	Cluster_26	#000000
10	0.320057	Cluster_28	Cluster_4	#000000
10	0.478482	Cluster_28	Cluster_28	#000000
10	0.338796	Cluster_28	Cluster_23	#000000
10	0.0717819	Cluster_28	Cluster_3	#000000
10	0.59837	Cluster_28	Cluster_38	#000000
7	0.0916444	Cluster_28	Cluster_0	#000000
8	0.106254	Cluster_28	Cluster_7	#000000
10	0.377025	Cluster_28	Cluster_21	#000000
10	0.0611473	Cluster_28	Cluster_8	#000000
10	0.305629	Cluster_28	Cluster_31	#000000
3	0.0642133	Cluster_28	Cluster_25	#000000
1	0.0212919	Cluster_28	Cluster_33	#000000
6	0.228444	Cluster_31	Cluster_37	#9EF38F
6	0.387495	Cluster_31	Cluster_16	#9EF38F
6	0.0830606	Cluster_31	Cluster_9	#9EF38F
6	0.220378	Cluster_31	Cluster_27	#9EF38F
6	0.385385	Cluster_31	Cluster_22	#9EF38F
6	0.105194	Cluster_31	Cluster_24	#9EF38F
1	0.000104425	Cluster_31	Cluster_19	#9EF38F
6	0.146929	Cluster_31	Cluster_39	#9EF38F
6	0.148978	Cluster_31	Cluster_12	#9EF38F
6	0.287492	Cluster_31	Cluster_26	#9EF38F
6	0.172961	Cluster_31	Cluster_4	#9EF38F
6	0.2949	Cluster_31	Cluster_28	#9EF38F
6	0.222972	Cluster_31	Cluster_23	#9EF38F
6	0.07925	Cluster_31	Cluster_3	#9EF38F
6	0.367782	Cluster_31	Cluster_38	#9EF38F
5	0.0348425	Cluster_31	Cluster_0	#9EF38F
6	0.0829254	Cluster_31	Cluster_7	#9EF38F
6	0.228468	Cluster_31	Cluster_21	#9EF38F
6	0.0798807	Cluster_31	Cluster_8	#9EF38F
6	0.186852	Cluster_31	Cluster_31	#9EF38F
2	0.0187273	Cluster_31	Cluster_25	#9EF38F
15	0.537318	Cluster_33	Cluster_37	#228B22
15	0.975475	Cluster_33	Cluster_16	#228B22
14	0.170072	Cluster_33	Cluster_9	#228B22
15	0.556681	Cluster_33	Cluster_27	#228B22
15	0.942882	Cluster_33	Cluster_22	#228B22
15	0.286256	Cluster_33	Cluster_24	#228B22
1	0.000408746	Cluster_33	Cluster_19	#228B22
15	0.279878	Cluster_33	Cluster_39	#228B22
15	0.349846	Cluster_33	Cluster_12	#228B22
15	0.699264	Cluster_33	Cluster_26	#228B22
15	0.437572	Cluster_33	Cluster_4	#228B22
15	0.730409	Cluster_33	Cluster_28	#228B22
15	0.590397	Cluster_33	Cluster_23	#228B22
14	0.13826	Cluster_33	Cluster_3	#228B22
15	0.925971	Cluster_33	Cluster_38	#228B22
13	0.118692	Cluster_33	Cluster_0	#228B22
14	0.224579	Cluster_33	Cluster_7	#228B22
15	0.555835	Cluster_33	Cluster_21	#228B22
15	0.14809	Cluster_33	Cluster_8	#228B22
15	0.449619	Cluster_33	Cluster_31	#228B22
7	0.0372057	Cluster_33	Cluster_25	#228B22
1	0.00442814	Cluster_33	Cluster_10	#228B22
1	0.0437392	Cluster_33	Cluster_33	#228B22
20	0.588055	Cluster_37	Cluster_37	#F0E68C
20	1.11211	Cluster_37	Cluster_16	#F0E68C
19	0.233603	Cluster_37	Cluster_9	#F0E68C
20	0.434167	Cluster_37	Cluster_27	#F0E68C
20	1.1684	Cluster_37	Cluster_22	#F0E68C
20	0.329522	Cluster_37	Cluster_24	#F0E68C
4	0.00423553	Cluster_37	Cluster_19	#F0E68C
20	0.363492	Cluster_37	Cluster_39	#F0E68C
20	0.369958	Cluster_37	Cluster_12	#F0E68C
20	1.03807	Cluster_37	Cluster_26	#F0E68C
20	0.534587	Cluster_37	Cluster_4	#F0E68C
20	0.881211	Cluster_37	Cluster_28	#F0E68C
18	0.653767	Cluster_37	Cluster_23	#F0E68C
19	0.177033	Cluster_37	Cluster_3	#F0E68C
20	1.0025	Cluster_37	Cluster_38	#F0E68C
12	0.0791667	Cluster_37	Cluster_0	#F0E68C
19	0.35472	Cluster_37	Cluster_7	#F0E68C
20	0.789225	Cluster_37	Cluster_21	#F0E68C
20	0.219667	Cluster_37	Cluster_8	#F0E68C
20	0.588506	Cluster_37	Cluster_31	#F0E68C
1	0.0124813	Cluster_37	Cluster_33	#F0E68C
29	1.07446	Cluster_38	Cluster_37	#A9A9A9
29	1.86855	Cluster_38	Cluster_16	#A9A9A9
29	0.433955	Cluster_38	Cluster_9	#A9A9A9
29	1.14195	Cluster_38	Cluster_27	#A9A9A9
29	1.8662	Cluster_38	Cluster_22	#A9A9A9
26	0.768748	Cluster_38	Cluster_24	#A9A9A9
4	0.0301999	Cluster_38	Cluster_19	#A9A9A9
29	0.570917	Cluster_38	Cluster_39	#A9A9A9
29	0.833226	Cluster_38	Cluster_12	#A9A9A9
29	1.28915	Cluster_38	Cluster_26	#A9A9A9
29	1.00014	Cluster_38	Cluster_4	#A9A9A9
29	1.46553	Cluster_38	Cluster_28	#A9A9A9
29	1.02013	Cluster_38	Cluster_23	#A9A9A9
29	0.336887	Cluster_38	Cluster_3	#A9A9A9
29	1.82332	Cluster_38	Cluster_38	#A9A9A9
24	0.330797	Cluster_38	Cluster_0	#A9A9A9
23	0.472085	Cluster_38	Cluster_7	#A9A9A9
29	0.978653	Cluster_38	Cluster_21	#A9A9A9
29	0.305626	Cluster_38	Cluster_8	#A9A9A9
29	0.815013	Cluster_38	Cluster_31	#A9A9A9
14	0.176474	Cluster_38	Cluster_25	#A9A9A9
2	0.0305152	Cluster_38	Cluster_10	#A9A9A9
7	0.149194	Cluster_38	Cluster_33	#A9A9A9
1	0.0341342	Cluster_39	Cluster_37	#2005A5
1	0.0679735	Cluster_39	Cluster_16	#2005A5
1	0.015449	Cluster_39	Cluster_9	#2005A5
1	0.0304431	Cluster_39	Cluster_27	#2005A5
1	0.0664863	Cluster_39	Cluster_22	#2005A5
1	0.0200421	Cluster_39	Cluster_24	#2005A5
1	0.0256477	Cluster_39	Cluster_39	#2005A5
1	0.0230701	Cluster_39	Cluster_12	#2005A5
1	0.0486222	Cluster_39	Cluster_26	#2005A5
1	0.0310213	Cluster_39	Cluster_4	#2005A5
1	0.0496637	Cluster_39	Cluster_28	#2005A5
1	0.0387502	Cluster_39	Cluster_23	#2005A5
1	0.0132537	Cluster_39	Cluster_3	#2005A5
1	0.059283	Cluster_39	Cluster_38	#2005A5
1	0.00896885	Cluster_39	Cluster_0	#2005A5
1	0.0201827	Cluster_39	Cluster_7	#2005A5
1	0.0390758	Cluster_39	Cluster_21	#2005A5
1	0.0147368	Cluster_39	Cluster_8	#2005A5
1	0.030506	Cluster_39	Cluster_31	#2005A5
2	0.0702947	Cluster_3	Cluster_37	#4169E1
2	0.152615	Cluster_3	Cluster_16	#4169E1
2	0.0259079	Cluster_3	Cluster_9	#4169E1
2	0.0534759	Cluster_3	Cluster_27	#4169E1
2	0.124078	Cluster_3	Cluster_22	#4169E1
2	0.0406338	Cluster_3	Cluster_24	#4169E1
1	0.0198504	Cluster_3	Cluster_19	#4169E1
2	0.0339588	Cluster_3	Cluster_39	#4169E1
2	0.044277	Cluster_3	Cluster_12	#4169E1
2	0.109535	Cluster_3	Cluster_26	#4169E1
2	0.0669254	Cluster_3	Cluster_4	#4169E1
2	0.0826886	Cluster_3	Cluster_28	#4169E1
2	0.0661516	Cluster_3	Cluster_23	#4169E1
2	0.0231677	Cluster_3	Cluster_3	#4169E1
2	0.107748	Cluster_3	Cluster_38	#4169E1
2	0.0185862	Cluster_3	Cluster_0	#4169E1
2	0.0299568	Cluster_3	Cluster_7	#4169E1
2	0.0855192	Cluster_3	Cluster_21	#4169E1
2	0.0149398	Cluster_3	Cluster_8	#4169E1
2	0.0706291	Cluster_3	Cluster_31	#4169E1
18	0.62284	Cluster_4	Cluster_37	#006400
19	1.20298	Cluster_4	Cluster_16	#006400
18	0.220229	Cluster_4	Cluster_9	#006400
19	0.637616	Cluster_4	Cluster_27	#006400
19	1.1066	Cluster_4	Cluster_22	#006400
19	0.394199	Cluster_4	Cluster_24	#006400
1	0.000408746	Cluster_4	Cluster_19	#006400
19	0.350062	Cluster_4	Cluster_39	#006400
19	0.453205	Cluster_4	Cluster_12	#006400
19	0.848511	Cluster_4	Cluster_26	#006400
19	0.525225	Cluster_4	Cluster_4	#006400
19	0.866319	Cluster_4	Cluster_28	#006400
19	0.743785	Cluster_4	Cluster_23	#006400
17	0.179569	Cluster_4	Cluster_3	#006400
19	1.06794	Cluster_4	Cluster_38	#006400
15	0.151175	Cluster_4	Cluster_0	#006400
17	0.368245	Cluster_4	Cluster_7	#006400
19	0.670838	Cluster_4	Cluster_21	#006400
18	0.219259	Cluster_4	Cluster_8	#006400
19	0.528506	Cluster_4	Cluster_31	#006400
9	0.0564198	Cluster_4	Cluster_25	#006400
3	0.038853	Cluster_4	Cluster_10	#006400
3	0.101312	Cluster_4	Cluster_33	#006400
1	0.0287806	Cluster_7	Cluster_37	#4B0082
1	0.0505665	Cluster_7	Cluster_16	#4B0082
1	0.0168503	Cluster_7	Cluster_9	#4B0082
1	0.0410349	Cluster_7	Cluster_27	#4B0082
1	0.0791826	Cluster_7	Cluster_22	#4B0082
1	0.0235747	Cluster_7	Cluster_39	#4B0082
1	0.0293929	Cluster_7	Cluster_12	#4B0082
1	0.0419268	Cluster_7	Cluster_26	#4B0082
1	0.0388373	Cluster_7	Cluster_4	#4B0082
1	0.0578698	Cluster_7	Cluster_28	#4B0082
1	0.00923243	Cluster_7	Cluster_23	#4B0082
1	0.0236401	Cluster_7	Cluster_3	#4B0082
1	0.0750225	Cluster_7	Cluster_38	#4B0082
1	0.0255883	Cluster_7	Cluster_0	#4B0082
1	0.0315641	Cluster_7	Cluster_21	#4B0082
1	0.0098889	Cluster_7	Cluster_8	#4B0082
1	0.0300218	Cluster_7	Cluster_31	#4B0082
1	0.00149573	Cluster_7	Cluster_25	#4B0082
1	0.0341342	Cluster_8	Cluster_37	#87CEFA
1	0.0679735	Cluster_8	Cluster_16	#87CEFA
1	0.015449	Cluster_8	Cluster_9	#87CEFA
1	0.0304431	Cluster_8	Cluster_27	#87CEFA
1	0.0664863	Cluster_8	Cluster_22	#87CEFA
1	0.0200421	Cluster_8	Cluster_24	#87CEFA
1	0.0256477	Cluster_8	Cluster_39	#87CEFA
1	0.0230701	Cluster_8	Cluster_12	#87CEFA
1	0.0486222	Cluster_8	Cluster_26	#87CEFA
1	0.0310213	Cluster_8	Cluster_4	#87CEFA
1	0.0496637	Cluster_8	Cluster_28	#87CEFA
1	0.0387502	Cluster_8	Cluster_23	#87CEFA
1	0.0132537	Cluster_8	Cluster_3	#87CEFA
1	0.059283	Cluster_8	Cluster_38	#87CEFA
1	0.00896885	Cluster_8	Cluster_0	#87CEFA
1	0.0201827	Cluster_8	Cluster_7	#87CEFA
1	0.0390758	Cluster_8	Cluster_21	#87CEFA
1	0.0147368	Cluster_8	Cluster_8	#87CEFA
1	0.030506	Cluster_8	Cluster_31	#87CEFA
6	0.194607	Cluster_9	Cluster_37	#00BFFF
6	0.34366	Cluster_9	Cluster_16	#00BFFF
6	0.075751	Cluster_9	Cluster_9	#00BFFF
6	0.174622	Cluster_9	Cluster_27	#00BFFF
6	0.370536	Cluster_9	Cluster_22	#00BFFF
6	0.115794	Cluster_9	Cluster_24	#00BFFF
6	0.0943266	Cluster_9	Cluster_39	#00BFFF
6	0.113329	Cluster_9	Cluster_12	#00BFFF
6	0.282116	Cluster_9	Cluster_26	#00BFFF
6	0.15918	Cluster_9	Cluster_4	#00BFFF
6	0.281781	Cluster_9	Cluster_28	#00BFFF
5	0.200606	Cluster_9	Cluster_23	#00BFFF
6	0.0529033	Cluster_9	Cluster_3	#00BFFF
6	0.324775	Cluster_9	Cluster_38	#00BFFF
3	0.0270528	Cluster_9	Cluster_0	#00BFFF
6	0.0895691	Cluster_9	Cluster_7	#00BFFF
6	0.217256	Cluster_9	Cluster_21	#00BFFF
6	0.0472251	Cluster_9	Cluster_8	#00BFFF
6	0.169163	Cluster_9	Cluster_31	#00BFFF
1	0.0101126	Cluster_9	Cluster_25	#00BFFF
NA	NA	Cluster_0	NA	#000080
NA	NA	Cluster_10	NA	#4F7942
NA	NA	Cluster_12	NA	#556B2F
NA	NA	Cluster_16	NA	#e8c124
NA	NA	Cluster_19	NA	#660000
NA	NA	Cluster_21	NA	#00FF00
NA	NA	Cluster_22	NA	#808080
NA	NA	Cluster_23	NA	#FF0000
NA	NA	Cluster_24	NA	#9ACD32
NA	NA	Cluster_25	NA	#6B8E23
NA	NA	Cluster_26	NA	#7CFC00
NA	NA	Cluster_27	NA	#D3D3D3
NA	NA	Cluster_28	NA	#000000
NA	NA	Cluster_31	NA	#9EF38F
NA	NA	Cluster_33	NA	#228B22
NA	NA	Cluster_37	NA	#F0E68C
NA	NA	Cluster_38	NA	#A9A9A9
NA	NA	Cluster_39	NA	#2005A5
NA	NA	Cluster_3	NA	#4169E1
NA	NA	Cluster_4	NA	#006400
NA	NA	Cluster_7	NA	#4B0082
NA	NA	Cluster_8	NA	#87CEFA
NA	NA	Cluster_9	NA	#00BFFF

## Sheet: CD_drugs_defined_by_DrugBank
DRUG	DRUG NAME	SEARCH TERM
DB00051	Adalimumab	Crohn's disease
DB00993	Azathioprine	Crohn's disease
DB11776	Brodalumab	Crohn's disease
DB01222	Budesonide	Crohn's disease
DB00741	Hydrocortisone	Crohn's disease
DB14539	Hydrocortisone acetate	Crohn's disease
DB14540	Hydrocortisone butyrate	Crohn's disease
DB14541	Hydrocortisone cypionate	Crohn's disease
DB14542	Hydrocortisone phosphate	Crohn's disease
DB14543	Hydrocortisone probutate	Crohn's disease
DB14544	Hydrocortisone valerate	Crohn's disease
DB00065	Infliximab	Crohn's disease
DB01033	Mercaptopurine	Crohn's disease
DB00244	Mesalazine	Crohn's disease
DB00563	Methotrexate	Crohn's disease
DB00916	Metronidazole	Crohn's disease
DB05336	Obiltoxaximab	Crohn's disease
DB00860	Prednisolone	Crohn's disease
DB00635	Prednisone	Crohn's disease
DB00795	Sulfasalazine	Crohn's disease
DB00620	Triamcinolone	Crohn's disease
DB05679	Ustekinumab	Crohn's disease
DB09033	Vedolizumab	Crohn's disease
DB00836	Loperamide	Inflammatory bowel disease
DB00244	Mesalazine	Inflammatory bowel disease
DB01250	Olsalazine	Inflammatory bowel disease
DB01220	Rifaximin	Inflammatory bowel disease
DB12612	Ozanimod	Inflammatory bowel disease

## Sheet: clinicaltrials.gov drugs
X.org_study_id.	X.nct_id.	X.brief_title.	X.overall_status.	X.study_first_submitted.	X.phase.	X.intervention_type.	X.intervention_name.	X.mesh_term.
\M02-403\""	\NCT00055523\""	\A Study of the Human Anti-TNF Antibody Adalimumab for the Induction of Clinical Remission in Subjects With Crohn's Disease\""	\Completed\""	\March 4, 2003\""	\Phase 2\""	\Drug\""	\Adalimumab (D2E7)\""	\Crohn Disease / Adalimumab\""
\CL0600-008\""	\NCT00072839\""	\Safety and Efficacy of ALX-0600 in Subjects With Active Crohn's Disease\""	\Completed\""	\November 11, 2003\""	\Phase 2\""	\Drug / Drug / Drug / Drug / Drug / Drug\""	\ALX-0600 / placebo / teduglutide 0.05 / teduglutide 0.2 mg / Teduglutide 0.05 dose / teduglutide 0.1 mg dose\""	\Crohn Disease / Teduglutide\""
\M02-404\""	\NCT00077779\""	\Adalimumab for the Induction and Maintenance of Clinical Remission in Subjects With Crohn's Disease\""	\Completed\""	\February 12, 2004\""	\Phase 3\""	\Drug\""	\Adalimumab\""	\Crohn Disease / Adalimumab\""
\M04-691\""	\NCT00105300\""	\Study of the Human Anti-TNF Monoclonal Antibody Adalimumab for the Induction of Clinical Remission in Subjects With Crohn's Disease\""	\Completed\""	\March 11, 2005\""	\Phase 3\""	\Drug\""	\Adalimumab\""	\Crohn Disease / Adalimumab\""
\DK60083 (terminated)\""	\NCT00113503\""	\Imuran Dosing in Crohn's Disease Study\""	\Terminated\""	\June 8, 2005\""	\Phase 2\""	\Drug / Drug\""	\Azathioprine weight-based dose / Azathioprine individualised dose\""	\Crohn Disease / Azathioprine\""
\2005-001216-50\""	\NCT00132184\""	\Vitamin D Treatment for CrohnÂ´s Disease\""	\Unknown status\""	\August 18, 2005\""	\Phase 2/Phase 3\""	\Drug\""	\Vitamin D\""	\Crohn Disease / Vitamin D\""
\RP0401\""	\NCT00132899\""	\COMMIT (Combination Of Maintenance Methotrexate-Infliximab Trial)\""	\Completed\""	\August 19, 2005\""	\Phase 3\""	\Drug / Drug\""	\Methotrexate / Placebo\""	\Crohn Disease / Methotrexate\""
\02-0289-E\""	\NCT00152841\""	\Effect of Iron and Vitamin E Supplementation on Disease Activity in Patients With Either Crohn's Disease or Ulcerative Colitis\""	\Terminated\""	\September 7, 2005\""	\Phase 2\""	\Drug / Drug\""	\Iron supplement 300-600 mg/day / Vitamin E 800IU\""	\Crohn Disease / Colitis / Colitis, Ulcerative / Ulcer / Vitamin E\""
\M04-690\""	\NCT00195715\""	\Long-term Safety and Tolerability Study of Adalimumab in Subjects With Crohn's Disease\""	\Completed\""	\September 13, 2005\""	\Phase 3\""	\Biological\""	\Adalimumab\""	\Crohn Disease / Adalimumab\""
\307501\""	\NCT00206596\""	\Study in Patients With Crohn's Disease Who Are Steroid Dependent, Despite Previous Unsuccessful Attempts to Reduce Steroids Due to Worsening of Crohn's Disease\""	\Completed\""	\September 12, 2005\""	\Phase 2\""	\Drug / Drug\""	\Sargramostim (Leukine) / Placebo\""	\Crohn Disease / Sargramostim\""
\308001\""	\NCT00206661\""	\Safety and Efficacy Study in the Treatment of Pediatric Crohn's Disease\""	\Terminated\""	\September 12, 2005\""	\Phase 1/Phase 2\""	\Drug / Drug\""	\Sargramostim (Leukine) / Sargramostim (Leukine)\""	\Crohn Disease / Molgramostim / Sargramostim\""
\308380\""	\NCT00206674\""	\Efficacy (Induction of Response/Remission) and Safety Study in Patients With Moderate to Severe Crohn's Disease\""	\Completed\""	\September 13, 2005\""	\Phase 3\""	\Drug / Drug\""	\Sargramostim (Leukine) / Placebo\""	\Crohn Disease / Sargramostim\""
\307340\""	\NCT00206700\""	\Open-label Trial of Leukine in Active Crohn's Disease\""	\Terminated\""	\September 13, 2005\""	\Phase 2\""	\Drug\""	\Sargramostim (Leukine)\""	\Crohn Disease / Sargramostim\""
\308180\""	\NCT00206713\""	\Efficacy Study of Sargramostim in the Retreatment of Patients Who Have Crohn's Disease Who Have Previously Responded to Treatment With Sargramostim\""	\Terminated\""	\September 13, 2005\""	\Phase 3\""	\Drug / Drug\""	\Sargramostim (Leukine) / Placebo\""	\Crohn Disease / Sargramostim\""
\FE999907 CS004\""	\NCT00245505\""	\The Effect on Mucosal Healing With Pentasa Sachet in Mild to Moderate Active Drug: Crohn's Disease\\"\""	\Terminated\""	\October 26, 2005\""	\Phase 3\""	\Drug\""	\Mesalazine (Mesalamine)\""	\Crohn Disease / Mesalamine\""
\SHEBA-05-3762-OZ-CTIL\""	\NCT00252369\""	\Treatment of Perianal Crohn's Disease, Combining Medical and Surgical Treatment.\""	\Terminated\""	\November 10, 2005\""	NA	\Drug / Procedure\""	\Infliximab / Instillation of fibrin glue\""	\Crohn Disease / Infliximab / Fibrin Tissue Adhesive\""
\MSH REB 04-0257-A\""	\NCT00257699\""	\Study of Antibiotics in the Treatment of Colonic Crohn's Disease\""	\Terminated\""	\November 22, 2005\""	\Phase 2\""	\Drug / Drug / Drug / Drug\""	\Metronidazole placebo / ciprofloxacin placebo / ciprofloxacin / metronidazole\""	\Crohn Disease / Metronidazole / Ciprofloxacin\""
\CR004780\""	\NCT00261976\""	\A Long-term Safety Study of Infliximab (Remicade)\""	\Completed\""	\December 2, 2005\""	NA	\Drug\""	\Infliximab (Remicade)\""	\Arthritis / Arthritis, Rheumatoid / Crohn Disease / Psoriasis / Infliximab\""
\CR005287\""	\NCT00265122\""	\A Study of the Safety and Efficacy of Ustekinumab (CNTO 1275) in Participants With Crohn's Disease\""	\Completed\""	\December 13, 2005\""	\Phase 2\""	\Drug / Drug / Drug / Drug\""	\Ustekinumab 90 mg / Ustekinumab 4.5 mg/kg / Placebo SC / Placebo IV\""	\Crohn Disease / Ustekinumab\""
\RLBUHT R&D 1558\""	\NCT00269386\""	\Clarithromycin in Active Crohn's Disease\""	\Completed\""	\December 22, 2005\""	\Phase 3\""	\Drug / Drug\""	\Clarithromycin / Placebo\""	\Crohn Disease / Clarithromycin\""
\CR006253\""	\NCT00269841\""	\An Efficacy and Safety Study of Anti-TNF Monoclonal Antibody in Patients With Fistulizing Crohn's Disease\""	\Completed\""	\December 22, 2005\""	\Phase 3\""	\Drug / Drug / Drug\""	\Infliximab 10 mg/kg / Infliximab 5 mg/kg / Placebo\""	\Crohn Disease / Infliximab / Antineoplastic Agents, Immunological / Antibodies / Immunoglobulins / Antibodies, Monoclonal\""
\CR006256\""	\NCT00269854\""	\An Efficacy and Safety Study of Anti-TNF Monoclonal Antibody in Patients With Crohn's Disease\""	\Completed\""	\December 22, 2005\""	\Phase 2/Phase 3\""	\Drug / Drug / Drug / Drug\""	\Infliximab 5 mg/kg / Infliximab 10 mg/kg / Infliximab 20 mg/kg / Placebo\""	\Crohn Disease / Infliximab / Antineoplastic Agents, Immunological / Antibodies / Immunoglobulins / Antibodies, Monoclonal\""
\C2/13/6MP:CAL-01\""	\NCT00287170\""	\Efficacy Study of Targeted, Local Delivery of Drugs to Treat Crohn's Disease\""	\Completed\""	\February 2, 2006\""	\Phase 1/Phase 2\""	\Drug\""	\Delayed Release 6MP or Calcitriol vs. Purinethol\""	\Crohn Disease / Calcitriol / Mercaptopurine\""
\310187\""	\NCT00295165\""	\Efficacy (Induction of Response/Remission) and Safety Study in Patients With Moderate to Severe Crohn's Disease\""	\Terminated\""	\February 21, 2006\""	\Phase 3\""	\Drug / Drug\""	\Sargramostim (Leukine) / Placebo\""	\Crohn Disease / Sargramostim\""
\C87043\""	\NCT00297648\""	\Mucosal Healing Study in Crohn's Disease (CD)\""	\Completed\""	\February 27, 2006\""	\Phase 3\""	\Biological\""	\Certolizumab pegol\""	\Crohn Disease / Certolizumab Pegol\""
\22916\""	\NCT00304252\""	\Safety and Efficacy of Treatment With Interferon Beta-1a RebifÂ® in Patients With Crohn's Disease\""	\Terminated\""	\March 14, 2006\""	\Phase 2\""	\Drug\""	\Interferon beta-1a\""	\Crohn Disease / Interferons / Interferon-beta / Interferon beta-1a\""
\C87055\""	\NCT00307931\""	\Certolizumab Pegol for Treatment of Adult Greek Patients With Moderate to Severe Crohn's Disease Who Failed Infliximab\""	\Terminated\""	\March 24, 2006\""	\Phase 3\""	\Biological\""	\Certolizumab pegol\""	\Crohn Disease / Certolizumab Pegol\""
\CL0600-009\""	\NCT00308438\""	\Safety and Efficacy of ALX-0600 in Subjects With Active Crohn's Disease Who Completed Protocol CL0600-008\""	\Completed\""	\September 13, 2005\""	\Phase 2\""	\Drug\""	\Teduglutide (ALX-0600)\""	\Crohn Disease / Teduglutide\""
\C87042\""	\NCT00308581\""	\Certolizumab in Crohn's Disease Patients With Loss of Response or Intolerance to Infliximab\""	\Completed\""	\March 28, 2006\""	\Phase 3\""	\Biological / Biological / Other\""	\Certolizumab pegol / Certolizumab pegol / Placebo\""	\Crohn Disease / Certolizumab Pegol\""
\C87048\""	\NCT00329420\""	\Maintenance Study Including Re-induction Therapy for Patients Who Did Not Show a Clinical Effect in Study C87037 (NCT00291668)\""	\Completed\""	\May 22, 2006\""	\Phase 2\""	\Biological / Biological / Biological\""	\Certolizumab pegol / Certolizumab pegol / Certolizumab pegol\""	\Crohn Disease / Certolizumab Pegol\""
\309240\""	\NCT00329537\""	\Study of Sargramostim in Moderately to Severely Active Crohn's Disease\""	\Terminated\""	\May 23, 2006\""	\Phase 2\""	\Drug / Drug\""	\Sargramostim (Leukine) / Placebo\""	\Crohn Disease / Sargramostim\""
\C87047\""	\NCT00329550\""	\Maintenance Study of Certolizumab Pegol (CZP) in Crohn's Disease\""	\Completed\""	\May 22, 2006\""	\Phase 2\""	\Biological / Biological / Biological\""	\Certolizumab pegol (CZP) / Certolizumab pegol (CZP) / Certolizumab pegol (CZP)\""	\Crohn Disease / Certolizumab Pegol\""
\C87046\""	\NCT00333788\""	\Follow-up to Welcome Study C87042 [NCT00308581] Examining Certolizumab Pegol (CDP870) in Subjects With Crohn's Disease\""	\Completed\""	\June 2, 2006\""	\Phase 3\""	\Biological\""	\Certolizumab pegol (CDP870)\""	\Crohn Disease / Certolizumab Pegol\""
\C87058\""	\NCT00354367\""	\Evaluate Efficacy of Certolizumab in Crohn's Patients With Draining Fistulas\""	\Withdrawn\""	\July 18, 2006\""	\Phase 3\""	\Drug\""	\Certolizumab pegol\""	\Crohn Disease / Fistula / Certolizumab Pegol\""
\C87065\""	\NCT00356408\""	\Examining the Long Term Safety, Efficacy, and Corticosteroid-sparing Effect of Certolizumab Pegol in Crohn's Disease\""	\Completed\""	\July 25, 2006\""	\Phase 3\""	\Biological\""	\Certolizumab pegol\""	\Crohn Disease / Certolizumab Pegol\""
\C87069\""	\NCT00358683\""	\A Trial Evaluating Safety of Chronic Therapy With Certolizumab Pegol in Crohn's Disease\""	\Withdrawn\""	\July 28, 2006\""	\Phase 3\""	\Drug\""	\Certolizumab pegol\""	\Crohn Disease / Certolizumab Pegol\""
\M06-806\""	\NCT00409682\""	\Efficacy and Safety of Adalimumab in Pediatric Subjects With Moderate to Severe Crohn's Disease\""	\Completed\""	\December 8, 2006\""	\Phase 3\""	\Biological / Biological / Biological\""	\Adalimumab / Adalimumab / Adalimumab\""	\Crohn Disease / Adalimumab\""
\010-02\""	\NCT00454545\""	\Atorvastatin in Moderate Active Crohns Disease\""	\Completed\""	\March 29, 2007\""	\Phase 2\""	\Drug\""	\Atorvastatin\""	\Crohn Disease / Atorvastatin\""
\MA-01\""	\NCT00462072\""	\Centocor Microarray Study of Patients\""	\Completed\""	\April 17, 2007\""	\Phase 4\""	\Drug\""	\Infliximab\""	\Arthritis / Arthritis, Psoriatic / Crohn Disease / Psoriasis / Infliximab\""
\MET/01\""	\NCT00509639\""	\Evaluation of Topical 10% Metronidazole Ointment for the Treatment of Active Perianal Crohn's Disease\""	\Completed\""	\July 30, 2007\""	\Phase 3\""	\Drug\""	\10% Metronidazole Ointment\""	\Crohn Disease / Metronidazole\""
\2006-257\""	\NCT00513552\""	\Treatment of Crohn's Disease With an Antibiotic Regimen Directed Against Mycobacterium Avium Paratuberculosis\""	\Withdrawn\""	\August 6, 2007\""	\Phase 4\""	\Drug\""	\Rifabutin, Clarithromycin, and Clofazimine\""	\Mycobacterium avium-intracellulare Infection / Paratuberculosis / Crohn Disease / Clarithromycin / Rifabutin / Clofazimine\""
\RETIC/03/06\""	\NCT00528073\""	\Placebo Controlled Study of 3 Doses of Rifaximin-EIR Tablet to Treat Moderate, Active Crohn's Disease\""	\Completed\""	\September 10, 2007\""	\Phase 2\""	\Drug\""	\Rifaximin-EIR\""	\Crohn Disease / Rifaximin\""
\GETAID 2005-1\""	\NCT00571337\""	\Stop Infliximab in Patients With Crohn's Disease\""	\Completed\""	\July 25, 2007\""	\Phase 3\""	\Drug\""	\Infliximab\""	\Crohn Disease / Infliximab\""
\11453\""	\NCT00599625\""	\Pravastatin Therapy in Patients With Active Crohn's Disease: A Pilot Study\""	\Unknown status\""	\December 26, 2007\""	NA	\Drug\""	\Pravastatin\""	\Crohn Disease / Pravastatin\""
\32871\""	\NCT00603616\""	\Induction of Clinical Response Using Rifaximin in Crohn's Disease\""	\Completed\""	\January 16, 2008\""	\Phase 2\""	\Drug / Drug\""	\Placebo Comparator / Rifaximin\""	\Crohn Disease / Rifaximin\""
\Cipro 1.1\""	\NCT00609973\""	\Ciprofloxacin for the Prevention of Postoperative Endoscopic Recurrence in Crohn's Disease\""	\Completed\""	\January 24, 2008\""	\Phase 2\""	\Drug / Drug\""	\Ciprofloxacin / Placebo\""	\Crohn Disease / Recurrence / Ciprofloxacin\""
\1K23DK076979-01A1\""	\NCT00621257\""	\Vitamin D Levels in Children With IBD\""	\Terminated\""	\February 11, 2008\""	NA	\Dietary Supplement / Dietary Supplement\""	\ergocalciferol / Cholecalciferol\""	\Crohn Disease / Colitis / Colitis, Ulcerative / Intestinal Diseases / Inflammatory Bowel Diseases / Vitamin D / Ergocalciferols / Cholecalciferol / Vitamins\""
\DK073614 l\""	\NCT00663117\""	\The Effects of Naltrexone on Active Crohn's Disease\""	\Completed\""	\April 18, 2008\""	\Phase 2\""	\Drug / Drug\""	\Naltrexone-HCl / Placebo\""	\Crohn Disease / Inflammation / Naltrexone\""
\M06-807\""	\NCT00686374\""	\Efficacy and Long Term Safety of Adalimumab in Pediatric Subjects Who Have Demonstrated Clinical Response in M06-806\""	\Completed\""	\May 27, 2008\""	\Phase 3\""	\Biological\""	\Adalimumab\""	\Crohn Disease / Adalimumab\""
\PRO11090340\""	\NCT00692939\""	\Autologous Stem Cell Transplantation for Crohn's Disease\""	\Recruiting\""	\June 3, 2008\""	\Phase 1/Phase 2\""	\Biological / Drug / Drug / Drug / Drug / Drug / Drug / Drug / Drug\""	\autologous CD34-selected peripheral blood stem cells transplant / Alemtuzumab / ATG / Melphalan / Thiotepa / Rituximab / Cyclophosphamide / G-CSF / Mesna\""	\Crohn Disease / Cyclophosphamide / Melphalan / Thiotepa / Rituximab / Alemtuzumab / Thymoglobulin / Antilymphocyte Serum\""
\P04204\""	\NCT00705471\""	\Impact of Infliximab in Fistulizing Crohn's Disease on Health Care Resources (Study P04204)(TERMINATED)\""	\Terminated\""	\June 23, 2008\""	NA	\Biological\""	\Infliximab\""	\Crohn Disease / Infliximab\""
\PSU-IRB-27793\""	\NCT00715117\""	\The Efficacy of Low Dose Naltrexone Therapy in Children With Crohn's Disease\""	\Completed\""	\July 14, 2008\""	\Phase 2\""	\Drug / Other\""	\Naltrexone / Placebo, sugar pill\""	\Crohn Disease / Naltrexone\""
\TAL-005414-20\""	\NCT00720538\""	\Thalidomide in Pediatric Inflammatory Bowel Diseases.\""	\Completed\""	\July 18, 2008\""	\Phase 3\""	\Drug / Drug\""	\Thalidomide / placebo\""	\Crohn Disease / Colitis / Colitis, Ulcerative / Intestinal Diseases / Inflammatory Bowel Diseases / Ulcer / Thalidomide\""
\CR100771\""	\NCT00724529\""	\Post Marketing Surveillance of Remicade\""	\Completed\""	\July 25, 2008\""	NA	\Biological\""	\Infliximab\""	\Spondylitis / Spondylarthritis / Spondylitis, Ankylosing / Crohn Disease / Infliximab\""
\P04052\""	\NCT00724958\""	\Program Extension of Real Life Dosing of Remicade in Austria for Crohn's Disease (Study P04052)(COMPLETED)\""	\Completed\""	\July 25, 2008\""	NA	\Biological\""	\Infliximab\""	\Crohn Disease / Infliximab\""
\P04840\""	\NCT00727298\""	\Post Marketing Surveillance Study of Remicade in Patients With Chronic Inflammatory Diseases (P04840)\""	\Completed\""	\July 30, 2008\""	NA	\Biological\""	\Infliximab\""	\Spondylitis / Arthritis / Arthritis, Rheumatoid / Arthritis, Psoriatic / Spondylitis, Ankylosing / Crohn Disease / Psoriasis / Infliximab\""
\P05587\""	\NCT00752622\""	\Treatment With Infliximab in a Medical Setting (Study P05587)\""	\Terminated\""	\September 12, 2008\""	\Phase 4\""	\Biological / Biological / Biological\""	\Infliximab 5 mg/kg / Infliximab 5 mg/kg every 6 weeks / Infliximab 7 mg/kg every 8 weeks\""	\Crohn Disease / Infliximab\""
\CR015238\""	\NCT00771667\""	\A Study of Safety and Effectiveness of Ustekinumab in Patients With Moderate to Severe Active Crohn's Disease Who Have Been Previously Treated With Anti-TNF Therapy\""	\Completed\""	\October 10, 2008\""	\Phase 2\""	\Drug / Drug / Drug / Drug / Drug / Drug / Drug / Drug / Drug / Drug\""	\Placebo (IP) / Ustekinumab 1mg/kg (IP) / Ustekinumab 3 mg/kg (IP) / Ustekinumab 6 mg/kg (IP) / Placebo IV - Responder - Placebo SC (MP) / Placebo IV - Nonresponder - Ustekinumab 270/90 mg SC (MP) / Ustekinumab IV - Responder - Placebo SC (MP) / Ustekinumab IV - Responder - Ustekinumab 90mg SC (MP) / Ustekinumab IV - Nonresponder - Placebo SC (MP) / Ustekinumab IV - Nonresponder - Ustekinumab 90m…	\Crohn Disease / Ustekinumab\""
\MET/PK/01\""	\NCT00774969\""	\Evaluation of the Pharmacokinetics of Metronidazole 10% Ointment Applied Peri Anally in Healthy Volunteers and Patients With Perianal Crohn's Disease\""	\Completed\""	\October 16, 2008\""	\Phase 1\""	\Drug\""	\Metronidazole\""	\Crohn Disease / Metronidazole\""
\C1/13/6MP-02\""	\NCT00774982\""	\Pilot Comparative Bioavailability Study of 6Mercaptopurine (Delayed Release vs. Purinethol) in Crohns Disease Patients\""	\Completed\""	\October 16, 2008\""	\Phase 1\""	\Drug / Drug\""	\Delayed Release 6 mercaptopurine / 6 Mercaptopurine\""	\Crohn Disease / Mercaptopurine\""
\C13008\""	\NCT00790933\""	\An Open-label Study of Vedolizumab (MLN0002) in Participants With Ulcerative Colitis and Crohn's Disease\""	\Completed\""	\November 5, 2008\""	\Phase 3\""	\Drug\""	\Vedolizumab\""	\Crohn Disease / Colitis / Colitis, Ulcerative / Ulcer / Vedolizumab\""
\06-07-14\""	\NCT00791557\""	\Open Label Study for Adults With Pyoderma Gangrenosum and Inflammatory Bowel Disease\""	\Completed\""	\November 13, 2008\""	NA	\Drug\""	\Infliximab\""	\Crohn Disease / Intestinal Diseases / Inflammatory Bowel Diseases / Pyoderma / Pyoderma Gangrenosum / Infliximab\""
\P02732\""	\NCT00796250\""	\Efficacy of Infliximab in the Treatment of Patients Affected by Corticodependent Crohn's Disease (P02732)\""	\Terminated\""	\November 21, 2008\""	\Phase 3\""	\Biological / Drug / Drug / Drug / Drug / Biological\""	\Infliximab / AZA / Placebo Prednisolone / Prednisolone / AZA / Placebo Infliximab\""	\Crohn Disease / Prednisolone / Methylprednisolone Acetate / Methylprednisolone / Methylprednisolone Hemisuccinate / Prednisolone acetate / Infliximab / Azathioprine / Prednisolone hemisuccinate / Prednisolone phosphate\""
\FER-IBD-07-COR\""	\NCT00810030\""	\FERINJECT for Correction of Anaemia in IBD Patients, FER-IBD-COR\""	\Completed\""	\December 16, 2008\""	\Phase 3\""	\Drug / Drug\""	\Ferric carboxymaltose / Iron Sucrose\""	\Crohn Disease / Colitis / Colitis, Ulcerative / Intestinal Diseases / Inflammatory Bowel Diseases / Anemia / Anemia, Iron-Deficiency / Iron Deficiencies / Deficiency Diseases / Ferric Oxide, Saccharated\""
\Curcumin-1\""	\NCT00889161\""	\Curcumin in Pediatric Inflammatory Bowel Disease\""	\Completed\""	\April 24, 2009\""	\Phase 1\""	\Drug\""	\Curcumin\""	\Crohn Disease / Colitis / Colitis, Ulcerative / Intestinal Diseases / Inflammatory Bowel Diseases / Curcumin\""
\AZT-2/CDP\""	\NCT00946946\""	\Preventing Postoperative Relapse in Crohn's Disease Patients at Risk: Azathioprine Versus Mesalazine\""	\Completed\""	\July 24, 2009\""	\Phase 3\""	\Drug / Drug / Drug / Drug\""	\Azathioprine / Mesalazine / Azathioprine placebo / Mesalazine placebo\""	\Crohn Disease / Mesalamine / Azathioprine\""
\A10-456\""	\NCT00972218\""	\Effectiveness and Safety of Spondylitis Related to Inflammatory Bowel Disease\""	\Withdrawn\""	\August 31, 2009\""	\Phase 4\""	\Biological\""	\Adalimumab\""	\Spondylitis / Spondylarthritis / Crohn Disease / Adalimumab\""
\GETAID 2001-1\""	\NCT00976690\""	\Comparison Azathioprine to Mesalazine for the Prevention of Postoperative Recurrence in the Crohn Disease\""	\Completed\""	\September 11, 2009\""	\Phase 3\""	\Drug\""	\Azathioprine OR Mesalazine\""	\Crohn Disease / Recurrence / Mesalamine / Azathioprine\""
\P06066\""	\NCT00988832\""	\An Audit of Patients With Crohn's Disease Treated With Infliximab (P06066)\""	\Completed\""	\October 1, 2009\""	NA	\Biological\""	\Infliximab\""	\Crohn Disease / Infliximab\""
\HUM-07-019\""	\NCT01012570\""	\The Effect of Adalimumab on the Bone Microstructure in Crohn's Disease (CD) Patients\""	\Terminated\""	\November 11, 2009\""	NA	\Drug\""	\Application of Adalimumab\""	\Crohn Disease / Adalimumab\""
\TW2-001\""	\NCT01015391\""	\Efficacy Study of T2 Versus AZA to Maintain Clinical and Endoscopic Remission in Postoperative Crohn's Disease\""	\Unknown status\""	\November 17, 2009\""	NA	\Drug / Drug\""	\T2 / Azathioprine\""	\Crohn Disease / Azathioprine\""
\IBD-0285\""	\NCT01046773\""	\Vitamin D Supplementation as Non-toxic Immunomodulation in Children With Crohn's Disease\""	\Terminated\""	\January 11, 2010\""	\Phase 1\""	\Drug / Drug\""	\Cholecalciferol / Cholecalciferol\""	\Crohn Disease / Vitamin D Deficiency / Cholecalciferol / Vitamin D\""
\M02-433 Open Label\""	\NCT01070303\""	\Remission in Subjects With Crohn's Disease, Open Label Extension\""	\Completed\""	\February 16, 2010\""	\Phase 3\""	\Biological\""	\Adalimumab 40 mg eow or ew\""	\Crohn Disease / Adalimumab\""
\Protocol C2/13/DR-6MP-02\""	\NCT01094613\""	\Multicenter Clinical Efficacy and Safety Study of Delayed Release 6MP in Crohn's Disease\""	\Terminated\""	\March 25, 2010\""	\Phase 1/Phase 2\""	\Drug / Drug\""	\Delayed Release 6 mercaptopurine / 6 Mercaptopurine\""	\Crohn Disease / Mercaptopurine\""
\Gal002\""	\NCT01144156\""	\Small Bowel Mucosal Healing Induced by Adalimumab in Crohn's Disease Patients as Assessed by Capsule Endoscopy\""	\Unknown status\""	\June 13, 2010\""	NA	\Drug\""	\Treatment with Adalimumab\""	\Crohn Disease / Adalimumab\""
\CR100747\""	\NCT01181765\""	\The Efficacy of Open Label Infliximab for the Induction and Maintenance of Mucosal Healing in Small Bowel Crohn's Disease Assessed Through Wireless Camera Endoscopy\""	\Completed\""	\August 12, 2010\""	\Phase 4\""	\Biological\""	\Infliximab 5 mg/kg body weight infused over 2 hours\""	\Crohn Disease / Infliximab\""
\H10-01391\""	\NCT01187459\""	\Vitamin D in Pediatric Crohn's Disease\""	\Completed\""	\August 20, 2010\""	\Phase 4\""	\Dietary Supplement / Dietary Supplement\""	\Vitamin D / Vitamin D\""	\Crohn Disease / Vitamin D Deficiency / Vitamin D / Ergocalciferols / Cholecalciferol / Vitamins\""
\CR017080\""	\NCT01190839\""	\A Multicenter Trial Comparing REMICADE (Infliximab) and Placebo in the Prevention of Recurrence in Crohn's Disease (CD) Patients Undergoing Surgical Resection Who Are at an Increased Risk of Recurrence\""	\Terminated\""	\August 12, 2010\""	\Phase 3\""	\Biological / Drug\""	\Infliximab / Placebo\""	\Crohn Disease / Recurrence / Infliximab\""
\33000332\""	\NCT01233570\""	\Topical Tacrolimus 0.1% Ointment For Treatment Of Cutaneous Crohn's Disease\""	\Completed\""	\November 2, 2010\""	\Phase 2\""	\Drug\""	\Tacrolimus\""	\Crohn Disease / Tacrolimus\""
\M11-271\""	\NCT01235689\""	\Efficacy and Safety of Two Treatment Algorithms in Adults With Moderate to Severe Crohn's Disease\""	\Completed\""	\November 4, 2010\""	\Phase 3\""	\Biological / Drug / Drug\""	\Adalimumab / Prednisone / Azathioprine\""	\Crohn Disease / Prednisone / Adalimumab / Azathioprine\""
\6572\""	\NCT01266785\""	\Infliximab, Regulatory T Cells, IL2 and Crohn's Disease\""	\Withdrawn\""	\December 23, 2010\""	NA	\Drug\""	\Infliximab\""	\Crohn Disease / Infliximab\""
\FITC-ADA 01-2010\""	\NCT01275508\""	\Safety and Tolerability of FITC-Adalimumab Administration During Confocal Laser Endomicroscopy of the Gut\""	\Completed\""	\January 7, 2011\""	\Phase 1/Phase 2\""	\Drug\""	\FITC-Adalimumab\""	\Crohn Disease / Adalimumab\""
\Crodex01\""	\NCT01277289\""	\Intra-erythrocyte Dexamethasone Versus Placebo in Patients With Steroid-dependent Crohn's Disease\""	\Terminated\""	\January 5, 2011\""	\Phase 3\""	\Drug\""	\Dexamethasone\""	\Crohn Disease / Dexamethasone\""
\Crohn's\""	\NCT01297907\""	\Bronchial Hyperreactivity in Children With Crohn Disease\""	\Completed\""	\January 24, 2011\""	NA	\Other / Other / Other / Other\""	\Methacholine Challenge Test / Fractional Exhaled NO (FENO) / Blood Test / PCDAI\""	\Crohn Disease / Bronchial Hyperreactivity / Methacholine Chloride\""
\2010/566\""	\NCT01338740\""	\Switching From Adalimumab to Infliximab\""	\Completed\""	\April 18, 2011\""	NA	\Drug\""	\Adalimumab and Infliximab\""	\Crohn Disease / Adalimumab / Infliximab\""
\P08143\""	\NCT01349920\""	\Biomarkers of Intestinal Mucosal Healing in Crohn's Disease (P08143)\""	\Completed\""	\May 5, 2011\""	NA	\Drug\""	\Infliximab\""	\Crohn Disease / Infliximab\""
\CQAX576A2209\""	\NCT01355614\""	\A Phase II Efficacy Study in Fistulizing Crohn's Disease Patients\""	\Completed\""	\May 16, 2011\""	\Phase 2\""	\Drug / Drug\""	\QAX576 / Infliximab\""	\Crohn Disease / Infliximab\""
\CR018421\""	\NCT01369355\""	\A Study to Evaluate the Safety and Efficacy of Ustekinumab Maintenance Therapy in Patients With Moderately to Severely Active Crohn's Disease (IM-UNITI)\""	\Completed\""	\June 7, 2011\""	\Phase 3\""	\Drug / Drug / Drug / Drug / Drug\""	\Placebo SC / Placebo IV / Ustekinumab 90 mg SC q8w / Ustekinumab 130 mg IV / Ustekinumab 90 mg SC q12w\""	\Crohn Disease / Colitis / Inflammatory Bowel Diseases / Ustekinumab\""
\VITD/CD/01\""	\NCT01369667\""	\Vitamin D Supplementation in Adult Crohn's Disease\""	\Completed\""	\June 7, 2011\""	\Phase 4\""	\Dietary Supplement / Other\""	\Vitamin D3 / Placebo\""	\Crohn Disease / Vitamin D / Cholecalciferol\""
\GETAID 2010-2\""	\NCT01442025\""	\Study Investigating Tailored Treatment With Infliximab for Active Crohn's Disease\""	\Completed\""	\September 20, 2011\""	\Phase 4\""	\Drug / Drug / Drug\""	\Infliximab / Infliximab / Infliximab\""	\Crohn Disease / Infliximab\""
\114671\""	\NCT01489943\""	\A Study to Investigate the Effect of GSK1605786 on Hepatic Cytochrome P450, and BCRP and OATP1B1 Transport in Healthy Adult Subjects\""	\Completed\""	\December 1, 2011\""	\Phase 1\""	\Drug / Drug / Drug / Drug / Drug\""	\GSK1605786 500 mg / Midazolam 3 mg / Pioglitazone 15 mg / Omeprazole 40 mg / Rosuvastatin 10 mg\""	\Crohn Disease / Pioglitazone / Midazolam / Omeprazole / Rosuvastatin Calcium\""
\D9423C00001\""	\NCT01514240\""	\Phase III Study of D9421-C 9 mg in Patients With Active Crohn's Disease in Japan\""	\Completed\""	\January 10, 2012\""	\Phase 3\""	\Drug / Drug\""	\D9421-C capsule 3 mg / Mesalazine tablets\""	\Crohn Disease / Mesalamine\""
\Inno-6021\""	\NCT01556672\""	\Adalimumab-psoriasis and Small Bowel Lesions\""	\Completed\""	\March 15, 2012\""	\Phase 4\""	\Drug / Device\""	\Adalimumab / Capsule endoscopy\""	\Crohn Disease / Psoriasis / Adalimumab\""
\IP CZD 2008-01-14\""	\NCT01559142\""	\Efficacy and Safety of Two Regimens of Maintenance Therapy in Children With Crohn Disease\""	\Unknown status\""	\March 19, 2012\""	\Phase 3\""	\Drug / Drug\""	\Infliximab with azathioprine (IIFX + AZA) / Infliximab (IFX alone)\""	\Crohn Disease / Infliximab / Azathioprine\""
\APPRECIA\""	\NCT01564823\""	\Adalimumab on Preventing Post-chirurgic Recurrence on CrohnÂ´s Disease\""	\Completed\""	\January 31, 2012\""	\Phase 3\""	\Drug / Drug / Drug / Drug\""	\Metronidazole / Metronidazole / Azathioprine / Adalimumab\""	\Crohn Disease / Recurrence / Metronidazole / Adalimumab / Azathioprine\""
\2551.00\""	\NCT01570348\""	\Crohn's Allogeneic Transplant Study\""	\Terminated\""	\April 2, 2012\""	\Phase 2\""	\Procedure / Drug / Drug / Other / Drug / Drug / Other / Drug / Radiation\""	\Allogeneic Bone Marrow Transplantation / Cyclophosphamide / Fludarabine Phosphate / Laboratory Biomarker Analysis / Mycophenolate Mofetil / Mycophenolic Acid / Quality-of-Life Assessment / Tacrolimus / Total-Body Irradiation\""	\Crohn Disease / Mycophenolic Acid / Cyclophosphamide / Fludarabine / Fludarabine phosphate / Tacrolimus\""
\0035-12-WOMC\""	\NCT01596894\""	\Azithromycin Based Therapy for Induction of Remission in Active Pediatric Crohn's Disease\""	\Completed\""	\April 12, 2012\""	\Phase 4\""	\Drug / Drug\""	\Azithromycin + Metronidazole / Metronidazole\""	\Crohn Disease / Azithromycin / Metronidazole\""
\TASMC-10-ES-0446-TLV-CTIL\""	\NCT01629628\""	\Adalimumab for the Management of Post-operative Crohn's Disease (CD)\""	\Unknown status\""	\June 19, 2012\""	\Phase 3\""	\Drug / Drug\""	\Adalimumab / 6 Mercaptopurine\""	\Crohn Disease / Adalimumab / Mercaptopurine\""
\2009-10-038-002\""	\NCT01661257\""	\Expression of TIM-3 and Correlation With Disease Activity in Pediatric Crohn's Disease With Anti TNF-Î± Therapy\""	\Completed\""	\August 7, 2012\""	\Phase 3\""	\Drug\""	\Infliximab\""	\Crohn Disease / Infliximab\""
\Abbott IMM 10-0105\""	\NCT01674413\""	\Calprotectin-Directed HumiraÂ® Maintenance Therapy (CADHUM)\""	\Withdrawn\""	\August 16, 2012\""	\Phase 3\""	\Drug / Drug / Drug\""	\Adalimumab / Adalimumab PRN / Placebo\""	\Crohn Disease / Adalimumab\""
\JP2012042\""	\NCT01692808\""	\Bioavailability of Vitamin D in Children and Adolescents With Crohn's Disease\""	\Completed\""	\September 17, 2012\""	\Phase 2\""	\Drug / Drug\""	\Vitamin D3 3000 UI daily / Vitamin D3 4000 UI daily\""	\Crohn Disease / Vitamin D / Ergocalciferols / Cholecalciferol / Vitamins\""
\H11-02525\""	\NCT01735461\""	\Calcium Supplements Strategy for Kidney Stones Prevention in Crohn's Patients\""	\Recruiting\""	\November 22, 2012\""	NA	\Dietary Supplement\""	\Calcium Carbonate\""	\Crohn Disease / Kidney Calculi / Nephrolithiasis / Calculi / Calcium Carbonate / Calcium\""
\P13-562\""	\NCT01768858\""	\Assessment of Rheumatoid Arthritis, Psoriatic Arthritis, Ankylosing Spondylitis, Plaque Psoriasis, Crohn's Disease and Ulcerative Colitis PatientsÂ´ Adherence Attitudes to Maintenance Therapy With a Scheduled Adalimumab Treatment in Routine Clinical Practice\""	\Completed\""	\January 14, 2013\""	NA	\Drug\""	\Adalimumab\""	\Spondylitis / Arthritis / Arthritis, Rheumatoid / Arthritis, Psoriatic / Spondylarthritis / Spondylitis, Ankylosing / Crohn Disease / Colitis / Colitis, Ulcerative / Psoriasis / Ulcer / Adalimumab\""
\Royal_Liverpool\""	\NCT01783106\""	\Antibiotics and Hydroxychloroquine in Crohn's\""	\Completed\""	\January 31, 2013\""	\Phase 2\""	\Drug / Drug / Drug / Drug\""	\Ciprofloxacin / Doxycycline / Hydroxychloroquine / Budesonide\""	\Crohn Disease / Hydroxychloroquine / Doxycycline / Ciprofloxacin / Budesonide\""
\vip\""	\NCT01792388\""	\Vitd and Barrier Function in IBD\""	\Completed\""	\December 19, 2012\""	\Phase 4\""	\Dietary Supplement / Dietary Supplement\""	\Vitamin D / Soya Bean oil\""	\Crohn Disease / Vitamin D\""
\CR100938\""	\NCT01804166\""	\A Research Study to Bank Samples for Future Evaluation to Identify Biomarkers That Predispose Crohn's Disease and Ulcerative Colitis Patients to Develop Hepatosplenic T-Cell Lymphoma (HSTCL)\""	\Completed\""	\February 1, 2013\""	\Phase 4\""	\Drug / Drug\""	\Infliximab / Golimumab\""	\Lymphoma / Lymphoma, T-Cell / Lymphoma, T-Cell, Peripheral / Crohn Disease / Colitis / Colitis, Ulcerative / Ulcer / Infliximab / Golimumab\""
\02MA\""	\NCT01817426\""	\Discontinuation of Infliximab Therapy in Patients With Crohn's Disease During Sustained Complete Remission\""	\Completed\""	\August 29, 2012\""	\Phase 4\""	\Drug / Other\""	\Infliximab / Placebo\""	\Crohn Disease / Infliximab\""
\CP-GAME01\""	\NCT01817972\""	\Cimzia Versus Cimzia Plus Azathioprine in the Treatment of Active Crohn's Disease\""	\Unknown status\""	\March 19, 2013\""	\Phase 3\""	\Biological / Drug\""	\Certolizumab pegol / Azathioprine\""	\Crohn Disease / Certolizumab Pegol / Azathioprine\""
\CDS-2\""	\NCT01823042\""	\The Efficacy of Enteral Nutrition in Fill of the Treatment Blank Period of the Postoperative Maintain Remission Medication for Crohn's Disease (CD)\""	\Unknown status\""	\March 25, 2013\""	NA	\Drug / Drug\""	\azathioprine+enteral nutrition / Azathioprine\""	\Crohn Disease / Azathioprine\""
\NA_00052668\""	\NCT01836289\""	\High-dose Cyclophosphamide for Severe Refractory Crohn Disease\""	\Withdrawn\""	\April 17, 2013\""	\Phase 1/Phase 2\""	\Drug\""	\High-dose Cyclophosphamide\""	\Crohn Disease / Cyclophosphamide\""
\VCD-060\""	\NCT01864616\""	\The Impact of Vitamin D on Disease Activity in Crohn's Disease\""	\Terminated\""	\May 22, 2013\""	NA	\Dietary Supplement\""	\Vitamin D3\""	\Crohn Disease / Vitamin D / Cholecalciferol\""
\IBDVitD-42012\""	\NCT01877577\""	\Supplementation of Vitamin D3 in Patients With Inflammatory Bowel Diseases and Hypovitaminosis D\""	\Completed\""	\June 11, 2013\""	NA	\Dietary Supplement\""	\Vitamin D3\""	\Rickets / Crohn Disease / Inflammatory Bowel Diseases / Avitaminosis / Vitamin D Deficiency / Vitamin D / Ergocalciferols / Cholecalciferol / Vitamins\""
\NL39202.078.12\""	\NCT01880307\""	\Infliximab Top-down in Pediatric Crohn\""	\Terminated\""	\June 7, 2013\""	\Phase 4\""	\Drug / Drug / Drug\""	\Azathioprine / Infliximab / Prednisolon\""	\Crohn Disease / Prednisolone / Infliximab / Azathioprine\""
\M13-687\""	\NCT01958827\""	\A Study of Adalimumab After Dose Escalation in Japanese Subjects With Crohn's Disease\""	\Completed\""	\October 4, 2013\""	\Phase 3\""	\Biological\""	\Adalimumab\""	\Crohn Disease / Adalimumab\""
\RP1208\""	\NCT01960426\""	\Evaluation of Health Costs and Resource Utilization\""	\Terminated\""	\September 25, 2013\""	\Phase 4\""	\Other / Other\""	\Measurement of drug (Adalimumab/Infliximab) / Intensify treatment with the existing drug\""	\Crohn Disease / Adalimumab / Infliximab\""
\CSAI\""	\NCT01986127\""	\Adalimumab Intralesional in Intestinal Strictures of Crohn's Disease Patients\""	\Terminated\""	\October 9, 2013\""	\Phase 3\""	\Drug / Drug\""	\Adalimumab / placebo\""	\Crohn Disease / Adalimumab\""
\NL.45391.018.13\""	\NCT02010762\""	\The Effect of Vitamin D3 to Maintain Surgical Remission in Postoperative Crohn's Disease\""	\Completed\""	\December 10, 2013\""	\Phase 4\""	\Drug / Drug\""	\Vitamin D / Placebo\""	\Crohn Disease / Vitamin D\""
\M14-232\""	\NCT02015793\""	\Study to Evaluate the Pharmacokinetics, Safety and Efficacy of Two Treatment Modules in Chinese Subjects With Moderate to Severe Crohn's Disease\""	\Completed\""	\December 13, 2013\""	\Phase 2\""	\Biological / Biological\""	\Adalimumab / Placebo for adalimumab\""	\Crohn Disease / Adalimumab\""
\MLN0002/CCT-001\""	\NCT02038920\""	\Phase III Study of MLN0002 (300 mg) in Treatment of Crohn's Disease\""	\Completed\""	\January 15, 2014\""	\Phase 3\""	\Drug / Drug\""	\Vedolizumab / Vedolizumab placebo\""	\Crohn Disease / Vedolizumab\""
\CDTW-1\""	\NCT02044952\""	\Efficacy and Safety Study of Tripterygium Glycoside in the Treatment of Crohn's Disease for Induction Remission\""	\Unknown status\""	\January 19, 2014\""	\Phase 2/Phase 3\""	\Drug\""	\Mesalazine, Tripterygium glycosides\""	\Crohn Disease / Intestinal Diseases / Inflammatory Bowel Diseases / Gastrointestinal Diseases / Digestive System Diseases / Mesalamine / Triptolide\""
\H-1-2013-072\""	\NCT02060318\""	\Regulatory T-cells and Crohn's Disease\""	\Completed\""	\February 10, 2014\""	NA	\Drug\""	\Infliximab\""	\Crohn Disease / Infliximab\""
\M14-115\""	\NCT02065570\""	\Study to Evaluate Efficacy and Safety of Two Drug Regimens in Subjects With Moderate to Severe Crohn's Disease\""	\Completed\""	\February 17, 2014\""	\Phase 3\""	\Drug / Drug\""	\Adalimumab / Placebo\""	\Crohn Disease / Adalimumab\""
\2013-1352\""	\NCT02073526\""	\Anti-TNF-alpha Trough Level Measurements in Inflammatory Bowel Disease\""	\Completed\""	\January 9, 2014\""	NA	\Drug\""	\Infliximab, adalimumab, certolizumab pegol\""	\Crohn Disease / Intestinal Diseases / Inflammatory Bowel Diseases / Adalimumab / Infliximab / Certolizumab Pegol\""
\CNTO1275PSO4037\""	\NCT02103361\""	\Stelara and Tremfya Pregnancy Exposure Registry OTIS Autoimmune Diseases in Pregnancy Project\""	\Recruiting\""	\February 13, 2014\""	NA	\Drug / Drug\""	\Ustekinumab / Guselkumab\""	\Arthritis / Arthritis, Psoriatic / Crohn Disease / Psoriasis / Autoimmune Diseases / Ustekinumab\""
\GETAID 2014-03\""	\NCT02177071\""	\A proSpective Randomized Controlled Trial comParing infliximAb-antimetabolites Combination Therapy to Anti-metabolites monotheRapy and Infliximab monothErapy in Crohn's Disease Patients in Sustained Steroid-free Remission on Combination Therapy\""	\Completed\""	\June 26, 2014\""	\Phase 4\""	\Drug / Drug / Drug / Drug\""	\INFLIXIMAB / AZATHIOPRINE / MERCAPTOPURINE / Methotrexate\""	\Crohn Disease / Infliximab / Methotrexate / Mercaptopurine / Azathioprine\""
\M14-347\""	\NCT02185014\""	\Open Label Study to Evaluate Long Term Efficacy, Safety and Tolerability of Repeated Dosing in Subjects With Crohn's Disease and Who Participated and Successfully Completed M14-115\""	\Completed\""	\July 7, 2014\""	\Phase 3\""	\Drug\""	\Adalimumab\""	\Crohn Disease / Adalimumab\""
\JP2014\""	\NCT02186275\""	\The Vitamin D in Pediatric Crohn's Disease\""	\Completed\""	\July 4, 2014\""	\Phase 3\""	\Drug / Drug\""	\Vitamin D3: 3000 or 4000 UI/day then 2,000 UI/day / Vitamin D3 800 UI/day then 800 UI/day\""	\Crohn Disease / Vitamin D / Ergocalciferols / Cholecalciferol / Vitamins\""
\CCFA-329225\""	\NCT02208310\""	\Trial of High Dose Vitamin D in Patient's With Crohn's Disease\""	\Terminated\""	\August 1, 2014\""	\Phase 4\""	\Drug / Drug\""	\Cholecalciferol 10,000 IU / Cholecalciferol 400 IU\""	\Crohn Disease / Vitamin D Deficiency / Vitamin D / Ergocalciferols / Cholecalciferol / Vitamins\""
\RECD3126\""	\NCT02240108\""	\One Year Study of Rifaximin Delayed Release (DR) in Crohn's Disease\""	\Terminated\""	\September 11, 2014\""	\Phase 3\""	\Drug / Drug\""	\Rifaximin EIR / Placebo\""	\Crohn Disease / Rifaximin\""
\RECD3125\""	\NCT02240121\""	\One Year Study of Rifaximin Delayed Release (DR) Tablets in Crohn's Disease\""	\Terminated\""	\September 11, 2014\""	\Phase 3\""	\Drug / Drug\""	\Rifaximin EIR / Placebo\""	\Crohn Disease / Rifaximin\""
\ML3121\""	\NCT02247258\""	\Azathioprine in the Prevention of Ileal Crohn's Disease Postoperative Recurrence.\""	\Terminated\""	\September 19, 2014\""	\Phase 2\""	\Drug / Drug / Procedure / Procedure\""	\Azathioprine / Azathioprine in case of endoscopic recurrence / Ileocolonoscopy / Small bowel follow trough\""	\Crohn Disease / Recurrence / Azathioprine\""
\CHU-0207\""	\NCT02255370\""	\Curcumin Associated With Thiopurin in the Prevention of Post-op Recurrence in Crohn Disease\""	\Completed\""	\September 19, 2014\""	\Phase 3\""	\Drug\""	\Curcumin\""	\Crohn Disease / Recurrence / Curcumin\""
\PAILOT\""	\NCT02256462\""	\Pediatric Crohn's Disease AdalImumab Level-based Optimization Treatment (PAILOT) Trial\""	\Completed\""	\September 26, 2014\""	\Phase 4\""	\Drug\""	\Adalimumab\""	\Crohn Disease / Adalimumab\""
\DIC 2014\""	\NCT02321280\""	\The Efficacy of Denosumab in Active Crohn's Disease\""	\Completed\""	\December 11, 2014\""	\Phase 1/Phase 2\""	\Drug\""	\Denosumab\""	\Crohn Disease / Denosumab\""
\GCO 14-2209\""	\NCT02324699\""	\Corticosteroids With Vedolizumab in Crohn's Disease\""	\Terminated\""	\December 19, 2014\""	\Phase 4\""	\Drug / Drug / Drug\""	\Prednisone / Placebo / Vedolizumab\""	\Crohn Disease / Prednisone / Vedolizumab\""
\TMMU-DP-GI-FMT-001\""	\NCT02335281\""	\Standardized Fecal Microbiota Transplantation for Inflammatory Bowel Disease\""	\Unknown status\""	\January 7, 2015\""	\Phase 2\""	\Procedure / Drug\""	\FMT / Mesalazine\""	\Crohn Disease / Colitis / Colitis, Ulcerative / Intestinal Diseases / Inflammatory Bowel Diseases / Mesalamine\""
\1502834262\""	\NCT02413047\""	\Evaluate if Response to Infliximab or Adalimumab May be Regained With an Immunomodulator\""	\Terminated\""	\March 6, 2015\""	NA	\Drug / Drug / Drug\""	\Azathioprine / 6 mercaptopurine / Methotrexate\""	\Crohn Disease / Inflammatory Bowel Diseases / Methotrexate / Mercaptopurine / Azathioprine\""
\MLN0002-3028\""	\NCT02425111\""	\Effect of Intravenous (IV) Vedolizumab on Mucosal Healing in Crohn's Disease\""	\Completed\""	\March 26, 2015\""	\Phase 3\""	\Drug\""	\Vedolizumab\""	\Crohn Disease / Vedolizumab\""
\S53297\""	\NCT02450513\""	\Adalimumab Trough Concentrations in Crohn's Disease: A Pilot Pharmacokinetic Study\""	\Unknown status\""	\May 12, 2015\""	NA	\Drug\""	\Adalimumab\""	\Crohn Disease / Adalimumab\""
\SIMILAR\""	\NCT02452151\""	\Efficacy and Safety of Infliximab-biosimilar (Inflectra) Compared to Infliximab-innovator (Remicade) in Patients With Inflammatory Bowel Disease in Remission: the SIMILAR Trial\\"\""	\Unknown status\""	\May 20, 2015\""	\Phase 4\""	\Drug / Drug\""	\Infliximab-Biosimilar / Infliximab-Innovator\""	\Crohn Disease / Inflammatory Bowel Diseases / Colitis, Ulcerative / Infliximab\""
\14-158-GEN\""	\NCT02453607\""	\The Impact of 6MP Metabolite Levels on Infliximab Pharmacokinetics and Anti-infliximab Antibodies in Crohn's Disease\""	\Unknown status\""	\May 21, 2015\""	NA	\Drug / Drug\""	\Infliximab / thiopurine\""	\Crohn Disease / Inflammatory Bowel Diseases / Infliximab\""
\IBD201501\""	\NCT02501291\""	\Thalidomide in Treating Crohn's Disease\""	\Completed\""	\May 20, 2015\""	\Phase 2\""	\Drug\""	\Thalidomide\""	\Crohn Disease / Thalidomide\""
\M15-989\""	\NCT02513459\""	\A Long Term Extension Trial of BI 655066/ABBV-066 (Risankizumab), in Patients With Moderately to Severely Active Crohn's Disease\""	\Completed\""	\July 30, 2015\""	\Phase 2\""	\Drug / Drug\""	\Risankizumab 600 mg IV / Risankizumab 180 mg SC\""	\Crohn Disease / Antibodies, Monoclonal\""
\NL52030.078.15\""	\NCT02517684\""	\Top-down Infliximab Study in Kids With Crohn's Disease\""	\Active, not recruiting\""	\July 1, 2015\""	\Phase 4\""	\Drug / Drug / Other / Drug\""	\Infliximab / Prednisolone / Exclusive enteral nutrition / Azathioprine\""	\Crohn Disease / Prednisolone / Infliximab / Azathioprine\""
\2014-000076-25\""	\NCT02522169\""	\TOPIT; Trough Level Optimized Pediatric Inflammatory Bowel Disease Therapy: A Multicenter Study Comparing Effectiveness of Trough Level Optimized Infliximab Maintenance Therapy With Standard Dosing Regimen of Pediatric Patients With Crohn's Disease\""	\Unknown status\""	\May 3, 2015\""	NA	\Drug\""	\Infliximab\""	\Crohn Disease / Inflammatory Bowel Diseases / Infliximab\""
\METc 2014/291\""	\NCT02538354\""	\The Effect of Riboflavin in Crohn's Disease\""	\Completed\""	\August 20, 2015\""	NA	\Dietary Supplement\""	\Riboflavin supplementation\""	\Crohn Disease / Riboflavin\""
\Pro00037604\""	\NCT02538679\""	\A Comparison of Ultrasound Guided Transversus Abdominis Plane Nerve Block Techniques\""	\Completed\""	\August 20, 2015\""	NA	\Other / Drug / Drug\""	\Placebo / US TAP Bupivacaine/Epinephrine / Lap TAP Bupivacaine/Epinephrine\""	\Crohn Disease / Inflammatory Bowel Diseases / Epinephrine / Racepinephrine / Bupivacaine / Epinephryl borate\""
\ADA-FOS\""	\NCT02539849\""	\Effect of Prebiotic FOS on Intestinal Abundance of Faecalibacterium Prausnitzii in Patients With CrohnÂ´s Disease\""	\Completed\""	\August 4, 2015\""	NA	\Dietary Supplement / Drug\""	\FOS / Adalimumab\""	\Crohn Disease / Adalimumab\""
\Vedolizumab-4001\""	\NCT02559713\""	\Postmarketing Vedolizumab Milk-Only Lactation Study in Lactating Women With Active Ulcerative Colitis or Crohn's Disease\""	\Completed\""	\September 23, 2015\""	\Phase 4\""	\Drug\""	\Vedolizumab\""	\Crohn Disease / Colitis / Colitis, Ulcerative / Ulcer / Vedolizumab\""
\MLN0002SC-3031\""	\NCT02611817\""	\Efficacy and Safety of Vedolizumab Subcutaneous (SC) as Maintenance Therapy in Crohn's Disease (CD)\""	\Completed\""	\November 19, 2015\""	\Phase 3\""	\Drug / Drug / Drug\""	\Vedolizumab SC 108 mg / Placebo / Vedolizumab IV 300 mg\""	\Crohn Disease / Vedolizumab\""
\13-038\""	\NCT02615288\""	\High Dose Vitamin D3 in Crohn's Disease\""	\Completed\""	\November 23, 2015\""	NA	\Dietary Supplement\""	\Vitamin D3\""	\Crohn Disease / Vitamin D / Cholecalciferol\""
\P140503\""	\NCT02620007\""	\Evaluation of Adherent Invasive E. Coli Eradication in Adult Crohn Disease\""	\Terminated\""	\November 30, 2015\""	\Phase 2\""	\Drug / Drug / Drug / Drug\""	\Ciprofloxacin / Rifaximin / Ciprofloxacin Placebo / Rifaximin Placebo\""	\Crohn Disease / Ciprofloxacin / Rifaximin\""
\MLN0002SC-3030\""	\NCT02620046\""	\A Study of Long-term Effects of Vedolizumab Subcutaneous in Adults With Ulcerative Colitis and Crohn's Disease\""	\Active, not recruiting\""	\November 19, 2015\""	\Phase 3\""	\Drug\""	\Vedolizumab SC\""	\Crohn Disease / Colitis / Colitis, Ulcerative / Ulcer / Vedolizumab\""
\Vedolizumab-4003\""	\NCT02630966\""	\Vedolizumab IV 300 mg in the Treatment of Fistulizing Crohn's Disease\""	\Completed\""	\December 11, 2015\""	\Phase 4\""	\Drug / Drug\""	\Vedolizumab / Placebo\""	\Crohn Disease / Vedolizumab\""
\MLN-0002_401\""	\NCT02674308\""	\Entyvio (Vedolizumab) Long Term Safety Study\""	\Completed\""	\January 29, 2016\""	NA	\Drug / Other\""	\Vedolizumab / Other Biologic Agents\""	\Crohn Disease / Colitis / Colitis, Ulcerative / Ulcer / Vedolizumab\""
\Vedolizumab-5001\""	\NCT02678052\""	\OTIS Vedolizumab Pregnancy Exposure Registry\""	\Completed\""	\February 4, 2016\""	NA	\Drug / Biological\""	\Vedolizumab / Other Biological Agent\""	\Crohn Disease / Colitis, Ulcerative / Vedolizumab\""
\CAAE41674814500005147\""	\NCT02704624\""	\Effects of Supplementation of Vitamin D in Patients With Crohn's Disease\""	\Unknown status\""	\February 24, 2016\""	\Phase 4\""	\Dietary Supplement / Other\""	\Vitamin D / Placebo\""	\Muscle Weakness / Bone Diseases / Crohn Disease / Sarcopenia / Vitamin D Deficiency / Fatigue / Vitamin D\""
\Vedolizumab-4013\""	\NCT02743806\""	\Extended Access Program of Vedolizumab IV in Ulcerative Colitis and Crohn's Disease\""	\Completed\""	\April 15, 2016\""	\Phase 4\""	\Drug\""	\Vedolizumab\""	\Crohn Disease / Colitis / Colitis, Ulcerative / Ulcer / Vedolizumab\""
\P15-673\""	\NCT02750800\""	\Post-marketing Observational Study to Evaluate the Incremental Impact of AbbVie's Patient Support Program on Patient Reported Outcomes and Health Resource Utilization in Inflammatory Arthritis, Psoriasis and Inflammatory Bowel Diseases in Hungary (VALUE)\""	\Completed\""	\April 13, 2016\""	NA	\Biological / Behavioral\""	\Adalimumab / AbbVie Care 2.0\""	\Spondylitis / Arthritis / Arthritis, Rheumatoid / Arthritis, Psoriatic / Spondylarthritis / Spondylitis, Ankylosing / Crohn Disease / Colitis / Colitis, Ulcerative / Inflammatory Bowel Diseases / Psoriasis / Adalimumab\""
\Vedolizumab-4002\""	\NCT02760615\""	\Phase 4, Vedolizumab-4002 Post-marketing, Disease-Drug-Drug Interaction Study\""	\Withdrawn\""	\May 2, 2016\""	\Phase 4\""	\Drug / Drug / Drug / Drug / Drug / Drug\""	\Caffeine / Losartan / Omeprazole / Dextromethorphan / Midazolam / Vedolizumab\""	\Crohn Disease / Colitis / Colitis, Ulcerative / Ulcer / Losartan / Midazolam / Dextromethorphan / Caffeine / Omeprazole / Vedolizumab\""
\Vedolizumab-4006\""	\NCT02764762\""	\Triple Combination Therapy in High Risk Crohn's Disease (CD)\""	\Completed\""	\May 5, 2016\""	\Phase 4\""	\Drug / Drug / Drug\""	\Vedolizumab / Adalimumab / Methotrexate\""	\Crohn Disease / Adalimumab / Methotrexate / Vedolizumab\""
\823635\""	\NCT02765256\""	\Fundamental Modification of the Gut Microbiota in the Treatment of Refractory Crohn's Disease\""	\Completed\""	\May 2, 2016\""	\Phase 2\""	\Drug / Drug / Drug / Drug / Drug / Drug / Drug\""	\Fluconazole / Vancomycin / Neomycin / Ciprofloxacin / Polyethylene Glycol 3350 / Promethazine / Fluconazole placebo\""	\Crohn Disease / Promethazine / Diphenhydramine / Vancomycin / Ciprofloxacin / Neomycin / Fluconazole / Polyethylene glycol 3350\""
\1608051\""	\NCT02768532\""	\Value of Pharmacokinetic Assays in the Prediction of Induction and Maintenance Therapeutic Response in Crohn's Disease\""	\Terminated\""	\May 2, 2016\""	\Phase 4\""	\Drug\""	\Vedolizumab\""	\Crohn Disease / Vedolizumab\""
\KY20160107-1\""	\NCT02769494\""	\The Efficacy of Topical Mesalazine Sustained-Release Tablets in Crohn's Disease Patients With Oral Ulcer\""	\Withdrawn\""	\March 9, 2016\""	\Phase 3\""	\Drug / Drug\""	\Mesalazine Sustained-Release Tablets / Riboflavin Sodium Phosphate Injection\""	\Crohn Disease / Oral Ulcer / Ulcer / Riboflavin / Flavin Mononucleotide / Mesalamine\""
\16-0476\""	\NCT02772965\""	\Low Dose Oral Methotrexate in Pediatric Crohn's Disease Patients Initiating Anti-Tumor Necrosis Factor (Anti-TNF) Therapy\""	\Completed\""	\April 27, 2016\""	\Phase 3\""	\Drug / Other\""	\Methotrexate / Sugar pill (placebo)\""	\Crohn Disease / Methotrexate\""
\H16-01345\""	\NCT02806206\""	\Prucalopride Prior to Small Bowel Capsule Endoscopy\""	\Unknown status\""	\June 15, 2016\""	\Phase 4\""	\Drug / Drug\""	\Prucalopride / Placebo\""	\Crohn Disease / Intestinal Diseases / Inflammatory Bowel Diseases / Celiac Disease / Gastrointestinal Hemorrhage / Hemorrhage / Prucalopride\""
\PRO16030443\""	\NCT02834754\""	\Vedolizumab Post Op Study\""	\Withdrawn\""	\July 12, 2016\""	\Phase 2\""	\Drug / Drug\""	\Vedolizumab / placebo\""	\Crohn Disease / Vedolizumab\""
\UAlberta\""	\NCT02847884\""	\IDeaL Pilot Study - Infliximab Dose to Level: Pilot Study\""	\Completed\""	\November 30, 2015\""	NA	\Biological\""	\Infliximab\""	\Crohn Disease / Inflammatory Bowel Diseases / Infliximab\""
\2016-01\""	\NCT02852694\""	\Reduce Risk for Crohn's Disease Patients\""	\Unknown status\""	\June 9, 2016\""	\Phase 4\""	\Drug / Drug / Drug\""	\Methotrexate / Adalimumab / Azathioprine / 6 Mercaptopurine\""	\Crohn Disease / Adalimumab / Methotrexate / Mercaptopurine / Azathioprine\""
\VEDOKIDS\""	\NCT02862132\""	\Predicting Response to Vedolizumab in Pediatric Inflammatory Bowel Diseases\""	\Completed\""	\July 31, 2016\""	NA	\Drug\""	\Vedolizumab\""	\Crohn Disease / Colitis / Colitis, Ulcerative / Intestinal Diseases / Inflammatory Bowel Diseases / Vedolizumab\""
\CR108136\""	\NCT02877134\""	\Safety and Efficacy Study of JNJ-64304500 in Participants With Moderately to Severely Active Crohn's Disease\""	\Completed\""	\August 19, 2016\""	\Phase 2\""	\Drug / Drug / Drug\""	\JNJ-64304500 / Placebo / Ustekinumab\""	\Crohn Disease / Ustekinumab\""
\MLN0002SC_201\""	\NCT02913508\""	\Vedolizumab Subcutaneous (SC) Versus Intravenous (IV) in Ulcerative Colitis or Crohn's Disease\""	\Withdrawn\""	\September 22, 2016\""	\Phase 2\""	\Drug / Drug\""	\Vedolizumab intravenous injection / Vedolizumab subcutaneous injection\""	\Crohn Disease / Colitis / Colitis, Ulcerative / Ulcer / Vedolizumab\""
\15-001600\""	\NCT02925351\""	\Fluorine F 18 Clofarabine PET/CT in Imaging Patients With Autoimmune or Inflammatory Diseases\""	\Completed\""	\September 8, 2016\""	\Early Phase 1\""	\Procedure / Radiation / Procedure\""	\Computed Tomography / Fluorine F 18 Clofarabine / Positron Emission Tomography\""	\Crohn Disease / Arteritis / Takayasu Arteritis / Aortic Arch Syndromes / Lupus Erythematosus, Systemic / Autoimmune Diseases / Clofarabine\""
\20160543\""	\NCT02953275\""	\Synergistic Effect of Vedolizumab and Pentoxifylline\""	\Completed\""	\October 31, 2016\""	\Early Phase 1\""	\Drug / Drug / Drug\""	\vedolizumab / Pentoxifylline / placebo\""	\Crohn Disease / Pentoxifylline / Vedolizumab\""
\E2016022\""	\NCT02956538\""	\Induced Adult Refractory Active Crohn's Disease Clinical Relieving by Using Thalidomide\""	\Unknown status\""	\October 13, 2016\""	\Early Phase 1\""	\Drug / Drug\""	\Thalidomide / placebo(for thalidomide)\""	\Crohn Disease / Thalidomide\""
\CR108233\""	\NCT02968108\""	\A Pharmacokinetic Study of Ustekinumab in Pediatric Subjects With Moderately to Severely Active Crohn's Disease\""	\Completed\""	\October 24, 2016\""	\Phase 1\""	\Drug\""	\Ustekinumab\""	\Crohn Disease / Ustekinumab\""
\GIS-SUSANTI-TNF-2015\""	\NCT02994836\""	\GIS-SUSANTI-TNF-2015 (Anti-TNF Discontinuation )\""	\Completed\""	\October 24, 2016\""	\Phase 4\""	\Biological / Drug / Biological / Drug\""	\Anti-TNF: Infliximab (Infusion) / Anti-TNF discontinuation: Physiological saline solution / Anti-TNF:Adalimumab (Subcutaneus) / Anti-TNF discontinuation: Physiological saline solution\""	\Crohn Disease / Colitis / Colitis, Ulcerative / Intestinal Diseases / Inflammatory Bowel Diseases / Adalimumab / Infliximab / Pharmaceutical Solutions\""
\E2016023\""	\NCT02998827\""	\Thalidomide Results in Diminished Ovarian Reserve in Reproductive Age Female IBD Patients\""	\Unknown status\""	\November 24, 2016\""	NA	\Drug / Drug / Other\""	\Thalidomide / infliximab, azathioprine / enteral nutrition\""	\Crohn Disease / Thalidomide / Infliximab / Azathioprine\""
\2831\""	\NCT03059849\""	\Brief Escalation of Adalimumab Treatment for Prevention of Clinical Relapse in IBD\""	\Withdrawn\""	\February 13, 2017\""	\Phase 4\""	\Drug\""	\Adalimumab\""	\Crohn Disease / Adalimumab\""
\M16-000\""	\NCT03105102\""	\A Study of the Efficacy and Safety of Risankizumab in Participants With Crohn's Disease\""	\Active, not recruiting\""	\April 4, 2017\""	\Phase 3\""	\Drug / Drug / Drug / Drug / Drug\""	\Placebo for Risankizumab SC / Risankizumab IV / Placebo for Risankizumab IV / Risankizumab SC / Risankizumab On-Body Injector (OBI)\""	\Crohn Disease / Antibodies, Monoclonal\""
\CR108276\""	\NCT03107793\""	\Study of Treat to Target Versus Routine Care Maintenance Strategies in Crohn's Disease Patients Treated With Ustekinumab\""	\Completed\""	\March 28, 2017\""	\Phase 3\""	\Drug\""	\Ustekinumab\""	\Crohn Disease / Ustekinumab\""
\MLN0002-2003\""	\NCT03138655\""	\Vedolizumab IV in Pediatric Participants With Ulcerative Colitis (UC) or Crohn's Disease (CD)\""	\Completed\""	\April 19, 2017\""	\Phase 2\""	\Drug\""	\Vedolizumab\""	\Crohn Disease / Colitis / Colitis, Ulcerative / Ulcer / Vedolizumab\""
\17-001\""	\NCT03142321\""	\Defining Predictors of RT Response to Vedolizumab in IBD\""	\Recruiting\""	\May 3, 2017\""	\Phase 4\""	\Drug\""	\Vedolizumab 300 MG Injection [Entyvio]\""	\Crohn Disease / Vedolizumab\""
\IND 135093\""	\NCT03162432\""	\High Dose Interval Vitamin D Supplementation in Patients With IBD Receiving Remicade\""	\Recruiting\""	\May 15, 2017\""	\Phase 3\""	\Drug\""	\Vitamin D3\""	\Crohn Disease / Vitamin D / Cholecalciferol\""
\170101\""	\NCT03167437\""	\An Open-Label, Proof of Consent Study of Vorinostat for the Treatment of Mdoerate-to-Severe Crohn s Disease and Maintenance Therapy With Ustekinumab\""	\Recruiting\""	\May 24, 2017\""	\Phase 1/Phase 2\""	\Drug / Drug\""	\Vorinostat / Ustekinumab\""	\Crohn Disease / Vorinostat / Ustekinumab\""
\2017-ZSLY-06\""	\NCT03185611\""	\Effectiveness of Rifaximin Combined With Thiopurine on Preventing Postoperative Recurrence in Crohn's Disease\""	\Unknown status\""	\June 11, 2017\""	\Phase 3\""	\Drug / Drug\""	\Rifaximin / Azathioprine\""	\Crohn Disease / Recurrence / Rifaximin / Azathioprine\""
\2017-ZSLY-07\""	\NCT03185624\""	\Effectiveness of Rifaximin on Preventing Postoperative Recurrence in Crohn's Disease\""	\Unknown status\""	\June 11, 2017\""	\Phase 3\""	\Drug\""	\Rifaximin\""	\Crohn Disease / Recurrence / Rifaximin\""
\Vedolizumab-2005\""	\NCT03196427\""	\Long-term Safety With Vedolizumab Intravenous (IV) in Pediatric Participants With Ulcerative Colitis (UC) or Crohn's Disease (CD)\""	\Active, not recruiting\""	\June 20, 2017\""	\Phase 2\""	\Drug\""	\Vedolizumab\""	\Crohn Disease / Colitis / Colitis, Ulcerative / Ulcer / Vedolizumab\""
\GCO 17-0378\""	\NCT03219359\""	\Autologous Stem Cell Transplant for Crohn's Disease\""	\Recruiting\""	\July 13, 2017\""	\Phase 2\""	\Procedure / Drug / Drug / Drug / Drug / Drug\""	\Autologous stem cell transplant / Cyclophosphamide / Cyclophosphamide / Thymoglobulin / Methylprednisolone / Vedolizumab\""	\Crohn Disease / Methylprednisolone / Cyclophosphamide / Vedolizumab / Thymoglobulin\""
\StVincentsMelbourneSTRIDENT1\""	\NCT03220841\""	\Stricture Definition and Treatment (STRIDENT) Drug Therapy Study\""	\Unknown status\""	\July 6, 2017\""	\Phase 4\""	\Drug / Drug / Procedure\""	\Adalimumab Injection / Thiopurine / Endoscopic balloon dilatation\""	\Crohn Disease / Intestinal Diseases / Inflammatory Bowel Diseases / Constriction, Pathologic / Adalimumab\""
\NET-2013-02355002\""	\NCT03221166\""	\Thalidomide Versus Infliximab in New Onset Crohn's Disease With Poor Prognostic Factors\""	\Terminated\""	\July 5, 2017\""	\Phase 3\""	\Drug / Drug\""	\Thalidomide / Infliximab\""	\Crohn Disease / Thalidomide / Infliximab\""
\Vedolizumab-3034\""	\NCT03234907\""	\Vedolizumab Intravenous (IV) Compared to Placebo in Chinese Participants With Crohn's Disease.\""	\Completed\""	\July 26, 2017\""	\Phase 3\""	\Drug / Drug\""	\Vedolizumab IV / Placebo\""	\Crohn Disease / Vedolizumab\""
\MP-37-2017-2793\""	\NCT03261102\""	\TDM Guided Early Optimization of ADAL in Crohn's Disease\""	\Recruiting\""	\August 22, 2017\""	NA	\Biological\""	\Adalimumab\""	\Crohn Disease / Inflammatory Bowel Diseases / Adalimumab\""
\Vedolizumab-1014\""	\NCT03329209\""	\A Study to Determine the Pharmacokinetics (PK) of Single Intravenous (IV) Dose of Vedolizumab 300 Milligram (mg) in Healthy Adult Chinese Participants\""	\Completed\""	\October 30, 2017\""	\Phase 1\""	\Drug\""	\Vedolizumab\""	\Crohn Disease / Colitis, Ulcerative / Vedolizumab\""
\CR108352\""	\NCT03358706\""	\A Study to Evaluate the Effect of Ustekinumab on Cytochrome P450 Enzyme Activities Following Induction and Maintenance Dosing in Participants With Active Crohn's Disease or Ulcerative Colitis\""	\Suspended\""	\November 27, 2017\""	\Phase 1\""	\Drug / Drug / Drug / Drug / Drug / Drug / Drug / Drug\""	\Ustekinumab IV Infusion / Ustekinumab SC Injection / Midazolam 2 mg / Warfarin 10 mg / Vitamin K 10 mg / Omeprazole 20 mg / Dextromethorphan 30 mg / Caffeine 100 mg\""	\Crohn Disease / Colitis / Colitis, Ulcerative / Ulcer / Vitamin K / Midazolam / Dextromethorphan / Caffeine / Ustekinumab / Omeprazole / Warfarin\""
\CR108395\""	\NCT03362736\""	\An Early Access Program For Ustekinumab In Participants With Moderately To Severely Active Crohn's Disease\""	\No longer available\""	\November 30, 2017\""	NA	\Drug\""	\Ustekinumab\""	\Crohn Disease / Ustekinumab\""
\RMS-KSA-2016-03\""	\NCT03452501\""	\Safety and Effectiveness Study of RemsimaÂ® in the Treatment of Inflammatory Bowel Diseases Among Saudi Arabia Patients\""	\Completed\""	\February 26, 2018\""	NA	\Drug\""	\Infliximab\""	\Crohn Disease / Colitis / Colitis, Ulcerative / Intestinal Diseases / Inflammatory Bowel Diseases / Ulcer / Infliximab\""
\CR108449\""	\NCT03464136\""	\Safety and Efficacy of Adalimumab Versus Ustekinumab for One Year\""	\Completed\""	\March 7, 2018\""	\Phase 3\""	\Biological / Biological / Biological / Biological / Biological\""	\Placebo for Ustekinumab / Placebo for Adalimumab / Ustekinumab (6 mg/kg) / Ustekinumab (90 mg) / Adalimumab (40 mg)\""	\Crohn Disease / Adalimumab / Ustekinumab\""
\CR108387\""	\NCT03466411\""	\A Study of the Efficacy and Safety of Guselkumab in Participants With Moderately to Severely Active Crohn's Disease\""	\Active, not recruiting\""	\March 8, 2018\""	\Phase 2/Phase 3\""	\Drug / Drug / Drug / Drug / Drug / Drug / Drug / Drug\""	\Guselkumab Dose 1 / Guselkumab Dose 2 / Guselkumab Dose 3 / Guselkumab Dose 4 / Guselkumab Dose 5 / Guselkumab / Ustekinumab / Placebo\""	\Crohn Disease / Ustekinumab / Antibodies, Monoclonal\""
\2018-0529 Adm Withdrawn\""	\NCT03467620\""	\Cannabidiol Usage as an Adjunct Therapy for Crohn's Disease\""	\Withdrawn\""	\March 5, 2018\""	\Phase 2/Phase 3\""	\Drug / Drug\""	\Cannabidiol / Placebo oral capsule\""	\Crohn Disease / Inflammatory Bowel Diseases / Cannabidiol\""
\17-014343\""	\NCT03476317\""	\Pilot Study of Fundamental Modification of the Gut Microbiota in the Treatment of Refractory Crohn's Disease\""	\Completed\""	\January 8, 2018\""	\Phase 2\""	\Drug / Drug / Drug / Drug / Drug\""	\Vancomycin / Neomycin / Ciprofloxacin / Polyethylene Glycol 3350 / Fluconazole\""	\Crohn Disease / Vancomycin / Ciprofloxacin / Neomycin / Fluconazole / Polyethylene glycol 3350\""
\CR108430\""	\NCT03495973\""	\Prospective Observational Study on Ustekinumab (Stelara) Assessing Efficacy and Healthcare Resource Utilization in Crohn's Disease\""	\Completed\""	\March 28, 2018\""	NA	\Drug\""	\Ustekinumab\""	\Crohn Disease / Ustekinumab\""
\RETIPC/01/17\""	\NCT03537157\""	\A Multicentre Study on Rifaximin in Post-operative Endoscopic Crohn's Disease Recurrence Prevention\""	\Terminated\""	\May 15, 2018\""	\Phase 2\""	\Drug / Other\""	\Rifaximin delayed release tablets / Placebo\""	\Crohn Disease / Recurrence / Rifaximin\""
\CR108498\""	\NCT03606499\""	\Real-world Effectiveness of Ustekinumab in Participants Suffering From Inflammatory Bowel Disease (Crohn's Disease or Ulcerative Colitis) With Extra-intestinal Manifestations or Immune-mediated Inflammatory Diseases\""	\Active, not recruiting\""	\July 20, 2018\""	NA	\Drug\""	\Ustekinumab\""	\Crohn Disease / Colitis / Colitis, Ulcerative / Inflammatory Bowel Diseases / Ulcer / Ustekinumab\""
\AFT-42\""	\NCT03656627\""	\Nivolumab in Patients With Advanced Non-Small Cell Lung Cancer and Pre-existing Autoimmune Disease\""	\Terminated\""	\August 31, 2018\""	\Phase 1\""	\Drug\""	\Nivolumab\""	\Lung Neoplasms / Carcinoma, Non-Small-Cell Lung / Arthritis / Arthritis, Rheumatoid / Polymyalgia Rheumatica / Crohn Disease / Colitis / Colitis, Ulcerative / Multiple Sclerosis / Giant Cell Arteritis / Arteritis / Psoriasis / Lupus Erythematosus, Systemic / Autoimmune Diseases / Sclerosis / Nivolumab\""
\FRA-FLX-17-11226\""	\NCT03662919\""	\One-year Persistence to Treatment of Participants Receiving Flixabi or Imraldi: a French Cohort Study\""	\Completed\""	\September 6, 2018\""	NA	\Drug / Drug\""	\Infliximab / Adalimumab\""	\Spondylitis / Arthritis / Arthritis, Rheumatoid / Arthritis, Psoriatic / Spondylitis, Ankylosing / Crohn Disease / Colitis, Ulcerative / Adalimumab / Infliximab\""
\POPCORN\""	\NCT03681652\""	\Post-Operative Crohn's Disease Outcome in Children\""	\Recruiting\""	\September 20, 2018\""	NA	\Drug / Drug\""	\Azathioprine / Anti-TNF Drug\""	\Crohn Disease / Azathioprine\""
\69HCL16_0811\""	\NCT03712826\""	\Identification by Cytometry by Mass of Predictive Immunological Profiles of Answer to Treatmentby Biotherapics for Patients With Crohn's Disease\""	\Withdrawn\""	\August 16, 2018\""	NA	\Drug / Drug\""	\Anti-TNF Drug / Ustekinumab\""	\Crohn Disease / Ustekinumab\""
\RRK6542\""	\NCT03718182\""	\Can Vitamin D Supplementation in People With Crohn's Disease Improve Symptoms as an Adjunct Therapy?\""	\Unknown status\""	\October 23, 2018\""	\Phase 4\""	\Dietary Supplement\""	\Cholecalciferol\""	\Crohn Disease / Vitamin D Deficiency / Cholecalciferol / Vitamin D\""
\Pro00053363\""	\NCT03723447\""	\Intraoperative TAP Block With Bupivacaine/Dexamethasone Against Liposomal Bupivacaine (ExparelÂ®)\""	\Completed\""	\October 26, 2018\""	\Phase 4\""	\Drug / Drug\""	\Liposomal bupivacaine / Bupivacaine/epinephrine/dexamethasone\""	\Gastrointestinal Neoplasms / Crohn Disease / Intestinal Diseases / Inflammatory Bowel Diseases / Gastrointestinal Diseases / Digestive System Diseases / Neuralgia / Pain, Postoperative / Dexamethasone / Epinephrine / Bupivacaine\""
\CR108533\""	\NCT03782376\""	\A Study to Evaluate Efficacy and Safety of Ustekinumab Re-induction Therapy in Participants With Moderately to Severely Active Crohn's Disease\""	\Completed\""	\December 11, 2018\""	\Phase 3\""	\Drug / Drug / Drug / Drug / Drug\""	\Ustekinumab approximately 6 mg/kg (IV) / Placebo (SC) / Placebo (IV) / Ustekinumab 90 mg (SC) Group 1 / Ustekinumab 90 mg (SC) Group 2\""	\Crohn Disease / Ustekinumab\""
\NCI-2019-00241\""	\NCT03816345\""	\Nivolumab in Treating Patients With Autoimmune Disorders and Advanced, Metastatic, or Unresectable Cancer\""	\Recruiting\""	\January 24, 2019\""	\Phase 1\""	\Procedure / Biological\""	\Biospecimen Collection / Nivolumab\""	\Neoplasms / Arthritis / Arthritis, Psoriatic / Sjogren's Syndrome / Dermatomyositis / Crohn Disease / Inflammatory Bowel Diseases / Multiple Sclerosis / Lupus Erythematosus, Systemic / Scleroderma, Systemic / Scleroderma, Diffuse / Autoimmune Diseases / Nivolumab\""
\EEN in Crohn\""	\NCT03833596\""	\Exclusive Enteral Nutrition and Corticosteroids Therapy in Crohn's Disease (EENCD)\""	\Terminated\""	\December 21, 2018\""	\Phase 4\""	\Drug / Dietary Supplement\""	\Prednisone / Exclusive Enteral Nutrition\""	\Crohn Disease / Prednisone\""
\B5371008\""	\NCT03884439\""	\Infliximab Biosimilar Pfizer\\" Drug Use Investigation (Crohn's Disease or Ulcerative Colitis)\""	\Enrolling by invitation\""	\March 4, 2019\""	NA	\Drug\""	\Infliximab [infliximab biosimilar 3]\""	\Crohn Disease / Colitis / Colitis, Ulcerative / Ulcer / Infliximab\""
\GIS-2018-BioIBD\""	\NCT03885713\""	\Identification of Predictive Biomarkers for Response to Biologic Therapies in Inflammatory Bowel Disease\""	\Recruiting\""	\March 4, 2019\""	\Phase 4\""	\Biological\""	\Infliximab or adalimumab or golimumab or vedolizumab or ustekinumab\""	\Crohn Disease / Colitis / Colitis, Ulcerative / Intestinal Diseases / Inflammatory Bowel Diseases / Adalimumab / Infliximab / Golimumab / Ustekinumab / Vedolizumab\""
\C19-882\""	\NCT03914261\""	\Expanded Access to Risankizumab\""	\No longer available\""	\April 11, 2019\""	NA	\Drug\""	\Risankizumab\""	\Crohn Disease\""
\NL64005.068.18\""	\NCT03917303\""	\Control Crohn Safe Trial\""	\Recruiting\""	\April 5, 2019\""	\Phase 4\""	\Drug / Drug\""	\Adalimumab / standard step-up care\""	\Crohn Disease / Inflammatory Bowel Diseases / Adalimumab\""
\16590\""	\NCT03926130\""	\A Study of Mirikizumab (LY3074828) in Participants With Crohn's Disease\""	\Active, not recruiting\""	\April 23, 2019\""	\Phase 3\""	\Drug / Drug / Drug / Drug / Drug / Drug\""	\Mirikizumab / Mirikizumab / Ustekinumab / Ustekinumab / Placebo / Placebo\""	\Crohn Disease / Mirikizumab / Ustekinumab\""
\7043\""	\NCT03935451\""	\Postoperative Extended Venous Thromboprophylaxis in Inflammatory Bowel Disease\""	\Recruiting\""	\April 23, 2019\""	\Early Phase 1\""	\Drug / Drug\""	\Apixaban 2.5 milligram / Placebo Oral Tablet\""	\Crohn Disease / Inflammatory Bowel Diseases / Pulmonary Embolism / Embolism / Thromboembolism / Venous Thromboembolism / Apixaban\""
\CR108610\""	\NCT03942120\""	\Post-Marketing Surveillance for Crohn's Disease Participants Treated With Stelara (Ustekinumab)\""	\Completed\""	\May 7, 2019\""	NA	\Drug\""	\Ustekinumab\""	\Crohn Disease / Ustekinumab\""
\CT-P13 3.8\""	\NCT03945019\""	\CT-P13 (Infliximab) Subcutaneous Administration in Patients With Moderately to Severely Active Crohn's Disease (LIBERTY-CD)\""	\Active, not recruiting\""	\May 8, 2019\""	\Phase 3\""	\Biological / Other\""	\CT-P13 SC (Infliximab) / Placebo SC\""	\Crohn Disease / Infliximab\""
\Vedolizumab-4021\""	\NCT04002180\""	\Specified Drug-Use Survey on Vedolizumab for IV Infusion 300 mg [Crohn's Disease]\""	\Recruiting\""	\June 26, 2019\""	NA	\Drug\""	\Vedolizumab (Genetical Recombination)\""	\Crohn Disease / Vedolizumab\""
\ST-SDCD-01\""	\NCT04056442\""	\A Phase 2a Study to Evaluate the Safety, Tolerability and Efficacy of Cannabidiol as a Steroid-sparing Therapy in Steroid-dependent Crohn's Disease Patients\""	\Unknown status\""	\August 13, 2019\""	\Phase 2\""	\Drug / Drug\""	\Cannabidiol , synthetic form / Placebo\""	\Crohn Disease / Cannabidiol\""
\EUR-BIO-18-11391\""	\NCT04089514\""	\A Real-world Study of ImraldiÂ® Use\""	\Completed\""	\September 12, 2019\""	NA	\Drug\""	\Adalimumab\""	\Spondylitis / Arthritis / Spondylarthritis / Axial Spondyloarthritis / Arthritis, Rheumatoid / Arthritis, Psoriatic / Crohn Disease / Colitis, Ulcerative / Adalimumab\""
\2019-0730\""	\NCT04131504\""	\Precision Crohn's Disease Management Utilizing Predictive Protein Panels (ENvISION)\""	\Active, not recruiting\""	\October 16, 2019\""	NA	\Drug / Drug\""	\Infliximab / Adalimumab\""	\Crohn Disease / Adalimumab / Infliximab\""
\SJUSM\""	\NCT04134065\""	\the Effect of Vitamin D in Crohn's Disease\""	\Unknown status\""	\October 17, 2019\""	\Early Phase 1\""	\Drug / Drug\""	\Vitamin D / Placebo oral capsule\""	\Crohn Disease / Vitamin D Deficiency / Vitamin D\""
\DIAD.ATTAC.2018\""	\NCT04154735\""	\Autologous Transplant Targeted Against Crohn's\""	\Withdrawn\""	\March 8, 2019\""	\Phase 2\""	\Drug / Drug / Drug / Drug / Drug / Drug / Drug\""	\Fludarabine / Cyclophosphamide / Mesna / Alemtuzumab / G-CSF / Rifaximin / Tacrolimus\""	\Crohn Disease / Rifaximin / Cyclophosphamide / Fludarabine / Alemtuzumab / Tacrolimus\""
\19-3100\""	\NCT04186247\""	\Personalized AZithromycin/metronidAZole Therapy in Pediatric Crohn's Disease (CD)\""	\Recruiting\""	\December 2, 2019\""	\Phase 2\""	\Drug / Drug / Other\""	\Azithromycin / Metronidazole / Standard of Care\""	\Crohn Disease / Azithromycin / Metronidazole\""
\Pro00051458\""	\NCT04224558\""	\Stem Cell Transplantation in Crohn's Disease\""	\Recruiting\""	\April 4, 2018\""	\Phase 1/Phase 2\""	\Drug / Drug / Drug / Procedure / Procedure / Drug / Drug / Drug / Drug / Drug / Drug / Biological / Drug\""	\Mesna / Cyclophosphamide / Filgrastim / Apheresis catheter placement / Leukapheresis / Fludarabine / Methylprednisolone / Diphenhydramine / Acetaminophen / anti-thymocyte globulin (rabbit) / lymphocyte immune globulin / Peripheral Blood Stem Cell Infusion / Cytoxan\""	\Crohn Disease / Acetaminophen / Diphenhydramine / Promethazine / Methylprednisolone / Methylprednisolone Hemisuccinate / Cyclophosphamide / Fludarabine / Thymoglobulin / Antilymphocyte Serum / Immunoglobulins / Antibodies / gamma-Globulins / Immunoglobulins, Intravenous / Rho(D) Immune Globulin\""
\2019P003843\""	\NCT04225819\""	\Adjunctive Treatment With Vitamin D3 in Patients With Active IBD\""	\Recruiting\""	\January 3, 2020\""	NA	\Dietary Supplement / Other\""	\Vitamin D3 / Placebo\""	\Crohn Disease / Colitis / Colitis, Ulcerative / Intestinal Diseases / Inflammatory Bowel Diseases / Vitamin D / Cholecalciferol\""
\0128-18-HYMC\""	\NCT04233463\""	\The Effect of Oral Polymeric Diet Enriched With TGF-beta 2 (Modulen) on Clinical Response and Mucosal Healing in Adult Patients With Newly Diagnosed Crohn's Disease\""	\Unknown status\""	\January 15, 2020\""	NA	\Dietary Supplement / Drug\""	\Modulen / Budesonide\""	\Crohn Disease / Budesonide\""
\BIRD2018001\""	\NCT04245215\""	\Loss of RESponse to Ustekinumab Treated by Dose Escalation\""	\Recruiting\""	\January 23, 2020\""	\Phase 3\""	\Drug\""	\Ustekinumab\""	\Crohn Disease / Ustekinumab\""
\19-002908\""	\NCT04254549\""	\Rifaximin in Patients With Diabetic Gastroparesis\""	\Recruiting\""	\February 3, 2020\""	\Phase 2\""	\Drug / Drug\""	\Rifaximin / Placebo\""	\Crohn Disease / Gastroparesis / Rifaximin\""
\M19-974\""	\NCT04254783\""	\A Study to Evaluate the Effect of Intravenous (IV) Infusions of Risankizumab on Pharmacokinetics of Cytochome P450 Substrates in Adult Participants With Moderately to Severely Active Ulcerative Colitis or Crohn's Disease\""	\Completed\""	\February 3, 2020\""	\Phase 1\""	\Drug / Drug\""	\Risankizumab / Cytochrome P450 (CYP) Substrates\""	\Crohn Disease / Colitis / Colitis, Ulcerative / Ulcer\""
\SAHoWMU-CR2020-01-205\""	\NCT04272788\""	\Association of Breg and Treg With the Clinical Effects of Infliximab in the Treatment of Patients With Crohn's Disease\""	\Completed\""	\February 11, 2020\""	NA	\Drug\""	\Infliximab\""	\Crohn Disease / Infliximab\""
\SAHoWMU-CR2020-01-104\""	\NCT04308850\""	\Exploring the Effects of Vitamin D Supplementation on the Chronic Course of Patients With Crohn's Disease With Vitamin D Deficiency\""	\Unknown status\""	\February 24, 2020\""	\Early Phase 1\""	\Drug\""	\Vitamin D drops\""	\Crohn Disease / Vitamin D Deficiency / Vitamin D\""
\CR108748\""	\NCT04312659\""	\A Study of Infliximab in the Treatment of Chinese Children With Crohn's Disease\""	\Active, not recruiting\""	\March 3, 2020\""	NA	\Drug\""	\Infliximab\""	\Crohn Disease / Infliximab\""
\IISR-2020-103104\""	\NCT04362735\""	\Efficacy of Vedolizumab in Crohn's Disease Patients Naive to Biological Therapy\""	\Unknown status\""	\April 19, 2020\""	NA	\Drug\""	\Vedolizumab\""	\Crohn Disease / Vedolizumab\""
\CR108561\""	\NCT04372108\""	\A Study to Assess the Long-Term Safety of Ustekinumab Versus Other Biologics in Patients With Crohn's Disease and Ulcerative Colitis\""	\Recruiting\""	\April 30, 2020\""	NA	\Drug / Drug\""	\Ustekinumab / Other Biologic Therapies\""	\Crohn Disease / Colitis / Colitis, Ulcerative / Ulcer / Ustekinumab\""
\CR108801\""	\NCT04397263\""	\A Study of Guselkumab in Participants With Moderately to Severely Active Crohn's Disease\""	\Recruiting\""	\May 18, 2020\""	\Phase 3\""	\Drug\""	\Guselkumab\""	\Crohn Disease\""
\200640\""	\NCT04456517\""	\Reduce Crohn's-Associated Diarrhea With Sodium Channel Therapy\""	\Enrolling by invitation\""	\June 29, 2020\""	\Phase 2\""	\Drug / Drug\""	\Ranolazine / Placebo\""	\Crohn Disease / Inflammatory Bowel Diseases / Diarrhea / Ranolazine\""
\GT-2019-01\""	\NCT04496063\""	\USTekinumab in Fistulising Perianal Crohn's Disease (USTAP)\""	\Recruiting\""	\June 29, 2020\""	\Phase 4\""	\Drug / Drug\""	\Ustekinumab / Placebo\""	\Crohn Disease / Ustekinumab\""
\M20-259\""	\NCT04524611\""	\Study Comparing Intravenous (IV)/Subcutaneous (SC) Risankizumab to IV/SC Ustekinumab to Assess Change in Crohn's Disease Activity Index (CDAI) in Adult Participants With Moderate to Severe Crohn's Disease (CD)\""	\Active, not recruiting\""	\August 20, 2020\""	\Phase 3\""	\Drug / Drug / Drug / Drug\""	\Risankizumab / Risankizumab / Ustekinumab / Ustekinumab\""	\Crohn Disease / Ustekinumab / Antibodies, Monoclonal\""
\twj01\""	\NCT04530877\""	\Exclusive Enteral Nutrition vs. Infliximab in Chinese CD Patients\""	\Withdrawn\""	\August 24, 2020\""	\Phase 4\""	\Biological / Dietary Supplement\""	\Infliximab / Exclusive Enteral Nutrition\""	\Crohn Disease / Infliximab\""
\19-01401\""	\NCT04629196\""	\Induction Optimization With Stelara for Crohn's Disease\""	\Recruiting\""	\November 10, 2020\""	\Phase 4\""	\Drug / Drug / Drug\""	\Ustekinumab / Ustekinumab / Ustekinumab\""	\Crohn Disease / Ustekinumab\""
\CD0003\""	\NCT04643483\""	\A Study to Test Efficacy, Safety, and Pharmacokinetics of Certolizumab Pegol in Children and Adolescents With Moderately to Severely Active Crohn's Disease\""	\Withdrawn\""	\November 19, 2020\""	\Phase 3\""	\Drug / Drug / Drug\""	\Certolizumab pegol / Adalimumab / Placebo\""	\Crohn Disease / Adalimumab / Certolizumab Pegol\""
\202000261\""	\NCT04646187\""	\De-escalation of Anti-TNF Therapy in Inflammatory Bowel Disease\""	\Recruiting\""	\November 20, 2020\""	\Phase 4\""	\Biological / Biological\""	\Infliximab / Adalimumab\""	\Crohn Disease / Colitis / Intestinal Diseases / Inflammatory Bowel Diseases / Colitis, Ulcerative / Adalimumab / Infliximab\""
\2019p002322\""	\NCT04655729\""	\Biomarkers to Predict and Monitor Response to Infliximab\""	\Recruiting\""	\November 30, 2020\""	NA	\Drug\""	\Infliximab\""	\Crohn Disease / Infliximab\""
\CR108898\""	\NCT04655807\""	\A Study of JNJ-64304500 as Add-on Therapy in Participants With Active Crohn's Disease\""	\Withdrawn\""	\November 30, 2020\""	\Phase 2\""	\Drug / Drug / Drug / Drug\""	\JNJ-64304500 / Placebo / Adalimumab / Ustekinumab\""	\Crohn Disease / Adalimumab / Ustekinumab\""
\CR108864\""	\NCT04673357\""	\A Study of Ustekinumab in Pediatric Participants With Moderately to Severely Active Crohn's Disease\""	\Recruiting\""	\December 14, 2020\""	\Phase 3\""	\Drug / Drug\""	\Ustekinumab / Placebo\""	\Crohn Disease / Ustekinumab\""
\20.1054\""	\NCT04682522\""	\Flagyl Microbiome in Crohn's Disease\""	\Recruiting\""	\December 9, 2020\""	\Phase 4\""	\Drug\""	\Metronidazole Oral\""	\Crohn Disease / Metronidazole\""
\2020-37-EMP-114\""	\NCT04713631\""	\Safety and Efficacy of Artesunate & Curcumin in Crohn's Disease\""	\Recruiting\""	\December 3, 2020\""	\Phase 2\""	\Drug / Drug / Drug / Drug\""	\Artesunate / Curcumin / Placebo A / Placebo C\""	\Crohn Disease / Artesunate / Curcumin\""
\Vedolizumab-3039\""	\NCT04738942\""	\A Study of Intravenous Vedolizumab Administered Every 4 Weeks in Japanese Participants With Moderate to Severe Ulcerative Colitis or Crohn's Disease\""	\Recruiting\""	\February 2, 2021\""	\Phase 3\""	\Drug\""	\Vedolizumab\""	\Crohn Disease / Colitis / Colitis, Ulcerative / Ulcer / Vedolizumab\""
\MLN0002-3025\""	\NCT04779320\""	\A Study of Vedolizumab in Children and Teenagers With Moderate to Severe Crohn's Disease (CD)\""	\Recruiting\""	\March 1, 2021\""	\Phase 3\""	\Drug\""	\Vedolizumab IV\""	\Crohn Disease / Vedolizumab\""
\STEDI\""	\NCT04779762\""	\Stelara and Diet Trial for Crohns Disease\""	\Not yet recruiting\""	\February 28, 2021\""	NA	\Other / Drug\""	\Crohn's disease exclusion diet (CDED) / Ustekinumab Injection [Stelara]\""	\Crohn Disease / Ustekinumab\""
\Vedolizumab-4020\""	\NCT04804540\""	\A Study of Vedolizumab in People With Ulcerative Colitis and Crohn's Disease\""	\Active, not recruiting\""	\March 15, 2021\""	\Phase 4\""	\Drug\""	\Vedolizumab IV\""	\Crohn Disease / Colitis / Colitis, Ulcerative / Ulcer / Vedolizumab\""
\IRB-60958\""	\NCT04828031\""	\Vitamin D Regulation of Gut Specific B Cells and Antibodies Targeting Gut Bacteria in Inflammatory Bowel Disease\""	\Recruiting\""	\March 29, 2021\""	\Phase 1\""	\Drug\""	\Vitamin D\""	\Crohn Disease / Intestinal Diseases / Inflammatory Bowel Diseases / Vitamin D\""
\2021P000391\""	\NCT04835506\""	\Proactive Infliximab Optimization Using a PK Dashboard Versus SOC in Patients With Crohn's Disease: The OPTIMIZE Trial\""	\Enrolling by invitation\""	\April 5, 2021\""	\Phase 4\""	\Drug\""	\Infliximab\""	\Crohn Disease / Infliximab\""
\4-2020-1365\""	\NCT04919252\""	\Efficacy and Safety of Vedolizumab in Biologic-naÃ¯ve Korean Patients With Moderate to Severe Inflammatory Bowel Disease\""	\Unknown status\""	\April 6, 2021\""	\Phase 3\""	\Drug\""	\Vedolizumab\""	\Crohn Disease / Intestinal Diseases / Inflammatory Bowel Diseases / Vedolizumab\""
\CR109023\""	\NCT05029921\""	\A Study of Ustekinumab (STELARA) in Chinese Participants With Moderately to Severely Active Crohn's Disease\""	\Recruiting\""	\August 30, 2021\""	\Phase 4\""	\Drug\""	\Ustekinumab\""	\Crohn Disease / Ustekinumab\""
\Combined therapy in CD\""	\NCT05043870\""	\Combined Immunosuppression for Pediatric Crohn's Disease\""	\Recruiting\""	\September 2, 2021\""	\Phase 4\""	\Drug / Drug\""	\Infliximab and immunosuppressives / Infliximab\""	\Crohn Disease / Infliximab / Immunosuppressive Agents\""
\MHICC-2019-001\""	\NCT05049525\""	\Evaluation of the Response of Itraconazole and Terbinafine Therapy in Subjects With Crohn's Disease\""	\Recruiting\""	\August 25, 2021\""	\Phase 2\""	\Drug / Drug\""	\Itraconazole 400 mg/day and terbinafine 500 mg/day administered orally. / Itraconazole's matching placebo 400 mg/day and terbinafine's matching placebo 500 mg/day administered orally.\""	\Crohn Disease / Inflammatory Bowel Diseases / Itraconazole / Hydroxyitraconazole / Terbinafine\""
\GT-2021-01\""	\NCT05072782\""	\Management of Moderate POstoperative Recurrence in Crohn's Disease: a randoMizEd contROLled Trial of Therapeutic Escalation, the POMEROL Trial. (POMEROL)\""	\Recruiting\""	\August 18, 2021\""	\Phase 4\""	\Drug / Drug\""	\Infliximab CT-P13 / Immunosuppressors (Thiopurines or Methotrexate)\""	\Crohn Disease / Recurrence / Infliximab / Methotrexate\""
\10000236\""	\NCT05078879\""	\Empagliflozin as a Treatment for Severe Congenital Neutropenia Due to G6PC3 Deficiency\""	\Recruiting\""	\October 14, 2021\""	\Phase 1\""	\Drug\""	\Empagliflozin\""	\Crohn Disease / Inflammatory Bowel Diseases / Neutropenia / Empagliflozin\""
\CR109074\""	\NCT05092269\""	\A Long-term Extension Study of Ustekinumab in Pediatric Participants\""	\Recruiting\""	\October 13, 2021\""	\Phase 3\""	\Drug\""	\Ustekinumab\""	\Arthritis, Psoriatic / Crohn Disease / Colitis, Ulcerative / Ustekinumab\""
\CR109125\""	\NCT05197049\""	\A Study of Guselkumab Subcutaneous Therapy in Participants With Moderately to Severely Active Crohn's Disease\""	\Active, not recruiting\""	\January 17, 2022\""	\Phase 3\""	\Drug / Drug / Drug / Drug\""	\Guselkumab Dose 1 / Guselkumab Dose 2 / Guselkumab Dose 3 / Placebo\""	\Crohn Disease / Antibodies, Monoclonal\""
\CR109167\""	\NCT05242458\""	\A Study of Ustekinumab Treatment in Children With Crohn's Disease\""	\Completed\""	\February 15, 2022\""	NA	\Drug\""	\Ustekinumab\""	\Crohn Disease / Ustekinumab\""
\CR109178\""	\NCT05242471\""	\A Study of Combination Therapy With Guselkumab and Golimumab in Participants With Moderately to Severely Active Crohn's Disease\""	\Recruiting\""	\February 15, 2022\""	\Phase 2\""	\Biological / Biological / Biological / Drug\""	\Guselkumab / Golimumab / JNJ-78934804 / Placebo\""	\Crohn Disease / Golimumab\""
\BIRD2020001\""	\NCT05299931\""	\An Open-Label Extension and Long-term Efficacy and Safety Monitoring Study of Patients With Crohn's Disease Previously Included in the Loss of RESponse to Ustekinumab Treated by Dose Escalation Study\""	\Recruiting\""	\February 9, 2022\""	\Phase 3\""	\Drug\""	\Ustekinumab\""	\Crohn Disease / Ustekinumab\""
\CR109189\""	\NCT05347095\""	\A Study of Guselkumab in Participants With Fistulizing, Perianal Crohn's Disease\""	\Recruiting\""	\April 21, 2022\""	\Phase 3\""	\Drug / Drug\""	\Guselkumab / Placebo\""	\Crohn Disease\""
\JS-3086\""	\NCT05386290\""	\A Multicentered Prospective Cohort Study of Chinese IBD Patients\""	\Enrolling by invitation\""	\May 17, 2022\""	NA	\Drug / Drug / Drug / Drug\""	\Infliximab / Vedolizumab / Ustekinumab / conventional treatment (glucocoticoid, immunosupressive drugs and/or mesalazine)\""	\Crohn Disease / Infliximab / Mesalamine / Ustekinumab / Vedolizumab\""
\2022-0276\""	\NCT05387031\""	\Efficacy of Ustekinumab-based Integrated Medicine Therapy in Patients With Symptomatic Stricturing Crohn's Disease\""	\Recruiting\""	\May 17, 2022\""	NA	\Drug\""	\Ustekinumab\""	\Crohn Disease / Constriction, Pathologic / Ustekinumab\""
\2022-A00448-35\""	\NCT05427942\""	\YuflymaÂ® (Adalimumab), Patient Experience After Switching\""	\Recruiting\""	\June 17, 2022\""	NA	\Drug\""	\Adalimumab\""	\Spondylitis / Arthritis / Arthritis, Psoriatic / Spondylarthritis / Spondylitis, Ankylosing / Axial Spondyloarthritis / Non-Radiographic Axial Spondyloarthritis / Crohn Disease / Adalimumab\""
\BIO-2549\""	\NCT05432934\""	\Transversus Abdominis Plane Blocks With and Without Dexamethasone\""	\Not yet recruiting\""	\September 28, 2021\""	\Phase 1/Phase 2\""	\Drug\""	\Dexamethasone\""	\Crohn Disease / Diverticular Diseases / Diverticulum / Pain, Postoperative / Dexamethasone\""
\MLN0002-3029\""	\NCT05442567\""	\A Study of Vedolizumab in Pediatric Participants With Ulcerative Colitis (UC) or Crohn's Disease (CD)\""	\Recruiting\""	\June 30, 2022\""	\Phase 3\""	\Drug / Other\""	\Vedolizumab IV / No Intervention\""	\Crohn Disease / Colitis / Colitis, Ulcerative / Ulcer / Vedolizumab\""
\2020NZKY-062-01\""	\NCT05506787\""	\The Effects of Intraoperative Esketamine on Postoperative Pain and Mood in Patients With Inflammatory Bowel Disease\""	\Completed\""	\August 14, 2022\""	\Phase 4\""	\Drug / Drug\""	\Esketamine / Placebo\""	\Crohn Disease / Depression / Esketamine\""
\ProRAPID\""	\NCT05552287\""	\Pharmacokinetic Infliximab Data in Pediatric Crohn's Disease\""	\Recruiting\""	\July 11, 2022\""	\Phase 4\""	\Drug\""	\Infliximab\""	\Crohn Disease / Infliximab\""
\RC22_0408\""	\NCT05584228\""	\Medical Treatment Versus Surgery in Stricturing Small Bowel Crohn's Disease\""	\Not yet recruiting\""	\September 26, 2022\""	NA	\Drug / Procedure\""	\Azathioprine + infliximab / Intestinal resection\""	\Crohn Disease / Infliximab / Azathioprine\""
\64154\""	\NCT05587673\""	\High Dose Steroid Therapy to Treat Flares in Patients With Inflammatory Bowel Disease (IBD)\""	\Recruiting\""	\October 14, 2022\""	\Phase 1\""	\Drug\""	\Methylprednisolone\""	\Crohn Disease / Colitis / Intestinal Diseases / Inflammatory Bowel Diseases / Methylprednisolone / Methylprednisolone Acetate / Methylprednisolone Hemisuccinate / Prednisolone / Prednisolone acetate / Prednisolone hemisuccinate / Prednisolone phosphate\""
\2022-0071\""	\NCT05660746\""	\Precise Infliximab Exposure and Pharmacodynamic Control\""	\Recruiting\""	\November 29, 2022\""	\Phase 2/Phase 3\""	\Device / Drug\""	\RoadMAB / Infliximab\""	\Crohn Disease / Infliximab\""
\2023-0004\""	\NCT05705856\""	\Effectiveness and Safety of Ustekinumab Intensification in Crohn's Disease\""	\Recruiting\""	\January 15, 2023\""	NA	\Drug\""	\Ustekinumab\""	\Crohn Disease / Ustekinumab\""
\83371\""	\NCT05725876\""	\Quantitative Fluorescence Molecular Imaging of Ustekinumab-800CW to Elucidate the Drug Distribution Throughout Inflamed Tissue in Crohn's Disease and Psoriasis.\""	\Not yet recruiting\""	\February 2, 2023\""	\Phase 1\""	\Drug\""	\Ustekinumab\""	\Crohn Disease / Psoriasis / Ustekinumab\""
\2022PI067\""	\NCT05759104\""	\Treatment and Fate in Fistulizing Crohn's Disease in a Pediatric Population\""	\Active, not recruiting\""	\February 25, 2023\""	NA	\Drug / Procedure\""	\Infliximab / Stomy\""	\Crohn Disease / Adalimumab / Infliximab / Ustekinumab\""
\CR109292\""	\NCT05784129\""	\A Study of Guselkumab for the Treatment of Participants With Crohn's Disease After Surgical Resection\""	\Active, not recruiting\""	\March 13, 2023\""	\Phase 3\""	\Drug / Drug\""	\Guselkumab / Placebo\""	\Crohn Disease\""
\2023ZSLYEC-123\""	\NCT05813860\""	\HLADQA1*05 Genotype and the Efficacy of Treatment With Infliximab in Chinese Population Crohn's Disease\""	\Not yet recruiting\""	\April 3, 2023\""	\Phase 4\""	\Drug / Drug\""	\Azathioprine / Infliximab\""	\Crohn Disease / Infliximab / Azathioprine\""
\Vedolizumab-3040\""	\NCT05837897\""	\A Study of Vedolizumab in Adult Participants With Moderate to Severe Crohn's Disease\""	\Recruiting\""	\April 20, 2023\""	\Phase 3\""	\Drug / Drug\""	\Vedolizumab IV / Placebo\""	\Crohn Disease / Vedolizumab\""
\C008CDIV\""	\NCT05906576\""	\Post-marketing Registry Study of Infliximab for Injection in Chinese Pediatric Crohn's Disease Patients\""	\Not yet recruiting\""	\June 2, 2023\""	\Phase 4\""	\Drug\""	\Infliximab\""	\Crohn Disease / Infliximab\""
\JAMP-AVT02-001\""	\NCT05913817\""	\The Evaluation of Injection Site Pain and Adherence in Patients Switching From a Low To High Concentration Adalimumab (AVT-02) Across Multiple Indications.\""	\Recruiting\""	\June 2, 2023\""	NA	\Biological\""	\AVT02 (Alvotech Biosimilar to Adalimumab)\""	\Spondylitis / Hidradenitis Suppurativa / Arthritis / Arthritis, Psoriatic / Spondylitis, Ankylosing / Crohn Disease / Psoriasis / Hidradenitis / Adalimumab\""
\CR109212\""	\NCT05923073\""	\A Study of Guselkumab in Pediatric Participants With Moderately to Severely Active Crohn's Disease\""	\Not yet recruiting\""	\June 20, 2023\""	\Phase 3\""	\Drug / Drug\""	\Guselkumab / Placebo\""	\Crohn Disease\""
\REB22-1641/RCT-01741\""	\NCT05928039\""	\PATHFINDER: Evaluating the Optimal First-Line Treatment Strategy for Moderate-to-Severely Active Ileal-dominant Crohn's Disease\""	\Not yet recruiting\""	\June 13, 2023\""	\Phase 4\""	\Biological / Biological / Biological / Biological / Biological / Biological\""	\TNFa Antagonist - Infliximab / TNFa Antagonist - Adalimumab / Anti-IL12/23 or anti-IL23 - Ustekinumab / Anti-IL12/23 or anti-IL23 - Risankizumab / Anti-integrin - Vedolizumab IV / Anti-integrin - Vedolizumab IV and SC\""	\Crohn Disease / Adalimumab / Infliximab / Interleukin-12 / Interleukin-23 / Ustekinumab / Vedolizumab\""
\CESPIC\""	\NCT05960864\""	\Chinese Spondyloarthritis Inception Cohort (CESPIC)\""	\Not yet recruiting\""	\July 6, 2023\""	NA	\Drug\""	\Celecoxib\""	\Spondylitis / Arthritis, Reactive / Arthritis / Arthritis, Psoriatic / Spondylarthritis / Spondylitis, Ankylosing / Axial Spondyloarthritis / Non-Radiographic Axial Spondyloarthritis / Crohn Disease / Uveitis / Uveitis, Anterior / Iridocyclitis / Celecoxib\""
\M16-194\""	\NCT05995353\""	\A Study to Assess Adverse Events, Change in Disease Activity, and How Intravenous and Subcutaneous Risankizumab Moves Through the Body of Pediatric Participants With Moderately to Severely Active Crohn's Disease\""	\Not yet recruiting\""	\August 10, 2023\""	\Phase 3\""	\Drug / Drug\""	\Risankizumab / Risankizumab\""	\Crohn Disease / Antibodies, Monoclonal\""
\NCRR-M01RR00240-1757\""	\NCT00035074\""	\A Pharmacokinetic Study to Determine the Oral Bioavailability of Methotrexate in Patients With Inflammatory Bowel Disease\""	\Completed\""	\May 2, 2002\""	NA	\Drug\""	\Methotrexate\""	\Intestinal Diseases / Inflammatory Bowel Diseases / Methotrexate\""
\2202\""	\NCT00061282\""	\Clotrimazole Enemas for Pouchitis in Children and Adults\""	\Terminated\""	\May 23, 2003\""	\Phase 1/Phase 2\""	\Drug\""	\Clotrimazole\""	\Colitis / Inflammatory Bowel Diseases / Pouchitis / Ileitis / Clotrimazole / Miconazole\""
\ROSIE\""	\NCT00065065\""	\A Trial of Rosiglitazone for Ulcerative Colitis\""	\Completed\""	\July 16, 2003\""	\Phase 2\""	\Drug / Drug\""	\Rosiglitazone / Placebo\""	\Colitis / Colitis, Ulcerative / Inflammatory Bowel Diseases / Ulcer / Rosiglitazone\""
\13171B\""	\NCT00152620\""	\Dexamethasone Versus Methylprednisolone for the Treatment of Active Inflammatory Bowel Disease\""	\Terminated\""	\September 7, 2005\""	NA	\Drug / Drug\""	\Dexamethasone / Methylprednisolone\""	\Intestinal Diseases / Inflammatory Bowel Diseases / Dexamethasone / Methylprednisolone / Methylprednisolone Acetate / Methylprednisolone Hemisuccinate / Prednisolone / Prednisolone acetate / Prednisolone hemisuccinate / Prednisolone phosphate\""
\060160\""	\NCT00325078\""	\Infliximab to Treat Crohn'S-like Inflammatory Bowel Disease in Chronic Granulomatous Disease\""	\Terminated\""	\May 11, 2006\""	\Phase 1/Phase 2\""	\Drug\""	\Infliximab\""	\Intestinal Diseases / Inflammatory Bowel Diseases / Granuloma / Granulomatous Disease, Chronic / Infliximab\""
\BZUC3003\""	\NCT00408174\""	\Balsalazide Disodium vs. Mesalamine in Mildly to Moderately Active Ulcerative Colitis\""	\Completed\""	\December 4, 2006\""	\Phase 3\""	\Drug\""	\Balsalazide disodium\""	\Colitis / Colitis, Ulcerative / Intestinal Diseases / Inflammatory Bowel Diseases / Ulcer / Balsalazide\""
\BZUC3005\""	\NCT00486031\""	\Open-Label, Long-term Balsalziade Disodium Tablet Ulcerative Colitis Study\""	\Completed\""	\June 11, 2007\""	\Phase 3\""	\Drug\""	\Balsalazide Disodium\""	\Colitis / Colitis, Ulcerative / Intestinal Diseases / Inflammatory Bowel Diseases / Ulcer / Balsalazide\""
\DK59961\""	\NCT00567593\""	\Gene Regulation by Thiazolidinediones\""	\Completed\""	\December 3, 2007\""	\Phase 4\""	\Drug\""	\Rosiglitazone\""	\Inflammatory Bowel Diseases / Rosiglitazone\""
\A3191071\""	\NCT00640809\""	\Comparison of Small Bowel Lesions Associated With Celecoxib Versus Ibuprofen Plus Omeprazole\""	\Completed\""	\March 17, 2008\""	\Phase 4\""	\Drug / Other / Drug\""	\Celecoxib / Placebo / Ibuprofen plus Omeprazole\""	\Intestinal Diseases / Inflammatory Bowel Diseases / Ibuprofen / Celecoxib / Omeprazole\""
\CTSA-PPA-1\""	\NCT00742781\""	\Vitamin D Supplementation in Crohn's Patients\""	\Completed\""	\August 26, 2008\""	\Phase 1\""	\Dietary Supplement\""	\Vitamin D\""	\Inflammatory Bowel Diseases / Vitamin D / Cholecalciferol\""
\07-096\""	\NCT00746395\""	\Randomized, Placebo-controlled Trial of Lubiprostone as a Preparation for Capsule Endoscopy\""	\Completed\""	\September 3, 2008\""	\Phase 4\""	\Drug / Drug\""	\Lubiprostone / Placebo\""	\Inflammatory Bowel Diseases / Lubiprostone\""
\H-30365\""	\NCT00805285\""	\The Use of Oral Budesonide and Rectal Hydrocortisone for the Treatment of Active Ulcerative Colitis\""	\Terminated\""	\December 8, 2008\""	\Phase 2\""	\Drug\""	\Combination Oral Budesonide and Rectal Hydrocortisone\""	\Colitis / Colitis, Ulcerative / Intestinal Diseases / Inflammatory Bowel Diseases / Ulcer / Budesonide / Hydrocortisone\""
\PHA-08-AZA/ALLO-01\""	\NCT00849368\""	\Azathioprine & Allopurinol in Inflammatory Bowel Disease Patients\""	\Completed\""	\September 2, 2008\""	\Phase 1\""	\Drug\""	\Azathioprine / Allopurinol\""	\Intestinal Diseases / Inflammatory Bowel Diseases / Azathioprine / Allopurinol\""
\GEN-06-023\""	\NCT00982618\""	\Functional Restoration After Abdominal and Pelvic Laparoscopic Surgery: Effect of Perioperative Intravenous Lidocaine\""	\Completed\""	\September 22, 2009\""	NA	\Drug / Procedure / Drug\""	\Lidocaine / Epidural Block / PCA Morphine\""	\Inflammatory Bowel Diseases / Diverticulitis / Lidocaine / Morphine / Anesthetics, Local / Anesthetics\""
\P-Monofer-IBD-01\""	\NCT01017614\""	\Iron Oligosaccharide in Inflammatory Bowel Disease Subjects With Iron Deficiency Anaemia\""	\Completed\""	\November 19, 2009\""	\Phase 3\""	\Drug / Drug\""	\Monofer / Iron Sulphate\""	\Intestinal Diseases / Inflammatory Bowel Diseases / Anemia / Anemia, Iron-Deficiency / Iron Deficiencies\""
\UA 2009 TL\""	\NCT01067547\""	\A Trial of Iron Replacement in Patients With Iron Deficiency.\""	\Completed\""	\November 12, 2009\""	\Phase 4\""	\Drug / Drug\""	\Iron Sucrose. / Iron sucrose\""	\Intestinal Diseases / Inflammatory Bowel Diseases / Anemia, Iron-Deficiency / Iron Deficiencies / Iron / Ferric Oxide, Saccharated\""
\HY100510\""	\NCT01121796\""	\Influence of Vitamin D on Inflammatory Bowel Disease Remission\""	\Unknown status\""	\May 10, 2010\""	NA	\Dietary Supplement / Other / Dietary Supplement\""	\Vitamin D / Water or milk / Vitamin D enriched milk\""	\Intestinal Diseases / Inflammatory Bowel Diseases / Vitamin D / Ergocalciferols / Cholecalciferol / Vitamins\""
\GEN-06-023(1)\""	\NCT01155440\""	\Bowel Function After Laparoscopic Colon Surgery: Effect of IV Lidocaine\""	\Completed\""	\June 30, 2010\""	\Phase 2\""	\Drug / Procedure\""	\Lidocaine / Thoracic epidural block\""	\Inflammatory Bowel Diseases / Diverticulitis / Lidocaine\""
\GEN-06-023(2)\""	\NCT01477190\""	\Spinal Analgesia for Colonic Resection Using an Enhanced Recovery After Surgery (ERAS) Program\""	\Completed\""	\November 16, 2011\""	\Phase 1/Phase 2\""	\Drug / Drug\""	\Spinal analgesia / Patient Control Analgesia (PCA) Morphine\""	\Inflammatory Bowel Diseases / Diverticulitis / Morphine\""
\P-Monofer-IBD-02\""	\NCT01599702\""	\Iron Isomaltoside 1000 (MonoferÂ®) Administered by a High Dosing Regimen in Subjects With Inflammatory Bowel Disease\""	\Completed\""	\April 25, 2012\""	\Phase 3\""	\Drug\""	\Iron Isomaltoside 1000\""	\Intestinal Diseases / Inflammatory Bowel Diseases / Iron isomaltoside 1000\""
\11-0542\""	\NCT01640496\""	\Vitamin D Treatment in Ulcerative Colitis\""	\Withdrawn\""	\July 11, 2012\""	NA	\Drug / Other\""	\Vitamin D3 / Placebo\""	\Colitis / Colitis, Ulcerative / Intestinal Diseases / Inflammatory Bowel Diseases / Ulcer / Vitamin D / Cholecalciferol\""
\2013052044 v.1\""	\NCT01934088\""	\Satisfaction With Nurse Administered Propofol Sedation vs. Midazolam With Fentanyl Sedation for Endoscopy\""	\Completed\""	\August 12, 2013\""	\Phase 4\""	\Drug / Drug / Drug\""	\Propofol / Midazolam / Fentanyl\""	\Intestinal Diseases / Inflammatory Bowel Diseases / Fentanyl / Midazolam / Propofol\""
\UCSF\""	\NCT01971814\""	\Early Serum Infliximab Levels in Severe Ulcerative Colitis.\""	\Completed\""	\October 17, 2013\""	\Phase 1\""	\Drug\""	\Infliximab\""	\Colitis / Colitis, Ulcerative / Inflammatory Bowel Diseases / Ulcer / Infliximab\""
\NL-42736.078.13\""	\NCT01971970\""	\Biomarkers of Anti-TNF Treatment in Inflammatory Bowel Disease (IBD)\""	\Completed\""	\October 24, 2013\""	NA	\Biological / Biological\""	\Infliximab / Adalimumab\""	\Intestinal Diseases / Inflammatory Bowel Diseases / Adalimumab / Infliximab\""
\C13013\""	\NCT01981616\""	\Immune Response to Systemic and Mucosal Antigenic Challenge in the Presence of Vedolizumab\""	\Completed\""	\October 30, 2013\""	\Phase 1\""	\Drug / Drug / Biological / Biological\""	\Vedolizumab / Placebo / Hepatitis B vaccine / Oral cholera vaccine\""	\Inflammatory Bowel Diseases / Vedolizumab / Vaccines\""
\H13-02183\""	\NCT01981889\""	\Steroid-induced Mood Changes in Patients With Inflammatory Bowel Disease\""	\Completed\""	\October 22, 2013\""	\Phase 4\""	\Drug\""	\Prednisone\""	\Intestinal Diseases / Inflammatory Bowel Diseases / Prednisone\""
\IRB00061627\""	\NCT02076750\""	\Weekly Vitamin D in Pediatric IBD\""	\Completed\""	\December 11, 2013\""	\Phase 1/Phase 2\""	\Dietary Supplement\""	\Vitamin D3 (cholecalciferol)\""	\Intestinal Diseases / Inflammatory Bowel Diseases / Vitamin D / Cholecalciferol\""
\524835\""	\NCT02256605\""	\Vitamin D3 Supplementation in Pediatric IBD: Weely vs Daily Dosing Regimens\""	\Completed\""	\October 1, 2014\""	NA	\Dietary Supplement\""	\Vitamin D-3\""	\Inflammatory Bowel Diseases / Vitamin D / Cholecalciferol\""
\Thiopurine_Pancreatitis\""	\NCT02281799\""	\Thiopurine Induced Pancreatitis in IBD Patients\""	\Withdrawn\""	\October 23, 2014\""	\Phase 4\""	\Drug\""	\Azathioprine\""	\Intestinal Diseases / Inflammatory Bowel Diseases / Pancreatitis / Mercaptopurine / Azathioprine\""
\CR106920\""	\NCT02407236\""	\A Study to Evaluate the Safety and Efficacy of Ustekinumab Induction and Maintenance Therapy in Participants With Moderately to Severely Active Ulcerative Colitis\""	\Completed\""	\March 30, 2015\""	\Phase 3\""	\Drug / Drug / Drug / Drug\""	\Placebo IV / Placebo SC / Ustekinumab IV / Ustekinumab SC\""	\Colitis / Colitis, Ulcerative / Intestinal Diseases / Inflammatory Bowel Diseases / Ulcer / Ustekinumab\""
\2014_354\""	\NCT02453776\""	\Precision Dosing of Infliximab Versus Conventional Dosing of Infliximab\""	\Completed\""	\April 28, 2015\""	\Phase 4\""	\Drug\""	\PRECISION dosing Infliximab\""	\Intestinal Diseases / Inflammatory Bowel Diseases / Infliximab\""
\13-3054\""	\NCT02463305\""	\Therapeutic Modulation of the Intestinal Creatine Kinase System in Inflammatory Bowel Disease (IBD)\""	\Withdrawn\""	\May 27, 2015\""	\Early Phase 1\""	\Drug / Other\""	\Creatine monohydrate / Placebo\""	\Colitis / Intestinal Diseases / Inflammatory Bowel Diseases / Colitis, Ulcerative\""
\1957-15\""	\NCT02470663\""	\Bone Density in Children With IBD Treated With Amorphous Calcium or Commercial Crystalline Calcium\""	\Withdrawn\""	\June 10, 2015\""	NA	\Dietary Supplement / Dietary Supplement\""	\DENSITYTM caplets (marketed as Amorphical) / Calcium carbonate 600 mg once daily\""	\Inflammatory Bowel Diseases / Calcium Carbonate / Calcium\""
\McmasterCH - 15-365\""	\NCT02521064\""	\Effects of Exclusive Enteral Nutrition on the Microbiome in Pediatric Inflammatory Bowel Disease\""	\Completed\""	\July 29, 2015\""	NA	\Dietary Supplement / Drug\""	\Exclusive Enteral Nutrition (EEN) / Prednisone\""	\Intestinal Diseases / Inflammatory Bowel Diseases / Prednisone\""
\CR108044\""	\NCT02566889\""	\An Efficacy and Safety Study of Infliximab Dose Escalation in Pediatric Participants With Inflammatory Bowel Disease\""	\Terminated\""	\October 1, 2015\""	\Phase 4\""	\Drug\""	\Infliximab\""	\Intestinal Diseases / Inflammatory Bowel Diseases / Infliximab\""
\FIM-VED-2016-01\""	\NCT02712866\""	\Early Biomarkers in Circulating Î± 4Î²7 + T Cells to Predict Response to Vedolizumab in Inflamatory Bowel Disease Patients.\""	\Completed\""	\March 14, 2016\""	NA	\Drug\""	\Vedolizumab\""	\Intestinal Diseases / Inflammatory Bowel Diseases / Vedolizumab\""
\15-01180\""	\NCT02771457\""	\Managing Infliximab Reinduction After Temporary Discontinuation of Drug\""	\Withdrawn\""	\May 9, 2016\""	\Phase 3\""	\Drug / Drug / Drug\""	\Infliximab at weeks 0,2, and 6 / Infliximab at weeks 0,4, and 8 / Infliximab at weeks 0 and 8\""	\Inflammatory Bowel Diseases / Infliximab\""
\IM.AS1.46\""	\NCT02774057\""	\Trial of CaptaferÂ® vs. Oral Iron Sulfate in the Treatment of Iron Deficiency Anemia in Patients With IBD\""	\Unknown status\""	\April 6, 2016\""	\Phase 4\""	\Drug / Drug\""	\CaptaferÂ® / Iron Sulfate\""	\Intestinal Diseases / Inflammatory Bowel Diseases / Anemia / Anemia, Iron-Deficiency / Iron Deficiencies / Deficiency Diseases\""
\2014-0063; 2015-8753\""	\NCT02799615\""	\Anti-TNF Therapy for Refractory Colitis in Hospitalized Children\""	\Completed\""	\June 9, 2016\""	NA	\Drug\""	\Infliximab\""	\Colitis / Colitis, Ulcerative / Inflammatory Bowel Diseases / Infliximab\""
\MLN0002-3023\""	\NCT03035058\""	\Efficacy and Safety of Vedolizumab Intravenous (IV) in the Treatment of Primary Sclerosing Cholangitis in Subjects With Underlying Inflammatory Bowel Disease\""	\Withdrawn\""	\January 25, 2017\""	\Phase 3\""	\Drug / Drug\""	\Vedolizumab / Placebo\""	\Intestinal Diseases / Inflammatory Bowel Diseases / Cholangitis / Cholangitis, Sclerosing / Vedolizumab\""
\16D.204\""	\NCT03042091\""	\Neomycin and Metronidazole Hydrochloride With or Without Polyethylene Glycol in Reducing Infection in Patients Undergoing Elective Colorectal Surgery\""	\Unknown status\""	\January 31, 2017\""	\Early Phase 1\""	\Drug / Drug / Drug / Procedure\""	\Polyethylene Glycol / Neomycin / Metronidazole Hydrochloride / Therapeutic Conventional Surgery\""	\Infections / Communicable Diseases / Surgical Wound Infection / Colorectal Neoplasms / Inflammatory Bowel Diseases / Diverticulitis / Metronidazole / Ethanol / Neomycin\""
\Pro00045446\""	\NCT03053414\""	\Vitamin D Repletion and Maintenance in IBD: How Much and How Often\""	\Withdrawn\""	\February 6, 2017\""	NA	\Dietary Supplement\""	\Vitamin D (ergocalciferol and/ or cholecalciferol)\""	\Inflammatory Bowel Diseases / Vitamin D Deficiency / Vitamin D / Cholecalciferol / Ergocalciferols\""
\2015_23\""	\NCT03370601\""	\Evaluation of the Clinical and Immunological Impact of Two Therapeutic Strategies in Chronic Inflammatory Diseases\""	\Terminated\""	\December 7, 2017\""	NA	\Drug / Drug / Drug / Drug\""	\Infliximab / Mercaptopurine / Azathioprine / Infliximab\""	\Intestinal Diseases / Inflammatory Bowel Diseases / Infliximab / Mercaptopurine / Azathioprine\""
\NAB-2017\""	\NCT03422861\""	\Nabilone Use For Acute Pain in Inflammatory Bowel Disease Patients\""	\Not yet recruiting\""	\January 15, 2018\""	NA	\Drug / Drug\""	\Nabilone / Placebos\""	\Intestinal Diseases / Inflammatory Bowel Diseases / Acute Pain / Nabilone\""
\assiut hospitals university\""	\NCT03445624\""	\Abdominal Ultrasound With Doppler and Peripheral Hemogram in Assesment Inflammatory Bowel Disease\""	\Completed\""	\January 9, 2018\""	NA	\Drug\""	\Infliximab\""	\Intestinal Diseases / Inflammatory Bowel Diseases / Infliximab\""
\DEX-IBD\""	\NCT03456752\""	\Perioperative Dexamethasone on Postoperative Outcome in IBD\""	\Completed\""	\February 22, 2018\""	\Phase 2\""	\Drug / Drug\""	\Dexamethasone / Normal saline\""	\Intestinal Diseases / Inflammatory Bowel Diseases / Postoperative Complications / Dexamethasone\""
\P-Monofer-IBD-03\""	\NCT03466983\""	\A Trial Comparing the Incidence of Hypophosphatemia in Relation to Treatment With Iron Isomaltoside and Ferric Carboxymaltose in Subjects With Iron Deficiency Anaemia Due to Inflammatory Bowel Disease\""	\Completed\""	\March 6, 2018\""	\Phase 4\""	\Drug / Drug\""	\Iron Isomaltoside / Ferric Carboxymaltose\""	\Inflammatory Bowel Diseases / Anemia, Iron-Deficiency / Iron Deficiencies / Hypophosphatemia / Iron isomaltoside 1000\""
\RMC-0290-17\""	\NCT03500653\""	\Curcumin Supplementation as an Add on Treatment for Patients With Inflammatory Bowel Diseases Treated With Vedolizumab\""	\Unknown status\""	\June 14, 2017\""	NA	\Dietary Supplement / Dietary Supplement\""	\Curcumin / Placebo\""	\Intestinal Diseases / Inflammatory Bowel Diseases / Curcumin\""
\0174\""	\NCT03555617\""	\Food-effect, Drug-Drug Interaction (DDI), and Formulation Bridging Study\""	\Completed\""	\June 1, 2018\""	\Phase 1\""	\Drug / Drug\""	\TD-1473 / Itraconazole\""	\Intestinal Diseases / Inflammatory Bowel Diseases / Itraconazole\""
\Dembinski2018\""	\NCT03576027\""	\Hyperbaric Oxygen Therapy in Children With Inflammatory Bowel Diseases\""	\Unknown status\""	\June 10, 2018\""	NA	\Other\""	\Hyperbaric Oxygen Therapy\""	\Intestinal Diseases / Inflammatory Bowel Diseases\""
\Bowel_prep_pediatric_sx\""	\NCT03593252\""	\Bowel Preparation in Elective Pediatric Colorectal Surgery\""	\Not yet recruiting\""	\May 22, 2018\""	NA	\Drug / Drug / Drug / Drug / Drug / Drug / Other / Other\""	\Senna / Sodium Picosulfate, Magnesium Oxide and Citric Acid / Metronidazole Oral / Neomycin / Cefazolin / Metronidazole / Nil per os / Clear fluids the day before surgery\""	\Inflammatory Bowel Diseases / Enterocolitis / Enterocolitis, Necrotizing / Intestinal Obstruction / Hirschsprung Disease / Meconium Ileus / Metronidazole / Cefazolin / Neomycin / Picosulfate sodium / Magnesium Oxide / Citric Acid / Sodium Citrate\""
\S61472\""	\NCT03629379\""	\Response to Ustekinumab for Anti-tnf Induced Psoriasiform Skin Lesions\""	\Unknown status\""	\May 14, 2018\""	\Phase 4\""	\Drug / Drug\""	\Ustekinumab / Vedolizumab\""	\Inflammatory Bowel Diseases / Psoriasis / Ustekinumab / Vedolizumab\""
\NK/5147/DM\""	\NCT03794765\""	\Antibiotics as an Adjuvant in Patients With Acute Severe Ulcerative Colitis\""	\Completed\""	\January 4, 2019\""	\Phase 2\""	\Drug / Drug / Other\""	\Ceftriaxone / Metronidazole / Placebo infusion\""	\Colitis / Colitis, Ulcerative / Inflammatory Bowel Diseases / Ulcer / Metronidazole / Ceftriaxone\""
\NL75246.042.20\""	\NCT03938701\""	\Fluorescence Imaging of IBD and RA Using Adalimumab-800CW\""	\Not yet recruiting\""	\February 25, 2019\""	\Phase 1\""	\Drug / Device\""	\Adalimumab-800CW / Fluorescence Imaging\""	\Arthritis / Arthritis, Rheumatoid / Inflammatory Bowel Diseases / Adalimumab\""
[truncated: 186 more rows]

## Sheet: Intracellular_centrality
Drug	Cluster_10	Cluster_12	Cluster_16	Cluster_21	Cluster_22	Cluster_23	Cluster_24	Cluster_25	Cluster_26	Cluster_27	Cluster_28	Cluster_31	Cluster_33	Cluster_37	Cluster_38	Cluster_4	Cluster_7	intracellular_centrality_mean(eigenvector)
[truncated: 1,840 more rows]

[truncated: 3 more sheets: network_proximity_calculations, Evaluation_fold_change_criteria, Final_drug_candidates]
