# Supplementary material for: scDrugPrio: a framework for the analysis of single-cell transcriptomics to address multiple problems in precision medicine in immune-mediated inflammatory diseases
Source: Genome Med. 2024 Mar 20;16:42. doi: 10.1186/s13073-024-01314-7 (PMC10956347; doi:10.1186/s13073-024-01314-7)
Supplement: Supplementary file 6 — Additional file 6: Individual CD data. Includes cell typing outcomes, DEGs and metadata for scDrugPrio application to individual CD patients’ data sets. [file 13073_2024_1314_MOESM6_ESM.xlsx]

## Sheet: Cell_typing_patient_1_&_10
Patient 1
Cluster	Major_cell_type	Minor_cell_type	Final_cell_type	Color_code
3	T	T cell	T cell	#000080
2	Plasma	IgA plasma cell	IgA plasma cell 1	#556B2F
4	Plasma	IgA plasma cell	IgA plasma cell 3	#9ACD32
0	Plasma	IgA plasma cell	IgA plasma cell 2	#6B8E23
1	Plasma	IgM plasma cell	IgM plasma cell 1	#7CFC00
6	Plasma	IgM plasma cell	IgM plasma cell 2	#00FF00
8	Plasma	IgG plasma cell	IgG plasma cell	#006400
9	B	B cell	B cell	#AFE1AF
5	MNP	Mononuclear phagocyte	Mononuclear phagocyte	#808080
7	Stroma/Glia	Fibroblast	Fibroblast	#FF0000
Patient 10
Cluster	Major_cell_type	Minor_cell_type	Final_cell_type	Color_code
1	T	T cell	CD4+ T cell	#000080
0	T	T cell	CD8+ T cell	#2b58a3
2	Plasma	IgA plasma cell	IgA plasma cell	#6B8E23
7	Plasma	IgM plasma cell	IgM plasma cell 1	#7CFC00
6	Plasma	IgM plasma cell	IgM plasma cell 2	#00FF00
5	B	B cell	B cell	#AFE1AF
4	MNP	Mononuclear phagocyte	Mononuclear phagocyte	#808080
3	Stroma/Glia	Stroma cell	Stroma cell	#660000

## Sheet: Cell_typing_all_patients
Overlap with batch-corrected pooled CD cell typing used for cell typing patient 2-9 and patient 11
Patient_X__cluster	T regs	CD4+ Tissue resident memory 1	CD4+ Tissue resident memory 2	CD4+ Tissue resident memory 3	Naive/CM T 1	Naive/CM T 2	Naive/CM T 3	Type 1/3 cytokine tissue resident T cells	Highly activated T	CD4+ Tissue resident memory 4	CD8+ T cytotoxic 1	CD8+ tissue resident 1	CD8+ T cytotoxic 2	CD8+ tissue resident 2	IgM plasma cell	IgG plasma cell 1	IgG plasma cell 2	IgG plasma cell 3	IgG plasma cell 4	IgG plasma cell 5	IgA plasma cell 1	IgA plasma cell 2	IgA plasma cell 3	Memory B cell 1	Memory B cell 2	Memory B cell 3	Naive B 1	Naive B 2	Naive B 3	Naive B 4	Memory B cell 4	Activated dentritic	Activated MQ	Tissue resident MQ	Dentritic	Glial cells	Activated Fibroblasts	Fibroblasts 1	Smooth muscle cells 2	ACKR1+ endothelium	Cell_type	Color
Patient_1__0	0	0	0	0	0	0	0	0	0	0	0	0	0	0	10	94	144	21	120	84	339	408	103	0	0	0	0	0	0	0	0	0	0	0	0	2	0	0	0	2	#6B8E23	IgA plasma cell 2
Patient_1__1	0	0	0	0	0	0	0	0	0	0	0	0	0	0	68	503	145	438	55	5	8	2	0	0	0	0	0	0	0	0	0	0	0	0	0	0	0	0	0	0	#7CFC00	IgM plasma cell 1
Patient_1__2	1	0	1	6	6	2	1	1	1	4	1	1	0	2	1	9	33	5	41	64	229	383	317	0	0	0	0	0	0	0	1	2	4	0	1	5	2	1	0	5	#556B2F	IgA plasma cell 1
Patient_1__3	115	23	18	96	124	90	66	46	160	120	15	4	7	3	0	0	1	0	0	0	1	0	1	0	0	0	0	0	0	0	0	35	0	0	4	3	45	106	0	0	#000080	T cell
Patient_1__4	0	0	0	0	0	0	0	0	0	0	0	0	0	0	7	356	237	122	118	36	129	37	5	0	0	0	0	0	0	0	0	0	0	0	0	0	0	0	0	0	#9ACD32	IgA plasma cell 3
Patient_1__5	6	2	6	7	6	5	4	1	8	7	9	14	9	20	0	0	0	0	1	3	0	1	0	9	4	12	64	24	21	53	13	112	82	44	56	50	24	11	4	18	#808080	Mononuclear phagocyte
Patient_1__6	0	0	0	0	0	0	0	0	0	0	0	0	0	0	71	234	79	278	14	2	0	0	0	0	0	0	0	0	0	0	0	0	0	0	0	0	0	0	0	0	#00FF00	IgM plasma cell 2
Patient_1__7	0	0	0	1	0	0	0	0	0	0	6	11	0	3	0	0	1	0	0	14	0	0	0	3	0	0	0	0	0	0	0	0	4	10	1	210	141	36	39	17	#FF0000	Fibroblast
Patient_1__8	0	0	0	0	0	0	0	0	0	0	0	0	0	0	82	115	70	116	18	10	1	0	0	0	0	0	0	0	0	0	0	0	0	0	0	0	0	0	0	0	#006400	IgG plasma cell
Patient_1__9	3	0	6	4	1	0	1	3	0	2	0	0	0	0	0	0	0	0	0	0	0	0	0	0	0	0	105	77	42	62	12	1	0	0	0	0	0	1	0	0	#AFE1AF	B cell
Patient_2__0	13	9	29	13	24	49	52	44	48	26	12	5	2	2	4	0	0	0	3	0	0	1	0	0	0	1	5	2	2	2	0	7	14	3	2	18	13	12	3	19	#2005A5	CD4+ T
Patient_2__1	0	0	0	0	0	0	0	0	0	0	0	0	0	0	0	0	0	0	0	0	0	0	0	0	0	0	0	0	0	0	0	0	0	0	0	95	169	47	0	19	#FF0000	Stroma cell 1
Patient_2__2	0	0	0	0	0	0	0	0	0	0	0	0	1	0	0	1	0	0	1	0	0	0	0	0	0	0	0	0	0	0	0	0	0	0	0	174	9	2	8	127	#660000	Stroma cell 2
Patient_2__3	0	0	0	0	0	0	0	0	0	0	2	2	9	3	0	0	0	0	0	0	0	0	0	1	0	0	0	0	0	0	0	0	14	24	3	60	1	0	83	22	#f49728	Stroma cell 3
Patient_2__4	0	0	0	0	0	0	0	0	0	0	0	0	0	0	0	27	18	13	13	15	17	25	26	0	0	0	0	0	0	0	0	0	0	0	0	0	0	0	0	0	#006400	IgG plasma 1
Patient_2__5	0	0	0	0	0	0	0	0	0	0	0	0	0	0	0	0	0	0	0	0	0	0	0	0	0	0	0	0	0	0	0	0	0	0	0	78	7	0	24	14	#F0E68C	Stroma cell 4
Patient_2__6	0	0	0	0	0	0	0	0	0	0	0	0	0	0	3	19	15	15	8	9	0	0	0	0	0	0	0	0	0	0	0	0	0	0	0	0	0	0	0	0	#556B2F	IgG plasma 2
Patient_3__0	91	13	49	90	204	213	156	104	205	79	23	15	9	9	0	0	0	0	0	1	0	0	0	0	0	0	0	0	0	0	1	6	1	2	1	0	1	2	0	0	#2005A5	CD4+ T 1
Patient_3__1	44	18	22	41	94	97	66	45	129	53	64	81	16	82	0	0	0	0	0	1	0	0	0	0	0	0	0	0	0	0	1	0	1	0	1	3	0	1	0	1	#1E90FF	CD4+ T 2
Patient_3__2	8	2	1	9	9	1	3	0	3	10	27	20	3	11	0	0	1	0	2	4	0	0	1	0	0	2	0	0	0	0	0	74	171	119	76	69	93	84	25	16	#D3D3D3	MNP
Patient_3__3	0	0	0	0	0	0	0	0	0	0	0	0	1	1	21	75	74	43	42	67	61	77	51	0	0	0	0	0	0	0	0	1	0	0	0	0	0	0	0	1	#006400	IgG plasma 1
Patient_3__4	0	0	0	0	0	0	0	0	0	0	0	0	0	0	75	85	53	116	38	62	0	1	0	0	0	0	0	0	0	0	0	0	0	0	0	0	0	0	0	0	#556B2F	IgG plasma 2
Patient_3__5	1	0	0	0	0	0	0	0	0	2	2	7	1	3	0	0	0	0	0	3	0	0	0	47	5	47	73	65	34	41	38	0	1	1	0	0	0	0	0	0	#8FBC8F	Naive B 1
Patient_3__6	0	0	2	0	0	0	0	0	0	0	0	0	0	2	0	0	0	0	0	2	0	0	1	0	1	3	123	68	43	64	7	0	0	0	0	0	0	0	0	0	#BFE890	Naive B 2
Patient_4__0	169	10	39	158	204	151	133	92	218	153	9	3	3	9	1	0	1	0	0	0	0	1	0	0	0	0	1	2	2	0	0	45	4	11	24	18	50	67	1	7	#2005A5	CD4+ T 1
Patient_4__1	116	27	27	110	159	152	157	70	235	80	65	61	37	84	0	0	0	0	0	0	0	0	0	5	2	2	1	0	0	1	2	5	3	1	0	2	0	0	0	0	#1E90FF	CD4+ T 2
Patient_4__2	0	0	0	0	1	0	1	0	0	1	2	1	0	1	0	0	0	0	2	2	0	0	0	13	4	29	428	337	263	183	67	7	0	0	1	0	0	0	0	0	#8FBC8F	Naive B 1
Patient_4__3	0	0	0	0	1	0	0	1	0	0	0	0	0	0	1	0	1	0	3	5	0	0	0	1	1	1	85	143	221	28	105	3	0	0	0	0	0	0	0	0	#BFE890	Naive B 2
Patient_4__4	1	5	0	2	0	1	1	0	0	7	29	55	3	48	0	0	0	0	0	1	0	0	0	2	1	2	0	0	0	0	0	5	144	53	16	58	56	1	67	18	#D3D3D3	MNP
Patient_4__5	0	0	0	0	0	0	0	0	0	0	9	12	5	15	0	0	0	0	0	5	0	0	0	88	10	104	64	88	67	18	66	3	1	1	0	1	0	0	0	0	#32CD32	Memory B
Patient_4__6	0	0	0	0	0	0	0	0	0	0	0	0	0	0	36	118	76	91	54	66	36	41	14	0	0	0	0	0	0	0	0	0	0	0	0	0	0	0	0	1	#006400	IgG plasma
Patient_5__0	81	12	77	45	168	253	272	161	261	39	30	19	11	32	0	0	0	0	0	0	0	0	0	0	0	0	1	0	1	0	0	3	0	0	0	0	2	2	0	0	#2005A5	CD4+ T 1
Patient_5__1	106	4	111	76	170	180	213	168	209	56	14	2	0	8	0	0	0	0	0	0	0	0	0	0	0	0	1	1	2	0	1	5	2	0	0	0	1	3	0	0	#1E90FF	CD4+ T 2
Patient_5__2	34	8	4	25	41	41	20	9	50	34	64	69	12	58	0	1	0	0	1	4	0	0	0	47	4	18	0	5	17	0	18	0	4	1	0	77	12	0	53	41	#87CEFA	CD4+ T 3
Patient_5__3	25	7	3	4	8	4	6	4	6	26	4	2	2	0	2	0	0	0	4	3	2	0	4	0	0	0	0	0	2	0	2	68	106	98	54	12	37	102	0	7	#D3D3D3	MNP
Patient_5__4	0	0	0	0	0	0	0	0	0	0	1	1	0	0	0	0	0	0	0	0	0	0	0	0	0	0	0	0	0	0	0	0	7	6	2	124	3	0	265	33	#FF0000	Stroma cell 1
Patient_5__5	0	0	0	0	0	0	0	0	0	0	0	2	0	1	1	0	0	1	1	0	0	0	0	0	0	0	0	0	0	0	0	1	3	0	0	156	150	32	22	37	#660000	Stroma cell 2
Patient_5__6	0	0	0	0	0	0	0	0	0	0	0	0	0	0	0	0	1	0	1	5	0	0	1	10	4	18	110	90	87	28	14	0	0	0	0	0	0	0	0	0	#8FBC8F	Naive B
Patient_5__7	0	0	1	0	0	0	2	0	0	0	0	0	0	0	1	32	20	19	12	17	74	106	66	0	0	0	0	0	0	0	0	0	0	0	0	0	0	0	0	0	#7CFC00	IgA plasma
Patient_5__8	0	0	0	0	0	0	0	0	0	0	0	1	0	0	2	82	81	46	53	51	2	3	3	0	0	0	0	0	0	0	0	0	0	0	0	0	0	0	0	0	#006400	IgG plasma 1
Patient_5__9	0	0	0	0	0	0	0	0	0	0	0	0	0	0	37	59	101	49	40	31	0	0	0	0	0	0	0	0	0	0	0	0	0	0	0	0	0	0	0	0	#556B2F	IgG plasma 2
Patient_6__0	71	9	190	51	119	152	170	145	192	44	24	29	14	46	0	0	0	0	0	0	0	0	0	0	0	0	0	2	1	0	0	9	1	0	1	0	0	1	0	1	#2005A5	CD4+ T 1
Patient_6__1	33	14	118	32	48	42	84	78	90	32	86	152	47	152	0	0	0	0	0	6	0	0	0	56	17	13	39	12	4	92	5	0	0	1	2	8	2	0	1	2	#1E90FF	CD4+ T 2
Patient_6__2	101	7	72	85	124	103	82	100	153	55	5	0	0	0	0	0	0	0	0	0	0	0	3	0	0	0	1	0	0	0	2	122	5	13	32	23	27	70	1	22	#87CEFA	CD4+ T 3
Patient_6__3	167	0	54	170	195	74	103	75	184	65	0	0	0	0	0	0	0	0	0	0	0	0	0	0	0	0	1	1	0	2	0	3	0	1	0	0	0	0	0	0	#3686D3	CD4+ T 4
Patient_6__4	0	0	2	1	1	3	1	0	1	1	1	0	0	0	0	0	0	0	1	1	0	0	1	0	0	0	248	276	305	103	82	1	0	0	0	0	0	0	0	0	#8FBC8F	Naive B 1
Patient_6__5	0	0	0	0	0	0	0	0	0	0	0	0	0	0	79	196	210	146	149	176	0	1	1	0	0	0	0	0	0	0	0	0	0	0	0	0	0	0	0	0	#006400	IgG plasma 1
Patient_6__6	57	0	97	26	107	100	184	134	204	1	0	0	0	1	0	0	0	0	0	0	0	0	0	0	0	0	1	0	0	7	0	1	0	0	0	0	0	0	0	0	#00BFFF	CD4+ T 5
Patient_6__7	0	0	20	1	0	1	0	0	0	2	1	2	1	2	0	0	0	0	0	3	0	0	0	0	0	0	290	130	55	385	3	5	0	1	0	0	0	0	0	0	#BFE890	Naive B 2
Patient_6__8	0	0	2	0	0	0	2	0	0	0	2	4	0	2	5	100	103	51	88	114	61	101	137	0	0	0	0	0	0	0	0	1	0	0	0	0	0	0	0	0	#556B2F	IgG plasma 2
Patient_6__9	0	1	0	0	5	0	1	1	0	0	10	15	6	3	0	0	0	0	0	1	0	0	0	0	0	0	0	1	0	0	0	34	203	123	17	107	26	1	169	32	#D3D3D3	MNP
Patient_7__0	121	19	54	89	144	128	112	106	178	194	27	4	23	22	0	0	0	0	0	0	0	0	1	1	1	0	1	0	1	0	1	9	0	0	5	0	0	5	0	0	#2005A5	CD4+ T 1
Patient_7__1	44	17	78	33	50	75	78	76	105	135	6	5	2	5	0	0	0	0	0	0	0	0	0	0	0	0	0	0	0	1	1	3	0	1	2	0	0	3	0	0	#1E90FF	CD4+ T 2
Patient_7__2	44	15	15	30	40	31	27	26	46	51	23	27	36	32	0	0	0	0	0	3	0	0	0	41	82	49	4	7	20	0	53	1	3	0	0	0	1	0	0	0	#87CEFA	CD4+ T 3
Patient_7__3	2	1	2	3	2	3	2	2	1	8	1	0	4	2	0	0	0	0	0	0	0	2	6	0	0	0	0	0	2	0	1	132	42	48	77	23	56	139	1	4	#D3D3D3	MNP
Patient_7__4	0	0	2	0	0	0	1	0	0	0	0	1	3	0	52	98	75	104	45	33	47	50	27	0	0	0	0	0	0	0	0	0	0	0	0	1	0	0	0	0	#006400	IgG plasma 1
Patient_7__5	0	2	0	0	0	0	0	0	0	0	4	8	6	10	0	0	0	0	0	3	0	0	0	4	1	0	0	0	0	0	0	4	64	30	1	54	21	0	61	31	#FF0000	Stroma cell
Patient_7__6	0	0	0	0	0	0	0	0	0	0	0	0	0	0	37	60	29	32	11	6	0	0	0	0	0	0	0	0	0	0	0	0	0	0	0	0	0	0	0	0	#556B2F	IgG plasma 2
Patient_8__0	48	62	0	112	53	7	1	0	18	223	310	466	229	526	0	0	0	0	0	0	0	0	0	1	0	1	0	0	0	0	0	0	1	0	1	2	2	0	0	3	#553c93	CD8+ T 1
Patient_8__1	198	21	40	140	260	154	131	79	277	128	50	35	68	50	0	0	0	0	0	0	0	0	0	0	0	0	0	0	0	0	0	2	0	0	0	0	0	0	0	0	#2005A5	CD4+ T 1
Patient_8__2	90	5	87	72	138	168	175	131	207	55	8	2	5	1	0	0	0	0	1	0	0	0	23	0	1	1	4	18	30	0	20	65	1	3	8	1	0	6	0	0	#1E90FF	CD4+ T 2
Patient_8__3	1	0	0	0	0	0	0	0	0	1	2	3	0	3	0	0	0	0	1	8	0	0	0	223	187	68	57	76	58	28	44	6	0	1	1	0	0	0	0	0	#32CD32	Memory B
Patient_8__4	0	0	2	0	1	1	0	1	0	1	1	0	0	1	0	0	0	0	0	0	0	0	2	0	0	0	0	0	0	0	0	52	1	2	8	60	194	425	1	5	#FF0000	Stroma cell
Patient_8__5	0	0	0	0	0	0	0	0	0	0	41	64	115	204	1	1	0	0	1	0	0	0	0	35	4	8	0	0	0	0	0	0	1	1	1	22	107	0	16	2	#82318f	CD8+ T 2
Patient_8__6	47	25	1	75	39	6	7	4	53	77	60	35	87	91	0	0	0	0	0	0	0	0	0	0	0	0	0	0	0	0	0	0	1	0	0	0	0	0	0	0	#87CEFA	CD4+ T 3
Patient_8__7	0	0	0	0	0	0	0	0	0	0	0	0	0	0	15	103	106	62	73	92	25	56	27	0	0	0	0	0	0	0	0	0	0	0	0	0	0	0	0	0	#006400	IgG plasma 1
Patient_8__8	3	0	4	1	3	4	5	4	2	3	3	5	3	3	1	0	0	0	0	0	1	0	4	0	0	0	0	0	0	0	0	33	173	129	43	39	4	0	3	15	#D3D3D3	MNP
Patient_8__9	6	23	0	2	1	0	0	0	1	25	64	37	3	5	0	0	0	0	0	0	0	0	0	0	0	0	0	0	0	0	0	0	0	0	0	2	4	1	0	1	#882865	CD8+ T 3
Patient_8__10	0	0	0	0	0	0	0	0	0	0	0	0	0	0	68	25	7	66	4	3	0	0	0	0	0	0	0	0	0	0	0	0	0	0	0	0	0	0	0	0	#556B2F	IgG plasma 2
Patient_9__0	233	32	143	122	521	657	555	311	755	93	56	33	30	41	0	0	0	0	0	0	0	0	1	0	0	0	0	0	0	0	0	5	0	1	0	1	1	2	0	0	#2005A5	CD4+ T 1
Patient_9__1	203	4	232	191	304	421	518	403	517	140	7	3	2	1	0	0	0	0	0	0	1	0	11	0	0	0	0	0	3	0	1	8	1	3	5	2	0	6	0	1	#1E90FF	CD4+ T 2
Patient_9__2	208	57	6	203	352	166	68	36	253	173	155	85	105	119	0	0	0	0	0	2	0	0	0	0	0	5	0	0	2	0	0	0	5	1	0	5	2	0	0	0	#87CEFA	CD4+ T 3
Patient_9__3	4	10	0	12	2	0	0	0	0	30	181	262	119	186	1	0	0	0	1	7	0	0	0	310	129	210	2	14	34	0	85	1	17	7	2	13	21	1	22	2	#553c93	CD8+ T
Patient_9__4	0	0	0	2	0	1	0	0	0	2	0	2	1	0	0	0	0	0	3	14	0	1	4	74	62	67	276	341	362	73	209	10	0	3	5	0	0	0	0	0	#8FBC8F	Naive B
Patient_9__5	0	0	0	0	0	0	1	0	0	0	0	1	0	0	2	165	165	52	98	151	177	232	138	0	0	0	0	0	0	0	0	0	0	0	0	0	1	0	0	0	#006400	IgG plasma 1
Patient_9__6	2	0	4	3	5	9	0	2	4	2	1	0	0	0	1	0	0	0	2	3	0	0	9	0	0	0	0	1	0	0	0	185	168	52	74	27	124	167	1	2	#D3D3D3	MNP 1
Patient_9__7	0	0	0	0	0	0	0	0	0	0	0	0	0	0	54	119	113	123	96	84	0	0	0	0	0	0	0	0	0	0	0	0	0	0	0	0	0	0	0	0	#556B2F	IgG plasma 2
Patient_9__8	0	0	0	0	0	0	0	0	0	0	5	9	1	8	0	0	0	0	0	0	0	0	0	0	0	2	0	0	0	0	0	0	143	177	19	28	4	0	11	17	#808080	MNP 2
Patient_10__0	109	22	47	116	131	105	105	64	146	89	72	34	60	49	3	0	1	0	0	3	0	0	0	2	0	1	0	3	6	0	10	81	33	11	21	7	35	80	0	12	#2b58a3	CD8+ T cell
Patient_10__1	20	19	3	28	19	20	10	4	25	25	76	85	286	237	0	0	0	0	0	0	0	0	0	0	0	0	0	0	0	0	0	0	2	3	0	1	1	0	0	0	#000080	CD4+ T cell
Patient_10__2	0	0	0	0	0	0	0	0	0	0	1	0	0	0	3	100	64	36	53	57	139	103	63	0	0	0	0	0	0	0	0	0	0	0	0	0	0	0	0	0	#6B8E23	IgA plasma cell
Patient_10__3	0	0	0	0	0	0	0	0	0	0	9	7	3	6	0	0	0	1	0	0	0	0	0	0	0	0	0	0	0	0	0	3	4	9	3	219	13	5	190	93	#660000	Stroma cell
Patient_10__4	0	0	0	0	0	0	0	0	0	0	4	2	7	2	0	0	0	0	1	7	0	0	0	54	45	4	0	0	0	0	0	1	102	109	11	0	0	0	0	0	#808080	Mononuclear phagocyte
Patient_10__5	0	1	0	1	0	0	0	1	0	0	1	4	1	1	0	0	0	0	0	4	0	0	0	79	129	26	8	7	19	0	17	1	0	1	0	0	0	0	0	0	#AFE1AF	B cell
Patient_10__6	0	0	0	0	0	0	0	0	0	0	0	0	0	0	10	75	64	38	27	44	2	0	0	0	0	0	0	0	0	0	0	0	0	0	0	0	0	0	0	0	#00FF00	IgM plasma cell 2
Patient_10__7	0	0	0	0	0	0	0	0	0	0	0	0	0	0	78	33	16	85	3	1	0	0	0	0	0	0	0	0	0	0	0	0	0	0	0	0	0	0	0	0	#7CFC00	IgM plasma cell 1
Patient_11__0	65	78	20	99	107	68	47	34	92	195	232	229	180	292	0	0	0	0	0	0	0	0	0	0	1	0	0	0	0	0	0	0	0	0	0	0	0	0	1	0	#553c93	CD8+ T 1
Patient_11__1	52	12	118	43	141	182	166	149	165	46	27	11	18	16	0	0	0	0	0	0	0	0	0	2	1	1	0	0	0	0	4	2	0	0	0	0	0	1	0	0	#2005A5	CD4+ T 1
Patient_11__2	40	6	126	25	91	143	150	163	156	17	7	0	0	1	0	0	0	0	0	1	1	0	36	1	0	1	1	1	9	0	8	16	0	2	11	0	1	12	0	0	#1E90FF	CD4+ T 2
Patient_11__3	0	5	0	0	0	0	0	0	0	0	82	165	100	230	0	0	1	0	0	1	0	0	0	17	2	3	0	0	0	0	0	0	2	0	2	2	36	0	6	0	#82318f	CD8+ T 2
Patient_11__4	3	11	1	3	3	3	2	4	2	17	34	26	2	10	0	0	0	0	0	0	1	0	0	1	1	1	0	0	0	0	0	18	124	131	25	37	71	24	3	6	#D3D3D3	MNP
Patient_11__5	0	0	0	0	0	0	0	0	0	0	0	0	0	0	69	96	51	145	43	55	1	2	0	0	0	0	0	0	0	0	0	0	0	0	0	0	0	0	0	0	#006400	IgG plasma 1
Patient_11__6	0	0	4	1	2	1	1	1	1	1	1	0	0	0	0	0	0	0	0	0	1	0	3	0	0	0	0	0	0	0	0	61	2	6	16	7	64	249	0	1	#FF0000	Stroma cell
Patient_11__7	0	0	1	0	0	0	1	0	0	0	0	0	0	0	3	32	60	4	61	67	11	36	24	0	0	0	0	0	0	0	0	0	0	0	0	0	0	0	0	0	#556B2F	IgG plasma 2
Patient_11__8	0	0	0	0	0	0	0	0	0	0	1	1	5	2	0	0	0	0	1	2	1	0	0	107	83	10	1	2	3	0	1	1	0	0	0	0	0	0	0	0	#32CD32	Memory B
Patient_11__9	0	0	0	0	0	0	0	0	0	0	0	0	0	0	49	6	0	46	1	0	0	0	0	0	0	0	0	0	0	0	0	0	0	0	0	0	0	0	0	0	#6B8E23	IgG plasma 3

## Sheet: DEGs_all_patients
Ensembl_gene_ID	Entrez_gene_ID	Entrez_symbol	p_val	avg_logFC	p_val_FDR_adj	Cluster	Patient
ENSG00000211897	3502	IGHG3	0	2.12563	0	Cluster 0	Patient_1
ENSG00000211896	3500	IGHG1	0	2.0524	0	Cluster 0	Patient_1
ENSG00000211893	3501	IGHG2	0	1.61095	0	Cluster 0	Patient_1
ENSG00000211673	28809	IGLV3-1	0	1.51585	0	Cluster 0	Patient_1
ENSG00000154099	123872	DNAAF1	6.56871e-296	1.67692	1.10873e-291	Cluster 0	Patient_1
ENSG00000183242	51352	WT1-AS	7.84329e-290	1.44815	1.32387e-285	Cluster 0	Patient_1
ENSG00000130768	27293	SMPDL3B	6.86538e-289	1.43819	1.15881e-284	Cluster 0	Patient_1
ENSG00000253755	3505	IGHGP	1.0364e-285	1.47053	1.74934e-281	Cluster 0	Patient_1
ENSG00000211933	28385	IGHV6-1	1.04089e-279	1.62233	1.75693e-275	Cluster 0	Patient_1
ENSG00000183087	2621	GAS6	1.03378e-278	1.66973	1.74492e-274	Cluster 0	Patient_1
ENSG00000158764	142683	ITLN2	5.22566e-277	1.32758	8.8204e-273	Cluster 0	Patient_1
ENSG00000275896	5645	PRSS2	1.1858e-269	1.5699	2.0015e-265	Cluster 0	Patient_1
ENSG00000211678	28831	IGLJ3	1.74963e-267	1.16506	2.9532e-263	Cluster 0	Patient_1
ENSG00000254029	3540	IGLC4	2.571e-266	1.42857	4.33959e-262	Cluster 0	Patient_1
ENSG00000188257	5320	PLA2G2A	4.0074e-255	1.8456	6.7641e-251	Cluster 0	Patient_1
ENSG00000261371	5175	PECAM1	2.80329e-254	1.66487	4.73167e-250	Cluster 0	Patient_1
ENSG00000073737	10170	DHRS9	2.49309e-251	1.32705	4.20809e-247	Cluster 0	Patient_1
ENSG00000253998	28920	IGKV2-29	5.27571e-251	1.17044	8.90488e-247	Cluster 0	Patient_1
ENSG00000186283	64222	TOR3A	1.17195e-250	1.56335	1.97813e-246	Cluster 0	Patient_1
ENSG00000211950	28467	IGHV1-24	1.89722e-250	1.50696	3.20233e-246	Cluster 0	Patient_1
ENSG00000253818	28824	IGLV1-41	1.60449e-249	1.08955	2.70822e-245	Cluster 0	Patient_1
ENSG00000211597	28950	IGKJ1	2.59569e-248	1.09599	4.38127e-244	Cluster 0	Patient_1
ENSG00000184489	11156	PTP4A3	4.36752e-248	1.79261	7.37193e-244	Cluster 0	Patient_1
ENSG00000244437	28913	IGKV3-15	9.67047e-248	1.20203	1.63228e-243	Cluster 0	Patient_1
ENSG00000254211	101928154	LINC01485	5.47677e-245	1.22451	9.24425e-241	Cluster 0	Patient_1
ENSG00000197249	5265	SERPINA1	1.44803e-244	1.60192	2.44413e-240	Cluster 0	Patient_1
ENSG00000165507	11067	DEPP1	2.12138e-244	1.51314	3.58068e-240	Cluster 0	Patient_1
ENSG00000172016	5068	REG3A	3.00222e-242	1.66118	5.06744e-238	Cluster 0	Patient_1
ENSG00000129538	6035	RNASE1	1.35269e-241	1.83819	2.2832e-237	Cluster 0	Patient_1
ENSG00000160180	7033	TFF3	1.85292e-240	1.85849	3.12755e-236	Cluster 0	Patient_1
ENSG00000030582	2896	GRN	2.9975e-237	1.64448	5.05947e-233	Cluster 0	Patient_1
ENSG00000211676	28832	IGLJ2	4.25385e-236	1.05491	7.18008e-232	Cluster 0	Patient_1
ENSG00000115457	3485	IGFBP2	5.05007e-236	1.79029	8.52402e-232	Cluster 0	Patient_1
ENSG00000105223	23646	PLD3	2.78126e-234	1.62154	4.69449e-230	Cluster 0	Patient_1
ENSG00000174992	653808	ZG16	3.2297e-234	1.48613	5.45142e-230	Cluster 0	Patient_1
ENSG00000164822	1671	DEFA6	2.20857e-232	1.55118	3.72785e-228	Cluster 0	Patient_1
ENSG00000211640	28778	IGLV6-57	8.18878e-230	1.19657	1.38218e-225	Cluster 0	Patient_1
ENSG00000123131	10549	PRDX4	1.10714e-229	1.37693	1.86875e-225	Cluster 0	Patient_1
ENSG00000166278	717	C2	6.95047e-229	1.36663	1.17317e-224	Cluster 0	Patient_1
ENSG00000171621	80176	SPSB1	2.12063e-228	1.45806	3.57941e-224	Cluster 0	Patient_1
ENSG00000281990	28458	IGHV1-69-2	1.11752e-227	1.00426	1.88626e-223	Cluster 0	Patient_1
ENSG00000166922	6447	SCG5	3.16004e-227	1.33368	5.33383e-223	Cluster 0	Patient_1
ENSG00000164816	1670	DEFA5	1.80203e-226	1.67754	3.04165e-222	Cluster 0	Patient_1
ENSG00000182985	23705	CADM1	9.87956e-225	1.22035	1.66757e-220	Cluster 0	Patient_1
ENSG00000108679	3959	LGALS3BP	1.68031e-224	1.48107	2.8362e-220	Cluster 0	Patient_1
ENSG00000106537	27075	TSPAN13	5.94219e-224	1.55343	1.00298e-219	Cluster 0	Patient_1
ENSG00000090382	4069	LYZ	5.42878e-223	2.19419	9.16324e-219	Cluster 0	Patient_1
ENSG00000243238	28919	IGKV2-30	5.59383e-223	1.10302	9.44183e-219	Cluster 0	Patient_1
ENSG00000186474	43849	KLK12	2.06281e-222	1.2068	3.48182e-218	Cluster 0	Patient_1
ENSG00000130066	6303	SAT1	2.58042e-222	1.79408	4.35549e-218	Cluster 0	Patient_1
ENSG00000239571	28881	IGKV2D-30	4.6536e-222	1.05574	7.85482e-218	Cluster 0	Patient_1
ENSG00000197045	2764	GMFB	7.55824e-222	1.33935	1.27576e-217	Cluster 0	Patient_1
ENSG00000257764	NA	NA	1.49615e-220	1.43055	2.52534e-216	Cluster 0	Patient_1
ENSG00000134193	83998	REG4	3.14551e-220	1.6021	5.30931e-216	Cluster 0	Patient_1
ENSG00000186818	11006	LILRB4	1.81525e-219	1.91376	3.06396e-215	Cluster 0	Patient_1
ENSG00000122711	27290	SPINK4	3.43644e-219	1.75832	5.80036e-215	Cluster 0	Patient_1
ENSG00000211685	28834	IGLC7	2.98552e-218	1.18723	5.03927e-214	Cluster 0	Patient_1
ENSG00000185339	6948	TCN2	8.31282e-218	1.347	1.40312e-213	Cluster 0	Patient_1
ENSG00000223350	28773	IGLV9-49	2.54787e-217	1.01929	4.30055e-213	Cluster 0	Patient_1
ENSG00000211645	28821	IGLV1-50	3.39133e-217	0.987996	5.72423e-213	Cluster 0	Patient_1
ENSG00000256618	100462977	MTRNR2L1	3.34743e-216	1.66887	5.65013e-212	Cluster 0	Patient_1
ENSG00000165949	3429	IFI27	1.93824e-215	1.66065	3.27155e-211	Cluster 0	Patient_1
ENSG00000133048	1116	CHI3L1	4.4985e-215	1.41992	7.59302e-211	Cluster 0	Patient_1
ENSG00000254030	3541	IGLC5	4.62841e-214	1.52596	7.81229e-210	Cluster 0	Patient_1
ENSG00000005302	10943	MSL3	7.19349e-214	1.46044	1.21419e-209	Cluster 0	Patient_1
ENSG00000163536	5274	SERPINI1	2.41193e-213	1.21721	4.07109e-209	Cluster 0	Patient_1
ENSG00000254127	84096	IGLCOR22-1	8.74168e-213	1.11355	1.47551e-208	Cluster 0	Patient_1
ENSG00000265243	204777	IGLJCOR18	3.24094e-212	1.07554	5.47038e-208	Cluster 0	Patient_1
ENSG00000159261	23562	CLDN14	4.42053e-212	1.09904	7.46141e-208	Cluster 0	Patient_1
ENSG00000261158	NA	NA	1.19827e-209	1.05916	2.02256e-205	Cluster 0	Patient_1
ENSG00000116717	1647	GADD45A	2.26133e-209	1.3106	3.81689e-205	Cluster 0	Patient_1
ENSG00000244116	28921	IGKV2-28	4.59843e-209	0.996604	7.76169e-205	Cluster 0	Patient_1
ENSG00000160182	7031	TFF1	2.84733e-208	1.24409	4.80601e-204	Cluster 0	Patient_1
ENSG00000025708	1890	TYMP	8.53351e-208	1.47013	1.44037e-203	Cluster 0	Patient_1
ENSG00000117984	1509	CTSD	2.53106e-206	1.70155	4.27218e-202	Cluster 0	Patient_1
ENSG00000156113	3778	KCNMA1	3.71174e-205	1.31834	6.26504e-201	Cluster 0	Patient_1
ENSG00000085063	966	CD59	5.30542e-205	1.25407	8.95502e-201	Cluster 0	Patient_1
ENSG00000070526	55808	ST6GALNAC1	1.17487e-204	1.4287	1.98307e-200	Cluster 0	Patient_1
ENSG00000105612	1777	DNASE2	1.70347e-204	1.33606	2.87529e-200	Cluster 0	Patient_1
ENSG00000172965	541471	MIR4435-2HG	6.4419e-204	1.41682	1.08733e-199	Cluster 0	Patient_1
ENSG00000211632	28876	IGKV3D-11	8.19803e-204	0.967902	1.38375e-199	Cluster 0	Patient_1
ENSG00000088826	54498	SMOX	2.70656e-203	1.24382	4.5684e-199	Cluster 0	Patient_1
ENSG00000159216	861	RUNX1	4.15623e-203	1.36544	7.0153e-199	Cluster 0	Patient_1
ENSG00000251546	28893	IGKV1D-39	1.25991e-202	0.940463	2.1266e-198	Cluster 0	Patient_1
ENSG00000096088	5225	PGC	1.27622e-202	1.22061	2.15414e-198	Cluster 0	Patient_1
ENSG00000106541	10551	AGR2	2.43e-202	1.8691	4.10159e-198	Cluster 0	Patient_1
ENSG00000122641	3624	INHBA	3.63976e-202	1.31124	6.14356e-198	Cluster 0	Patient_1
ENSG00000211625	28874	IGKV3D-20	6.32376e-202	0.982763	1.06739e-197	Cluster 0	Patient_1
ENSG00000169245	3627	CXCL10	7.77434e-202	1.13937	1.31223e-197	Cluster 0	Patient_1
ENSG00000181019	1728	NQO1	2.56766e-201	1.32316	4.33396e-197	Cluster 0	Patient_1
ENSG00000275385	6362	CCL18	2.91602e-201	1.35237	4.92195e-197	Cluster 0	Patient_1
ENSG00000184956	4588	MUC6	4.48693e-201	1.15451	7.57348e-197	Cluster 0	Patient_1
ENSG00000143546	6279	S100A8	1.50549e-200	1.3299	2.54111e-196	Cluster 0	Patient_1
ENSG00000100985	4318	MMP9	3.44114e-200	1.45984	5.80831e-196	Cluster 0	Patient_1
ENSG00000260018	NA	NA	4.36826e-200	1.1589	7.37319e-196	Cluster 0	Patient_1
ENSG00000084731	3797	KIF3C	6.85759e-200	1.029	1.15749e-195	Cluster 0	Patient_1
ENSG00000275395	8857	FCGBP	1.18318e-199	1.48043	1.99709e-195	Cluster 0	Patient_1
ENSG00000150625	2823	GPM6A	2.55858e-199	1.18045	4.31863e-195	Cluster 0	Patient_1
ENSG00000211655	28826	IGLV1-36	7.41082e-199	0.905662	1.25087e-194	Cluster 0	Patient_1
ENSG00000164604	54329	GPR85	8.88563e-199	1.33762	1.49981e-194	Cluster 0	Patient_1
ENSG00000196611	4312	MMP1	1.2596e-197	1.22874	2.12608e-193	Cluster 0	Patient_1
ENSG00000099377	80270	HSD3B7	2.30895e-196	1.25738	3.89727e-192	Cluster 0	Patient_1
ENSG00000197361	283807	FBXL22	3.2193e-196	1.11066	5.43385e-192	Cluster 0	Patient_1
ENSG00000242371	28930	IGKV1-39	6.38703e-196	0.946478	1.07807e-191	Cluster 0	Patient_1
ENSG00000231475	28396	IGHV4-31	1.19266e-195	0.972878	2.01309e-191	Cluster 0	Patient_1
ENSG00000139192	55080	TAPBPL	1.57396e-195	1.23748	2.65668e-191	Cluster 0	Patient_1
ENSG00000197273	2980	GUCA2A	1.6463e-195	1.30468	2.77879e-191	Cluster 0	Patient_1
ENSG00000257181	NA	NA	6.68176e-195	1.07331	1.12781e-190	Cluster 0	Patient_1
ENSG00000029993	3149	HMGB3	7.28472e-195	1.52854	1.22959e-190	Cluster 0	Patient_1
ENSG00000140961	29948	OSGIN1	1.02e-194	1.10319	1.72165e-190	Cluster 0	Patient_1
ENSG00000242580	28891	IGKV1D-43	1.53478e-194	0.941	2.59056e-190	Cluster 0	Patient_1
ENSG00000188643	140576	S100A16	1.5664e-193	1.47999	2.64393e-189	Cluster 0	Patient_1
ENSG00000125999	92747	BPIFB1	1.94306e-193	1.20882	3.2797e-189	Cluster 0	Patient_1
ENSG00000171631	5031	P2RY6	3.35247e-193	1.21118	5.65864e-189	Cluster 0	Patient_1
ENSG00000168938	5480	PPIC	3.44583e-193	1.42416	5.81621e-189	Cluster 0	Patient_1
ENSG00000118785	6696	SPP1	3.59121e-193	1.41201	6.06161e-189	Cluster 0	Patient_1
ENSG00000245532	283131	NEAT1	9.03485e-193	1.43177	1.52499e-188	Cluster 0	Patient_1
ENSG00000125912	56926	NCLN	2.04496e-192	1.60574	3.45169e-188	Cluster 0	Patient_1
ENSG00000171928	51030	TVP23B	2.26761e-192	1.17022	3.82749e-188	Cluster 0	Patient_1
ENSG00000105974	857	CAV1	3.2012e-192	1.53448	5.40331e-188	Cluster 0	Patient_1
ENSG00000211658	28791	IGLV3-27	1.02141e-191	0.94379	1.72404e-187	Cluster 0	Patient_1
ENSG00000163220	6280	S100A9	7.75853e-191	1.39495	1.30956e-186	Cluster 0	Patient_1
ENSG00000211651	28823	IGLV1-44	9.92109e-191	0.907112	1.67458e-186	Cluster 0	Patient_1
ENSG00000241294	28923	IGKV2-24	1.08635e-190	0.941639	1.83365e-186	Cluster 0	Patient_1
ENSG00000259772	NA	NA	2.16091e-190	1.17973	3.64739e-186	Cluster 0	Patient_1
ENSG00000163739	2919	CXCL1	2.47409e-190	1.38719	4.17601e-186	Cluster 0	Patient_1
ENSG00000211956	28395	IGHV4-34	3.99565e-190	0.96014	6.74426e-186	Cluster 0	Patient_1
ENSG00000197153	8356	H3C12	4.44691e-190	1.09216	7.50594e-186	Cluster 0	Patient_1
ENSG00000167123	51148	CERCAM	6.25181e-190	1.17288	1.05524e-185	Cluster 0	Patient_1
ENSG00000137331	8870	IER3	1.09268e-189	1.52948	1.84433e-185	Cluster 0	Patient_1
ENSG00000132386	5176	SERPINF1	1.60258e-189	1.66035	2.70499e-185	Cluster 0	Patient_1
ENSG00000243264	28882	IGKV2D-29	2.63509e-189	0.904621	4.44777e-185	Cluster 0	Patient_1
ENSG00000222037	3542	IGLC6	2.85605e-189	1.40662	4.82073e-185	Cluster 0	Patient_1
ENSG00000148346	3934	LCN2	4.2847e-189	1.51271	7.23214e-185	Cluster 0	Patient_1
ENSG00000128965	79094	CHAC1	4.41281e-189	1.18207	7.44838e-185	Cluster 0	Patient_1
ENSG00000262406	4321	MMP12	9.09256e-189	1.17062	1.53473e-184	Cluster 0	Patient_1
ENSG00000143294	5546	PRCC	1.12936e-188	1.35907	1.90625e-184	Cluster 0	Patient_1
ENSG00000182853	284013	VMO1	1.84038e-188	1.32958	3.10638e-184	Cluster 0	Patient_1
ENSG00000128595	813	CALU	5.86838e-188	1.67434	9.90524e-184	Cluster 0	Patient_1
ENSG00000118985	22936	ELL2	1.03245e-187	1.50049	1.74268e-183	Cluster 0	Patient_1
ENSG00000187323	1630	DCC	2.07596e-187	1.1706	3.50402e-183	Cluster 0	Patient_1
ENSG00000137193	5292	PIM1	2.13082e-187	1.30716	3.59661e-183	Cluster 0	Patient_1
ENSG00000100299	410	ARSA	3.15024e-187	1.15758	5.31729e-183	Cluster 0	Patient_1
ENSG00000081041	2920	CXCL2	3.43566e-187	1.67447	5.79906e-183	Cluster 0	Patient_1
ENSG00000224959	NA	NA	4.92277e-187	1.08924	8.30914e-183	Cluster 0	Patient_1
ENSG00000253239	28763	IGLVI-70	8.50695e-187	0.922011	1.43589e-182	Cluster 0	Patient_1
ENSG00000163734	2921	CXCL3	8.54211e-187	1.52041	1.44182e-182	Cluster 0	Patient_1
ENSG00000140943	8720	MBTPS1	9.59721e-187	1.40838	1.61991e-182	Cluster 0	Patient_1
ENSG00000198355	415116	PIM3	1.26394e-186	1.44125	2.1334e-182	Cluster 0	Patient_1
ENSG00000185615	64714	PDIA2	2.01136e-186	1.072	3.39498e-182	Cluster 0	Patient_1
ENSG00000271569	28865	IGKV1OR2-6	2.22111e-186	0.924226	3.749e-182	Cluster 0	Patient_1
ENSG00000198643	131177	FAM3D	1.77611e-185	1.41289	2.9979e-181	Cluster 0	Patient_1
ENSG00000169962	83756	TAS1R3	3.2331e-185	1.08717	5.45715e-181	Cluster 0	Patient_1
ENSG00000282639	102723170	IGHV3-64D	3.27101e-185	0.926722	5.52114e-181	Cluster 0	Patient_1
ENSG00000062716	81671	VMP1	4.91025e-185	1.31536	8.28801e-181	Cluster 0	Patient_1
ENSG00000142583	6518	SLC2A5	6.52621e-185	1.28797	1.10156e-180	Cluster 0	Patient_1
ENSG00000184557	9021	SOCS3	1.06224e-184	1.4853	1.79295e-180	Cluster 0	Patient_1
ENSG00000231721	378805	LINC-PINT	1.87657e-184	1.28602	3.16746e-180	Cluster 0	Patient_1
ENSG00000253686	101928136	LINC01484	2.2514e-184	1.04856	3.80014e-180	Cluster 0	Patient_1
ENSG00000204632	3135	HLA-G	5.36058e-184	1.46537	9.04813e-180	Cluster 0	Patient_1
ENSG00000234289	54145	H2BS1	9.7773e-184	1.10024	1.65031e-179	Cluster 0	Patient_1
ENSG00000118971	894	CCND2	5.85026e-183	1.90896	9.87465e-179	Cluster 0	Patient_1
ENSG00000176170	8877	SPHK1	1.98649e-182	1.25935	3.35299e-178	Cluster 0	Patient_1
ENSG00000138755	4283	CXCL9	2.43155e-182	1.17198	4.10421e-178	Cluster 0	Patient_1
ENSG00000167553	84790	TUBA1C	2.51378e-182	1.51466	4.243e-178	Cluster 0	Patient_1
ENSG00000143603	3782	KCNN3	3.50293e-182	1.14625	5.9126e-178	Cluster 0	Patient_1
ENSG00000163515	84666	RETNLB	4.91043e-182	1.29826	8.28832e-178	Cluster 0	Patient_1
ENSG00000016490	1179	CLCA1	6.30713e-182	1.35471	1.06458e-177	Cluster 0	Patient_1
ENSG00000271204	NA	NA	7.68413e-182	1.4079	1.297e-177	Cluster 0	Patient_1
ENSG00000253234	28818	IGLV2-5	9.47048e-182	0.901967	1.59852e-177	Cluster 0	Patient_1
ENSG00000133636	4922	NTS	9.57412e-182	1.10421	1.61602e-177	Cluster 0	Patient_1
ENSG00000107281	56654	NPDC1	1.5668e-181	1.51075	2.64461e-177	Cluster 0	Patient_1
ENSG00000273319	NA	NA	1.70828e-181	1.36542	2.88341e-177	Cluster 0	Patient_1
ENSG00000144485	55502	HES6	3.24026e-181	1.37541	5.46923e-177	Cluster 0	Patient_1
ENSG00000102096	11040	PIM2	5.50038e-181	1.38184	9.28409e-177	Cluster 0	Patient_1
ENSG00000177697	977	CD151	1.32099e-180	1.32903	2.22971e-176	Cluster 0	Patient_1
ENSG00000119862	29094	LGALSL	3.57266e-180	1.03533	6.03029e-176	Cluster 0	Patient_1
ENSG00000203747	2214	FCGR3A	1.52845e-179	1.28841	2.57986e-175	Cluster 0	Patient_1
ENSG00000204983	5644	PRSS1	1.93584e-179	1.0615	3.26751e-175	Cluster 0	Patient_1
ENSG00000015171	10771	ZMYND11	2.25071e-179	1.12555	3.79897e-175	Cluster 0	Patient_1
ENSG00000197903	85236	H2BC12	2.28953e-179	1.07524	3.8645e-175	Cluster 0	Patient_1
ENSG00000143954	130120	REG3G	2.09374e-178	1.07374	3.53402e-174	Cluster 0	Patient_1
ENSG00000117448	10327	AKR1A1	4.10929e-178	1.35414	6.93607e-174	Cluster 0	Patient_1
ENSG00000196743	2760	GM2A	5.04734e-178	1.27019	8.5194e-174	Cluster 0	Patient_1
ENSG00000173221	2745	GLRX	7.27921e-178	1.47459	1.22866e-173	Cluster 0	Patient_1
ENSG00000160181	7032	TFF2	1.27244e-177	1.03874	2.14775e-173	Cluster 0	Patient_1
ENSG00000068001	8692	HYAL2	2.48145e-177	1.42507	4.18843e-173	Cluster 0	Patient_1
ENSG00000085871	4258	MGST2	3.83992e-177	1.30476	6.48139e-173	Cluster 0	Patient_1
ENSG00000130489	NA	NA	4.58456e-177	1.3522	7.73827e-173	Cluster 0	Patient_1
ENSG00000172238	474	ATOH1	6.81135e-177	1.14327	1.14969e-172	Cluster 0	Patient_1
ENSG00000123610	7130	TNFAIP6	1.16217e-176	1.24659	1.96163e-172	Cluster 0	Patient_1
ENSG00000271093	84086	IGLCOR22-2	1.86843e-176	0.950399	3.15373e-172	Cluster 0	Patient_1
ENSG00000162078	124220	ZG16B	2.77076e-176	1.25118	4.67676e-172	Cluster 0	Patient_1
ENSG00000175426	5122	PCSK1	4.07537e-176	1.05486	6.87882e-172	Cluster 0	Patient_1
ENSG00000103257	8140	SLC7A5	4.48245e-176	1.34394	7.56592e-172	Cluster 0	Patient_1
ENSG00000164733	1508	CTSB	6.83956e-176	1.60024	1.15445e-171	Cluster 0	Patient_1
ENSG00000112096	6648	SOD2	7.92041e-176	1.49671	1.33689e-171	Cluster 0	Patient_1
ENSG00000111341	4256	MGP	1.09398e-175	1.49273	1.84653e-171	Cluster 0	Patient_1
ENSG00000113621	79770	TXNDC15	1.5711e-175	1.22086	2.65186e-171	Cluster 0	Patient_1
ENSG00000150687	11098	PRSS23	2.53454e-175	1.35718	4.27805e-171	Cluster 0	Patient_1
ENSG00000256482	NA	NA	2.87946e-175	0.97582	4.86024e-171	Cluster 0	Patient_1
ENSG00000154589	23643	LY96	4.01453e-175	1.24164	6.77613e-171	Cluster 0	Patient_1
ENSG00000125730	718	C3	4.71752e-175	1.20707	7.9627e-171	Cluster 0	Patient_1
ENSG00000169429	3576	CXCL8	5.74697e-175	1.51202	9.70032e-171	Cluster 0	Patient_1
ENSG00000185499	4582	MUC1	1.53274e-174	1.16609	2.58712e-170	Cluster 0	Patient_1
ENSG00000038382	7204	TRIO	1.76063e-174	1.13381	2.97177e-170	Cluster 0	Patient_1
ENSG00000117228	2633	GBP1	7.40907e-174	1.28345	1.25058e-169	Cluster 0	Patient_1
ENSG00000136295	80727	TTYH3	1.55755e-173	1.29268	2.62899e-169	Cluster 0	Patient_1
ENSG00000089335	55900	ZNF302	1.77256e-173	1.11753	2.9919e-169	Cluster 0	Patient_1
ENSG00000128283	11135	CDC42EP1	2.06672e-173	1.24739	3.48842e-169	Cluster 0	Patient_1
ENSG00000117983	727897	MUC5B	3.48223e-173	1.05139	5.87765e-169	Cluster 0	Patient_1
ENSG00000152766	118932	ANKRD22	4.02059e-173	1.16435	6.78635e-169	Cluster 0	Patient_1
ENSG00000101443	10406	WFDC2	5.86737e-173	1.26111	9.90353e-169	Cluster 0	Patient_1
ENSG00000243649	629	CFB	6.46136e-173	1.08054	1.09061e-168	Cluster 0	Patient_1
ENSG00000211670	28804	IGLV3-9	6.60485e-173	0.962563	1.11483e-168	Cluster 0	Patient_1
ENSG00000099958	91319	DERL3	8.58883e-173	1.1531	1.44971e-168	Cluster 0	Patient_1
ENSG00000213853	2013	EMP2	2.51401e-172	1.33475	4.2434e-168	Cluster 0	Patient_1
ENSG00000258377	NA	NA	3.55215e-172	0.979993	5.99567e-168	Cluster 0	Patient_1
ENSG00000069849	483	ATP1B3	4.2357e-172	1.57879	7.14944e-168	Cluster 0	Patient_1
ENSG00000204386	4758	NEU1	5.05041e-172	1.19834	8.52458e-168	Cluster 0	Patient_1
ENSG00000204525	3107	HLA-C	2.01706e-171	1.3872	3.40459e-167	Cluster 0	Patient_1
ENSG00000145850	91937	TIMD4	2.11073e-171	1.10852	3.5627e-167	Cluster 0	Patient_1
ENSG00000124664	25803	SPDEF	2.27869e-171	1.16642	3.84619e-167	Cluster 0	Patient_1
ENSG00000006327	NA	NA	2.76211e-171	1.27086	4.66216e-167	Cluster 0	Patient_1
ENSG00000117450	5052	PRDX1	3.30488e-171	1.30079	5.5783e-167	Cluster 0	Patient_1
ENSG00000107738	64115	VSIR	4.01021e-171	1.30328	6.76883e-167	Cluster 0	Patient_1
ENSG00000168389	84879	MFSD2A	4.0999e-171	1.2296	6.92022e-167	Cluster 0	Patient_1
ENSG00000163702	84818	IL17RC	6.13714e-171	1.15196	1.03589e-166	Cluster 0	Patient_1
ENSG00000242522	NA	NA	6.25185e-171	1.10414	1.05525e-166	Cluster 0	Patient_1
ENSG00000143387	1513	CTSK	7.42155e-171	1.36338	1.25268e-166	Cluster 0	Patient_1
ENSG00000106772	158471	PRUNE2	8.88034e-171	1.17067	1.49891e-166	Cluster 0	Patient_1
ENSG00000167397	79001	VKORC1	1.17666e-170	1.21864	1.98609e-166	Cluster 0	Patient_1
ENSG00000167476	126306	JSRP1	1.50571e-170	1.00843	2.54149e-166	Cluster 0	Patient_1
ENSG00000139644	7009	TMBIM6	3.09876e-170	1.21109	5.2304e-166	Cluster 0	Patient_1
ENSG00000163735	6374	CXCL5	3.20149e-170	1.11972	5.40379e-166	Cluster 0	Patient_1
ENSG00000146072	27242	TNFRSF21	5.00776e-170	1.20732	8.4526e-166	Cluster 0	Patient_1
ENSG00000153071	1601	DAB2	1.23313e-169	1.31368	2.0814e-165	Cluster 0	Patient_1
ENSG00000136235	10457	GPNMB	1.3315e-169	1.29021	2.24745e-165	Cluster 0	Patient_1
ENSG00000128245	7533	YWHAH	1.51024e-169	1.4107	2.54914e-165	Cluster 0	Patient_1
ENSG00000118515	6446	SGK1	3.05556e-169	1.32661	5.15749e-165	Cluster 0	Patient_1
ENSG00000232216	28426	IGHV3-43	3.50544e-169	0.886208	5.91684e-165	Cluster 0	Patient_1
ENSG00000120708	7045	TGFBI	7.66637e-169	1.36187	1.29401e-164	Cluster 0	Patient_1
ENSG00000211647	28780	IGLV5-48	8.11571e-169	0.842696	1.36985e-164	Cluster 0	Patient_1
ENSG00000071553	537	ATP6AP1	9.7704e-169	1.18055	1.64915e-164	Cluster 0	Patient_1
ENSG00000182492	633	BGN	1.13576e-168	1.37328	1.91706e-164	Cluster 0	Patient_1
ENSG00000108179	10105	PPIF	1.33248e-168	1.26665	2.2491e-164	Cluster 0	Patient_1
ENSG00000213316	4056	LTC4S	1.5827e-168	1.14092	2.67144e-164	Cluster 0	Patient_1
ENSG00000127824	7277	TUBA4A	2.12229e-168	1.22635	3.58222e-164	Cluster 0	Patient_1
ENSG00000177830	66005	CHID1	2.21913e-168	1.24845	3.74566e-164	Cluster 0	Patient_1
ENSG00000100604	1113	CHGA	3.4698e-168	1.10487	5.85668e-164	Cluster 0	Patient_1
ENSG00000068912	27248	ERLEC1	5.33527e-168	1.44547	9.0054e-164	Cluster 0	Patient_1
ENSG00000274215	NA	NA	9.54561e-168	1.01095	1.6112e-163	Cluster 0	Patient_1
ENSG00000185291	3563	IL3RA	1.24161e-167	1.32272	2.09571e-163	Cluster 0	Patient_1
ENSG00000149968	4314	MMP3	1.24326e-167	1.12977	2.0985e-163	Cluster 0	Patient_1
ENSG00000058262	29927	SEC61A1	3.33876e-167	1.44991	5.63549e-163	Cluster 0	Patient_1
ENSG00000145423	6423	SFRP2	6.23626e-167	1.26576	1.05262e-162	Cluster 0	Patient_1
ENSG00000105767	199731	CADM4	6.96765e-167	0.966782	1.17607e-162	Cluster 0	Patient_1
ENSG00000070540	55062	WIPI1	9.99114e-167	1.22344	1.6864e-162	Cluster 0	Patient_1
ENSG00000177675	283316	CD163L1	1.18576e-166	1.1257	2.00145e-162	Cluster 0	Patient_1
ENSG00000137393	255488	RNF144B	1.30727e-166	1.26716	2.20654e-162	Cluster 0	Patient_1
ENSG00000185215	7127	TNFAIP2	2.4923e-166	1.16494	4.20675e-162	Cluster 0	Patient_1
ENSG00000241163	285286	LINC00877	2.89312e-166	1.05381	4.88329e-162	Cluster 0	Patient_1
ENSG00000105609	NA	NA	6.48919e-166	1.14327	1.09531e-161	Cluster 0	Patient_1
ENSG00000176907	56892	TCIM	9.92988e-166	1.38812	1.67606e-161	Cluster 0	Patient_1
ENSG00000240671	28942	IGKV1-8	1.35253e-165	0.875815	2.28294e-161	Cluster 0	Patient_1
ENSG00000152413	9456	HOMER1	1.63266e-165	1.21229	2.75577e-161	Cluster 0	Patient_1
ENSG00000266970	101928674	SOCS3-DT	2.07682e-165	0.984708	3.50547e-161	Cluster 0	Patient_1
ENSG00000091409	NA	NA	2.42763e-165	1.09355	4.0976e-161	Cluster 0	Patient_1
ENSG00000130300	83483	PLVAP	3.74018e-165	1.44501	6.31305e-161	Cluster 0	Patient_1
ENSG00000089356	5349	FXYD3	4.32383e-165	1.44307	7.29819e-161	Cluster 0	Patient_1
ENSG00000172270	682	BSG	6.47134e-165	1.36057	1.0923e-160	Cluster 0	Patient_1
ENSG00000205358	4496	MT1H	6.71507e-165	1.18201	1.13344e-160	Cluster 0	Patient_1
ENSG00000187498	1282	COL4A1	1.17031e-164	1.2209	1.97537e-160	Cluster 0	Patient_1
ENSG00000259974	140828	LINC00261	2.0407e-164	1.14111	3.44449e-160	Cluster 0	Patient_1
ENSG00000123342	4327	MMP19	2.18773e-164	1.2625	3.69267e-160	Cluster 0	Patient_1
ENSG00000183971	283869	NPW	2.80409e-164	1.15774	4.73303e-160	Cluster 0	Patient_1
ENSG00000198363	444	ASPH	4.00299e-164	1.22036	6.75665e-160	Cluster 0	Patient_1
ENSG00000133313	55748	CNDP2	4.905e-164	1.31245	8.27915e-160	Cluster 0	Patient_1
ENSG00000148926	133	ADM	6.68136e-164	1.3191	1.12775e-159	Cluster 0	Patient_1
ENSG00000083444	5351	PLOD1	9.69117e-164	1.27683	1.63577e-159	Cluster 0	Patient_1
ENSG00000179914	55600	ITLN1	9.94896e-164	1.24923	1.67929e-159	Cluster 0	Patient_1
ENSG00000168502	23255	MTCL1	2.39546e-163	1.05144	4.0433e-159	Cluster 0	Patient_1
ENSG00000142186	57410	SCYL1	2.76239e-163	1.32877	4.66264e-159	Cluster 0	Patient_1
ENSG00000131446	4245	MGAT1	3.85833e-163	1.31016	6.51247e-159	Cluster 0	Patient_1
ENSG00000157227	4323	MMP14	4.09412e-163	1.32703	6.91047e-159	Cluster 0	Patient_1
ENSG00000085733	2017	CTTN	6.09628e-163	1.14989	1.02899e-158	Cluster 0	Patient_1
ENSG00000148481	80013	MINDY3	6.57736e-163	1.15548	1.11019e-158	Cluster 0	Patient_1
ENSG00000197858	8733	GPAA1	7.22118e-163	1.38873	1.21886e-158	Cluster 0	Patient_1
ENSG00000276566	28902	IGKV1D-13	8.20098e-163	0.836654	1.38424e-158	Cluster 0	Patient_1
ENSG00000165410	1073	CFL2	1.30817e-162	1.13632	2.20806e-158	Cluster 0	Patient_1
ENSG00000160862	563	AZGP1	1.45783e-162	1.07592	2.46067e-158	Cluster 0	Patient_1
ENSG00000211662	28796	IGLV3-21	1.62388e-162	0.94542	2.74095e-158	Cluster 0	Patient_1
ENSG00000125304	9375	TM9SF2	1.63964e-162	1.16083	2.76755e-158	Cluster 0	Patient_1
ENSG00000153093	55289	ACOXL	2.19266e-162	0.992651	3.701e-158	Cluster 0	Patient_1
ENSG00000157613	90993	CREB3L1	2.45529e-162	1.17662	4.14428e-158	Cluster 0	Patient_1
ENSG00000243063	28915	IGKV3-7	4.18139e-162	0.867009	7.05777e-158	Cluster 0	Patient_1
ENSG00000172023	5968	REG1B	4.68543e-162	1.42627	7.90854e-158	Cluster 0	Patient_1
ENSG00000106366	5054	SERPINE1	5.65014e-162	1.32489	9.53687e-158	Cluster 0	Patient_1
ENSG00000100122	1414	CRYBB1	6.28218e-162	0.891124	1.06037e-157	Cluster 0	Patient_1
ENSG00000158201	171586	ABHD3	6.74239e-162	1.15481	1.13805e-157	Cluster 0	Patient_1
ENSG00000114346	1894	ECT2	8.38227e-162	1.22542	1.41484e-157	Cluster 0	Patient_1
ENSG00000164305	836	CASP3	9.67467e-162	1.21082	1.63299e-157	Cluster 0	Patient_1
ENSG00000074416	11343	MGLL	1.43969e-161	1.26378	2.43005e-157	Cluster 0	Patient_1
ENSG00000169242	1942	EFNA1	1.845e-161	1.21054	3.11418e-157	Cluster 0	Patient_1
ENSG00000015413	1800	DPEP1	1.86366e-161	1.0222	3.14567e-157	Cluster 0	Patient_1
ENSG00000221963	80830	APOL6	2.05377e-161	1.23093	3.46656e-157	Cluster 0	Patient_1
ENSG00000167460	7171	TPM4	2.09532e-161	1.34261	3.53669e-157	Cluster 0	Patient_1
ENSG00000117151	1486	CTBS	3.53529e-161	1.19183	5.96721e-157	Cluster 0	Patient_1
ENSG00000185803	79581	SLC52A2	4.43881e-161	1.4523	7.49227e-157	Cluster 0	Patient_1
ENSG00000223749	84848	MIR503HG	5.24513e-161	0.963646	8.85325e-157	Cluster 0	Patient_1
ENSG00000166920	84419	C15orf48	5.86509e-161	1.41206	9.89968e-157	Cluster 0	Patient_1
ENSG00000275630	NA	NA	5.88907e-161	0.92124	9.94017e-157	Cluster 0	Patient_1
ENSG00000148180	2934	GSN	7.08347e-161	1.46435	1.19562e-156	Cluster 0	Patient_1
ENSG00000161860	256126	SYCE2	7.44287e-161	0.990929	1.25628e-156	Cluster 0	Patient_1
ENSG00000002933	55365	TMEM176A	1.2457e-160	1.23746	2.10263e-156	Cluster 0	Patient_1
ENSG00000229989	100131234	MIR181A1HG	1.77121e-160	1.12441	2.98962e-156	Cluster 0	Patient_1
ENSG00000116096	6697	SPR	1.94599e-160	1.06485	3.28464e-156	Cluster 0	Patient_1
ENSG00000128322	3543	IGLL1	1.96008e-160	1.55486	3.30842e-156	Cluster 0	Patient_1
ENSG00000168528	347735	SERINC2	2.02134e-160	1.16906	3.41183e-156	Cluster 0	Patient_1
ENSG00000158825	978	CDA	2.06226e-160	1.12312	3.48088e-156	Cluster 0	Patient_1
ENSG00000100292	3162	HMOX1	2.33259e-160	1.23695	3.93717e-156	Cluster 0	Patient_1
ENSG00000185885	8519	IFITM1	2.43437e-160	1.27908	4.10897e-156	Cluster 0	Patient_1
ENSG00000107562	6387	CXCL12	5.61724e-160	1.26585	9.48134e-156	Cluster 0	Patient_1
ENSG00000134575	53	ACP2	6.44683e-160	1.0955	1.08816e-155	Cluster 0	Patient_1
ENSG00000108342	1440	CSF3	7.84865e-160	1.0571	1.32477e-155	Cluster 0	Patient_1
ENSG00000127220	79575	ABHD8	8.54133e-160	1.08168	1.44169e-155	Cluster 0	Patient_1
ENSG00000119411	54836	BSPRY	9.16983e-160	1.05653	1.54778e-155	Cluster 0	Patient_1
ENSG00000168461	11031	RAB31	9.52925e-160	1.18815	1.60844e-155	Cluster 0	Patient_1
ENSG00000211611	28906	IGKV6-21	1.17923e-159	0.844191	1.99043e-155	Cluster 0	Patient_1
ENSG00000115008	3552	IL1A	1.34451e-159	1.02624	2.26939e-155	Cluster 0	Patient_1
ENSG00000149131	710	SERPING1	1.39587e-159	1.36046	2.35608e-155	Cluster 0	Patient_1
ENSG00000175634	6199	RPS6KB2	1.8557e-159	1.49332	3.13223e-155	Cluster 0	Patient_1
ENSG00000277675	NA	NA	1.96797e-159	0.940093	3.32173e-155	Cluster 0	Patient_1
ENSG00000249042	NA	NA	2.03396e-159	1.02947	3.43312e-155	Cluster 0	Patient_1
ENSG00000117410	533	ATP6V0B	2.65643e-159	1.55803	4.48379e-155	Cluster 0	Patient_1
ENSG00000176153	2877	GPX2	3.57447e-159	1.57391	6.03335e-155	Cluster 0	Patient_1
ENSG00000168615	8754	ADAM9	4.10318e-159	1.18777	6.92576e-155	Cluster 0	Patient_1
ENSG00000239951	28912	IGKV3-20	4.49092e-159	0.952674	7.58023e-155	Cluster 0	Patient_1
ENSG00000184709	389816	LRRC26	4.52936e-159	1.18892	7.6451e-155	Cluster 0	Patient_1
ENSG00000134802	29015	SLC43A3	5.66676e-159	1.39925	9.56492e-155	Cluster 0	Patient_1
ENSG00000167757	11012	KLK11	6.71799e-159	1.0129	1.13393e-154	Cluster 0	Patient_1
ENSG00000146070	7941	PLA2G7	8.09649e-159	1.18472	1.36661e-154	Cluster 0	Patient_1
ENSG00000101134	55816	DOK5	8.82612e-159	1.04518	1.48976e-154	Cluster 0	Patient_1
ENSG00000182220	10159	ATP6AP2	1.17332e-158	1.32683	1.98045e-154	Cluster 0	Patient_1
ENSG00000104853	1209	CLPTM1	1.27353e-158	1.28078	2.14959e-154	Cluster 0	Patient_1
ENSG00000189143	1364	CLDN4	1.28398e-158	1.29451	2.16722e-154	Cluster 0	Patient_1
ENSG00000157557	2114	ETS2	1.5628e-158	1.2945	2.63785e-154	Cluster 0	Patient_1
ENSG00000116299	57535	ELAPOR1	1.65621e-158	1.24714	2.79551e-154	Cluster 0	Patient_1
ENSG00000138069	5861	RAB1A	1.96741e-158	1.25183	3.3208e-154	Cluster 0	Patient_1
ENSG00000121316	79887	PLBD1	2.09273e-158	1.11351	3.53233e-154	Cluster 0	Patient_1
ENSG00000103569	366	AQP9	2.11655e-158	1.08586	3.57252e-154	Cluster 0	Patient_1
ENSG00000141753	3487	IGFBP4	2.68041e-158	1.32572	4.52427e-154	Cluster 0	Patient_1
ENSG00000169504	25932	CLIC4	2.76126e-158	1.20494	4.66073e-154	Cluster 0	Patient_1
ENSG00000143537	8751	ADAM15	3.0536e-158	1.16523	5.15418e-154	Cluster 0	Patient_1
ENSG00000173821	57674	RNF213	4.43237e-158	1.41962	7.4814e-154	Cluster 0	Patient_1
ENSG00000113615	10802	SEC24A	4.80145e-158	1.25654	8.10437e-154	Cluster 0	Patient_1
ENSG00000115414	2335	FN1	6.07393e-158	1.26911	1.02522e-153	Cluster 0	Patient_1
ENSG00000169071	4920	ROR2	7.77044e-158	1.05595	1.31157e-153	Cluster 0	Patient_1
ENSG00000104856	5971	RELB	1.26239e-157	1.22263	2.13079e-153	Cluster 0	Patient_1
ENSG00000017483	92745	SLC38A5	2.43218e-157	1.34758	4.10528e-153	Cluster 0	Patient_1
ENSG00000135678	1368	CPM	2.64949e-157	1.32596	4.47208e-153	Cluster 0	Patient_1
ENSG00000231292	28862	IGKV1OR2-108	2.86295e-157	0.844802	4.83237e-153	Cluster 0	Patient_1
ENSG00000013375	5238	PGM3	4.19429e-157	1.219	7.07955e-153	Cluster 0	Patient_1
ENSG00000115648	79083	MLPH	4.7698e-157	1.09379	8.05095e-153	Cluster 0	Patient_1
ENSG00000162174	80150	ASRGL1	4.88788e-157	1.19659	8.25024e-153	Cluster 0	Patient_1
ENSG00000103485	23475	QPRT	5.4931e-157	1.00652	9.2718e-153	Cluster 0	Patient_1
ENSG00000092068	23428	SLC7A8	7.431e-157	1.16639	1.25428e-152	Cluster 0	Patient_1
ENSG00000175040	9435	CHST2	8.245e-157	1.25934	1.39167e-152	Cluster 0	Patient_1
ENSG00000182718	302	ANXA2	8.70794e-157	1.62394	1.46981e-152	Cluster 0	Patient_1
ENSG00000115386	5967	REG1A	8.89172e-157	1.68764	1.50083e-152	Cluster 0	Patient_1
ENSG00000153789	339145	CIBAR2	1.37669e-156	0.994822	2.32371e-152	Cluster 0	Patient_1
ENSG00000136840	27090	ST6GALNAC4	1.45118e-156	1.47268	2.44945e-152	Cluster 0	Patient_1
ENSG00000115380	2202	EFEMP1	1.55727e-156	1.15649	2.62852e-152	Cluster 0	Patient_1
ENSG00000105388	1048	CEACAM5	1.87745e-156	1.15785	3.16896e-152	Cluster 0	Patient_1
ENSG00000172889	51162	EGFL7	2.11995e-156	1.20816	3.57826e-152	Cluster 0	Patient_1
ENSG00000164266	6690	SPINK1	2.14878e-156	1.8481	3.62692e-152	Cluster 0	Patient_1
ENSG00000169241	55974	SLC50A1	2.74085e-156	1.28734	4.62629e-152	Cluster 0	Patient_1
ENSG00000049449	5954	RCN1	3.35058e-156	1.23154	5.65545e-152	Cluster 0	Patient_1
ENSG00000242887	28479	IGHJ3	3.73421e-156	0.866644	6.30297e-152	Cluster 0	Patient_1
ENSG00000165092	216	ALDH1A1	4.3676e-156	1.22612	7.37207e-152	Cluster 0	Patient_1
ENSG00000178538	767	CA8	5.54922e-156	1.05249	9.36653e-152	Cluster 0	Patient_1
ENSG00000165672	10935	PRDX3	5.88746e-156	1.33613	9.93745e-152	Cluster 0	Patient_1
ENSG00000179403	64856	VWA1	8.50989e-156	1.14675	1.43638e-151	Cluster 0	Patient_1
ENSG00000142178	150094	SIK1	1.27496e-155	1.05703	2.15201e-151	Cluster 0	Patient_1
ENSG00000162512	9672	SDC3	1.3405e-155	1.18337	2.26263e-151	Cluster 0	Patient_1
ENSG00000198792	25829	TMEM184B	1.36605e-155	1.3264	2.30576e-151	Cluster 0	Patient_1
ENSG00000182809	1397	CRIP2	1.42578e-155	1.35568	2.40657e-151	Cluster 0	Patient_1
ENSG00000155307	64092	SAMSN1	1.44314e-155	1.37956	2.43588e-151	Cluster 0	Patient_1
ENSG00000136986	79139	DERL1	2.07208e-155	1.46832	3.49747e-151	Cluster 0	Patient_1
ENSG00000164736	64321	SOX17	2.15645e-155	1.09616	3.63986e-151	Cluster 0	Patient_1
ENSG00000188959	401546	C9orf152	2.26124e-155	1.10173	3.81675e-151	Cluster 0	Patient_1
ENSG00000240972	4282	MIF	2.41491e-155	1.52647	4.07612e-151	Cluster 0	Patient_1
ENSG00000001036	2519	FUCA2	2.47923e-155	1.18009	4.18469e-151	Cluster 0	Patient_1
ENSG00000169248	6373	CXCL11	2.98791e-155	1.02243	5.0433e-151	Cluster 0	Patient_1
ENSG00000007908	6401	SELE	4.54429e-155	0.958643	7.6703e-151	Cluster 0	Patient_1
ENSG00000188175	253012	HEPACAM2	5.89014e-155	1.10139	9.94197e-151	Cluster 0	Patient_1
ENSG00000131724	3597	IL13RA1	6.01649e-155	1.21774	1.01552e-150	Cluster 0	Patient_1
ENSG00000151726	2180	ACSL1	6.52963e-155	1.21308	1.10214e-150	Cluster 0	Patient_1
ENSG00000089351	57655	GRAMD1A	7.99547e-155	1.20311	1.34956e-150	Cluster 0	Patient_1
ENSG00000198794	192683	SCAMP5	8.47116e-155	1.00279	1.42985e-150	Cluster 0	Patient_1
ENSG00000167617	148170	CDC42EP5	1.19442e-154	1.30305	2.01605e-150	Cluster 0	Patient_1
ENSG00000151247	1977	EIF4E	1.24889e-154	1.13873	2.10801e-150	Cluster 0	Patient_1
ENSG00000162493	10630	PDPN	1.39038e-154	1.12083	2.34682e-150	Cluster 0	Patient_1
ENSG00000157483	4643	MYO1E	1.68588e-154	1.23112	2.8456e-150	Cluster 0	Patient_1
ENSG00000149084	51144	HSD17B12	2.15872e-154	1.28022	3.64371e-150	Cluster 0	Patient_1
ENSG00000196747	8329	H2AC13	2.42604e-154	0.934536	4.09492e-150	Cluster 0	Patient_1
ENSG00000115129	9540	TP53I3	2.689e-154	1.17612	4.53876e-150	Cluster 0	Patient_1
ENSG00000140406	59274	TLNRD1	3.15985e-154	1.16661	5.3335e-150	Cluster 0	Patient_1
ENSG00000198951	4668	NAGA	3.16318e-154	1.22122	5.33913e-150	Cluster 0	Patient_1
ENSG00000166333	3611	ILK	3.43508e-154	1.30049	5.79807e-150	Cluster 0	Patient_1
ENSG00000152700	51128	SAR1B	3.56802e-154	1.22868	6.02246e-150	Cluster 0	Patient_1
ENSG00000162105	22941	SHANK2	4.25509e-154	0.945925	7.18217e-150	Cluster 0	Patient_1
ENSG00000162129	81570	CLPB	6.97883e-154	1.14977	1.17796e-149	Cluster 0	Patient_1
ENSG00000162337	4041	LRP5	7.30615e-154	1.10642	1.23321e-149	Cluster 0	Patient_1
ENSG00000077585	7107	GPR137B	8.61011e-154	1.23387	1.4533e-149	Cluster 0	Patient_1
ENSG00000278272	NA	NA	1.06635e-153	1.14435	1.7999e-149	Cluster 0	Patient_1
ENSG00000174951	2523	FUT1	1.10473e-153	0.93078	1.86468e-149	Cluster 0	Patient_1
ENSG00000100243	1727	CYB5R3	1.24643e-153	1.27928	2.10384e-149	Cluster 0	Patient_1
ENSG00000125257	10257	ABCC4	1.33214e-153	1.04564	2.24852e-149	Cluster 0	Patient_1
ENSG00000170011	25924	MYRIP	1.43771e-153	1.00014	2.42671e-149	Cluster 0	Patient_1
ENSG00000174236	387849	REP15	1.65733e-153	1.14071	2.79741e-149	Cluster 0	Patient_1
ENSG00000129226	968	CD68	3.31762e-153	1.41805	5.5998e-149	Cluster 0	Patient_1
ENSG00000130208	341	APOC1	3.76537e-153	1.32439	6.35557e-149	Cluster 0	Patient_1
ENSG00000204103	9935	MAFB	4.60977e-153	1.26057	7.78083e-149	Cluster 0	Patient_1
ENSG00000168003	6520	SLC3A2	5.04105e-153	1.27784	8.50878e-149	Cluster 0	Patient_1
ENSG00000230989	3281	HSBP1	5.61259e-153	1.32459	9.47348e-149	Cluster 0	Patient_1
ENSG00000123975	1164	CKS2	6.0042e-153	1.41127	1.01345e-148	Cluster 0	Patient_1
ENSG00000152380	167555	FAM151B	6.07181e-153	0.958988	1.02486e-148	Cluster 0	Patient_1
ENSG00000118257	8828	NRP2	6.96128e-153	1.15269	1.17499e-148	Cluster 0	Patient_1
ENSG00000224041	28875	IGKV3D-15	7.17184e-153	0.846427	1.21053e-148	Cluster 0	Patient_1
ENSG00000088298	55741	EDEM2	7.50526e-153	1.28627	1.26681e-148	Cluster 0	Patient_1
ENSG00000106397	8985	PLOD3	8.3881e-153	1.19083	1.41583e-148	Cluster 0	Patient_1
ENSG00000244575	28935	IGKV1-27	1.02309e-152	0.79613	1.72687e-148	Cluster 0	Patient_1
ENSG00000185909	200942	KLHDC8B	1.23676e-152	1.06824	2.08752e-148	Cluster 0	Patient_1
ENSG00000095970	54209	TREM2	1.27873e-152	1.0935	2.15836e-148	Cluster 0	Patient_1
ENSG00000243927	64968	MRPS6	1.51689e-152	1.25958	2.56036e-148	Cluster 0	Patient_1
ENSG00000156234	10563	CXCL13	1.55886e-152	1.26093	2.6312e-148	Cluster 0	Patient_1
ENSG00000188229	10383	TUBB4B	1.69017e-152	1.38491	2.85285e-148	Cluster 0	Patient_1
ENSG00000104213	5157	PDGFRL	1.98393e-152	1.14365	3.34868e-148	Cluster 0	Patient_1
ENSG00000131747	7153	TOP2A	2.20863e-152	1.37819	3.72794e-148	Cluster 0	Patient_1
ENSG00000112699	2762	GMDS	2.32692e-152	1.29147	3.92761e-148	Cluster 0	Patient_1
ENSG00000170608	3171	FOXA3	2.36026e-152	1.08389	3.98388e-148	Cluster 0	Patient_1
ENSG00000223609	3045	HBD	2.51732e-152	0.859394	4.24898e-148	Cluster 0	Patient_1
ENSG00000182333	8513	LIPF	3.07521e-152	0.90469	5.19065e-148	Cluster 0	Patient_1
ENSG00000197299	641	BLM	3.09823e-152	1.11948	5.22951e-148	Cluster 0	Patient_1
ENSG00000211941	28450	IGHV3-11	3.27564e-152	0.871887	5.52896e-148	Cluster 0	Patient_1
ENSG00000110719	10312	TCIRG1	3.48207e-152	1.1998	5.87739e-148	Cluster 0	Patient_1
ENSG00000106483	6424	SFRP4	4.30435e-152	1.12558	7.26531e-148	Cluster 0	Patient_1
ENSG00000187634	148398	SAMD11	4.5282e-152	0.9171	7.64315e-148	Cluster 0	Patient_1
ENSG00000171617	8507	ENC1	5.01776e-152	1.02276	8.46948e-148	Cluster 0	Patient_1
ENSG00000112977	1611	DAP	6.96547e-152	1.27178	1.1757e-147	Cluster 0	Patient_1
ENSG00000133216	2048	EPHB2	8.5077e-152	1.14035	1.43602e-147	Cluster 0	Patient_1
ENSG00000137673	4316	MMP7	8.80335e-152	1.00429	1.48592e-147	Cluster 0	Patient_1
ENSG00000142089	10410	IFITM3	1.08368e-151	1.54227	1.82914e-147	Cluster 0	Patient_1
ENSG00000068971	5526	PPP2R5B	1.08589e-151	1.09486	1.83288e-147	Cluster 0	Patient_1
ENSG00000072694	2213	FCGR2B	1.16367e-151	1.11967	1.96416e-147	Cluster 0	Patient_1
ENSG00000213088	2532	ACKR1	1.19738e-151	1.12	2.02106e-147	Cluster 0	Patient_1
ENSG00000122035	387496	RASL11A	1.49782e-151	1.02754	2.52818e-147	Cluster 0	Patient_1
ENSG00000159176	1465	CSRP1	2.34868e-151	1.2511	3.96434e-147	Cluster 0	Patient_1
ENSG00000178860	9242	MSC	2.8779e-151	1.09694	4.8576e-147	Cluster 0	Patient_1
ENSG00000142748	8547	FCN3	3.48466e-151	0.988974	5.88176e-147	Cluster 0	Patient_1
ENSG00000039068	999	CDH1	4.20881e-151	1.07286	7.10404e-147	Cluster 0	Patient_1
ENSG00000197746	5660	PSAP	4.56132e-151	1.15938	7.69906e-147	Cluster 0	Patient_1
ENSG00000239819	28904	IGKV1D-8	5.46131e-151	0.807624	9.21814e-147	Cluster 0	Patient_1
ENSG00000106991	2022	ENG	6.46894e-151	1.24468	1.09189e-146	Cluster 0	Patient_1
ENSG00000088882	56265	CPXM1	7.25698e-151	1.10094	1.22491e-146	Cluster 0	Patient_1
ENSG00000139410	113675	SDSL	8.04963e-151	1.14086	1.3587e-146	Cluster 0	Patient_1
ENSG00000160188	89765	RSPH1	8.07878e-151	0.943387	1.36362e-146	Cluster 0	Patient_1
ENSG00000126709	2537	IFI6	8.85286e-151	1.08373	1.49427e-146	Cluster 0	Patient_1
ENSG00000118849	NA	NA	1.00593e-150	1.18953	1.69791e-146	Cluster 0	Patient_1
ENSG00000198576	23237	ARC	1.04062e-150	1.13746	1.75646e-146	Cluster 0	Patient_1
ENSG00000116176	25823	TPSG1	1.20002e-150	1.04548	2.02551e-146	Cluster 0	Patient_1
ENSG00000099337	9424	KCNK6	1.21228e-150	1.37547	2.04621e-146	Cluster 0	Patient_1
ENSG00000172345	80765	STARD5	1.64143e-150	0.967514	2.77057e-146	Cluster 0	Patient_1
ENSG00000141570	57332	CBX8	1.80941e-150	1.034	3.0541e-146	Cluster 0	Patient_1
ENSG00000183734	430	ASCL2	1.98563e-150	1.15319	3.35154e-146	Cluster 0	Patient_1
ENSG00000135916	81618	ITM2C	2.35908e-150	1.2746	3.98189e-146	Cluster 0	Patient_1
ENSG00000183963	6525	SMTN	2.65202e-150	1.16298	4.47635e-146	Cluster 0	Patient_1
ENSG00000259747	NA	NA	3.12717e-150	0.97492	5.27835e-146	Cluster 0	Patient_1
ENSG00000113140	6678	SPARC	3.4167e-150	1.42269	5.76705e-146	Cluster 0	Patient_1
ENSG00000174705	285590	SH3PXD2B	3.4797e-150	1.1368	5.87339e-146	Cluster 0	Patient_1
ENSG00000143001	199964	TMEM61	3.94004e-150	1.04934	6.6504e-146	Cluster 0	Patient_1
ENSG00000162745	25903	OLFML2B	4.03691e-150	1.16935	6.8139e-146	Cluster 0	Patient_1
ENSG00000119326	8727	CTNNAL1	4.27271e-150	1.20789	7.21191e-146	Cluster 0	Patient_1
ENSG00000249790	NA	NA	5.32075e-150	0.915054	8.98089e-146	Cluster 0	Patient_1
ENSG00000274267	NA	NA	5.3364e-150	1.20441	9.00731e-146	Cluster 0	Patient_1
ENSG00000275063	NA	NA	5.67054e-150	0.848218	9.57131e-146	Cluster 0	Patient_1
ENSG00000163467	128229	TSACC	6.11535e-150	0.951307	1.03221e-145	Cluster 0	Patient_1
ENSG00000162366	10158	PDZK1IP1	7.33184e-150	1.10914	1.23754e-145	Cluster 0	Patient_1
ENSG00000179222	9500	MAGED1	7.64424e-150	1.15444	1.29027e-145	Cluster 0	Patient_1
ENSG00000164236	651746	ANKRD33B	1.0929e-149	1.01691	1.8447e-145	Cluster 0	Patient_1
ENSG00000163053	151473	SLC16A14	1.15623e-149	0.990674	1.95161e-145	Cluster 0	Patient_1
ENSG00000254872	101927503	LINC02688	1.37636e-149	0.992933	2.32316e-145	Cluster 0	Patient_1
ENSG00000171208	81831	NETO2	1.40787e-149	1.15288	2.37635e-145	Cluster 0	Patient_1
ENSG00000100031	2678	GGT1	2.20518e-149	1.02526	3.72212e-145	Cluster 0	Patient_1
ENSG00000086062	2683	B4GALT1	2.33714e-149	1.22961	3.94486e-145	Cluster 0	Patient_1
ENSG00000130176	1264	CNN1	2.42486e-149	1.11052	4.09292e-145	Cluster 0	Patient_1
ENSG00000267257	NA	NA	2.56713e-149	0.936155	4.33306e-145	Cluster 0	Patient_1
ENSG00000090339	3383	ICAM1	3.16781e-149	1.21365	5.34694e-145	Cluster 0	Patient_1
ENSG00000167800	347853	TBX10	3.23886e-149	1.05408	5.46687e-145	Cluster 0	Patient_1
ENSG00000138738	11107	PRDM5	3.3383e-149	0.954019	5.63471e-145	Cluster 0	Patient_1
ENSG00000148468	221061	FAM171A1	3.35662e-149	1.10063	5.66563e-145	Cluster 0	Patient_1
ENSG00000180447	2619	GAS1	4.0281e-149	1.00955	6.79904e-145	Cluster 0	Patient_1
ENSG00000150540	3176	HNMT	4.10596e-149	1.2032	6.93045e-145	Cluster 0	Patient_1
ENSG00000079215	6507	SLC1A3	5.73206e-149	1.09822	9.67514e-145	Cluster 0	Patient_1
ENSG00000183010	5831	PYCR1	5.84881e-149	1.37348	9.87221e-145	Cluster 0	Patient_1
ENSG00000232803	100127888	SLCO4A1-AS1	5.99277e-149	1.00963	1.01152e-144	Cluster 0	Patient_1
ENSG00000165304	9833	MELK	6.11221e-149	1.2198	1.03168e-144	Cluster 0	Patient_1
ENSG00000130751	4861	NPAS1	7.19615e-149	0.917607	1.21464e-144	Cluster 0	Patient_1
ENSG00000111711	51026	GOLT1B	8.08512e-149	1.0707	1.36469e-144	Cluster 0	Patient_1
ENSG00000182687	8811	GALR2	8.50414e-149	0.974982	1.43541e-144	Cluster 0	Patient_1
ENSG00000071537	6400	SEL1L	9.02765e-149	1.12072	1.52378e-144	Cluster 0	Patient_1
ENSG00000136244	3569	IL6	9.80573e-149	1.23549	1.65511e-144	Cluster 0	Patient_1
ENSG00000079257	56925	LXN	1.18329e-148	1.17059	1.99727e-144	Cluster 0	Patient_1
ENSG00000114450	59345	GNB4	1.60048e-148	1.12798	2.70145e-144	Cluster 0	Patient_1
ENSG00000221955	84561	SLC12A8	1.88622e-148	1.08603	3.18375e-144	Cluster 0	Patient_1
ENSG00000019102	23584	VSIG2	2.01913e-148	1.05155	3.40809e-144	Cluster 0	Patient_1
ENSG00000184357	3009	H1-5	2.028e-148	1.06484	3.42306e-144	Cluster 0	Patient_1
ENSG00000136960	5168	ENPP2	2.18087e-148	1.13734	3.6811e-144	Cluster 0	Patient_1
ENSG00000163694	54502	RBM47	2.25663e-148	1.14225	3.80896e-144	Cluster 0	Patient_1
ENSG00000136933	10244	RABEPK	2.28662e-148	1.21632	3.85959e-144	Cluster 0	Patient_1
ENSG00000137207	25844	YIPF3	2.29659e-148	1.08875	3.87641e-144	Cluster 0	Patient_1
ENSG00000143450	51686	OAZ3	2.52964e-148	1.00357	4.26977e-144	Cluster 0	Patient_1
ENSG00000171747	3960	LGALS4	2.78305e-148	1.48867	4.69752e-144	Cluster 0	Patient_1
ENSG00000134470	3601	IL15RA	3.17306e-148	1.15409	5.35581e-144	Cluster 0	Patient_1
ENSG00000079332	56681	SAR1A	3.19907e-148	1.23402	5.39972e-144	Cluster 0	Patient_1
ENSG00000099250	8829	NRP1	3.29507e-148	1.14542	5.56176e-144	Cluster 0	Patient_1
ENSG00000244242	402778	IFITM10	3.66238e-148	0.983057	6.18173e-144	Cluster 0	Patient_1
ENSG00000068028	11186	RASSF1	3.81244e-148	1.21643	6.43502e-144	Cluster 0	Patient_1
ENSG00000240005	105374546	STIM2-AS1	4.34192e-148	0.934949	7.32872e-144	Cluster 0	Patient_1
ENSG00000161011	8878	SQSTM1	4.40892e-148	1.13099	7.44182e-144	Cluster 0	Patient_1
ENSG00000174600	1240	CMKLR1	4.43868e-148	1.04286	7.49205e-144	Cluster 0	Patient_1
ENSG00000175063	11065	UBE2C	4.57302e-148	1.64905	7.71879e-144	Cluster 0	Patient_1
ENSG00000157005	6750	SST	5.44614e-148	0.901285	9.19254e-144	Cluster 0	Patient_1
ENSG00000135114	8638	OASL	6.90149e-148	1.06688	1.1649e-143	Cluster 0	Patient_1
ENSG00000117009	8564	KMO	7.5566e-148	1.054	1.27548e-143	Cluster 0	Patient_1
ENSG00000078900	7161	TP73	9.76343e-148	0.968087	1.64797e-143	Cluster 0	Patient_1
ENSG00000278463	8335	H2AC4	9.91966e-148	0.959761	1.67434e-143	Cluster 0	Patient_1
ENSG00000108691	6347	CCL2	1.05781e-147	1.19263	1.78548e-143	Cluster 0	Patient_1
ENSG00000158714	56833	SLAMF8	1.29474e-147	1.05437	2.18539e-143	Cluster 0	Patient_1
ENSG00000128383	200315	APOBEC3A	1.34679e-147	0.963274	2.27324e-143	Cluster 0	Patient_1
ENSG00000136689	3557	IL1RN	1.36031e-147	1.0845	2.29607e-143	Cluster 0	Patient_1
ENSG00000125841	80023	NRSN2	1.37146e-147	1.00476	2.31488e-143	Cluster 0	Patient_1
ENSG00000171552	598	BCL2L1	1.50113e-147	1.12238	2.53376e-143	Cluster 0	Patient_1
ENSG00000172366	84331	MCRIP2	1.51025e-147	1.22123	2.54915e-143	Cluster 0	Patient_1
ENSG00000139329	4060	LUM	1.90921e-147	1.2228	3.22255e-143	Cluster 0	Patient_1
ENSG00000186193	89958	SAPCD2	1.96544e-147	1.15556	3.31746e-143	Cluster 0	Patient_1
ENSG00000149547	9538	EI24	2.05318e-147	1.27823	3.46556e-143	Cluster 0	Patient_1
ENSG00000124939	4246	SCGB2A1	2.63643e-147	0.999793	4.45003e-143	Cluster 0	Patient_1
ENSG00000106565	28959	TMEM176B	2.78801e-147	1.23946	4.70588e-143	Cluster 0	Patient_1
ENSG00000274213	NA	NA	2.97002e-147	1.05947	5.0131e-143	Cluster 0	Patient_1
ENSG00000110079	51338	MS4A4A	2.98018e-147	1.23062	5.03025e-143	Cluster 0	Patient_1
ENSG00000145113	4585	MUC4	3.44744e-147	1.02415	5.81893e-143	Cluster 0	Patient_1
ENSG00000019169	8685	MARCO	3.57635e-147	1.05746	6.03653e-143	Cluster 0	Patient_1
ENSG00000139194	83758	RBP5	3.61661e-147	1.07587	6.10447e-143	Cluster 0	Patient_1
ENSG00000117308	2582	GALE	4.14294e-147	1.30149	6.99287e-143	Cluster 0	Patient_1
ENSG00000133110	10631	POSTN	4.22761e-147	1.1038	7.13578e-143	Cluster 0	Patient_1
ENSG00000180616	6752	SSTR2	4.96089e-147	1.08484	8.37349e-143	Cluster 0	Patient_1
ENSG00000165168	1536	CYBB	6.09416e-147	1.28489	1.02863e-142	Cluster 0	Patient_1
ENSG00000002549	51056	LAP3	6.18817e-147	1.23318	1.0445e-142	Cluster 0	Patient_1
ENSG00000128917	54567	DLL4	6.94439e-147	1.02337	1.17214e-142	Cluster 0	Patient_1
ENSG00000138061	1545	CYP1B1	7.27981e-147	1.10749	1.22876e-142	Cluster 0	Patient_1
ENSG00000236377	NA	NA	8.25222e-147	0.893031	1.39289e-142	Cluster 0	Patient_1
ENSG00000131669	4814	NINJ1	8.97752e-147	1.2382	1.51532e-142	Cluster 0	Patient_1
ENSG00000135677	2799	GNS	9.21221e-147	1.15013	1.55493e-142	Cluster 0	Patient_1
ENSG00000100258	91289	LMF2	9.39417e-147	1.15849	1.58564e-142	Cluster 0	Patient_1
ENSG00000135363	4005	LMO2	1.07218e-146	1.25175	1.80973e-142	Cluster 0	Patient_1
ENSG00000143196	1805	DPT	1.1922e-146	1.10554	2.01231e-142	Cluster 0	Patient_1
ENSG00000166741	4837	NNMT	1.27157e-146	1.26371	2.14629e-142	Cluster 0	Patient_1
ENSG00000159167	6781	STC1	1.28924e-146	1.01083	2.17611e-142	Cluster 0	Patient_1
ENSG00000162413	9903	KLHL21	1.38969e-146	1.09705	2.34566e-142	Cluster 0	Patient_1
ENSG00000105509	3036	HAS1	1.6491e-146	1.06123	2.78352e-142	Cluster 0	Patient_1
ENSG00000237643	NA	NA	1.72435e-146	1.06248	2.91053e-142	Cluster 0	Patient_1
ENSG00000137936	8412	BCAR3	1.83286e-146	1.12994	3.09368e-142	Cluster 0	Patient_1
ENSG00000187474	2359	FPR3	2.32454e-146	1.10655	3.9236e-142	Cluster 0	Patient_1
ENSG00000170962	80310	PDGFD	2.48067e-146	1.10136	4.18712e-142	Cluster 0	Patient_1
ENSG00000251230	731424	MIR3945HG	2.53404e-146	1.03011	4.27721e-142	Cluster 0	Patient_1
ENSG00000106025	23554	TSPAN12	2.92552e-146	1.0337	4.93799e-142	Cluster 0	Patient_1
ENSG00000063245	29924	EPN1	3.12349e-146	1.19372	5.27214e-142	Cluster 0	Patient_1
ENSG00000120705	2107	ETF1	3.19725e-146	1.416	5.39665e-142	Cluster 0	Patient_1
ENSG00000124762	1026	CDKN1A	4.20646e-146	1.14638	7.10009e-142	Cluster 0	Patient_1
ENSG00000060982	586	BCAT1	4.63894e-146	1.09889	7.83006e-142	Cluster 0	Patient_1
ENSG00000103089	79152	FA2H	5.03679e-146	1.08449	8.5016e-142	Cluster 0	Patient_1
ENSG00000139734	81624	DIAPH3	5.0667e-146	1.28531	8.55209e-142	Cluster 0	Patient_1
ENSG00000267123	101928710	SCAT1	5.15429e-146	0.930623	8.69993e-142	Cluster 0	Patient_1
ENSG00000143320	1382	CRABP2	5.28257e-146	1.04898	8.91644e-142	Cluster 0	Patient_1
ENSG00000025434	10062	NR1H3	5.63446e-146	1.18124	9.5104e-142	Cluster 0	Patient_1
ENSG00000181090	79813	EHMT1	7.00963e-146	1.14415	1.18315e-141	Cluster 0	Patient_1
ENSG00000112473	7922	SLC39A7	7.64728e-146	1.21259	1.29079e-141	Cluster 0	Patient_1
ENSG00000169903	7104	TM4SF4	8.08899e-146	1.04155	1.36534e-141	Cluster 0	Patient_1
ENSG00000115263	2641	GCG	8.68627e-146	0.947994	1.46616e-141	Cluster 0	Patient_1
ENSG00000172260	257194	NEGR1	9.59597e-146	0.960355	1.6197e-141	Cluster 0	Patient_1
ENSG00000235397	100874018	EPN2-AS1	9.95811e-146	0.85873	1.68083e-141	Cluster 0	Patient_1
ENSG00000211972	28412	IGHV3-66	1.00648e-145	0.805598	1.69884e-141	Cluster 0	Patient_1
ENSG00000265962	100287082	GACAT2	1.05761e-145	0.816244	1.78514e-141	Cluster 0	Patient_1
ENSG00000225889	NA	NA	1.09247e-145	1.1312	1.84398e-141	Cluster 0	Patient_1
ENSG00000134294	54407	SLC38A2	1.12816e-145	1.16529	1.90422e-141	Cluster 0	Patient_1
ENSG00000168000	26580	BSCL2	1.36715e-145	0.931649	2.30761e-141	Cluster 0	Patient_1
ENSG00000180263	55785	FGD6	1.60262e-145	1.12189	2.70506e-141	Cluster 0	Patient_1
ENSG00000163823	1230	CCR1	1.76556e-145	1.07495	2.98009e-141	Cluster 0	Patient_1
ENSG00000150093	3688	ITGB1	1.80327e-145	1.2428	3.04373e-141	Cluster 0	Patient_1
ENSG00000137077	6366	CCL21	1.88742e-145	1.0071	3.18577e-141	Cluster 0	Patient_1
ENSG00000269242	NA	NA	2.12283e-145	1.04824	3.58312e-141	Cluster 0	Patient_1
ENSG00000038945	NA	NA	2.79074e-145	1.04673	4.71049e-141	Cluster 0	Patient_1
ENSG00000122679	10268	RAMP3	2.89788e-145	1.16009	4.89133e-141	Cluster 0	Patient_1
ENSG00000267795	440335	SMIM22	3.03157e-145	1.46741	5.11698e-141	Cluster 0	Patient_1
ENSG00000112562	64094	SMOC2	3.52808e-145	1.10551	5.95504e-141	Cluster 0	Patient_1
ENSG00000213533	375346	STIMATE	3.6451e-145	1.03326	6.15256e-141	Cluster 0	Patient_1
ENSG00000139998	376267	RAB15	3.85689e-145	1.05528	6.51004e-141	Cluster 0	Patient_1
ENSG00000140416	7168	TPM1	3.90137e-145	1.22725	6.58512e-141	Cluster 0	Patient_1
ENSG00000233276	2876	GPX1	4.58661e-145	1.46645	7.74173e-141	Cluster 0	Patient_1
ENSG00000183463	646625	URAD	5.13924e-145	1.16706	8.67453e-141	Cluster 0	Patient_1
ENSG00000149564	90952	ESAM	6.29369e-145	1.16489	1.06231e-140	Cluster 0	Patient_1
ENSG00000159200	1827	RCAN1	6.6147e-145	1.11366	1.1165e-140	Cluster 0	Patient_1
ENSG00000125144	4495	MT1G	8.48692e-145	1.36759	1.43251e-140	Cluster 0	Patient_1
ENSG00000157456	9133	CCNB2	9.21073e-145	1.52634	1.55468e-140	Cluster 0	Patient_1
ENSG00000267270	NA	NA	9.54344e-145	0.871066	1.61084e-140	Cluster 0	Patient_1
ENSG00000213523	10011	SRA1	1.01484e-144	1.32391	1.71295e-140	Cluster 0	Patient_1
ENSG00000069764	8399	PLA2G10	1.02908e-144	1.04592	1.73698e-140	Cluster 0	Patient_1
ENSG00000248905	342184	FMN1	1.03256e-144	1.05933	1.74285e-140	Cluster 0	Patient_1
ENSG00000177685	283229	CRACR2B	1.12586e-144	1.03855	1.90034e-140	Cluster 0	Patient_1
ENSG00000158373	3017	H2BC5	1.12716e-144	0.947947	1.90253e-140	Cluster 0	Patient_1
ENSG00000128567	5420	PODXL	1.13043e-144	1.07116	1.90805e-140	Cluster 0	Patient_1
ENSG00000118705	6185	RPN2	1.28235e-144	1.37256	2.16448e-140	Cluster 0	Patient_1
ENSG00000072778	37	ACADVL	1.51373e-144	1.22545	2.55503e-140	Cluster 0	Patient_1
ENSG00000272196	723790	H2AC19	1.60554e-144	0.953959	2.70999e-140	Cluster 0	Patient_1
ENSG00000176046	26471	NUPR1	1.69359e-144	1.31976	2.85861e-140	Cluster 0	Patient_1
ENSG00000104537	312	ANXA13	1.77988e-144	1.15842	3.00426e-140	Cluster 0	Patient_1
ENSG00000140678	3687	ITGAX	2.02022e-144	1.08612	3.40994e-140	Cluster 0	Patient_1
ENSG00000103855	80381	CD276	2.09604e-144	1.06828	3.5379e-140	Cluster 0	Patient_1
ENSG00000166265	116159	CYYR1	2.09647e-144	1.07838	3.53864e-140	Cluster 0	Patient_1
ENSG00000100558	26499	PLEK2	2.37059e-144	1.09585	4.00133e-140	Cluster 0	Patient_1
ENSG00000258017	NA	NA	2.49946e-144	0.985495	4.21884e-140	Cluster 0	Patient_1
ENSG00000137804	51203	NUSAP1	2.52802e-144	1.54605	4.26704e-140	Cluster 0	Patient_1
ENSG00000164244	133619	PRRC1	2.60869e-144	1.13907	4.4032e-140	Cluster 0	Patient_1
ENSG00000163661	5806	PTX3	2.62827e-144	1.04403	4.43626e-140	Cluster 0	Patient_1
ENSG00000155719	146183	OTOA	2.66626e-144	1.01362	4.50037e-140	Cluster 0	Patient_1
ENSG00000173432	6288	SAA1	2.72724e-144	0.972927	4.60331e-140	Cluster 0	Patient_1
ENSG00000137312	10211	FLOT1	3.06056e-144	1.36147	5.16592e-140	Cluster 0	Patient_1
ENSG00000277856	NA	NA	3.09757e-144	0.791917	5.22839e-140	Cluster 0	Patient_1
ENSG00000282012	NA	NA	3.44962e-144	0.913002	5.82262e-140	Cluster 0	Patient_1
ENSG00000198691	24	ABCA4	3.5682e-144	0.997367	6.02277e-140	Cluster 0	Patient_1
ENSG00000189334	57402	S100A14	3.6132e-144	1.18358	6.09872e-140	Cluster 0	Patient_1
ENSG00000105281	6510	SLC1A5	3.6403e-144	1.12912	6.14447e-140	Cluster 0	Patient_1
ENSG00000114315	3280	HES1	3.80989e-144	1.5172	6.43071e-140	Cluster 0	Patient_1
ENSG00000149418	6768	ST14	5.14668e-144	1.13445	8.68708e-140	Cluster 0	Patient_1
ENSG00000233461	NA	NA	5.2298e-144	1.12239	8.82738e-140	Cluster 0	Patient_1
ENSG00000138207	5950	RBP4	5.3373e-144	0.98342	9.00884e-140	Cluster 0	Patient_1
ENSG00000118193	9928	KIF14	5.33915e-144	1.18747	9.01195e-140	Cluster 0	Patient_1
ENSG00000163956	4043	LRPAP1	5.4404e-144	1.31543	9.18285e-140	Cluster 0	Patient_1
ENSG00000197982	127687	C1orf122	7.1263e-144	1.17711	1.20285e-139	Cluster 0	Patient_1
ENSG00000060558	2769	GNA15	7.38869e-144	1.151	1.24714e-139	Cluster 0	Patient_1
ENSG00000118217	22926	ATF6	8.97971e-144	1.09208	1.51568e-139	Cluster 0	Patient_1
ENSG00000115884	6382	SDC1	1.00833e-143	0.919326	1.70196e-139	Cluster 0	Patient_1
ENSG00000168243	2786	GNG4	1.05905e-143	1.02654	1.78757e-139	Cluster 0	Patient_1
ENSG00000163762	116441	TM4SF18	1.06407e-143	1.03499	1.79604e-139	Cluster 0	Patient_1
ENSG00000184292	4070	TACSTD2	1.06756e-143	1.07098	1.80193e-139	Cluster 0	Patient_1
ENSG00000105135	10994	ILVBL	1.07195e-143	1.11393	1.80934e-139	Cluster 0	Patient_1
ENSG00000182481	3838	KPNA2	1.15307e-143	1.55866	1.94627e-139	Cluster 0	Patient_1
ENSG00000228651	NA	NA	1.19479e-143	0.950915	2.01668e-139	Cluster 0	Patient_1
ENSG00000211644	28820	IGLV1-51	1.34549e-143	0.852124	2.27106e-139	Cluster 0	Patient_1
ENSG00000136868	1317	SLC31A1	1.4288e-143	1.18416	2.41168e-139	Cluster 0	Patient_1
ENSG00000117525	2152	F3	1.44983e-143	1.08204	2.44716e-139	Cluster 0	Patient_1
ENSG00000108932	9120	SLC16A6	1.48292e-143	1.01473	2.50302e-139	Cluster 0	Patient_1
ENSG00000078098	2191	FAP	1.52659e-143	1.0491	2.57674e-139	Cluster 0	Patient_1
ENSG00000086548	4680	CEACAM6	1.55774e-143	0.994025	2.62931e-139	Cluster 0	Patient_1
ENSG00000131435	8572	PDLIM4	1.83773e-143	1.12951	3.1019e-139	Cluster 0	Patient_1
ENSG00000167987	55048	VPS37C	2.45323e-143	1.09711	4.14081e-139	Cluster 0	Patient_1
ENSG00000160255	3689	ITGB2	2.75264e-143	1.33131	4.64618e-139	Cluster 0	Patient_1
ENSG00000184983	4700	NDUFA6	2.86633e-143	1.43369	4.83808e-139	Cluster 0	Patient_1
ENSG00000278677	8336	H2AC17	2.92107e-143	1.0251	4.93048e-139	Cluster 0	Patient_1
ENSG00000087502	51290	ERGIC2	2.9548e-143	1.1337	4.98741e-139	Cluster 0	Patient_1
ENSG00000161091	126321	MFSD12	3.03602e-143	1.20061	5.1245e-139	Cluster 0	Patient_1
ENSG00000167815	7001	PRDX2	3.13994e-143	1.3141	5.2999e-139	Cluster 0	Patient_1
ENSG00000090889	24137	KIF4A	3.21384e-143	1.12041	5.42465e-139	Cluster 0	Patient_1
ENSG00000088827	6614	SIGLEC1	3.2376e-143	0.995137	5.46475e-139	Cluster 0	Patient_1
ENSG00000165409	7253	TSHR	3.59001e-143	0.89625	6.05957e-139	Cluster 0	Patient_1
ENSG00000178726	7056	THBD	3.61078e-143	1.12114	6.09463e-139	Cluster 0	Patient_1
ENSG00000103507	10295	BCKDK	3.95585e-143	1.2501	6.67708e-139	Cluster 0	Patient_1
ENSG00000274736	6368	CCL23	3.99976e-143	0.989066	6.75119e-139	Cluster 0	Patient_1
ENSG00000100629	145508	CEP128	4.2646e-143	1.17918	7.19823e-139	Cluster 0	Patient_1
ENSG00000108528	8402	SLC25A11	5.76088e-143	1.39921	9.72378e-139	Cluster 0	Patient_1
ENSG00000011426	54443	ANLN	5.95846e-143	1.14759	1.00573e-138	Cluster 0	Patient_1
ENSG00000110321	1982	EIF4G2	6.35776e-143	1.37353	1.07313e-138	Cluster 0	Patient_1
ENSG00000100365	4689	NCF4	6.44836e-143	1.11513	1.08842e-138	Cluster 0	Patient_1
ENSG00000178695	115207	KCTD12	6.80775e-143	1.07775	1.14908e-138	Cluster 0	Patient_1
ENSG00000087077	7205	TRIP6	6.95289e-143	1.13277	1.17358e-138	Cluster 0	Patient_1
ENSG00000260177	NA	NA	7.45029e-143	0.84246	1.25753e-138	Cluster 0	Patient_1
ENSG00000179750	9582	APOBEC3B	1.01464e-142	1.19976	1.71262e-138	Cluster 0	Patient_1
ENSG00000137710	5962	RDX	1.02848e-142	1.18111	1.73598e-138	Cluster 0	Patient_1
ENSG00000143819	2052	EPHX1	1.11181e-142	1.06616	1.87662e-138	Cluster 0	Patient_1
ENSG00000185222	51186	TCEAL9	1.12149e-142	1.11855	1.89296e-138	Cluster 0	Patient_1
ENSG00000197614	8076	MFAP5	1.15935e-142	1.02824	1.95687e-138	Cluster 0	Patient_1
ENSG00000170312	983	CDK1	1.17364e-142	1.58824	1.98098e-138	Cluster 0	Patient_1
ENSG00000106615	6009	RHEB	1.26663e-142	1.15399	2.13794e-138	Cluster 0	Patient_1
ENSG00000214706	7866	IFRD2	1.37444e-142	1.27955	2.31991e-138	Cluster 0	Patient_1
ENSG00000120725	64374	SIL1	1.62987e-142	1.098	2.75106e-138	Cluster 0	Patient_1
ENSG00000163435	1999	ELF3	1.70685e-142	1.34858	2.88099e-138	Cluster 0	Patient_1
ENSG00000135773	10753	CAPN9	1.87817e-142	0.957135	3.17016e-138	Cluster 0	Patient_1
ENSG00000117724	1063	CENPF	1.92873e-142	1.35234	3.2555e-138	Cluster 0	Patient_1
ENSG00000126878	83543	AIF1L	2.14254e-142	0.970735	3.61639e-138	Cluster 0	Patient_1
ENSG00000240382	28937	IGKV1-17	2.16393e-142	0.774968	3.65249e-138	Cluster 0	Patient_1
ENSG00000126787	9787	DLGAP5	2.31842e-142	1.38037	3.91327e-138	Cluster 0	Patient_1
ENSG00000128524	9296	ATP6V1F	3.1181e-142	1.38918	5.26304e-138	Cluster 0	Patient_1
ENSG00000138180	55165	CEP55	3.79534e-142	1.15507	6.40615e-138	Cluster 0	Patient_1
ENSG00000198826	9824	ARHGAP11A	4.02376e-142	1.19682	6.7917e-138	Cluster 0	Patient_1
ENSG00000236871	NA	NA	4.07816e-142	0.944382	6.88353e-138	Cluster 0	Patient_1
ENSG00000160209	8566	PDXK	4.16601e-142	1.4341	7.03181e-138	Cluster 0	Patient_1
ENSG00000100664	1983	EIF5	4.30002e-142	1.23228	7.258e-138	Cluster 0	Patient_1
ENSG00000104093	23312	DMXL2	4.49595e-142	1.1073	7.58872e-138	Cluster 0	Patient_1
ENSG00000011422	5329	PLAUR	5.14598e-142	1.29633	8.6859e-138	Cluster 0	Patient_1
ENSG00000141756	60681	FKBP10	5.33736e-142	1.11701	9.00893e-138	Cluster 0	Patient_1
ENSG00000106992	203	AK1	5.45802e-142	1.2017	9.2126e-138	Cluster 0	Patient_1
ENSG00000076864	5909	RAP1GAP	5.47465e-142	1.00927	9.24066e-138	Cluster 0	Patient_1
ENSG00000211664	28814	IGLV2-18	5.98952e-142	0.865425	1.01097e-137	Cluster 0	Patient_1
ENSG00000116815	965	CD58	6.01249e-142	1.19195	1.01485e-137	Cluster 0	Patient_1
ENSG00000248771	100505989	SMIM31	6.37297e-142	1.08701	1.07569e-137	Cluster 0	Patient_1
ENSG00000171612	84275	SLC25A33	6.81076e-142	1.24481	1.14959e-137	Cluster 0	Patient_1
ENSG00000181885	1366	CLDN7	7.14912e-142	1.20939	1.2067e-137	Cluster 0	Patient_1
ENSG00000258227	23601	CLEC5A	7.61684e-142	0.987368	1.28565e-137	Cluster 0	Patient_1
ENSG00000125089	54436	SH3TC1	8.52215e-142	1.10501	1.43845e-137	Cluster 0	Patient_1
ENSG00000223648	28414	IGHV3-64	9.64302e-142	0.784102	1.62765e-137	Cluster 0	Patient_1
ENSG00000198125	4151	MB	9.72697e-142	1.03981	1.64181e-137	Cluster 0	Patient_1
ENSG00000163507	57650	CIP2A	1.26755e-141	1.01487	2.1395e-137	Cluster 0	Patient_1
ENSG00000111664	2784	GNB3	1.36628e-141	0.879564	2.30615e-137	Cluster 0	Patient_1
ENSG00000198848	1066	CES1	1.39724e-141	1.07091	2.3584e-137	Cluster 0	Patient_1
ENSG00000119888	4072	EPCAM	1.544e-141	1.43199	2.60611e-137	Cluster 0	Patient_1
ENSG00000242534	28883	IGKV2D-28	1.62248e-141	0.847287	2.73858e-137	Cluster 0	Patient_1
ENSG00000120697	29880	ALG5	1.67551e-141	1.18005	2.82809e-137	Cluster 0	Patient_1
ENSG00000127533	9002	F2RL3	1.69644e-141	0.965111	2.86342e-137	Cluster 0	Patient_1
ENSG00000142484	9032	TM4SF5	1.74321e-141	1.05832	2.94237e-137	Cluster 0	Patient_1
ENSG00000088325	22974	TPX2	1.79295e-141	1.33063	3.02631e-137	Cluster 0	Patient_1
ENSG00000013306	51629	SLC25A39	1.83933e-141	1.33031	3.10461e-137	Cluster 0	Patient_1
ENSG00000100036	339665	SLC35E4	1.87813e-141	0.979855	3.1701e-137	Cluster 0	Patient_1
ENSG00000183048	1468	SLC25A10	1.91648e-141	1.13955	3.23482e-137	Cluster 0	Patient_1
ENSG00000137831	55075	UACA	2.07613e-141	1.13359	3.5043e-137	Cluster 0	Patient_1
ENSG00000124875	6372	CXCL6	2.25849e-141	0.972054	3.81211e-137	Cluster 0	Patient_1
ENSG00000163808	56992	KIF15	2.5272e-141	1.08141	4.26565e-137	Cluster 0	Patient_1
ENSG00000244020	645745	MT1HL1	2.95688e-141	1.0127	4.99091e-137	Cluster 0	Patient_1
ENSG00000145685	10184	LHFPL2	2.97709e-141	1.13982	5.02503e-137	Cluster 0	Patient_1
ENSG00000134285	51303	FKBP11	3.30565e-141	1.33423	5.57961e-137	Cluster 0	Patient_1
ENSG00000105472	6320	CLEC11A	3.56541e-141	1.26944	6.01805e-137	Cluster 0	Patient_1
ENSG00000188833	377841	ENTPD8	3.67464e-141	1.03086	6.20242e-137	Cluster 0	Patient_1
ENSG00000077152	29089	UBE2T	3.95994e-141	1.51151	6.68398e-137	Cluster 0	Patient_1
ENSG00000019505	57586	SYT13	4.19295e-141	1.02711	7.07728e-137	Cluster 0	Patient_1
ENSG00000173369	713	C1QB	5.84123e-141	1.35495	9.85941e-137	Cluster 0	Patient_1
ENSG00000129946	25759	SHC2	6.11802e-141	0.987513	1.03266e-136	Cluster 0	Patient_1
ENSG00000237989	101928399	LINC01679	7.65529e-141	0.980299	1.29214e-136	Cluster 0	Patient_1
ENSG00000159069	54461	FBXW5	7.74518e-141	1.22133	1.30731e-136	Cluster 0	Patient_1
ENSG00000276600	338382	RAB7B	8.93099e-141	1.03836	1.50746e-136	Cluster 0	Patient_1
ENSG00000233058	401106	LINC00884	9.61556e-141	0.955393	1.62301e-136	Cluster 0	Patient_1
ENSG00000165915	91252	SLC39A13	9.83223e-141	1.11618	1.65958e-136	Cluster 0	Patient_1
ENSG00000187479	387763	C11orf96	1.13846e-140	1.12574	1.9216e-136	Cluster 0	Patient_1
ENSG00000282122	57289	IGHV7-4-1	1.1982e-140	0.808109	2.02244e-136	Cluster 0	Patient_1
ENSG00000182578	1436	CSF1R	1.37317e-140	1.09277	2.31777e-136	Cluster 0	Patient_1
ENSG00000159403	715	C1R	1.38579e-140	1.20039	2.33907e-136	Cluster 0	Patient_1
ENSG00000132329	10267	RAMP1	1.40623e-140	1.31068	2.37358e-136	Cluster 0	Patient_1
ENSG00000136999	4856	CCN3	1.42376e-140	1.00101	2.40316e-136	Cluster 0	Patient_1
ENSG00000129255	9526	MPDU1	1.444e-140	1.39944	2.43733e-136	Cluster 0	Patient_1
ENSG00000131203	3620	IDO1	1.58877e-140	1.29816	2.68169e-136	Cluster 0	Patient_1
ENSG00000118523	1490	CCN2	1.60634e-140	1.27018	2.71133e-136	Cluster 0	Patient_1
ENSG00000165280	7415	VCP	1.62975e-140	1.53009	2.75086e-136	Cluster 0	Patient_1
ENSG00000038427	1462	VCAN	1.85951e-140	1.08527	3.13867e-136	Cluster 0	Patient_1
ENSG00000211976	28409	IGHV3-73	1.93971e-140	0.80992	3.27404e-136	Cluster 0	Patient_1
ENSG00000033170	2530	FUT8	2.08023e-140	1.14089	3.51122e-136	Cluster 0	Patient_1
ENSG00000163162	284996	RNF149	2.15879e-140	1.12438	3.64382e-136	Cluster 0	Patient_1
ENSG00000122176	2331	FMOD	2.16967e-140	1.07347	3.66218e-136	Cluster 0	Patient_1
ENSG00000175592	8061	FOSL1	2.34648e-140	1.06671	3.96063e-136	Cluster 0	Patient_1
ENSG00000251323	101928865	LINC02728	2.42697e-140	0.917092	4.09648e-136	Cluster 0	Patient_1
ENSG00000162909	824	CAPN2	2.71828e-140	1.20335	4.58819e-136	Cluster 0	Patient_1
ENSG00000154640	10950	BTG3	2.81385e-140	1.16042	4.74949e-136	Cluster 0	Patient_1
ENSG00000057252	6646	SOAT1	2.83798e-140	1.10373	4.79023e-136	Cluster 0	Patient_1
ENSG00000107551	83937	RASSF4	2.86541e-140	1.09708	4.83653e-136	Cluster 0	Patient_1
ENSG00000273062	646976	RALGPS2-AS1	2.97496e-140	0.870852	5.02144e-136	Cluster 0	Patient_1
ENSG00000162692	7412	VCAM1	3.19521e-140	1.03829	5.39319e-136	Cluster 0	Patient_1
ENSG00000137509	5547	PRCP	3.45119e-140	1.06592	5.82527e-136	Cluster 0	Patient_1
ENSG00000273604	100170841	EPOP	3.5652e-140	0.96293	6.0177e-136	Cluster 0	Patient_1
ENSG00000183091	4703	NEB	3.91261e-140	0.910645	6.6041e-136	Cluster 0	Patient_1
ENSG00000099282	23555	TSPAN15	4.19468e-140	1.20323	7.0802e-136	Cluster 0	Patient_1
ENSG00000148219	23245	ASTN2	4.26191e-140	1.02154	7.19369e-136	Cluster 0	Patient_1
ENSG00000165238	65268	WNK2	4.26731e-140	1.04697	7.20279e-136	Cluster 0	Patient_1
ENSG00000154839	220134	SKA1	4.42687e-140	1.18553	7.47211e-136	Cluster 0	Patient_1
ENSG00000109814	7358	UGDH	4.77633e-140	1.13556	8.06197e-136	Cluster 0	Patient_1
ENSG00000102181	83692	CD99L2	4.90504e-140	1.09507	8.27921e-136	Cluster 0	Patient_1
ENSG00000100219	7494	XBP1	4.98556e-140	1.19457	8.41513e-136	Cluster 0	Patient_1
ENSG00000198959	7052	TGM2	5.434e-140	1.12244	9.17206e-136	Cluster 0	Patient_1
ENSG00000178104	9659	PDE4DIP	5.47017e-140	1.1249	9.2331e-136	Cluster 0	Patient_1
ENSG00000159479	112950	MED8	6.29199e-140	1.20424	1.06203e-135	Cluster 0	Patient_1
ENSG00000110013	54414	SIAE	6.57012e-140	1.02171	1.10897e-135	Cluster 0	Patient_1
ENSG00000052795	57600	FNIP2	7.05832e-140	1.18534	1.19137e-135	Cluster 0	Patient_1
ENSG00000185475	374395	TMEM179B	7.0806e-140	1.10889	1.19513e-135	Cluster 0	Patient_1
ENSG00000166311	6609	SMPD1	7.11211e-140	1.135	1.20045e-135	Cluster 0	Patient_1
ENSG00000183395	5367	PMCH	7.25661e-140	0.863845	1.22484e-135	Cluster 0	Patient_1
ENSG00000136048	55332	DRAM1	7.43175e-140	1.08855	1.2544e-135	Cluster 0	Patient_1
ENSG00000110218	24145	PANX1	7.76162e-140	1.07865	1.31008e-135	Cluster 0	Patient_1
ENSG00000260027	3217	HOXB7	7.92989e-140	1.07769	1.33849e-135	Cluster 0	Patient_1
ENSG00000236882	202299	LINC01554	7.98593e-140	0.831126	1.34795e-135	Cluster 0	Patient_1
ENSG00000258818	6038	RNASE4	8.53462e-140	0.94983	1.44056e-135	Cluster 0	Patient_1
ENSG00000148248	6836	SURF4	8.85154e-140	1.30981	1.49405e-135	Cluster 0	Patient_1
ENSG00000133195	201266	SLC39A11	9.87959e-140	0.970213	1.66758e-135	Cluster 0	Patient_1
ENSG00000254281	NA	NA	9.97749e-140	0.953952	1.6841e-135	Cluster 0	Patient_1
ENSG00000197405	728	C5AR1	1.0558e-139	1.15541	1.78209e-135	Cluster 0	Patient_1
ENSG00000213015	51157	ZNF580	1.06466e-139	1.16121	1.79704e-135	Cluster 0	Patient_1
ENSG00000006606	10344	CCL26	1.11511e-139	0.987615	1.88219e-135	Cluster 0	Patient_1
ENSG00000067560	387	RHOA	1.13433e-139	1.33129	1.91464e-135	Cluster 0	Patient_1
ENSG00000078808	51150	SDF4	1.25557e-139	1.38085	2.11929e-135	Cluster 0	Patient_1
ENSG00000163072	115677	NOSTRIN	1.60768e-139	1.0788	2.71361e-135	Cluster 0	Patient_1
ENSG00000161036	222229	LRWD1	1.71957e-139	1.08447	2.90246e-135	Cluster 0	Patient_1
ENSG00000128272	468	ATF4	1.76803e-139	1.38682	2.98426e-135	Cluster 0	Patient_1
ENSG00000254395	28393	IGHV4-55	1.87684e-139	0.799978	3.16792e-135	Cluster 0	Patient_1
ENSG00000173894	84733	CBX2	1.96034e-139	0.937535	3.30887e-135	Cluster 0	Patient_1
ENSG00000165891	144455	E2F7	2.26867e-139	0.9943	3.82928e-135	Cluster 0	Patient_1
ENSG00000134531	2012	EMP1	2.38755e-139	1.20611	4.02995e-135	Cluster 0	Patient_1
ENSG00000102316	10916	MAGED2	2.4637e-139	1.10534	4.15848e-135	Cluster 0	Patient_1
ENSG00000100413	171568	POLR3H	2.53979e-139	1.2173	4.28691e-135	Cluster 0	Patient_1
ENSG00000132254	23647	ARFIP2	2.60769e-139	1.19932	4.40152e-135	Cluster 0	Patient_1
ENSG00000004478	2288	FKBP4	2.85115e-139	1.16358	4.81246e-135	Cluster 0	Patient_1
ENSG00000128422	3872	KRT17	2.88656e-139	0.955764	4.87222e-135	Cluster 0	Patient_1
ENSG00000090659	30835	CD209	3.18515e-139	1.04204	5.37621e-135	Cluster 0	Patient_1
ENSG00000164929	79870	BAALC	3.24329e-139	1.01901	5.47435e-135	Cluster 0	Patient_1
ENSG00000172927	26579	MYEOV	3.96027e-139	1.0314	6.68455e-135	Cluster 0	Patient_1
ENSG00000137288	84300	UQCC2	3.96693e-139	1.34282	6.69577e-135	Cluster 0	Patient_1
ENSG00000162618	64123	ADGRL4	4.17346e-139	1.00614	7.04438e-135	Cluster 0	Patient_1
ENSG00000197712	92689	FAM114A1	4.22699e-139	1.02367	7.13474e-135	Cluster 0	Patient_1
ENSG00000277775	8968	H3C7	4.40631e-139	0.974093	7.43741e-135	Cluster 0	Patient_1
ENSG00000013364	9961	MVP	4.42615e-139	1.23271	7.47091e-135	Cluster 0	Patient_1
ENSG00000172602	27289	RND1	5.2191e-139	1.04469	8.80932e-135	Cluster 0	Patient_1
ENSG00000125454	60386	SLC25A19	5.9649e-139	1.14609	1.00682e-134	Cluster 0	Patient_1
ENSG00000112715	7422	VEGFA	6.40206e-139	1.06315	1.0806e-134	Cluster 0	Patient_1
ENSG00000159189	714	C1QC	6.89996e-139	1.27759	1.16464e-134	Cluster 0	Patient_1
ENSG00000092964	1808	DPYSL2	8.80403e-139	1.10928	1.48603e-134	Cluster 0	Patient_1
ENSG00000176393	6051	RNPEP	8.82956e-139	1.25709	1.49034e-134	Cluster 0	Patient_1
ENSG00000183615	84734	FAM167B	8.87298e-139	1.10392	1.49767e-134	Cluster 0	Patient_1
ENSG00000163009	NA	NA	1.04002e-138	1.01981	1.75544e-134	Cluster 0	Patient_1
ENSG00000272273	105379695	IER3-AS1	1.09857e-138	0.960714	1.85427e-134	Cluster 0	Patient_1
ENSG00000160752	2224	FDPS	1.10139e-138	1.31448	1.85904e-134	Cluster 0	Patient_1
ENSG00000104388	5862	RAB2A	1.11762e-138	1.14528	1.88644e-134	Cluster 0	Patient_1
ENSG00000130052	9754	STARD8	1.22111e-138	0.977518	2.06111e-134	Cluster 0	Patient_1
ENSG00000101439	1471	CST3	1.26635e-138	1.41514	2.13747e-134	Cluster 0	Patient_1
ENSG00000109390	4717	NDUFC1	1.33884e-138	1.20605	2.25983e-134	Cluster 0	Patient_1
ENSG00000122966	11113	CIT	1.35424e-138	1.09058	2.28582e-134	Cluster 0	Patient_1
ENSG00000233559	100506860	LINC00513	1.4271e-138	1.18955	2.4088e-134	Cluster 0	Patient_1
ENSG00000169607	150468	CKAP2L	1.49719e-138	1.13175	2.5271e-134	Cluster 0	Patient_1
ENSG00000205336	9289	ADGRG1	1.64223e-138	1.05812	2.77192e-134	Cluster 0	Patient_1
ENSG00000111319	NA	NA	1.91482e-138	1.05098	3.23202e-134	Cluster 0	Patient_1
ENSG00000011347	9066	SYT7	1.92599e-138	0.943583	3.25087e-134	Cluster 0	Patient_1
ENSG00000102471	54602	NDFIP2	1.93595e-138	1.11502	3.26769e-134	Cluster 0	Patient_1
ENSG00000138821	64116	SLC39A8	2.42792e-138	1.08346	4.09809e-134	Cluster 0	Patient_1
ENSG00000102144	5230	PGK1	2.47512e-138	1.56809	4.17776e-134	Cluster 0	Patient_1
ENSG00000104763	427	ASAH1	2.54796e-138	1.0718	4.3007e-134	Cluster 0	Patient_1
ENSG00000066279	259266	ASPM	2.60515e-138	1.29009	4.39724e-134	Cluster 0	Patient_1
ENSG00000138107	10121	ACTR1A	2.63037e-138	1.17895	4.43981e-134	Cluster 0	Patient_1
ENSG00000136542	11227	GALNT5	2.79478e-138	1.00598	4.71731e-134	Cluster 0	Patient_1
ENSG00000112984	10112	KIF20A	2.80365e-138	1.04981	4.73229e-134	Cluster 0	Patient_1
ENSG00000167657	1613	DAPK3	2.90307e-138	1.20253	4.90009e-134	Cluster 0	Patient_1
ENSG00000143570	27173	SLC39A1	3.47989e-138	1.20035	5.87371e-134	Cluster 0	Patient_1
ENSG00000182240	25825	BACE2	3.76489e-138	1.20447	6.35477e-134	Cluster 0	Patient_1
ENSG00000112742	7272	TTK	4.70018e-138	1.10218	7.93343e-134	Cluster 0	Patient_1
ENSG00000050820	9564	BCAR1	4.96419e-138	1.09139	8.37905e-134	Cluster 0	Patient_1
ENSG00000091986	151887	CCDC80	5.06599e-138	1.07394	8.55088e-134	Cluster 0	Patient_1
ENSG00000232434	389813	AJM1	5.18142e-138	0.908355	8.74571e-134	Cluster 0	Patient_1
ENSG00000222041	112597	CYTOR	6.19566e-138	1.14809	1.04576e-133	Cluster 0	Patient_1
ENSG00000174640	6578	SLCO2A1	7.94972e-138	0.996124	1.34183e-133	Cluster 0	Patient_1
ENSG00000146918	54892	NCAPG2	8.3501e-138	1.21123	1.40941e-133	Cluster 0	Patient_1
ENSG00000168394	6890	TAP1	9.18223e-138	1.43099	1.54987e-133	Cluster 0	Patient_1
ENSG00000144619	152330	CNTN4	9.35515e-138	0.947033	1.57906e-133	Cluster 0	Patient_1
ENSG00000167434	762	CA4	9.462e-138	1.02204	1.59709e-133	Cluster 0	Patient_1
ENSG00000171951	7857	SCG2	9.4753e-138	1.00394	1.59934e-133	Cluster 0	Patient_1
ENSG00000263470	NA	NA	9.58657e-138	0.97337	1.61812e-133	Cluster 0	Patient_1
ENSG00000250722	6414	SELENOP	9.74359e-138	1.26216	1.64462e-133	Cluster 0	Patient_1
ENSG00000237883	NA	NA	9.93183e-138	0.98403	1.67639e-133	Cluster 0	Patient_1
ENSG00000132688	10763	NES	1.04711e-137	1.03807	1.76742e-133	Cluster 0	Patient_1
ENSG00000124092	140690	CTCFL	1.059e-137	0.889548	1.78748e-133	Cluster 0	Patient_1
ENSG00000134871	1284	COL4A2	1.12316e-137	1.12726	1.89578e-133	Cluster 0	Patient_1
ENSG00000161203	1173	AP2M1	1.15412e-137	1.46752	1.94805e-133	Cluster 0	Patient_1
ENSG00000084234	334	APLP2	1.17457e-137	1.17775	1.98256e-133	Cluster 0	Patient_1
ENSG00000255474	101929549	GAU1	1.1834e-137	1.00028	1.99747e-133	Cluster 0	Patient_1
ENSG00000259498	111064646	TPM1-AS	1.24116e-137	0.981436	2.09496e-133	Cluster 0	Patient_1
ENSG00000256269	3145	HMBS	1.52111e-137	1.36483	2.56749e-133	Cluster 0	Patient_1
ENSG00000265688	92659	MAFG-DT	1.54508e-137	0.905085	2.60794e-133	Cluster 0	Patient_1
ENSG00000134824	9415	FADS2	1.56311e-137	1.09959	2.63838e-133	Cluster 0	Patient_1
ENSG00000124155	51604	PIGT	1.64962e-137	1.25965	2.7844e-133	Cluster 0	Patient_1
ENSG00000164849	115330	GPR146	1.66573e-137	1.03499	2.81158e-133	Cluster 0	Patient_1
ENSG00000162998	2487	FRZB	1.8221e-137	1.07032	3.07552e-133	Cluster 0	Patient_1
ENSG00000136982	79075	DSCC1	1.86506e-137	1.18095	3.14803e-133	Cluster 0	Patient_1
ENSG00000101294	81502	HM13	1.89403e-137	1.32778	3.19694e-133	Cluster 0	Patient_1
ENSG00000104522	7264	GFUS	1.8983e-137	1.18421	3.20414e-133	Cluster 0	Patient_1
ENSG00000150048	51267	CLEC1A	2.22909e-137	0.982453	3.76249e-133	Cluster 0	Patient_1
ENSG00000125629	51141	INSIG2	2.24749e-137	1.09308	3.79353e-133	Cluster 0	Patient_1
ENSG00000168078	55872	PBK	2.29468e-137	1.35453	3.8732e-133	Cluster 0	Patient_1
ENSG00000155304	6782	HSPA13	2.31803e-137	1.05587	3.9126e-133	Cluster 0	Patient_1
ENSG00000197629	219972	MPEG1	2.3377e-137	1.31697	3.9458e-133	Cluster 0	Patient_1
ENSG00000005238	80256	FAM214B	2.36081e-137	1.05258	3.98482e-133	Cluster 0	Patient_1
ENSG00000187513	2701	GJA4	2.4959e-137	1.07428	4.21282e-133	Cluster 0	Patient_1
ENSG00000164692	1278	COL1A2	2.89719e-137	1.36244	4.89016e-133	Cluster 0	Patient_1
ENSG00000176435	161198	CLEC14A	3.53422e-137	1.10473	5.96541e-133	Cluster 0	Patient_1
ENSG00000159720	9114	ATP6V0D1	3.67807e-137	1.28878	6.20822e-133	Cluster 0	Patient_1
ENSG00000100522	NA	NA	4.52347e-137	1.10395	7.63516e-133	Cluster 0	Patient_1
ENSG00000159346	51094	ADIPOR1	4.75479e-137	1.20608	8.0256e-133	Cluster 0	Patient_1
ENSG00000243678	4831	NME2	4.82155e-137	1.07568	8.13829e-133	Cluster 0	Patient_1
ENSG00000143321	3068	HDGF	4.91067e-137	1.25085	8.28872e-133	Cluster 0	Patient_1
ENSG00000273703	8342	H2BC14	5.59222e-137	0.880806	9.43912e-133	Cluster 0	Patient_1
ENSG00000172009	7064	THOP1	6.06781e-137	1.16377	1.02419e-132	Cluster 0	Patient_1
ENSG00000157224	9069	CLDN12	6.14629e-137	0.992461	1.03743e-132	Cluster 0	Patient_1
ENSG00000164683	23462	HEY1	6.32055e-137	1.09359	1.06685e-132	Cluster 0	Patient_1
ENSG00000204267	6891	TAP2	6.61545e-137	1.13649	1.11662e-132	Cluster 0	Patient_1
ENSG00000116774	56944	OLFML3	6.7596e-137	1.09254	1.14095e-132	Cluster 0	Patient_1
ENSG00000131042	NA	NA	7.51262e-137	1.0576	1.26806e-132	Cluster 0	Patient_1
ENSG00000174851	10897	YIF1A	7.84394e-137	1.50531	1.32398e-132	Cluster 0	Patient_1
ENSG00000167601	558	AXL	7.86394e-137	1.02823	1.32735e-132	Cluster 0	Patient_1
ENSG00000072422	9886	RHOBTB1	8.3697e-137	1.03016	1.41272e-132	Cluster 0	Patient_1
ENSG00000090539	8646	CHRD	8.40047e-137	0.924451	1.41792e-132	Cluster 0	Patient_1
ENSG00000110876	6404	SELPLG	9.45645e-137	1.26006	1.59615e-132	Cluster 0	Patient_1
ENSG00000184677	9923	ZBTB40	9.45964e-137	0.984722	1.59669e-132	Cluster 0	Patient_1
ENSG00000180304	4947	OAZ2	9.49608e-137	1.16993	1.60284e-132	Cluster 0	Patient_1
ENSG00000175606	54968	TMEM70	9.66386e-137	1.19797	1.63116e-132	Cluster 0	Patient_1
ENSG00000163814	64866	CDCP1	9.76746e-137	1.02657	1.64865e-132	Cluster 0	Patient_1
ENSG00000101194	63910	SLC17A9	1.00264e-136	1.183	1.69235e-132	Cluster 0	Patient_1
ENSG00000086598	10959	TMED2	1.14763e-136	1.22929	1.93709e-132	Cluster 0	Patient_1
ENSG00000146410	113115	MTFR2	1.19035e-136	1.13293	2.0092e-132	Cluster 0	Patient_1
ENSG00000198369	200734	SPRED2	1.25508e-136	1.10958	2.11844e-132	Cluster 0	Patient_1
ENSG00000184232	220323	OAF	1.32555e-136	1.11069	2.23739e-132	Cluster 0	Patient_1
ENSG00000111912	135112	NCOA7	1.38773e-136	1.13038	2.34236e-132	Cluster 0	Patient_1
ENSG00000033011	56052	ALG1	1.50661e-136	1.00473	2.543e-132	Cluster 0	Patient_1
ENSG00000117650	4751	NEK2	1.60242e-136	1.19658	2.70472e-132	Cluster 0	Patient_1
ENSG00000062582	64951	MRPS24	1.62444e-136	1.01257	2.74189e-132	Cluster 0	Patient_1
ENSG00000150787	5805	PTS	1.66445e-136	1.15187	2.80942e-132	Cluster 0	Patient_1
ENSG00000230613	NA	NA	1.73021e-136	0.837982	2.92042e-132	Cluster 0	Patient_1
ENSG00000134690	55143	CDCA8	1.73853e-136	1.24313	2.93446e-132	Cluster 0	Patient_1
ENSG00000135047	1514	CTSL	1.74313e-136	1.31237	2.94223e-132	Cluster 0	Patient_1
ENSG00000066405	51208	CLDN18	2.05058e-136	0.934795	3.46118e-132	Cluster 0	Patient_1
ENSG00000144959	57552	NCEH1	2.08817e-136	1.05393	3.52462e-132	Cluster 0	Patient_1
ENSG00000154978	81552	VOPP1	2.10537e-136	1.3378	3.55366e-132	Cluster 0	Patient_1
ENSG00000182580	2049	EPHB3	2.23971e-136	1.03223	3.7804e-132	Cluster 0	Patient_1
ENSG00000163083	3625	INHBB	2.41436e-136	0.984983	4.07519e-132	Cluster 0	Patient_1
ENSG00000156587	9246	UBE2L6	2.49387e-136	1.1144	4.2094e-132	Cluster 0	Patient_1
ENSG00000137726	53826	FXYD6	2.51344e-136	1.10679	4.24243e-132	Cluster 0	Patient_1
ENSG00000173531	4485	MST1	2.639e-136	0.99039	4.45437e-132	Cluster 0	Patient_1
ENSG00000147676	114569	MAL2	2.80196e-136	1.05698	4.72943e-132	Cluster 0	Patient_1
ENSG00000145555	4651	MYO10	3.0137e-136	1.06253	5.08683e-132	Cluster 0	Patient_1
ENSG00000176014	84617	TUBB6	3.17572e-136	1.19819	5.3603e-132	Cluster 0	Patient_1
ENSG00000151474	55691	FRMD4A	3.32788e-136	1.09523	5.61713e-132	Cluster 0	Patient_1
ENSG00000064989	10203	CALCRL	3.33225e-136	1.02764	5.62451e-132	Cluster 0	Patient_1
ENSG00000188015	6274	S100A3	3.43819e-136	0.98341	5.80333e-132	Cluster 0	Patient_1
ENSG00000253522	NA	NA	3.5185e-136	0.994843	5.93888e-132	Cluster 0	Patient_1
ENSG00000172239	10605	PAIP1	4.26028e-136	1.13553	7.19093e-132	Cluster 0	Patient_1
ENSG00000106636	10652	YKT6	4.41154e-136	1.30671	7.44624e-132	Cluster 0	Patient_1
ENSG00000164761	4982	TNFRSF11B	4.70661e-136	0.998935	7.94429e-132	Cluster 0	Patient_1
ENSG00000108950	54757	FAM20A	4.91784e-136	1.00933	8.30082e-132	Cluster 0	Patient_1
ENSG00000273199	NA	NA	5.31072e-136	0.884444	8.96397e-132	Cluster 0	Patient_1
ENSG00000104974	11024	LILRA1	5.51014e-136	1.00533	9.30057e-132	Cluster 0	Patient_1
ENSG00000237352	101926925	LINC01358	5.78579e-136	0.93279	9.76584e-132	Cluster 0	Patient_1
ENSG00000105173	898	CCNE1	6.21831e-136	1.08064	1.04959e-131	Cluster 0	Patient_1
ENSG00000120949	943	TNFRSF8	6.24087e-136	0.950547	1.0534e-131	Cluster 0	Patient_1
ENSG00000164045	993	CDC25A	6.62041e-136	1.02238	1.11746e-131	Cluster 0	Patient_1
ENSG00000119812	25940	FAM98A	6.70116e-136	1.19565	1.13109e-131	Cluster 0	Patient_1
ENSG00000276043	29128	UHRF1	7.15391e-136	1.27969	1.20751e-131	Cluster 0	Patient_1
ENSG00000137338	84547	PGBD1	7.4961e-136	0.93661	1.26527e-131	Cluster 0	Patient_1
ENSG00000243290	28940	IGKV1-12	7.68591e-136	0.982202	1.2973e-131	Cluster 0	Patient_1
ENSG00000121057	8165	AKAP1	7.87759e-136	1.11441	1.32966e-131	Cluster 0	Patient_1
ENSG00000215784	728833	FAM72D	8.43597e-136	0.988818	1.42391e-131	Cluster 0	Patient_1
ENSG00000170891	54360	CYTL1	9.13531e-136	0.93973	1.54195e-131	Cluster 0	Patient_1
ENSG00000166507	8509	NDST2	9.77867e-136	0.927905	1.65054e-131	Cluster 0	Patient_1
ENSG00000170458	929	CD14	1.06472e-135	1.26192	1.79714e-131	Cluster 0	Patient_1
ENSG00000123136	10212	DDX39A	1.22526e-135	1.48254	2.06812e-131	Cluster 0	Patient_1
ENSG00000024526	55635	DEPDC1	1.25822e-135	1.26265	2.12375e-131	Cluster 0	Patient_1
ENSG00000273341	NA	NA	1.36383e-135	0.932856	2.30201e-131	Cluster 0	Patient_1
ENSG00000125798	3170	FOXA2	1.40492e-135	0.998214	2.37137e-131	Cluster 0	Patient_1
ENSG00000127564	9088	PKMYT1	1.42421e-135	1.31801	2.40393e-131	Cluster 0	Patient_1
ENSG00000071539	9319	TRIP13	1.44197e-135	1.29027	2.4339e-131	Cluster 0	Patient_1
ENSG00000228526	106614088	MIR34AHG	1.51553e-135	0.88283	2.55806e-131	Cluster 0	Patient_1
ENSG00000134222	84722	PSRC1	1.57852e-135	1.03421	2.66438e-131	Cluster 0	Patient_1
ENSG00000128052	3791	KDR	1.65577e-135	0.98032	2.79478e-131	Cluster 0	Patient_1
ENSG00000185624	5034	P4HB	1.65598e-135	1.79821	2.79513e-131	Cluster 0	Patient_1
ENSG00000111321	4055	LTBR	1.66021e-135	1.11723	2.80227e-131	Cluster 0	Patient_1
ENSG00000168952	NA	NA	1.74775e-135	0.995177	2.95002e-131	Cluster 0	Patient_1
ENSG00000135241	50640	PNPLA8	1.82116e-135	1.1347	3.07393e-131	Cluster 0	Patient_1
ENSG00000158864	4720	NDUFS2	2.11886e-135	1.23082	3.57643e-131	Cluster 0	Patient_1
ENSG00000184378	84517	ACTRT3	2.14531e-135	0.880367	3.62108e-131	Cluster 0	Patient_1
ENSG00000171298	2548	GAA	2.1623e-135	1.0914	3.64974e-131	Cluster 0	Patient_1
ENSG00000151012	23657	SLC7A11	2.225e-135	1.07424	3.75559e-131	Cluster 0	Patient_1
ENSG00000149761	84304	NUDT22	2.22826e-135	1.21101	3.76108e-131	Cluster 0	Patient_1
ENSG00000108479	2584	GALK1	2.28492e-135	1.03918	3.85672e-131	Cluster 0	Patient_1
ENSG00000169919	2990	GUSB	2.28596e-135	1.09806	3.85847e-131	Cluster 0	Patient_1
ENSG00000173269	79812	MMRN2	2.45471e-135	0.967108	4.1433e-131	Cluster 0	Patient_1
ENSG00000255737	100130776	AGAP2-AS1	2.58168e-135	0.990164	4.35762e-131	Cluster 0	Patient_1
ENSG00000198715	112770	GLMP	2.64411e-135	1.09938	4.463e-131	Cluster 0	Patient_1
ENSG00000197586	NA	NA	2.7021e-135	1.11353	4.56088e-131	Cluster 0	Patient_1
ENSG00000161055	92304	SCGB3A1	2.94592e-135	0.921954	4.97242e-131	Cluster 0	Patient_1
ENSG00000270547	401492	LINC01235	2.9626e-135	1.01597	5.00058e-131	Cluster 0	Patient_1
ENSG00000110799	7450	VWF	3.20583e-135	1.07856	5.41112e-131	Cluster 0	Patient_1
ENSG00000105677	10430	TMEM147	3.31546e-135	1.17343	5.59617e-131	Cluster 0	Patient_1
ENSG00000123104	3709	ITPR2	3.39417e-135	1.23645	5.72903e-131	Cluster 0	Patient_1
ENSG00000166557	23423	TMED3	3.44568e-135	1.43051	5.81596e-131	Cluster 0	Patient_1
ENSG00000171049	2358	FPR2	3.80869e-135	0.960873	6.42869e-131	Cluster 0	Patient_1
ENSG00000135750	3775	KCNK1	3.84929e-135	1.0429	6.49722e-131	Cluster 0	Patient_1
ENSG00000159556	64843	ISL2	3.86882e-135	0.861941	6.53018e-131	Cluster 0	Patient_1
ENSG00000164035	51705	EMCN	3.90648e-135	1.02899	6.59375e-131	Cluster 0	Patient_1
ENSG00000016391	55349	CHDH	4.10112e-135	0.966254	6.92228e-131	Cluster 0	Patient_1
ENSG00000241685	10552	ARPC1A	4.21697e-135	1.1623	7.11782e-131	Cluster 0	Patient_1
ENSG00000099797	9524	TECR	4.24957e-135	1.04684	7.17284e-131	Cluster 0	Patient_1
ENSG00000136026	10970	CKAP4	4.55151e-135	1.28682	7.6825e-131	Cluster 0	Patient_1
ENSG00000107821	81621	KAZALD1	4.90805e-135	1.00725	8.28429e-131	Cluster 0	Patient_1
ENSG00000184588	5142	PDE4B	5.38146e-135	1.04395	9.08336e-131	Cluster 0	Patient_1
ENSG00000140511	145864	HAPLN3	5.41518e-135	1.13599	9.14028e-131	Cluster 0	Patient_1
ENSG00000203485	64423	INF2	5.42542e-135	1.09082	9.15756e-131	Cluster 0	Patient_1
ENSG00000101199	55738	ARFGAP1	5.80004e-135	1.05996	9.78989e-131	Cluster 0	Patient_1
ENSG00000163382	128240	NAXE	5.98311e-135	1.01433	1.00989e-130	Cluster 0	Patient_1
ENSG00000164087	25886	POC1A	6.02888e-135	1.19119	1.01761e-130	Cluster 0	Patient_1
ENSG00000198535	145741	C2CD4A	6.24532e-135	0.941067	1.05415e-130	Cluster 0	Patient_1
ENSG00000198019	2210	FCGR1B	6.27648e-135	0.9465	1.05941e-130	Cluster 0	Patient_1
ENSG00000077232	54431	DNAJC10	6.95104e-135	1.29883	1.17327e-130	Cluster 0	Patient_1
ENSG00000026508	960	CD44	7.28775e-135	1.21578	1.2301e-130	Cluster 0	Patient_1
ENSG00000158042	63875	MRPL17	7.45232e-135	1.259	1.25788e-130	Cluster 0	Patient_1
ENSG00000204264	5696	PSMB8	8.0718e-135	1.56619	1.36244e-130	Cluster 0	Patient_1
ENSG00000211964	28424	IGHV3-48	8.15897e-135	0.868179	1.37715e-130	Cluster 0	Patient_1
ENSG00000178952	7284	TUFM	8.26347e-135	1.48011	1.39479e-130	Cluster 0	Patient_1
ENSG00000196408	NA	NA	8.4542e-135	1.0007	1.42698e-130	Cluster 0	Patient_1
ENSG00000104147	11339	OIP5	9.50074e-135	1.23026	1.60363e-130	Cluster 0	Patient_1
ENSG00000172594	10924	SMPDL3A	9.53527e-135	1.08976	1.60946e-130	Cluster 0	Patient_1
ENSG00000141447	114876	OSBPL1A	1.01893e-134	1.10853	1.71985e-130	Cluster 0	Patient_1
ENSG00000174775	3265	HRAS	1.02018e-134	1.19916	1.72195e-130	Cluster 0	Patient_1
ENSG00000109133	55161	TMEM33	1.05028e-134	1.12527	1.77277e-130	Cluster 0	Patient_1
ENSG00000115307	550	AUP1	1.07443e-134	1.20201	1.81354e-130	Cluster 0	Patient_1
ENSG00000154096	7070	THY1	1.21918e-134	1.12705	2.05785e-130	Cluster 0	Patient_1
ENSG00000177380	8541	PPFIA3	1.34313e-134	1.02106	2.26708e-130	Cluster 0	Patient_1
ENSG00000183696	7378	UPP1	1.47373e-134	1.21626	2.48751e-130	Cluster 0	Patient_1
ENSG00000167281	146713	RBFOX3	1.59896e-134	1.00246	2.69888e-130	Cluster 0	Patient_1
ENSG00000168374	378	ARF4	1.71737e-134	1.31601	2.89874e-130	Cluster 0	Patient_1
ENSG00000107175	10488	CREB3	1.7344e-134	1.25002	2.92749e-130	Cluster 0	Patient_1
ENSG00000011465	1634	DCN	1.79482e-134	1.30532	3.02947e-130	Cluster 0	Patient_1
ENSG00000232884	NA	NA	1.79685e-134	0.797154	3.0329e-130	Cluster 0	Patient_1
ENSG00000181026	64782	AEN	1.7979e-134	1.11037	3.03468e-130	Cluster 0	Patient_1
ENSG00000197324	26020	LRP10	1.91915e-134	1.13009	3.23933e-130	Cluster 0	Patient_1
ENSG00000100739	623	BDKRB1	1.92933e-134	0.989517	3.25652e-130	Cluster 0	Patient_1
ENSG00000139572	53831	GPR84	1.94524e-134	0.985994	3.28336e-130	Cluster 0	Patient_1
ENSG00000093009	8318	CDC45	1.95778e-134	1.33222	3.30454e-130	Cluster 0	Patient_1
ENSG00000112379	57221	ARFGEF3	2.04876e-134	0.993277	3.4581e-130	Cluster 0	Patient_1
ENSG00000163687	1776	DNASE1L3	2.20165e-134	1.27809	3.71616e-130	Cluster 0	Patient_1
ENSG00000255823	100463486	MTRNR2L8	2.23761e-134	1.14842	3.77687e-130	Cluster 0	Patient_1
ENSG00000162723	89886	SLAMF9	2.27289e-134	0.941091	3.83642e-130	Cluster 0	Patient_1
ENSG00000100311	5155	PDGFB	2.30206e-134	1.01934	3.88564e-130	Cluster 0	Patient_1
ENSG00000101336	3055	HCK	2.3171e-134	1.13037	3.91104e-130	Cluster 0	Patient_1
ENSG00000143322	27	ABL2	2.41631e-134	1.2075	4.0785e-130	Cluster 0	Patient_1
ENSG00000116649	6723	SRM	2.61262e-134	1.65761	4.40983e-130	Cluster 0	Patient_1
ENSG00000177674	57085	AGTRAP	2.76305e-134	1.12227	4.66376e-130	Cluster 0	Patient_1
ENSG00000143067	90874	ZNF697	2.83895e-134	0.923275	4.79186e-130	Cluster 0	Patient_1
ENSG00000160213	1476	CSTB	3.04948e-134	1.20946	5.14721e-130	Cluster 0	Patient_1
ENSG00000117472	10103	TSPAN1	3.09503e-134	0.984239	5.2241e-130	Cluster 0	Patient_1
ENSG00000137801	7057	THBS1	3.21664e-134	1.13825	5.42937e-130	Cluster 0	Patient_1
ENSG00000148841	85450	ITPRIP	3.47305e-134	1.12282	5.86216e-130	Cluster 0	Patient_1
ENSG00000188343	137392	CIBAR1	3.58266e-134	1.05611	6.04717e-130	Cluster 0	Patient_1
ENSG00000123700	3759	KCNJ2	3.73592e-134	0.9444	6.30587e-130	Cluster 0	Patient_1
ENSG00000175084	1674	DES	4.14404e-134	0.915529	6.99473e-130	Cluster 0	Patient_1
ENSG00000142945	11004	KIF2C	4.16963e-134	1.21084	7.03793e-130	Cluster 0	Patient_1
ENSG00000077721	7319	UBE2A	4.17206e-134	1.18271	7.04203e-130	Cluster 0	Patient_1
ENSG00000115762	55041	PLEKHB2	4.32208e-134	1.22186	7.29523e-130	Cluster 0	Patient_1
ENSG00000104142	57617	VPS18	4.47258e-134	1.02208	7.54927e-130	Cluster 0	Patient_1
ENSG00000138778	1062	CENPE	4.56982e-134	1.22327	7.7134e-130	Cluster 0	Patient_1
ENSG00000254369	100133311	HOXA-AS3	5.0412e-134	0.951082	8.50905e-130	Cluster 0	Patient_1
ENSG00000084636	1307	COL16A1	5.10026e-134	1.07615	8.60874e-130	Cluster 0	Patient_1
ENSG00000166851	5347	PLK1	5.3007e-134	1.28307	8.94705e-130	Cluster 0	Patient_1
ENSG00000078114	10529	NEBL	5.42057e-134	0.969766	9.14938e-130	Cluster 0	Patient_1
ENSG00000168476	80346	REEP4	5.49817e-134	1.24711	9.28037e-130	Cluster 0	Patient_1
ENSG00000125398	6662	SOX9	5.65035e-134	1.02129	9.53722e-130	Cluster 0	Patient_1
ENSG00000198336	4635	MYL4	5.69788e-134	0.873052	9.61745e-130	Cluster 0	Patient_1
ENSG00000197879	4641	MYO1C	5.93886e-134	1.08219	1.00242e-129	Cluster 0	Patient_1
ENSG00000133433	653689	GSTT2B	6.53514e-134	0.890609	1.10307e-129	Cluster 0	Patient_1
ENSG00000094804	990	CDC6	6.74635e-134	1.20877	1.13872e-129	Cluster 0	Patient_1
ENSG00000102003	6855	SYP	6.86582e-134	1.01443	1.15888e-129	Cluster 0	Patient_1
ENSG00000162992	4760	NEUROD1	8.71921e-134	0.909593	1.47172e-129	Cluster 0	Patient_1
ENSG00000168961	3965	LGALS9	9.07901e-134	1.2896	1.53245e-129	Cluster 0	Patient_1
ENSG00000254988	NA	NA	9.26205e-134	0.958813	1.56334e-129	Cluster 0	Patient_1
ENSG00000254986	10072	DPP3	1.01134e-133	1.16472	1.70705e-129	Cluster 0	Patient_1
ENSG00000072134	22905	EPN2	1.03473e-133	1.03604	1.74652e-129	Cluster 0	Patient_1
ENSG00000117594	3290	HSD11B1	1.07587e-133	0.982895	1.81596e-129	Cluster 0	Patient_1
ENSG00000198246	55315	SLC29A3	1.17147e-133	0.970101	1.97732e-129	Cluster 0	Patient_1
ENSG00000134955	219855	SLC37A2	1.20882e-133	0.960325	2.04037e-129	Cluster 0	Patient_1
ENSG00000204291	1306	COL15A1	1.21247e-133	1.0272	2.04653e-129	Cluster 0	Patient_1
ENSG00000055813	114800	CCDC85A	1.22589e-133	0.915835	2.06918e-129	Cluster 0	Patient_1
ENSG00000167711	5345	SERPINF2	1.23846e-133	1.00993	2.09039e-129	Cluster 0	Patient_1
ENSG00000152749	160897	GPR180	1.34375e-133	1.0544	2.26811e-129	Cluster 0	Patient_1
ENSG00000075643	55034	MOCOS	1.41208e-133	0.941773	2.38345e-129	Cluster 0	Patient_1
ENSG00000184661	157313	CDCA2	1.52404e-133	1.16965	2.57242e-129	Cluster 0	Patient_1
ENSG00000075618	6624	FSCN1	1.5864e-133	1.13192	2.67768e-129	Cluster 0	Patient_1
ENSG00000224167	105378912	LINC01357	1.61836e-133	0.904628	2.73162e-129	Cluster 0	Patient_1
ENSG00000137812	57082	KNL1	1.7803e-133	1.08715	3.00497e-129	Cluster 0	Patient_1
ENSG00000082397	23136	EPB41L3	1.84095e-133	1.06753	3.10733e-129	Cluster 0	Patient_1
ENSG00000163221	6283	S100A12	1.90933e-133	0.943045	3.22276e-129	Cluster 0	Patient_1
ENSG00000143226	2212	FCGR2A	1.92514e-133	1.10711	3.24945e-129	Cluster 0	Patient_1
ENSG00000034152	5606	MAP2K3	1.99234e-133	1.17835	3.36288e-129	Cluster 0	Patient_1
ENSG00000198843	51714	SELENOT	2.01105e-133	1.20836	3.39446e-129	Cluster 0	Patient_1
ENSG00000104419	10397	NDRG1	2.05911e-133	1.06233	3.47557e-129	Cluster 0	Patient_1
ENSG00000130164	3949	LDLR	2.11629e-133	1.09511	3.57209e-129	Cluster 0	Patient_1
ENSG00000106034	79974	CPED1	2.51706e-133	0.971738	4.24855e-129	Cluster 0	Patient_1
ENSG00000130985	7317	UBA1	2.69559e-133	1.26124	4.54988e-129	Cluster 0	Patient_1
ENSG00000280095	NA	NA	2.71401e-133	0.846606	4.58098e-129	Cluster 0	Patient_1
ENSG00000136231	10643	IGF2BP3	2.81915e-133	0.999374	4.75844e-129	Cluster 0	Patient_1
ENSG00000125810	22918	CD93	2.89505e-133	1.03734	4.88656e-129	Cluster 0	Patient_1
ENSG00000101160	1522	CTSZ	3.02439e-133	1.27603	5.10487e-129	Cluster 0	Patient_1
ENSG00000261997	NA	NA	3.06116e-133	0.925629	5.16694e-129	Cluster 0	Patient_1
ENSG00000150337	2209	FCGR1A	3.10496e-133	1.01187	5.24086e-129	Cluster 0	Patient_1
ENSG00000111057	3875	KRT18	3.2032e-133	1.23867	5.40668e-129	Cluster 0	Patient_1
ENSG00000273983	8355	H3C8	3.29806e-133	1.25387	5.56679e-129	Cluster 0	Patient_1
ENSG00000121933	57413	TMIGD3	3.38353e-133	0.95977	5.71107e-129	Cluster 0	Patient_1
ENSG00000102755	2321	FLT1	3.90453e-133	1.02924	6.59046e-129	Cluster 0	Patient_1
ENSG00000188760	130612	TMEM198	4.15718e-133	0.887756	7.0169e-129	Cluster 0	Patient_1
ENSG00000072571	3161	HMMR	4.18153e-133	1.14917	7.05801e-129	Cluster 0	Patient_1
ENSG00000247595	100506540	SPTY2D1OS	5.06869e-133	0.940544	8.55544e-129	Cluster 0	Patient_1
ENSG00000124145	6385	SDC4	5.20195e-133	1.06855	8.78037e-129	Cluster 0	Patient_1
ENSG00000184163	388581	C1QTNF12	5.21531e-133	1.04054	8.80292e-129	Cluster 0	Patient_1
ENSG00000149932	124446	TMEM219	5.43851e-133	1.10384	9.17965e-129	Cluster 0	Patient_1
ENSG00000198719	28514	DLL1	5.57649e-133	1.03348	9.41256e-129	Cluster 0	Patient_1
ENSG00000133318	10313	RTN3	5.76632e-133	1.13751	9.73296e-129	Cluster 0	Patient_1
ENSG00000105825	7980	TFPI2	5.8587e-133	0.971501	9.88889e-129	Cluster 0	Patient_1
ENSG00000124635	8970	H2BC11	6.38319e-133	0.981305	1.07742e-128	Cluster 0	Patient_1
ENSG00000111206	2305	FOXM1	6.39526e-133	1.22767	1.07946e-128	Cluster 0	Patient_1
ENSG00000145386	890	CCNA2	6.64895e-133	1.49706	1.12228e-128	Cluster 0	Patient_1
ENSG00000010256	7384	UQCRC1	6.66256e-133	1.25841	1.12457e-128	Cluster 0	Patient_1
ENSG00000139163	55500	ETNK1	6.93978e-133	1.06916	1.17136e-128	Cluster 0	Patient_1
ENSG00000181751	90355	MACIR	7.67966e-133	1.04686	1.29625e-128	Cluster 0	Patient_1
ENSG00000169403	5724	PTAFR	7.86872e-133	1.00016	1.32816e-128	Cluster 0	Patient_1
ENSG00000105976	NA	NA	8.27468e-133	0.963444	1.39668e-128	Cluster 0	Patient_1
ENSG00000067177	5255	PHKA1	8.4957e-133	0.887654	1.43399e-128	Cluster 0	Patient_1
ENSG00000254415	100049587	SIGLEC14	8.96314e-133	1.00009	1.51289e-128	Cluster 0	Patient_1
ENSG00000123485	55355	HJURP	9.20346e-133	1.20959	1.55345e-128	Cluster 0	Patient_1
ENSG00000211946	28445	IGHV3-20	9.57843e-133	0.776429	1.61674e-128	Cluster 0	Patient_1
ENSG00000277494	338328	GPIHBP1	9.62807e-133	0.950084	1.62512e-128	Cluster 0	Patient_1
ENSG00000101945	6839	SUV39H1	9.94616e-133	1.01186	1.67881e-128	Cluster 0	Patient_1
ENSG00000084710	22979	EFR3B	9.99938e-133	0.926354	1.68779e-128	Cluster 0	Patient_1
ENSG00000163110	10611	PDLIM5	1.00956e-132	1.0937	1.70403e-128	Cluster 0	Patient_1
ENSG00000115415	6772	STAT1	1.03129e-132	1.19018	1.74072e-128	Cluster 0	Patient_1
ENSG00000223478	NA	NA	1.04016e-132	1.12413	1.75569e-128	Cluster 0	Patient_1
ENSG00000124491	2162	F13A1	1.05302e-132	0.956825	1.77739e-128	Cluster 0	Patient_1
ENSG00000110328	374378	GALNT18	1.11015e-132	0.983928	1.87382e-128	Cluster 0	Patient_1
ENSG00000115758	4953	ODC1	1.14173e-132	1.25495	1.92713e-128	Cluster 0	Patient_1
ENSG00000115486	2677	GGCX	1.16598e-132	1.13583	1.96806e-128	Cluster 0	Patient_1
ENSG00000237595	101927512	LINC01275	1.40204e-132	0.847101	2.3665e-128	Cluster 0	Patient_1
ENSG00000174442	55055	ZWILCH	1.48285e-132	1.2813	2.50291e-128	Cluster 0	Patient_1
ENSG00000142910	64129	TINAGL1	1.48449e-132	1.20007	2.50567e-128	Cluster 0	Patient_1
ENSG00000175106	201158	TVP23C	1.5539e-132	0.972065	2.62283e-128	Cluster 0	Patient_1
ENSG00000115355	55704	CCDC88A	1.59014e-132	1.15922	2.68399e-128	Cluster 0	Patient_1
ENSG00000142192	351	APP	1.62789e-132	1.15322	2.74771e-128	Cluster 0	Patient_1
ENSG00000105538	54922	RASIP1	1.74007e-132	0.980055	2.93706e-128	Cluster 0	Patient_1
ENSG00000277157	8360	H4C4	1.81889e-132	0.895053	3.07011e-128	Cluster 0	Patient_1
ENSG00000172243	64581	CLEC7A	1.84297e-132	1.07324	3.11076e-128	Cluster 0	Patient_1
ENSG00000130513	9518	GDF15	1.96847e-132	1.19347	3.32258e-128	Cluster 0	Patient_1
ENSG00000226197	NA	NA	2.19221e-132	0.99088	3.70023e-128	Cluster 0	Patient_1
ENSG00000186185	146909	KIF18B	2.24152e-132	1.06875	3.78346e-128	Cluster 0	Patient_1
ENSG00000171302	124583	CANT1	2.44696e-132	1.10081	4.13023e-128	Cluster 0	Patient_1
ENSG00000184792	23762	OSBP2	2.44726e-132	0.853422	4.13073e-128	Cluster 0	Patient_1
ENSG00000160326	11182	SLC2A6	2.88746e-132	1.02518	4.87375e-128	Cluster 0	Patient_1
ENSG00000214160	10195	ALG3	3.09603e-132	1.21286	5.22579e-128	Cluster 0	Patient_1
ENSG00000176890	7298	TYMS	3.21719e-132	1.71302	5.43029e-128	Cluster 0	Patient_1
ENSG00000171124	2525	FUT3	3.22893e-132	0.976344	5.45012e-128	Cluster 0	Patient_1
ENSG00000185565	4045	LSAMP	3.2807e-132	0.928012	5.53749e-128	Cluster 0	Patient_1
ENSG00000135424	3679	ITGA7	3.46404e-132	0.982333	5.84695e-128	Cluster 0	Patient_1
ENSG00000101955	8406	SRPX	3.56742e-132	1.11413	6.02145e-128	Cluster 0	Patient_1
ENSG00000064932	22904	SBNO2	3.64304e-132	1.0311	6.14908e-128	Cluster 0	Patient_1
ENSG00000158402	995	CDC25C	3.75144e-132	1.06065	6.33205e-128	Cluster 0	Patient_1
ENSG00000143476	51514	DTL	3.83677e-132	1.11582	6.47608e-128	Cluster 0	Patient_1
ENSG00000072110	87	ACTN1	4.11792e-132	1.23207	6.95064e-128	Cluster 0	Patient_1
ENSG00000095380	54187	NANS	4.20558e-132	1.4182	7.0986e-128	Cluster 0	Patient_1
ENSG00000170421	3856	KRT8	4.47735e-132	1.2413	7.55732e-128	Cluster 0	Patient_1
ENSG00000185664	6490	PMEL	4.60673e-132	0.868323	7.77571e-128	Cluster 0	Patient_1
ENSG00000185130	8340	H2BC13	4.93711e-132	0.906911	8.33334e-128	Cluster 0	Patient_1
ENSG00000136943	1515	CTSV	5.39568e-132	0.976605	9.10736e-128	Cluster 0	Patient_1
ENSG00000182934	6734	SRPRA	5.75472e-132	1.13877	9.71339e-128	Cluster 0	Patient_1
ENSG00000108828	10493	VAT1	5.94159e-132	1.03904	1.00288e-127	Cluster 0	Patient_1
ENSG00000154122	56172	ANKH	5.97048e-132	1.1288	1.00776e-127	Cluster 0	Patient_1
ENSG00000159423	8659	ALDH4A1	6.23769e-132	0.975719	1.05286e-127	Cluster 0	Patient_1
ENSG00000001617	6405	SEMA3F	6.45877e-132	0.95504	1.09018e-127	Cluster 0	Patient_1
ENSG00000255833	497189	TIFAB	6.49879e-132	0.937862	1.09693e-127	Cluster 0	Patient_1
ENSG00000227260	101928015	LINC01985	6.62991e-132	0.919253	1.11906e-127	Cluster 0	Patient_1
ENSG00000136854	6812	STXBP1	6.70484e-132	1.02244	1.13171e-127	Cluster 0	Patient_1
ENSG00000177096	150368	PHETA2	6.78476e-132	0.978665	1.1452e-127	Cluster 0	Patient_1
ENSG00000150750	341032	C11orf53	6.83917e-132	0.908074	1.15438e-127	Cluster 0	Patient_1
ENSG00000076351	113235	SLC46A1	6.92355e-132	0.903731	1.16863e-127	Cluster 0	Patient_1
ENSG00000121361	3764	KCNJ8	6.94438e-132	0.993304	1.17214e-127	Cluster 0	Patient_1
ENSG00000260314	4360	MRC1	7.27431e-132	1.0462	1.22783e-127	Cluster 0	Patient_1
ENSG00000214530	10809	STARD10	7.4489e-132	1.14293	1.2573e-127	Cluster 0	Patient_1
ENSG00000167191	51704	GPRC5B	7.71702e-132	0.956692	1.30256e-127	Cluster 0	Patient_1
ENSG00000147416	526	ATP6V1B2	8.62226e-132	1.1806	1.45535e-127	Cluster 0	Patient_1
ENSG00000174437	488	ATP2A2	8.64843e-132	1.1696	1.45977e-127	Cluster 0	Patient_1
ENSG00000254521	89858	SIGLEC12	9.15505e-132	0.917819	1.54528e-127	Cluster 0	Patient_1
ENSG00000214274	283	ANG	9.20151e-132	1.15284	1.55312e-127	Cluster 0	Patient_1
ENSG00000198898	830	CAPZA2	9.60837e-132	1.14568	1.6218e-127	Cluster 0	Patient_1
ENSG00000187098	4286	MITF	9.63128e-132	1.04531	1.62566e-127	Cluster 0	Patient_1
ENSG00000182551	55256	ADI1	9.79869e-132	1.1075	1.65392e-127	Cluster 0	Patient_1
ENSG00000099194	6319	SCD	1.04941e-131	1.03684	1.77131e-127	Cluster 0	Patient_1
ENSG00000171772	93426	SYCE1	1.07924e-131	0.923991	1.82165e-127	Cluster 0	Patient_1
ENSG00000137496	10068	IL18BP	1.15423e-131	1.06128	1.94823e-127	Cluster 0	Patient_1
ENSG00000214145	100131551	LINC00887	1.23354e-131	0.918524	2.0821e-127	Cluster 0	Patient_1
ENSG00000012223	4057	LTF	1.23512e-131	0.914482	2.08475e-127	Cluster 0	Patient_1
ENSG00000101361	10528	NOP56	1.27305e-131	1.25495	2.14878e-127	Cluster 0	Patient_1
ENSG00000116761	1491	CTH	1.30711e-131	0.969229	2.20627e-127	Cluster 0	Patient_1
ENSG00000187164	57698	SHTN1	1.49379e-131	1.0902	2.52137e-127	Cluster 0	Patient_1
ENSG00000159147	29980	DONSON	1.57167e-131	1.11925	2.65283e-127	Cluster 0	Patient_1
ENSG00000102970	6361	CCL17	1.6091e-131	0.939249	2.716e-127	Cluster 0	Patient_1
ENSG00000130202	5819	NECTIN2	1.63508e-131	1.1582	2.75985e-127	Cluster 0	Patient_1
ENSG00000173451	83591	THAP2	1.69149e-131	1.01578	2.85506e-127	Cluster 0	Patient_1
ENSG00000162694	2135	EXTL2	1.7228e-131	0.986155	2.90791e-127	Cluster 0	Patient_1
ENSG00000226310	NA	NA	1.99012e-131	0.853743	3.35913e-127	Cluster 0	Patient_1
ENSG00000149257	871	SERPINH1	2.06732e-131	1.21414	3.48942e-127	Cluster 0	Patient_1
ENSG00000133466	114904	C1QTNF6	2.1062e-131	1.0165	3.55506e-127	Cluster 0	Patient_1
ENSG00000108821	1277	COL1A1	2.2425e-131	1.35103	3.78512e-127	Cluster 0	Patient_1
ENSG00000145194	9718	ECE2	2.24612e-131	1.17384	3.79122e-127	Cluster 0	Patient_1
ENSG00000099260	54873	PALMD	2.25196e-131	0.984822	3.80109e-127	Cluster 0	Patient_1
ENSG00000112658	6722	SRF	2.25383e-131	1.04439	3.80425e-127	Cluster 0	Patient_1
ENSG00000165233	84270	CARD19	2.32576e-131	1.14289	3.92564e-127	Cluster 0	Patient_1
ENSG00000129128	60559	SPCS3	2.32704e-131	1.33737	3.92781e-127	Cluster 0	Patient_1
ENSG00000145708	1393	CRHBP	2.4099e-131	0.874973	4.06766e-127	Cluster 0	Patient_1
ENSG00000100266	11252	PACSIN2	2.41494e-131	1.11795	4.07618e-127	Cluster 0	Patient_1
ENSG00000119431	81932	HDHD3	2.4574e-131	1.09819	4.14785e-127	Cluster 0	Patient_1
ENSG00000121594	941	CD80	2.56715e-131	1.01846	4.33309e-127	Cluster 0	Patient_1
ENSG00000110880	23603	CORO1C	2.65916e-131	1.19382	4.48839e-127	Cluster 0	Patient_1
ENSG00000275532	NA	NA	2.73951e-131	0.886872	4.62402e-127	Cluster 0	Patient_1
ENSG00000179889	23042	PDXDC1	2.85604e-131	1.08722	4.82072e-127	Cluster 0	Patient_1
ENSG00000197816	100499483	CCDC180	2.87316e-131	0.98676	4.84961e-127	Cluster 0	Patient_1
ENSG00000086300	29887	SNX10	3.09706e-131	1.2305	5.22752e-127	Cluster 0	Patient_1
ENSG00000173467	155465	AGR3	3.28824e-131	1.25444	5.55023e-127	Cluster 0	Patient_1
ENSG00000135334	55122	AKIRIN2	3.44549e-131	1.13986	5.81564e-127	Cluster 0	Patient_1
ENSG00000243466	28299	IGKV1-5	3.7029e-131	0.848768	6.25012e-127	Cluster 0	Patient_1
ENSG00000089199	1114	CHGB	3.77971e-131	0.963932	6.37977e-127	Cluster 0	Patient_1
ENSG00000172893	1717	DHCR7	3.83736e-131	1.07817	6.47708e-127	Cluster 0	Patient_1
ENSG00000166527	338339	CLEC4D	3.92439e-131	0.936053	6.62398e-127	Cluster 0	Patient_1
ENSG00000173404	3642	INSM1	4.0814e-131	0.928688	6.889e-127	Cluster 0	Patient_1
ENSG00000123992	23549	DNPEP	4.16171e-131	1.19972	7.02455e-127	Cluster 0	Patient_1
ENSG00000272114	NA	NA	4.22575e-131	0.85275	7.13265e-127	Cluster 0	Patient_1
ENSG00000146205	50636	ANO7	4.29531e-131	0.945077	7.25006e-127	Cluster 0	Patient_1
ENSG00000102886	79153	GDPD3	4.3049e-131	0.983472	7.26625e-127	Cluster 0	Patient_1
ENSG00000166928	84689	MS4A14	4.80527e-131	0.934299	8.11082e-127	Cluster 0	Patient_1
ENSG00000196550	729533	FAM72A	4.89179e-131	0.991786	8.25685e-127	Cluster 0	Patient_1
ENSG00000126895	554	AVPR2	4.9694e-131	0.912889	8.38784e-127	Cluster 0	Patient_1
ENSG00000188313	5359	PLSCR1	5.27863e-131	1.15647	8.9098e-127	Cluster 0	Patient_1
ENSG00000130830	4354	MPP1	5.3551e-131	1.06577	9.03887e-127	Cluster 0	Patient_1
ENSG00000141837	773	CACNA1A	5.42751e-131	0.975802	9.16109e-127	Cluster 0	Patient_1
ENSG00000135929	1593	CYP27A1	5.52461e-131	1.05614	9.32499e-127	Cluster 0	Patient_1
ENSG00000254470	91056	AP5B1	5.79519e-131	0.985633	9.7817e-127	Cluster 0	Patient_1
ENSG00000234745	3106	HLA-B	5.80985e-131	1.24022	9.80645e-127	Cluster 0	Patient_1
ENSG00000115163	1058	CENPA	6.23611e-131	1.49467	1.05259e-126	Cluster 0	Patient_1
ENSG00000119139	9414	TJP2	6.35968e-131	1.02833	1.07345e-126	Cluster 0	Patient_1
ENSG00000113722	1044	CDX1	6.57262e-131	1.03104	1.10939e-126	Cluster 0	Patient_1
ENSG00000187601	28986	MAGEH1	6.88369e-131	1.07292	1.1619e-126	Cluster 0	Patient_1
ENSG00000259120	100130933	SMIM6	7.12312e-131	1.00745	1.20231e-126	Cluster 0	Patient_1
ENSG00000180340	2535	FZD2	8.07386e-131	0.903725	1.36279e-126	Cluster 0	Patient_1
ENSG00000084090	56910	STARD7	8.94087e-131	1.07495	1.50913e-126	Cluster 0	Patient_1
ENSG00000186407	342510	CD300E	9.45756e-131	0.960834	1.59634e-126	Cluster 0	Patient_1
ENSG00000230082	NA	NA	9.77807e-131	0.943329	1.65044e-126	Cluster 0	Patient_1
ENSG00000107317	5730	PTGDS	9.98112e-131	1.26141	1.68471e-126	Cluster 0	Patient_1
ENSG00000102802	84935	MEDAG	1.03441e-130	1.01283	1.74598e-126	Cluster 0	Patient_1
ENSG00000177700	5441	POLR2L	1.10393e-130	1.17287	1.86332e-126	Cluster 0	Patient_1
ENSG00000117411	8704	B4GALT2	1.10569e-130	1.07164	1.8663e-126	Cluster 0	Patient_1
ENSG00000196182	83931	STK40	1.16736e-130	1.08432	1.97038e-126	Cluster 0	Patient_1
ENSG00000117215	26279	PLA2G2D	1.18724e-130	0.862502	2.00394e-126	Cluster 0	Patient_1
ENSG00000103888	57214	CEMIP	1.20402e-130	0.918653	2.03227e-126	Cluster 0	Patient_1
ENSG00000167874	92162	TMEM88	1.22451e-130	1.16622	2.06685e-126	Cluster 0	Patient_1
ENSG00000122386	7755	ZNF205	1.25887e-130	0.966283	2.12485e-126	Cluster 0	Patient_1
ENSG00000168546	2675	GFRA2	1.47923e-130	0.959674	2.4968e-126	Cluster 0	Patient_1
ENSG00000270933	NA	NA	1.48143e-130	0.821653	2.50051e-126	Cluster 0	Patient_1
ENSG00000100462	10419	PRMT5	1.50467e-130	1.16433	2.53974e-126	Cluster 0	Patient_1
ENSG00000168309	11170	FAM107A	1.5961e-130	0.968982	2.69406e-126	Cluster 0	Patient_1
ENSG00000108622	3384	ICAM2	1.64209e-130	0.955195	2.77168e-126	Cluster 0	Patient_1
ENSG00000170476	51237	MZB1	1.67402e-130	1.50935	2.82558e-126	Cluster 0	Patient_1
ENSG00000196517	6536	SLC6A9	1.73045e-130	0.867245	2.92083e-126	Cluster 0	Patient_1
ENSG00000179593	247	ALOX15B	1.77799e-130	0.951553	3.00107e-126	Cluster 0	Patient_1
ENSG00000162062	80178	TEDC2	1.78324e-130	1.06334	3.00993e-126	Cluster 0	Patient_1
ENSG00000198822	2913	GRM3	1.88728e-130	0.883209	3.18553e-126	Cluster 0	Patient_1
ENSG00000169744	9079	LDB2	1.89235e-130	1.0475	3.1941e-126	Cluster 0	Patient_1
ENSG00000122861	5328	PLAU	1.92194e-130	1.07983	3.24404e-126	Cluster 0	Patient_1
ENSG00000163975	4241	MELTF	1.93456e-130	0.920435	3.26534e-126	Cluster 0	Patient_1
ENSG00000152583	8404	SPARCL1	1.9543e-130	1.26532	3.29867e-126	Cluster 0	Patient_1
ENSG00000164889	6522	SLC4A2	1.96439e-130	1.04477	3.3157e-126	Cluster 0	Patient_1
ENSG00000255007	101928919	LINC02489	1.99854e-130	0.910537	3.37333e-126	Cluster 0	Patient_1
ENSG00000134321	91543	RSAD2	2.0194e-130	0.978316	3.40854e-126	Cluster 0	Patient_1
ENSG00000178927	79415	CYBC1	2.44395e-130	1.12728	4.12514e-126	Cluster 0	Patient_1
ENSG00000161888	147841	SPC24	2.45749e-130	1.07791	4.148e-126	Cluster 0	Patient_1
ENSG00000007312	974	CD79B	2.48013e-130	1.36105	4.18622e-126	Cluster 0	Patient_1
ENSG00000230266	NA	NA	2.67904e-130	0.91614	4.52196e-126	Cluster 0	Patient_1
ENSG00000138085	51374	ATRAID	2.69069e-130	1.06266	4.54161e-126	Cluster 0	Patient_1
ENSG00000167965	64223	MLST8	2.72556e-130	1.12543	4.60048e-126	Cluster 0	Patient_1
ENSG00000100284	10043	TOM1	2.73795e-130	1.07893	4.62139e-126	Cluster 0	Patient_1
ENSG00000153815	80790	CMIP	2.73836e-130	1.09159	4.62208e-126	Cluster 0	Patient_1
ENSG00000136802	56262	LRRC8A	2.9573e-130	1.09181	4.99163e-126	Cluster 0	Patient_1
ENSG00000112877	55722	CEP72	3.1081e-130	0.882113	5.24615e-126	Cluster 0	Patient_1
ENSG00000112245	7803	PTP4A1	3.11278e-130	1.06941	5.25406e-126	Cluster 0	Patient_1
ENSG00000135124	5025	P2RX4	3.26271e-130	1.08493	5.50714e-126	Cluster 0	Patient_1
ENSG00000035499	55789	DEPDC1B	3.31956e-130	1.17463	5.60309e-126	Cluster 0	Patient_1
ENSG00000221988	9374	PPT2	3.43061e-130	0.945979	5.79052e-126	Cluster 0	Patient_1
ENSG00000101224	994	CDC25B	3.51089e-130	1.18976	5.92603e-126	Cluster 0	Patient_1
ENSG00000103522	50615	IL21R	3.55765e-130	1.03248	6.00496e-126	Cluster 0	Patient_1
ENSG00000170873	9788	MTSS1	3.62781e-130	1.19846	6.12338e-126	Cluster 0	Patient_1
ENSG00000157593	347734	SLC35B2	3.83566e-130	1.16129	6.47422e-126	Cluster 0	Patient_1
ENSG00000164687	2171	FABP5	4.07127e-130	1.62829	6.87189e-126	Cluster 0	Patient_1
ENSG00000139354	283431	GAS2L3	4.153e-130	0.9936	7.00984e-126	Cluster 0	Patient_1
ENSG00000169439	6383	SDC2	4.35419e-130	1.15951	7.34944e-126	Cluster 0	Patient_1
ENSG00000149591	6876	TAGLN	4.5477e-130	1.28468	7.67606e-126	Cluster 0	Patient_1
ENSG00000176182	339344	MYPOP	4.72513e-130	0.98224	7.97555e-126	Cluster 0	Patient_1
ENSG00000137491	11309	SLCO2B1	4.87296e-130	1.11546	8.22508e-126	Cluster 0	Patient_1
ENSG00000185480	55010	PARPBP	4.8764e-130	1.28594	8.23087e-126	Cluster 0	Patient_1
ENSG00000105971	858	CAV2	5.0059e-130	1.10638	8.44945e-126	Cluster 0	Patient_1
ENSG00000198853	9853	RUSC2	5.05936e-130	0.943999	8.5397e-126	Cluster 0	Patient_1
ENSG00000109255	10874	NMU	5.07589e-130	0.963505	8.5676e-126	Cluster 0	Patient_1
ENSG00000002586	4267	CD99	5.29734e-130	1.47818	8.94138e-126	Cluster 0	Patient_1
ENSG00000108039	7511	XPNPEP1	5.36235e-130	1.07561	9.05112e-126	Cluster 0	Patient_1
ENSG00000107954	9148	NEURL1	5.45234e-130	1.08185	9.20301e-126	Cluster 0	Patient_1
ENSG00000189159	51155	JPT1	5.47076e-130	1.73186	9.23409e-126	Cluster 0	Patient_1
ENSG00000158163	199221	DZIP1L	5.65467e-130	0.929047	9.54452e-126	Cluster 0	Patient_1
ENSG00000224397	100506115	PELATON	5.89103e-130	1.00201	9.94346e-126	Cluster 0	Patient_1
ENSG00000158156	55113	XKR8	5.9523e-130	1.0382	1.00469e-125	Cluster 0	Patient_1
ENSG00000167634	199713	NLRP7	6.00946e-130	1.15217	1.01434e-125	Cluster 0	Patient_1
ENSG00000240864	28938	IGKV1-16	6.12065e-130	0.770187	1.0331e-125	Cluster 0	Patient_1
ENSG00000204427	7920	ABHD16A	6.15706e-130	0.896479	1.03925e-125	Cluster 0	Patient_1
ENSG00000167799	254552	NUDT8	6.49832e-130	1.04732	1.09685e-125	Cluster 0	Patient_1
ENSG00000003137	56603	CYP26B1	6.64514e-130	0.921099	1.12163e-125	Cluster 0	Patient_1
ENSG00000242616	2790	GNG10	6.751e-130	0.903886	1.1395e-125	Cluster 0	Patient_1
ENSG00000142731	10733	PLK4	6.86063e-130	1.13474	1.15801e-125	Cluster 0	Patient_1
ENSG00000224420	199800	ADM5	6.90711e-130	0.971698	1.16585e-125	Cluster 0	Patient_1
ENSG00000123562	9643	MORF4L2	7.18071e-130	1.27142	1.21203e-125	Cluster 0	Patient_1
ENSG00000138028	10669	CGREF1	7.19406e-130	0.924726	1.21429e-125	Cluster 0	Patient_1
ENSG00000136159	55270	NUDT15	7.68598e-130	1.23294	1.29732e-125	Cluster 0	Patient_1
ENSG00000068697	9741	LAPTM4A	8.00212e-130	1.03207	1.35068e-125	Cluster 0	Patient_1
ENSG00000109586	51809	GALNT7	8.45419e-130	1.08537	1.42698e-125	Cluster 0	Patient_1
ENSG00000272173	NA	NA	8.65883e-130	0.928733	1.46152e-125	Cluster 0	Patient_1
ENSG00000114378	3373	HYAL1	9.15109e-130	0.93748	1.54461e-125	Cluster 0	Patient_1
ENSG00000237649	3833	KIFC1	9.44789e-130	1.13052	1.59471e-125	Cluster 0	Patient_1
ENSG00000006432	4293	MAP3K9	9.87407e-130	0.989017	1.66664e-125	Cluster 0	Patient_1
ENSG00000073849	6480	ST6GAL1	9.87924e-130	1.02591	1.66752e-125	Cluster 0	Patient_1
ENSG00000224650	28408	IGHV3-74	1.02298e-129	0.807784	1.72669e-125	Cluster 0	Patient_1
ENSG00000113742	80315	CPEB4	1.05067e-129	1.067	1.77342e-125	Cluster 0	Patient_1
ENSG00000017427	3479	IGF1	1.07911e-129	1.11062	1.82143e-125	Cluster 0	Patient_1
ENSG00000162444	116362	RBP7	1.19913e-129	1.06079	2.02401e-125	Cluster 0	Patient_1
ENSG00000064787	8537	BCAS1	1.25422e-129	1.02649	2.11701e-125	Cluster 0	Patient_1
ENSG00000135617	84279	PRADC1	1.27337e-129	1.10099	2.14933e-125	Cluster 0	Patient_1
ENSG00000104723	7991	TUSC3	1.43752e-129	1.00708	2.42639e-125	Cluster 0	Patient_1
ENSG00000113555	51294	PCDH12	1.43916e-129	0.933068	2.42916e-125	Cluster 0	Patient_1
ENSG00000153048	23589	CARHSP1	1.46424e-129	1.29316	2.47149e-125	Cluster 0	Patient_1
ENSG00000100116	23464	GCAT	1.48241e-129	0.998559	2.50216e-125	Cluster 0	Patient_1
ENSG00000163993	6286	S100P	1.54159e-129	0.983909	2.60206e-125	Cluster 0	Patient_1
ENSG00000169385	6036	RNASE2	1.55959e-129	0.910885	2.63243e-125	Cluster 0	Patient_1
ENSG00000205502	388125	C2CD4B	1.59851e-129	0.969344	2.69812e-125	Cluster 0	Patient_1
ENSG00000136950	81873	ARPC5L	1.64103e-129	1.46563	2.7699e-125	Cluster 0	Patient_1
ENSG00000260442	100289092	ATP2A1-AS1	1.71204e-129	1.02793	2.88975e-125	Cluster 0	Patient_1
ENSG00000164283	11082	ESM1	1.7606e-129	0.891862	2.97172e-125	Cluster 0	Patient_1
ENSG00000102172	6611	SMS	1.78038e-129	1.25378	3.0051e-125	Cluster 0	Patient_1
ENSG00000161547	6427	SRSF2	1.78995e-129	1.25573	3.02126e-125	Cluster 0	Patient_1
ENSG00000204618	80352	RNF39	1.86165e-129	0.894393	3.14228e-125	Cluster 0	Patient_1
ENSG00000172724	6363	CCL19	1.94165e-129	1.06171	3.27731e-125	Cluster 0	Patient_1
ENSG00000249896	285484	LINC02495	1.94433e-129	0.890622	3.28183e-125	Cluster 0	Patient_1
ENSG00000165480	221150	SKA3	2.05717e-129	1.28162	3.47229e-125	Cluster 0	Patient_1
ENSG00000184840	54732	TMED9	2.10735e-129	1.44263	3.557e-125	Cluster 0	Patient_1
ENSG00000211652	28776	IGLV7-43	2.13145e-129	0.7253	3.59768e-125	Cluster 0	Patient_1
ENSG00000250510	27239	GPR162	2.17999e-129	0.946419	3.6796e-125	Cluster 0	Patient_1
ENSG00000095739	25805	BAMBI	2.18502e-129	0.955361	3.6881e-125	Cluster 0	Patient_1
ENSG00000133121	90627	STARD13	2.25995e-129	0.986761	3.81458e-125	Cluster 0	Patient_1
ENSG00000213672	51517	NCKIPSD	2.30454e-129	1.02713	3.88983e-125	Cluster 0	Patient_1
ENSG00000231760	NA	NA	2.33638e-129	0.881551	3.94358e-125	Cluster 0	Patient_1
ENSG00000133657	79572	ATP13A3	2.38813e-129	1.14873	4.03093e-125	Cluster 0	Patient_1
ENSG00000049540	2006	ELN	2.41272e-129	1.04546	4.07242e-125	Cluster 0	Patient_1
ENSG00000132622	116835	HSPA12B	2.41707e-129	0.974178	4.07977e-125	Cluster 0	Patient_1
ENSG00000168994	221749	PXDC1	2.4724e-129	1.03899	4.17316e-125	Cluster 0	Patient_1
ENSG00000102882	5595	MAPK3	2.50914e-129	1.09291	4.23518e-125	Cluster 0	Patient_1
ENSG00000115211	NA	NA	2.5784e-129	1.08378	4.35208e-125	Cluster 0	Patient_1
ENSG00000103966	30844	EHD4	2.65387e-129	1.09842	4.47947e-125	Cluster 0	Patient_1
ENSG00000160392	126526	C19orf47	2.77031e-129	0.981299	4.67601e-125	Cluster 0	Patient_1
ENSG00000260228	NA	NA	2.84734e-129	0.896092	4.80602e-125	Cluster 0	Patient_1
ENSG00000182389	785	CACNB4	2.95906e-129	0.897775	4.9946e-125	Cluster 0	Patient_1
ENSG00000159840	7791	ZYX	3.05664e-129	1.13153	5.15931e-125	Cluster 0	Patient_1
ENSG00000282608	140	ADORA3	3.07122e-129	0.98986	5.18391e-125	Cluster 0	Patient_1
ENSG00000130720	84929	FIBCD1	3.1203e-129	0.929178	5.26676e-125	Cluster 0	Patient_1
ENSG00000088305	1789	DNMT3B	3.1911e-129	0.895843	5.38626e-125	Cluster 0	Patient_1
ENSG00000087303	22795	NID2	3.32786e-129	0.980784	5.61709e-125	Cluster 0	Patient_1
ENSG00000174059	947	CD34	3.32874e-129	1.01661	5.61858e-125	Cluster 0	Patient_1
ENSG00000167772	51129	ANGPTL4	3.38085e-129	1.12375	5.70654e-125	Cluster 0	Patient_1
ENSG00000181817	84967	LSM10	3.63657e-129	1.18785	6.13816e-125	Cluster 0	Patient_1
ENSG00000023445	330	BIRC3	3.70988e-129	1.12575	6.26191e-125	Cluster 0	Patient_1
ENSG00000169255	8706	B3GALNT1	3.87447e-129	1.00648	6.53972e-125	Cluster 0	Patient_1
ENSG00000228830	NA	NA	3.89795e-129	0.840058	6.57934e-125	Cluster 0	Patient_1
ENSG00000179542	139065	SLITRK4	4.09485e-129	0.924926	6.9117e-125	Cluster 0	Patient_1
ENSG00000104369	56704	JPH1	4.31987e-129	0.928608	7.2915e-125	Cluster 0	Patient_1
ENSG00000171840	4815	NINJ2	4.42421e-129	1.03406	7.46763e-125	Cluster 0	Patient_1
ENSG00000166923	26585	GREM1	4.4855e-129	1.03451	7.57108e-125	Cluster 0	Patient_1
ENSG00000105697	57817	HAMP	4.60662e-129	0.921582	7.77552e-125	Cluster 0	Patient_1
ENSG00000107798	3988	LIPA	4.69944e-129	1.13914	7.93218e-125	Cluster 0	Patient_1
ENSG00000100280	162	AP1B1	4.72407e-129	1.20447	7.97376e-125	Cluster 0	Patient_1
ENSG00000159110	3455	IFNAR2	4.80635e-129	1.16048	8.11264e-125	Cluster 0	Patient_1
ENSG00000176619	84823	LMNB2	5.56706e-129	1.13987	9.39663e-125	Cluster 0	Patient_1
ENSG00000128335	23780	APOL2	5.67404e-129	1.0839	9.57721e-125	Cluster 0	Patient_1
ENSG00000134830	27202	C5AR2	5.90752e-129	1.0225	9.9713e-125	Cluster 0	Patient_1
ENSG00000181704	286451	YIPF6	5.97474e-129	1.23315	1.00848e-124	Cluster 0	Patient_1
ENSG00000106333	5118	PCOLCE	6.60017e-129	1.15725	1.11404e-124	Cluster 0	Patient_1
ENSG00000167461	4218	RAB8A	8.07352e-129	1.13087	1.36273e-124	Cluster 0	Patient_1
ENSG00000105889	256227	STEAP1B	8.19354e-129	1.0114	1.38299e-124	Cluster 0	Patient_1
ENSG00000121073	10237	SLC35B1	8.30874e-129	1.40646	1.40243e-124	Cluster 0	Patient_1
ENSG00000251139	NA	NA	8.31808e-129	0.906581	1.40401e-124	Cluster 0	Patient_1
ENSG00000116016	2034	EPAS1	8.53107e-129	1.17116	1.43996e-124	Cluster 0	Patient_1
ENSG00000101412	1869	E2F1	1.00415e-128	1.20275	1.6949e-124	Cluster 0	Patient_1
ENSG00000123240	10133	OPTN	1.02051e-128	1.09996	1.72252e-124	Cluster 0	Patient_1
ENSG00000072135	26469	PTPN18	1.03434e-128	1.17968	1.74585e-124	Cluster 0	Patient_1
ENSG00000144045	165545	DQX1	1.04833e-128	0.959225	1.76947e-124	Cluster 0	Patient_1
ENSG00000125995	140823	ROMO1	1.0672e-128	1.21998	1.80133e-124	Cluster 0	Patient_1
ENSG00000226363	102800310	HAGLROS	1.07084e-128	0.968542	1.80748e-124	Cluster 0	Patient_1
ENSG00000074071	65993	MRPS34	1.08575e-128	1.41535	1.83264e-124	Cluster 0	Patient_1
ENSG00000272967	NA	NA	1.09828e-128	0.879507	1.85379e-124	Cluster 0	Patient_1
ENSG00000179262	5886	RAD23A	1.11225e-128	1.29695	1.87737e-124	Cluster 0	Patient_1
ENSG00000117122	4237	MFAP2	1.14503e-128	0.996159	1.9327e-124	Cluster 0	Patient_1
ENSG00000245750	145837	DRAIC	1.18155e-128	0.927722	1.99434e-124	Cluster 0	Patient_1
ENSG00000140274	405753	DUOXA2	1.18609e-128	0.881999	2.002e-124	Cluster 0	Patient_1
ENSG00000198604	11177	BAZ1A	1.25907e-128	1.2601	2.12519e-124	Cluster 0	Patient_1
ENSG00000128274	53947	A4GALT	1.28116e-128	0.985432	2.16246e-124	Cluster 0	Patient_1
ENSG00000079805	1785	DNM2	1.31928e-128	1.28398	2.22682e-124	Cluster 0	Patient_1
ENSG00000100526	1033	CDKN3	1.32931e-128	1.44513	2.24374e-124	Cluster 0	Patient_1
ENSG00000107443	54619	CCNJ	1.38221e-128	0.979642	2.33304e-124	Cluster 0	Patient_1
ENSG00000256940	105369340	PPP1R14B-AS1	1.39199e-128	0.949089	2.34954e-124	Cluster 0	Patient_1
ENSG00000239672	4830	NME1	1.39453e-128	1.5237	2.35382e-124	Cluster 0	Patient_1
ENSG00000170271	10826	FAXDC2	1.5156e-128	0.965752	2.55818e-124	Cluster 0	Patient_1
ENSG00000273749	23191	CYFIP1	1.56739e-128	1.05995	2.6456e-124	Cluster 0	Patient_1
ENSG00000198380	2673	GFPT1	1.62041e-128	1.06406	2.7351e-124	Cluster 0	Patient_1
ENSG00000169679	699	BUB1	1.76296e-128	1.35052	2.97569e-124	Cluster 0	Patient_1
ENSG00000105726	57130	ATP13A1	1.77691e-128	1.15955	2.99925e-124	Cluster 0	Patient_1
ENSG00000113384	64083	GOLPH3	1.82995e-128	1.08624	3.08878e-124	Cluster 0	Patient_1
ENSG00000091542	54890	ALKBH5	1.85863e-128	1.11635	3.13718e-124	Cluster 0	Patient_1
ENSG00000198561	1500	CTNND1	1.9455e-128	1.04906	3.28381e-124	Cluster 0	Patient_1
ENSG00000135094	10993	SDS	1.97903e-128	1.09095	3.34041e-124	Cluster 0	Patient_1
ENSG00000108588	57003	CCDC47	2.10743e-128	1.07001	3.55713e-124	Cluster 0	Patient_1
ENSG00000105967	22797	TFEC	2.11311e-128	0.997642	3.56672e-124	Cluster 0	Patient_1
ENSG00000232618	NA	NA	2.34155e-128	0.854987	3.9523e-124	Cluster 0	Patient_1
ENSG00000113083	4015	LOX	2.40435e-128	0.991925	4.0583e-124	Cluster 0	Patient_1
ENSG00000134278	56907	SPIRE1	2.40629e-128	0.903029	4.06157e-124	Cluster 0	Patient_1
ENSG00000171320	157570	ESCO2	2.41421e-128	1.18451	4.07494e-124	Cluster 0	Patient_1
ENSG00000188130	6300	MAPK12	2.50941e-128	0.93775	4.23563e-124	Cluster 0	Patient_1
ENSG00000177469	284119	CAVIN1	2.51008e-128	1.07411	4.23677e-124	Cluster 0	Patient_1
ENSG00000130312	64981	MRPL34	2.55991e-128	1.22166	4.32087e-124	Cluster 0	Patient_1
ENSG00000213213	84960	CCDC183	2.6556e-128	0.858313	4.48239e-124	Cluster 0	Patient_1
ENSG00000005882	5164	PDK2	2.89407e-128	1.07948	4.8849e-124	Cluster 0	Patient_1
ENSG00000064199	53340	SPA17	2.95697e-128	1.06501	4.99107e-124	Cluster 0	Patient_1
ENSG00000174792	152816	ODAPH	3.24009e-128	0.796673	5.46894e-124	Cluster 0	Patient_1
ENSG00000105856	26959	HBP1	3.32415e-128	1.06101	5.61084e-124	Cluster 0	Patient_1
ENSG00000137101	971	CD72	3.41319e-128	1.23991	5.76113e-124	Cluster 0	Patient_1
ENSG00000132639	6616	SNAP25	3.53736e-128	0.932344	5.97072e-124	Cluster 0	Patient_1
ENSG00000141506	23533	PIK3R5	3.80471e-128	1.02188	6.42197e-124	Cluster 0	Patient_1
ENSG00000148773	4288	MKI67	3.90404e-128	1.54354	6.58962e-124	Cluster 0	Patient_1
ENSG00000167695	79850	TLCD3A	4.01415e-128	1.00273	6.77548e-124	Cluster 0	Patient_1
ENSG00000128591	2318	FLNC	4.21684e-128	0.967536	7.1176e-124	Cluster 0	Patient_1
ENSG00000177575	9332	CD163	4.28836e-128	1.13698	7.23833e-124	Cluster 0	Patient_1
ENSG00000138119	26509	MYOF	4.4366e-128	1.05002	7.48854e-124	Cluster 0	Patient_1
ENSG00000154920	146956	EME1	4.4791e-128	0.944578	7.56028e-124	Cluster 0	Patient_1
ENSG00000226751	NA	NA	4.5735e-128	0.823377	7.71962e-124	Cluster 0	Patient_1
ENSG00000198876	25853	DCAF12	4.70684e-128	1.11528	7.94467e-124	Cluster 0	Patient_1
ENSG00000163132	4487	MSX1	4.72336e-128	0.952172	7.97256e-124	Cluster 0	Patient_1
ENSG00000087586	6790	AURKA	5.24813e-128	1.16586	8.85832e-124	Cluster 0	Patient_1
ENSG00000206503	3105	HLA-A	5.40167e-128	1.68903	9.11748e-124	Cluster 0	Patient_1
ENSG00000087253	54947	LPCAT2	5.54455e-128	1.06876	9.35865e-124	Cluster 0	Patient_1
ENSG00000176597	84002	B3GNT5	5.63209e-128	1.0293	9.50641e-124	Cluster 0	Patient_1
ENSG00000149925	226	ALDOA	5.81095e-128	1.46894	9.80829e-124	Cluster 0	Patient_1
ENSG00000204257	3108	HLA-DMA	5.96039e-128	1.23895	1.00605e-123	Cluster 0	Patient_1
ENSG00000023734	11171	STRAP	5.96306e-128	1.46789	1.00651e-123	Cluster 0	Patient_1
ENSG00000171155	29071	C1GALT1C1	6.01779e-128	0.930689	1.01574e-123	Cluster 0	Patient_1
ENSG00000161800	29127	RACGAP1	6.54316e-128	1.24233	1.10442e-123	Cluster 0	Patient_1
ENSG00000134398	10595	ERN2	6.58366e-128	0.996757	1.11126e-123	Cluster 0	Patient_1
ENSG00000149541	26229	B3GAT3	6.72944e-128	1.11844	1.13586e-123	Cluster 0	Patient_1
ENSG00000135476	9700	ESPL1	6.8737e-128	0.972511	1.16021e-123	Cluster 0	Patient_1
ENSG00000183856	128239	IQGAP3	6.88563e-128	0.936329	1.16222e-123	Cluster 0	Patient_1
ENSG00000204131	340527	NHSL2	7.13279e-128	1.22225	1.20394e-123	Cluster 0	Patient_1
ENSG00000196754	6273	S100A2	7.23291e-128	0.967652	1.22084e-123	Cluster 0	Patient_1
ENSG00000146666	84847	LINC00525	7.2613e-128	0.781595	1.22564e-123	Cluster 0	Patient_1
ENSG00000137807	9493	KIF23	7.31396e-128	1.08168	1.23452e-123	Cluster 0	Patient_1
ENSG00000147145	2846	LPAR4	7.80026e-128	0.871573	1.31661e-123	Cluster 0	Patient_1
ENSG00000159618	221188	ADGRG5	7.90318e-128	1.03209	1.33398e-123	Cluster 0	Patient_1
ENSG00000213593	51075	TMX2	7.93426e-128	1.17929	1.33922e-123	Cluster 0	Patient_1
ENSG00000129116	23022	PALLD	8.13258e-128	1.05368	1.3727e-123	Cluster 0	Patient_1
ENSG00000111732	57379	AICDA	8.13888e-128	0.981565	1.37376e-123	Cluster 0	Patient_1
ENSG00000126262	2867	FFAR2	8.17809e-128	0.930573	1.38038e-123	Cluster 0	Patient_1
ENSG00000106348	3614	IMPDH1	8.44705e-128	1.11136	1.42578e-123	Cluster 0	Patient_1
ENSG00000188522	644815	FAM83G	8.57078e-128	1.00325	1.44666e-123	Cluster 0	Patient_1
ENSG00000136383	57538	ALPK3	1.06539e-127	0.910505	1.79827e-123	Cluster 0	Patient_1
ENSG00000163638	56999	ADAMTS9	1.15303e-127	0.97627	1.94619e-123	Cluster 0	Patient_1
ENSG00000131148	10328	EMC8	1.15933e-127	1.21183	1.95683e-123	Cluster 0	Patient_1
ENSG00000237436	110841581	CAMTA1-DT	1.21017e-127	0.888358	2.04264e-123	Cluster 0	Patient_1
ENSG00000165806	840	CASP7	1.23337e-127	1.11546	2.0818e-123	Cluster 0	Patient_1
ENSG00000074410	771	CA12	1.31003e-127	1.02192	2.2112e-123	Cluster 0	Patient_1
ENSG00000275966	NA	NA	1.34145e-127	0.946447	2.26423e-123	Cluster 0	Patient_1
ENSG00000105011	55723	ASF1B	1.35522e-127	1.31873	2.28748e-123	Cluster 0	Patient_1
ENSG00000126602	10131	TRAP1	1.36151e-127	1.22236	2.29809e-123	Cluster 0	Patient_1
ENSG00000104413	54845	ESRP1	1.43121e-127	0.957918	2.41575e-123	Cluster 0	Patient_1
ENSG00000168874	84913	ATOH8	1.45098e-127	0.983812	2.44911e-123	Cluster 0	Patient_1
ENSG00000117758	23673	STX12	1.45865e-127	1.20146	2.46205e-123	Cluster 0	Patient_1
ENSG00000087842	8544	PIR	1.46719e-127	1.03111	2.47647e-123	Cluster 0	Patient_1
ENSG00000125869	24141	LAMP5	1.5144e-127	0.940372	2.55615e-123	Cluster 0	Patient_1
ENSG00000103512	23420	NOMO1	1.54579e-127	1.06764	2.60913e-123	Cluster 0	Patient_1
ENSG00000135245	29923	HILPDA	1.71381e-127	1.08917	2.89274e-123	Cluster 0	Patient_1
ENSG00000129250	10749	KIF1C	1.71431e-127	1.02993	2.89358e-123	Cluster 0	Patient_1
ENSG00000136830	64855	NIBAN2	1.86208e-127	1.00938	3.14301e-123	Cluster 0	Patient_1
ENSG00000067225	5315	PKM	1.95674e-127	1.59321	3.30279e-123	Cluster 0	Patient_1
ENSG00000187840	1978	EIF4EBP1	2.01029e-127	1.27148	3.39317e-123	Cluster 0	Patient_1
ENSG00000124783	6745	SSR1	2.15147e-127	1.55231	3.63147e-123	Cluster 0	Patient_1
ENSG00000198176	7027	TFDP1	2.17983e-127	1.33615	3.67933e-123	Cluster 0	Patient_1
ENSG00000010327	23166	STAB1	2.18489e-127	1.11092	3.68788e-123	Cluster 0	Patient_1
ENSG00000137507	2615	LRRC32	2.20203e-127	1.00038	3.71681e-123	Cluster 0	Patient_1
ENSG00000144867	58477	SRPRB	2.24789e-127	1.08107	3.79421e-123	Cluster 0	Patient_1
ENSG00000063438	57491	AHRR	2.33927e-127	0.878039	3.94845e-123	Cluster 0	Patient_1
ENSG00000211967	28420	IGHV3-53	2.353e-127	0.750658	3.97162e-123	Cluster 0	Patient_1
ENSG00000142871	3491	CCN1	2.48406e-127	1.28419	4.19284e-123	Cluster 0	Patient_1
ENSG00000123395	60673	ATG101	2.51552e-127	1.18709	4.24595e-123	Cluster 0	Patient_1
ENSG00000051341	10721	POLQ	2.51871e-127	1.02667	4.25133e-123	Cluster 0	Patient_1
ENSG00000211650	28781	IGLV5-45	2.52857e-127	0.799993	4.26797e-123	Cluster 0	Patient_1
ENSG00000157181	54953	ODR4	2.61992e-127	1.04674	4.42217e-123	Cluster 0	Patient_1
ENSG00000135373	26298	EHF	3.11419e-127	1.02707	5.25645e-123	Cluster 0	Patient_1
ENSG00000123130	23597	ACOT9	3.15938e-127	1.11295	5.33272e-123	Cluster 0	Patient_1
ENSG00000129173	79733	E2F8	3.17889e-127	1.07608	5.36564e-123	Cluster 0	Patient_1
ENSG00000186340	7058	THBS2	3.29899e-127	0.958445	5.56836e-123	Cluster 0	Patient_1
ENSG00000108465	80279	CDK5RAP3	3.58418e-127	1.01825	6.04974e-123	Cluster 0	Patient_1
ENSG00000102384	2491	CENPI	3.68495e-127	0.950341	6.21982e-123	Cluster 0	Patient_1
ENSG00000169908	4071	TM4SF1	3.76201e-127	1.23801	6.3499e-123	Cluster 0	Patient_1
ENSG00000111328	8099	CDK2AP1	4.04219e-127	0.901226	6.82282e-123	Cluster 0	Patient_1
ENSG00000116237	23463	ICMT	4.66274e-127	1.1167	7.87023e-123	Cluster 0	Patient_1
ENSG00000259641	NA	NA	4.744e-127	0.954099	8.0074e-123	Cluster 0	Patient_1
ENSG00000213619	4722	NDUFS3	4.75841e-127	1.2742	8.03173e-123	Cluster 0	Patient_1
ENSG00000125319	78995	HROB	4.85055e-127	0.955221	8.18725e-123	Cluster 0	Patient_1
ENSG00000183250	84536	LINC01547	4.93665e-127	0.864176	8.33257e-123	Cluster 0	Patient_1
ENSG00000124140	57468	SLC12A5	4.96076e-127	0.900382	8.37327e-123	Cluster 0	Patient_1
ENSG00000178896	54512	EXOSC4	5.10876e-127	1.18609	8.62308e-123	Cluster 0	Patient_1
ENSG00000171067	53838	C11orf24	5.40909e-127	1.03772	9.13001e-123	Cluster 0	Patient_1
ENSG00000166927	58475	MS4A7	5.56948e-127	1.21316	9.40072e-123	Cluster 0	Patient_1
ENSG00000164062	327	APEH	5.77171e-127	1.06097	9.74207e-123	Cluster 0	Patient_1
ENSG00000100359	27352	SGSM3	5.84959e-127	1.10543	9.87352e-123	Cluster 0	Patient_1
ENSG00000274425	NA	NA	6.15899e-127	0.859312	1.03958e-122	Cluster 0	Patient_1
ENSG00000198053	140885	SIRPA	6.39895e-127	1.04832	1.08008e-122	Cluster 0	Patient_1
ENSG00000172731	55222	LRRC20	6.4748e-127	0.933038	1.09288e-122	Cluster 0	Patient_1
ENSG00000240350	105373557	SOCAR	6.78194e-127	0.966782	1.14472e-122	Cluster 0	Patient_1
ENSG00000164690	6469	SHH	7.61356e-127	0.881308	1.28509e-122	Cluster 0	Patient_1
ENSG00000111729	50856	CLEC4A	7.712e-127	0.988047	1.30171e-122	Cluster 0	Patient_1
ENSG00000223552	102724297	CCR5AS	7.95277e-127	0.895804	1.34235e-122	Cluster 0	Patient_1
ENSG00000134460	3559	IL2RA	8.21975e-127	1.11033	1.38741e-122	Cluster 0	Patient_1
ENSG00000125991	51614	ERGIC3	8.59693e-127	1.03017	1.45108e-122	Cluster 0	Patient_1
ENSG00000141934	8612	PLPP2	8.733e-127	1.03716	1.47404e-122	Cluster 0	Patient_1
ENSG00000129195	54478	PIMREG	9.24895e-127	1.01144	1.56113e-122	Cluster 0	Patient_1
ENSG00000203805	196051	PLPP4	1.0383e-126	0.996018	1.75254e-122	Cluster 0	Patient_1
ENSG00000175768	401505	TOMM5	1.06281e-126	1.19312	1.79392e-122	Cluster 0	Patient_1
ENSG00000260265	NA	NA	1.07259e-126	0.945233	1.81043e-122	Cluster 0	Patient_1
ENSG00000111644	84519	ACRBP	1.09803e-126	0.924846	1.85337e-122	Cluster 0	Patient_1
ENSG00000259823	646627	LYPD8	1.32399e-126	0.959889	2.23476e-122	Cluster 0	Patient_1
ENSG00000198018	57089	ENTPD7	1.33099e-126	1.02018	2.24658e-122	Cluster 0	Patient_1
ENSG00000105649	5864	RAB3A	1.50812e-126	0.924544	2.54556e-122	Cluster 0	Patient_1
ENSG00000203706	574036	SERTAD4-AS1	1.59099e-126	0.949785	2.68543e-122	Cluster 0	Patient_1
ENSG00000173786	1267	CNP	1.76236e-126	1.16711	2.97469e-122	Cluster 0	Patient_1
ENSG00000139197	5830	PEX5	1.7978e-126	1.07942	3.03451e-122	Cluster 0	Patient_1
ENSG00000013619	10046	MAMLD1	1.90911e-126	0.899105	3.22238e-122	Cluster 0	Patient_1
ENSG00000149289	85463	ZC3H12C	1.95466e-126	0.981638	3.29927e-122	Cluster 0	Patient_1
ENSG00000219607	648791	PPP1R3G	1.98687e-126	0.859241	3.35363e-122	Cluster 0	Patient_1
ENSG00000174371	9156	EXO1	2.06914e-126	1.08245	3.4925e-122	Cluster 0	Patient_1
ENSG00000072954	79041	TMEM38A	2.15951e-126	0.905285	3.64504e-122	Cluster 0	Patient_1
ENSG00000152253	57405	SPC25	2.3271e-126	1.42575	3.92791e-122	Cluster 0	Patient_1
ENSG00000279442	NA	NA	2.37622e-126	0.833988	4.01082e-122	Cluster 0	Patient_1
ENSG00000247130	NA	NA	2.49598e-126	0.86086	4.21297e-122	Cluster 0	Patient_1
ENSG00000122952	NA	NA	2.49656e-126	1.79322	4.21394e-122	Cluster 0	Patient_1
ENSG00000149485	3992	FADS1	2.55729e-126	1.02814	4.31645e-122	Cluster 0	Patient_1
ENSG00000266835	100505592	GAPLINC	2.60731e-126	0.910697	4.40088e-122	Cluster 0	Patient_1
ENSG00000120217	29126	CD274	2.60807e-126	0.94799	4.40216e-122	Cluster 0	Patient_1
ENSG00000170185	84640	USP38	2.6099e-126	1.06696	4.40525e-122	Cluster 0	Patient_1
ENSG00000114354	10342	TFG	2.61084e-126	1.14829	4.40684e-122	Cluster 0	Patient_1
ENSG00000240654	338872	C1QTNF9	2.65746e-126	0.895611	4.48552e-122	Cluster 0	Patient_1
ENSG00000160113	2063	NR2F6	2.73976e-126	0.937669	4.62443e-122	Cluster 0	Patient_1
ENSG00000131097	51751	HIGD1B	2.78692e-126	0.981256	4.70404e-122	Cluster 0	Patient_1
ENSG00000250132	NA	NA	2.98715e-126	0.861196	5.04201e-122	Cluster 0	Patient_1
ENSG00000073060	949	SCARB1	3.22479e-126	0.999526	5.44313e-122	Cluster 0	Patient_1
ENSG00000271590	NA	NA	3.35862e-126	0.92666	5.66901e-122	Cluster 0	Patient_1
ENSG00000171234	7364	UGT2B7	3.41857e-126	0.943694	5.7702e-122	Cluster 0	Patient_1
ENSG00000076356	5362	PLXNA2	3.44643e-126	0.993149	5.81724e-122	Cluster 0	Patient_1
ENSG00000178878	81575	APOLD1	3.45147e-126	1.01215	5.82574e-122	Cluster 0	Patient_1
ENSG00000203441	106478991	LINC00449	3.50331e-126	0.899215	5.91323e-122	Cluster 0	Patient_1
ENSG00000163121	93082	NEURL3	3.59859e-126	0.889484	6.07405e-122	Cluster 0	Patient_1
ENSG00000133800	10894	LYVE1	3.69247e-126	0.946966	6.23252e-122	Cluster 0	Patient_1
ENSG00000005189	81691	REXO5	3.71299e-126	0.94343	6.26716e-122	Cluster 0	Patient_1
ENSG00000115216	29959	NRBP1	3.92161e-126	1.19127	6.61929e-122	Cluster 0	Patient_1
ENSG00000162073	124222	PAQR4	4.11395e-126	1.09425	6.94394e-122	Cluster 0	Patient_1
ENSG00000124786	51000	SLC35B3	4.17608e-126	1.00029	7.04881e-122	Cluster 0	Patient_1
ENSG00000100804	5693	PSMB5	4.4609e-126	1.17966	7.52956e-122	Cluster 0	Patient_1
ENSG00000108344	5709	PSMD3	4.57329e-126	1.37463	7.71925e-122	Cluster 0	Patient_1
ENSG00000175166	5708	PSMD2	4.61352e-126	1.33517	7.78716e-122	Cluster 0	Patient_1
ENSG00000101447	81610	FAM83D	4.66871e-126	1.05497	7.88032e-122	Cluster 0	Patient_1
ENSG00000142892	10026	PIGK	4.7133e-126	1.04603	7.95558e-122	Cluster 0	Patient_1
ENSG00000099817	5434	POLR2E	4.72761e-126	1.39484	7.97972e-122	Cluster 0	Patient_1
ENSG00000116212	115353	LRRC42	4.76796e-126	1.10901	8.04784e-122	Cluster 0	Patient_1
ENSG00000135218	948	CD36	5.08564e-126	1.1447	8.58406e-122	Cluster 0	Patient_1
ENSG00000173621	78999	LRFN4	5.1894e-126	0.942323	8.75918e-122	Cluster 0	Patient_1
ENSG00000266074	57597	BAHCC1	5.27538e-126	0.93917	8.90431e-122	Cluster 0	Patient_1
ENSG00000153446	146556	C16orf89	5.4481e-126	0.938842	9.19584e-122	Cluster 0	Patient_1
ENSG00000112697	55754	TMEM30A	5.5501e-126	1.05463	9.36802e-122	Cluster 0	Patient_1
ENSG00000119318	5887	RAD23B	5.56598e-126	1.19299	9.39482e-122	Cluster 0	Patient_1
ENSG00000109919	23788	MTCH2	5.66219e-126	1.4406	9.55721e-122	Cluster 0	Patient_1
ENSG00000163520	2199	FBLN2	6.08985e-126	1.02217	1.02791e-121	Cluster 0	Patient_1
ENSG00000117899	23184	MESD	6.369e-126	1.11765	1.07502e-121	Cluster 0	Patient_1
ENSG00000261857	8190	MIA	6.45203e-126	0.880516	1.08904e-121	Cluster 0	Patient_1
ENSG00000179091	1537	CYC1	6.99548e-126	1.59257	1.18077e-121	Cluster 0	Patient_1
ENSG00000121005	83690	CRISPLD1	7.25127e-126	0.956487	1.22394e-121	Cluster 0	Patient_1
ENSG00000211962	28465	IGHV1-46	7.57356e-126	0.806949	1.27834e-121	Cluster 0	Patient_1
ENSG00000163359	1293	COL6A3	7.59502e-126	1.00285	1.28196e-121	Cluster 0	Patient_1
ENSG00000141367	1213	CLTC	8.70852e-126	1.21114	1.46991e-121	Cluster 0	Patient_1
ENSG00000214189	388507	ZNF788P	8.842e-126	0.914469	1.49244e-121	Cluster 0	Patient_1
ENSG00000262097	101927311	LINC02185	8.84299e-126	0.886262	1.49261e-121	Cluster 0	Patient_1
ENSG00000211666	28815	IGLV2-14	8.86575e-126	0.924393	1.49645e-121	Cluster 0	Patient_1
ENSG00000204301	4855	NOTCH4	8.8862e-126	1.02873	1.4999e-121	Cluster 0	Patient_1
ENSG00000163689	200844	CFAP20DC	9.09058e-126	0.97911	1.5344e-121	Cluster 0	Patient_1
ENSG00000051180	5888	RAD51	9.14417e-126	1.16354	1.54345e-121	Cluster 0	Patient_1
ENSG00000129214	6462	SHBG	9.28541e-126	0.838462	1.56728e-121	Cluster 0	Patient_1
ENSG00000198113	54863	TOR4A	9.33191e-126	0.963781	1.57513e-121	Cluster 0	Patient_1
ENSG00000141574	6398	SECTM1	9.54327e-126	0.954172	1.61081e-121	Cluster 0	Patient_1
ENSG00000142798	3339	HSPG2	9.54348e-126	1.09664	1.61084e-121	Cluster 0	Patient_1
ENSG00000099341	5714	PSMD8	1.00685e-125	1.51322	1.69947e-121	Cluster 0	Patient_1
ENSG00000196890	128312	H2BU1	1.06271e-125	0.929421	1.79375e-121	Cluster 0	Patient_1
ENSG00000075975	23609	MKRN2	1.06576e-125	1.08385	1.7989e-121	Cluster 0	Patient_1
ENSG00000119899	26503	SLC17A5	1.13993e-125	0.96726	1.92408e-121	Cluster 0	Patient_1
ENSG00000267598	NA	NA	1.16545e-125	0.851984	1.96716e-121	Cluster 0	Patient_1
ENSG00000181798	151477	LINC00471	1.16856e-125	0.851012	1.97241e-121	Cluster 0	Patient_1
ENSG00000197332	NA	NA	1.18569e-125	0.878651	2.00133e-121	Cluster 0	Patient_1
ENSG00000224051	80772	CPTP	1.21855e-125	1.00039	2.0568e-121	Cluster 0	Patient_1
ENSG00000068903	22933	SIRT2	1.26979e-125	1.14649	2.14327e-121	Cluster 0	Patient_1
ENSG00000099804	997	CDC34	1.2817e-125	1.00803	2.16338e-121	Cluster 0	Patient_1
ENSG00000101150	7165	TPD52L2	1.40675e-125	1.15408	2.37445e-121	Cluster 0	Patient_1
ENSG00000185745	3434	IFIT1	1.40995e-125	0.926695	2.37985e-121	Cluster 0	Patient_1
ENSG00000125347	3659	IRF1	1.51218e-125	1.09187	2.55241e-121	Cluster 0	Patient_1
ENSG00000203883	54345	SOX18	1.57904e-125	0.961326	2.66526e-121	Cluster 0	Patient_1
ENSG00000237172	84752	B3GNT9	1.59667e-125	0.906452	2.69502e-121	Cluster 0	Patient_1
ENSG00000161638	3678	ITGA5	1.67485e-125	1.09483	2.82697e-121	Cluster 0	Patient_1
ENSG00000127329	5787	PTPRB	1.6758e-125	0.97636	2.82859e-121	Cluster 0	Patient_1
ENSG00000107159	768	CA9	1.75417e-125	0.964245	2.96086e-121	Cluster 0	Patient_1
ENSG00000068120	80347	COASY	1.77646e-125	1.11451	2.99849e-121	Cluster 0	Patient_1
ENSG00000123353	29095	ORMDL2	1.82555e-125	1.14131	3.08134e-121	Cluster 0	Patient_1
ENSG00000135077	84868	HAVCR2	1.84934e-125	1.08377	3.12151e-121	Cluster 0	Patient_1
ENSG00000168404	197259	MLKL	1.8582e-125	1.03498	3.13646e-121	Cluster 0	Patient_1
ENSG00000121966	7852	CXCR4	1.87974e-125	1.41457	3.17281e-121	Cluster 0	Patient_1
ENSG00000074855	57719	ANO8	1.89938e-125	0.854669	3.20596e-121	Cluster 0	Patient_1
ENSG00000184497	348013	TMEM255B	1.92018e-125	1.15183	3.24107e-121	Cluster 0	Patient_1
ENSG00000156970	701	BUB1B	1.97737e-125	1.07968	3.33761e-121	Cluster 0	Patient_1
ENSG00000171310	50515	CHST11	2.08773e-125	1.08135	3.52389e-121	Cluster 0	Patient_1
ENSG00000280071	102724023	GATD3B	2.15566e-125	0.945178	3.63853e-121	Cluster 0	Patient_1
ENSG00000159450	7062	TCHH	2.18418e-125	0.911478	3.68667e-121	Cluster 0	Patient_1
ENSG00000213424	125113	KRT222	2.34049e-125	0.900463	3.95052e-121	Cluster 0	Patient_1
ENSG00000104635	23516	SLC39A14	2.35475e-125	1.0472	3.97458e-121	Cluster 0	Patient_1
ENSG00000165556	1045	CDX2	2.45574e-125	1.11432	4.14504e-121	Cluster 0	Patient_1
ENSG00000170298	284194	LGALS9B	2.45995e-125	0.912272	4.15215e-121	Cluster 0	Patient_1
ENSG00000139291	55266	TMEM19	2.54173e-125	0.935507	4.29018e-121	Cluster 0	Patient_1
ENSG00000102962	6367	CCL22	2.54918e-125	1.00595	4.30277e-121	Cluster 0	Patient_1
ENSG00000135472	23017	FAIM2	2.6415e-125	0.924089	4.45858e-121	Cluster 0	Patient_1
ENSG00000116014	84634	KISS1R	2.67811e-125	0.8353	4.52039e-121	Cluster 0	Patient_1
ENSG00000104774	4125	MAN2B1	2.71003e-125	1.0219	4.57426e-121	Cluster 0	Patient_1
ENSG00000141497	84225	ZMYND15	2.85859e-125	0.954497	4.82502e-121	Cluster 0	Patient_1
ENSG00000174136	285704	RGMB	3.07638e-125	1.01632	5.19262e-121	Cluster 0	Patient_1
ENSG00000162341	219931	TPCN2	3.18464e-125	0.979845	5.37536e-121	Cluster 0	Patient_1
ENSG00000038002	175	AGA	3.19188e-125	0.989057	5.38758e-121	Cluster 0	Patient_1
ENSG00000109805	64151	NCAPG	3.26832e-125	1.255	5.5166e-121	Cluster 0	Patient_1
ENSG00000177706	56975	FAM20C	3.2854e-125	1.02599	5.54543e-121	Cluster 0	Patient_1
ENSG00000137714	2230	FDX1	3.42914e-125	1.25458	5.78804e-121	Cluster 0	Patient_1
ENSG00000058335	5923	RASGRF1	3.62487e-125	0.985589	6.11842e-121	Cluster 0	Patient_1
ENSG00000147155	10682	EBP	3.86348e-125	1.33604	6.52116e-121	Cluster 0	Patient_1
ENSG00000085662	231	AKR1B1	3.96781e-125	1.14838	6.69727e-121	Cluster 0	Patient_1
ENSG00000168288	27249	MMADHC	4.00788e-125	1.24546	6.7649e-121	Cluster 0	Patient_1
ENSG00000147257	2719	GPC3	4.18468e-125	1.02292	7.06333e-121	Cluster 0	Patient_1
ENSG00000162545	55450	CAMK2N1	4.25645e-125	1.06642	7.18447e-121	Cluster 0	Patient_1
ENSG00000142185	7226	TRPM2	4.34163e-125	0.963385	7.32823e-121	Cluster 0	Patient_1
ENSG00000099889	421	ARVCF	4.61771e-125	0.876595	7.79424e-121	Cluster 0	Patient_1
ENSG00000099785	51257	MARCHF2	4.72561e-125	1.01836	7.97636e-121	Cluster 0	Patient_1
ENSG00000130222	10912	GADD45G	4.8925e-125	1.06692	8.25805e-121	Cluster 0	Patient_1
ENSG00000111247	10635	RAD51AP1	5.0511e-125	1.11369	8.52576e-121	Cluster 0	Patient_1
ENSG00000124107	6590	SLPI	5.12647e-125	0.967275	8.65296e-121	Cluster 0	Patient_1
ENSG00000077092	5915	RARB	5.4823e-125	0.904734	9.25357e-121	Cluster 0	Patient_1
ENSG00000117707	5629	PROX1	5.67566e-125	0.972204	9.57995e-121	Cluster 0	Patient_1
ENSG00000103642	114294	LACTB	5.71203e-125	1.04265	9.64134e-121	Cluster 0	Patient_1
ENSG00000137462	7097	TLR2	5.73695e-125	0.989953	9.68339e-121	Cluster 0	Patient_1
ENSG00000134030	9811	CTIF	5.75216e-125	0.936924	9.70908e-121	Cluster 0	Patient_1
ENSG00000031081	57514	ARHGAP31	6.09168e-125	1.00142	1.02821e-120	Cluster 0	Patient_1
ENSG00000054116	27095	TRAPPC3	6.10018e-125	1.21642	1.02965e-120	Cluster 0	Patient_1
ENSG00000205362	4489	MT1A	6.27593e-125	1.01024	1.05931e-120	Cluster 0	Patient_1
ENSG00000090530	55214	P3H2	6.29139e-125	0.960496	1.06192e-120	Cluster 0	Patient_1
ENSG00000179242	1002	CDH4	6.3286e-125	0.863798	1.0682e-120	Cluster 0	Patient_1
ENSG00000240041	28477	IGHJ4	6.55048e-125	0.786189	1.10566e-120	Cluster 0	Patient_1
ENSG00000204764	64901	RANBP17	6.62592e-125	0.95147	1.11839e-120	Cluster 0	Patient_1
ENSG00000044090	9820	CUL7	6.63151e-125	0.953141	1.11933e-120	Cluster 0	Patient_1
ENSG00000152137	26353	HSPB8	6.8852e-125	0.989452	1.16215e-120	Cluster 0	Patient_1
ENSG00000177303	57513	CASKIN2	6.97035e-125	0.925087	1.17652e-120	Cluster 0	Patient_1
ENSG00000085999	8438	RAD54L	7.07999e-125	1.02356	1.19503e-120	Cluster 0	Patient_1
ENSG00000074695	3998	LMAN1	7.09023e-125	1.4208	1.19676e-120	Cluster 0	Patient_1
ENSG00000121552	1475	CSTA	7.20772e-125	0.985345	1.21659e-120	Cluster 0	Patient_1
ENSG00000273162	NA	NA	7.28216e-125	0.911445	1.22916e-120	Cluster 0	Patient_1
ENSG00000127948	5447	POR	7.5387e-125	1.06888	1.27246e-120	Cluster 0	Patient_1
ENSG00000267107	100505495	PCAT19	7.61516e-125	0.962405	1.28536e-120	Cluster 0	Patient_1
ENSG00000130035	26290	GALNT8	7.90531e-125	0.941676	1.33434e-120	Cluster 0	Patient_1
ENSG00000137441	83888	FGFBP2	8.00752e-125	0.892537	1.35159e-120	Cluster 0	Patient_1
ENSG00000173548	257364	SNX33	8.13684e-125	0.952265	1.37342e-120	Cluster 0	Patient_1
ENSG00000110171	10612	TRIM3	8.1752e-125	0.959772	1.37989e-120	Cluster 0	Patient_1
ENSG00000187837	3006	H1-2	8.83325e-125	1.13454	1.49096e-120	Cluster 0	Patient_1
ENSG00000143228	83540	NUF2	9.15968e-125	1.35386	1.54606e-120	Cluster 0	Patient_1
ENSG00000171227	140738	TMEM37	9.26744e-125	0.976511	1.56425e-120	Cluster 0	Patient_1
ENSG00000176463	28232	SLCO3A1	9.2755e-125	1.09857	1.56561e-120	Cluster 0	Patient_1
ENSG00000165912	29763	PACSIN3	9.5515e-125	0.884004	1.6122e-120	Cluster 0	Patient_1
ENSG00000099203	11018	TMED1	9.56646e-125	1.07769	1.61472e-120	Cluster 0	Patient_1
ENSG00000177692	54943	DNAJC28	9.77361e-125	0.83339	1.64969e-120	Cluster 0	Patient_1
ENSG00000124256	81030	ZBP1	1.02868e-124	1.01825	1.73631e-120	Cluster 0	Patient_1
ENSG00000101474	57136	APMAP	1.05382e-124	1.12726	1.77874e-120	Cluster 0	Patient_1
ENSG00000166025	154810	AMOTL1	1.06585e-124	0.953027	1.79904e-120	Cluster 0	Patient_1
ENSG00000276410	3018	H2BC3	1.07279e-124	0.861496	1.81076e-120	Cluster 0	Patient_1
ENSG00000030110	578	BAK1	1.08845e-124	1.33348	1.83719e-120	Cluster 0	Patient_1
ENSG00000105246	10148	EBI3	1.11449e-124	1.1126	1.88115e-120	Cluster 0	Patient_1
ENSG00000186480	3638	INSIG1	1.12579e-124	1.09057	1.90023e-120	Cluster 0	Patient_1
ENSG00000002834	3927	LASP1	1.14587e-124	1.09725	1.93411e-120	Cluster 0	Patient_1
ENSG00000255874	283487	PRECSIT	1.16503e-124	0.872033	1.96645e-120	Cluster 0	Patient_1
ENSG00000228401	NA	NA	1.20283e-124	0.879637	2.03027e-120	Cluster 0	Patient_1
ENSG00000179921	151306	GPBAR1	1.21855e-124	0.880549	2.05678e-120	Cluster 0	Patient_1
ENSG00000136379	58489	ABHD17C	1.31194e-124	0.990536	2.21442e-120	Cluster 0	Patient_1
ENSG00000161642	25946	ZNF385A	1.31965e-124	1.03925	2.22744e-120	Cluster 0	Patient_1
ENSG00000162734	8682	PEA15	1.32687e-124	1.12773	2.23962e-120	Cluster 0	Patient_1
ENSG00000101346	23509	POFUT1	1.36322e-124	1.07131	2.30098e-120	Cluster 0	Patient_1
ENSG00000251322	85358	SHANK3	1.38644e-124	0.90979	2.34017e-120	Cluster 0	Patient_1
ENSG00000177951	51272	BET1L	1.39607e-124	1.03207	2.35643e-120	Cluster 0	Patient_1
ENSG00000116670	10459	MAD2L2	1.41083e-124	1.2021	2.38134e-120	Cluster 0	Patient_1
ENSG00000239961	23547	LILRA4	1.46746e-124	1.08156	2.47692e-120	Cluster 0	Patient_1
ENSG00000189134	222698	NKAPL	1.54669e-124	0.886996	2.61065e-120	Cluster 0	Patient_1
ENSG00000100220	51493	RTCB	1.71358e-124	1.23537	2.89235e-120	Cluster 0	Patient_1
ENSG00000172725	57175	CORO1B	1.73297e-124	1.14929	2.92507e-120	Cluster 0	Patient_1
ENSG00000204442	728215	FAM155A	1.84509e-124	0.878435	3.11433e-120	Cluster 0	Patient_1
ENSG00000197102	1778	DYNC1H1	1.94435e-124	1.12798	3.28187e-120	Cluster 0	Patient_1
ENSG00000245694	643911	CRNDE	2.00961e-124	0.869756	3.39202e-120	Cluster 0	Patient_1
ENSG00000127423	79000	AUNIP	2.04904e-124	0.967745	3.45857e-120	Cluster 0	Patient_1
ENSG00000272990	NA	NA	2.12243e-124	0.862519	3.58244e-120	Cluster 0	Patient_1
ENSG00000151176	196463	PLBD2	2.17041e-124	1.00592	3.66343e-120	Cluster 0	Patient_1
ENSG00000138496	83666	PARP9	2.19865e-124	1.0616	3.71111e-120	Cluster 0	Patient_1
ENSG00000106511	4223	MEOX2	2.25066e-124	0.898998	3.7989e-120	Cluster 0	Patient_1
ENSG00000101856	10857	PGRMC1	2.39401e-124	1.05818	4.04084e-120	Cluster 0	Patient_1
ENSG00000187951	NA	NA	2.41603e-124	1.14932	4.07801e-120	Cluster 0	Patient_1
ENSG00000007968	1870	E2F2	2.51e-124	1.13591	4.23663e-120	Cluster 0	Patient_1
ENSG00000101916	51311	TLR8	2.55655e-124	0.913221	4.31519e-120	Cluster 0	Patient_1
ENSG00000230337	105376736	EXOSC10-AS1	2.58857e-124	0.866221	4.36924e-120	Cluster 0	Patient_1
ENSG00000204463	7917	BAG6	2.64435e-124	1.18141	4.46341e-120	Cluster 0	Patient_1
ENSG00000105438	10945	KDELR1	2.68601e-124	1.07493	4.53371e-120	Cluster 0	Patient_1
ENSG00000166033	5654	HTRA1	2.72996e-124	1.03822	4.6079e-120	Cluster 0	Patient_1
ENSG00000078902	54472	TOLLIP	2.7493e-124	1.11403	4.64054e-120	Cluster 0	Patient_1
ENSG00000257605	112268097	MYG1-AS1	2.78583e-124	0.902642	4.7022e-120	Cluster 0	Patient_1
ENSG00000142621	114827	FHAD1	2.79798e-124	0.880492	4.72272e-120	Cluster 0	Patient_1
ENSG00000178719	2907	GRINA	2.80562e-124	1.0574	4.73561e-120	Cluster 0	Patient_1
ENSG00000176973	23625	FAM89B	2.83546e-124	1.05725	4.78598e-120	Cluster 0	Patient_1
ENSG00000198488	192134	B3GNT6	2.97394e-124	0.943396	5.01971e-120	Cluster 0	Patient_1
ENSG00000103978	25963	TMEM87A	3.13228e-124	1.10831	5.28697e-120	Cluster 0	Patient_1
ENSG00000250254	10744	PTTG2	3.20057e-124	0.951473	5.40224e-120	Cluster 0	Patient_1
ENSG00000184445	9735	KNTC1	3.35285e-124	0.991278	5.65927e-120	Cluster 0	Patient_1
ENSG00000165572	89890	KBTBD6	3.69004e-124	0.948658	6.22842e-120	Cluster 0	Patient_1
ENSG00000267532	100506755	MIR497HG	3.7999e-124	0.953899	6.41384e-120	Cluster 0	Patient_1
ENSG00000196188	1510	CTSE	4.22985e-124	0.877449	7.13957e-120	Cluster 0	Patient_1
ENSG00000137409	23787	MTCH1	4.40041e-124	1.2277	7.42746e-120	Cluster 0	Patient_1
ENSG00000112559	4188	MDFI	4.42257e-124	0.971697	7.46485e-120	Cluster 0	Patient_1
ENSG00000129467	196883	ADCY4	4.43919e-124	0.949892	7.49291e-120	Cluster 0	Patient_1
ENSG00000103066	23659	PLA2G15	4.47982e-124	0.947832	7.56148e-120	Cluster 0	Patient_1
ENSG00000113356	10622	POLR3G	4.48926e-124	0.970793	7.57742e-120	Cluster 0	Patient_1
ENSG00000135119	84900	RNFT2	4.49321e-124	0.959887	7.58408e-120	Cluster 0	Patient_1
ENSG00000134901	79070	POGLUT2	4.54609e-124	0.988832	7.67334e-120	Cluster 0	Patient_1
ENSG00000065328	55388	MCM10	4.6855e-124	1.11955	7.90866e-120	Cluster 0	Patient_1
ENSG00000280164	NA	NA	4.98328e-124	0.947827	8.41127e-120	Cluster 0	Patient_1
ENSG00000197093	79690	GAL3ST4	5.05535e-124	0.927478	8.53293e-120	Cluster 0	Patient_1
ENSG00000009830	29954	POMT2	5.17935e-124	0.919945	8.74223e-120	Cluster 0	Patient_1
ENSG00000234906	344	APOC2	5.23004e-124	0.92766	8.82778e-120	Cluster 0	Patient_1
ENSG00000214050	157574	FBXO16	5.24901e-124	0.883877	8.8598e-120	Cluster 0	Patient_1
ENSG00000196363	11091	WDR5	5.37381e-124	1.18369	9.07045e-120	Cluster 0	Patient_1
ENSG00000111696	51559	NT5DC3	5.38899e-124	0.957772	9.09608e-120	Cluster 0	Patient_1
ENSG00000096080	55168	MRPS18A	5.47293e-124	1.15451	9.23776e-120	Cluster 0	Patient_1
ENSG00000117298	1889	ECE1	5.68988e-124	1.04947	9.60395e-120	Cluster 0	Patient_1
ENSG00000258056	NA	NA	5.74277e-124	0.894114	9.69321e-120	Cluster 0	Patient_1
ENSG00000167775	51293	CD320	5.92894e-124	1.35342	1.00075e-119	Cluster 0	Patient_1
ENSG00000184432	9276	COPB2	6.01836e-124	1.3039	1.01584e-119	Cluster 0	Patient_1
ENSG00000120262	80129	CCDC170	6.08766e-124	0.899959	1.02754e-119	Cluster 0	Patient_1
ENSG00000157782	9478	CABP1	6.50427e-124	0.890467	1.09786e-119	Cluster 0	Patient_1
ENSG00000074964	55160	ARHGEF10L	6.62699e-124	0.980115	1.11857e-119	Cluster 0	Patient_1
ENSG00000244752	1415	CRYBB2	7.19414e-124	0.85913	1.2143e-119	Cluster 0	Patient_1
ENSG00000071246	22846	VASH1	7.34672e-124	1.00588	1.24005e-119	Cluster 0	Patient_1
ENSG00000163017	72	ACTG2	7.48305e-124	0.965274	1.26306e-119	Cluster 0	Patient_1
ENSG00000187068	285382	C3orf70	7.55293e-124	0.894542	1.27486e-119	Cluster 0	Patient_1
ENSG00000203756	253582	TMEM244	7.70665e-124	0.837454	1.30081e-119	Cluster 0	Patient_1
ENSG00000137962	9411	ARHGAP29	7.75296e-124	1.00849	1.30862e-119	Cluster 0	Patient_1
ENSG00000100979	5360	PLTP	7.91697e-124	1.03384	1.3363e-119	Cluster 0	Patient_1
ENSG00000127920	2791	GNG11	7.93312e-124	1.23942	1.33903e-119	Cluster 0	Patient_1
ENSG00000185156	162387	MFSD6L	8.14678e-124	0.909776	1.37509e-119	Cluster 0	Patient_1
ENSG00000253200	NA	NA	8.4183e-124	0.900726	1.42093e-119	Cluster 0	Patient_1
ENSG00000162063	899	CCNF	8.42182e-124	1.05506	1.42152e-119	Cluster 0	Patient_1
ENSG00000115806	26003	GORASP2	8.82194e-124	1.08995	1.48905e-119	Cluster 0	Patient_1
ENSG00000079337	10411	RAPGEF3	8.8346e-124	0.883051	1.49119e-119	Cluster 0	Patient_1
ENSG00000163599	1493	CTLA4	9.5085e-124	1.16649	1.60494e-119	Cluster 0	Patient_1
ENSG00000169230	27166	PRELID1	9.54551e-124	1.44857	1.61119e-119	Cluster 0	Patient_1
ENSG00000226051	253264	ZNF503-AS1	9.83674e-124	0.916388	1.66034e-119	Cluster 0	Patient_1
ENSG00000196678	112479	ERI2	9.96364e-124	0.991346	1.68176e-119	Cluster 0	Patient_1
ENSG00000149798	10435	CDC42EP2	1.0163e-123	1.03154	1.71542e-119	Cluster 0	Patient_1
ENSG00000135506	10956	OS9	1.06647e-123	1.02024	1.80009e-119	Cluster 0	Patient_1
ENSG00000175505	23529	CLCF1	1.11314e-123	1.0053	1.87887e-119	Cluster 0	Patient_1
ENSG00000131771	84152	PPP1R1B	1.12121e-123	1.16968	1.89248e-119	Cluster 0	Patient_1
ENSG00000097021	11332	ACOT7	1.12328e-123	1.14528	1.89598e-119	Cluster 0	Patient_1
ENSG00000103316	1428	CRYM	1.13236e-123	0.937997	1.91131e-119	Cluster 0	Patient_1
ENSG00000148737	6934	TCF7L2	1.13478e-123	1.00882	1.9154e-119	Cluster 0	Patient_1
ENSG00000140995	54849	DEF8	1.13503e-123	1.35242	1.91582e-119	Cluster 0	Patient_1
ENSG00000197238	8363	H4C11	1.14777e-123	0.943159	1.93733e-119	Cluster 0	Patient_1
ENSG00000123989	79586	CHPF	1.17518e-123	1.1255	1.98358e-119	Cluster 0	Patient_1
ENSG00000197122	6714	SRC	1.19348e-123	0.970115	2.01448e-119	Cluster 0	Patient_1
ENSG00000108963	1801	DPH1	1.20998e-123	0.863635	2.04232e-119	Cluster 0	Patient_1
ENSG00000105355	10226	PLIN3	1.28478e-123	1.15049	2.16858e-119	Cluster 0	Patient_1
ENSG00000175287	254295	PHYHD1	1.2864e-123	0.92915	2.17132e-119	Cluster 0	Patient_1
ENSG00000175164	28	ABO	1.30006e-123	1.01062	2.19437e-119	Cluster 0	Patient_1
ENSG00000138587	55329	MNS1	1.31342e-123	0.964515	2.21692e-119	Cluster 0	Patient_1
ENSG00000136238	5879	RAC1	1.32154e-123	1.1858	2.23062e-119	Cluster 0	Patient_1
ENSG00000144837	51365	PLA1A	1.33252e-123	0.911247	2.24916e-119	Cluster 0	Patient_1
ENSG00000233554	101929639	B4GALT1-AS1	1.35004e-123	0.918845	2.27873e-119	Cluster 0	Patient_1
ENSG00000169902	8460	TPST1	1.38886e-123	1.05501	2.34425e-119	Cluster 0	Patient_1
ENSG00000069399	602	BCL3	1.43454e-123	1.0046	2.42136e-119	Cluster 0	Patient_1
ENSG00000229931	101928433	ATXN1-AS1	1.46668e-123	0.868752	2.47561e-119	Cluster 0	Patient_1
ENSG00000141551	1453	CSNK1D	1.50805e-123	1.10054	2.54544e-119	Cluster 0	Patient_1
ENSG00000069122	221395	ADGRF5	1.52338e-123	0.964264	2.57132e-119	Cluster 0	Patient_1
ENSG00000010319	56920	SEMA3G	1.54868e-123	0.898196	2.61401e-119	Cluster 0	Patient_1
ENSG00000164077	84315	MON1A	1.59311e-123	1.01536	2.68902e-119	Cluster 0	Patient_1
ENSG00000197785	55210	ATAD3A	1.62079e-123	1.2431	2.73573e-119	Cluster 0	Patient_1
ENSG00000104980	10469	TIMM44	1.65493e-123	1.15821	2.79336e-119	Cluster 0	Patient_1
ENSG00000123473	6491	STIL	1.65721e-123	1.01694	2.79721e-119	Cluster 0	Patient_1
ENSG00000135480	3855	KRT7	1.65767e-123	0.89782	2.79798e-119	Cluster 0	Patient_1
ENSG00000275379	8354	H3C11	1.66347e-123	0.902968	2.80777e-119	Cluster 0	Patient_1
ENSG00000079150	51661	FKBP7	1.66796e-123	0.996841	2.81535e-119	Cluster 0	Patient_1
ENSG00000198502	3127	HLA-DRB5	1.67705e-123	1.58531	2.83069e-119	Cluster 0	Patient_1
ENSG00000090266	4708	NDUFB2	1.71913e-123	1.21557	2.90173e-119	Cluster 0	Patient_1
ENSG00000139974	145389	SLC38A6	1.72161e-123	1.04244	2.90591e-119	Cluster 0	Patient_1
ENSG00000161671	284361	EMC10	1.72434e-123	1.27114	2.91051e-119	Cluster 0	Patient_1
ENSG00000186188	338557	FFAR4	1.88033e-123	0.934485	3.17381e-119	Cluster 0	Patient_1
ENSG00000163879	7802	DNALI1	1.91391e-123	0.94565	3.23049e-119	Cluster 0	Patient_1
ENSG00000100600	5641	LGMN	2.0244e-123	1.15956	3.41699e-119	Cluster 0	Patient_1
ENSG00000111667	NA	NA	2.02842e-123	1.10986	3.42377e-119	Cluster 0	Patient_1
ENSG00000105523	54854	FAM83E	2.07747e-123	0.938992	3.50657e-119	Cluster 0	Patient_1
ENSG00000049860	3074	HEXB	2.07754e-123	0.998166	3.50667e-119	Cluster 0	Patient_1
ENSG00000089685	332	BIRC5	2.07842e-123	1.70929	3.50816e-119	Cluster 0	Patient_1
ENSG00000132010	7568	ZNF20	2.13419e-123	0.913489	3.6023e-119	Cluster 0	Patient_1
ENSG00000205755	64109	CRLF2	2.2947e-123	0.887066	3.87322e-119	Cluster 0	Patient_1
ENSG00000102401	51566	ARMCX3	2.38272e-123	1.05944	4.02179e-119	Cluster 0	Patient_1
ENSG00000144591	29926	GMPPA	2.41805e-123	1.23193	4.08142e-119	Cluster 0	Patient_1
ENSG00000066294	8832	CD84	2.62314e-123	1.07366	4.4276e-119	Cluster 0	Patient_1
ENSG00000178999	9212	AURKB	2.66041e-123	1.6489	4.4905e-119	Cluster 0	Patient_1
ENSG00000127951	10875	FGL2	2.72672e-123	1.0125	4.60243e-119	Cluster 0	Patient_1
ENSG00000136718	92856	IMP4	2.76938e-123	1.25362	4.67444e-119	Cluster 0	Patient_1
ENSG00000184486	5454	POU3F2	2.95314e-123	0.836826	4.9846e-119	Cluster 0	Patient_1
ENSG00000273038	NA	NA	2.98771e-123	0.87132	5.04295e-119	Cluster 0	Patient_1
ENSG00000100504	5836	PYGL	3.65253e-123	1.00192	6.1651e-119	Cluster 0	Patient_1
ENSG00000075218	51512	GTSE1	3.74396e-123	1.34244	6.31944e-119	Cluster 0	Patient_1
ENSG00000182541	3985	LIMK2	3.84731e-123	1.05684	6.49388e-119	Cluster 0	Patient_1
ENSG00000254319	NA	NA	3.89883e-123	0.850915	6.58084e-119	Cluster 0	Patient_1
ENSG00000100300	706	TSPO	3.93991e-123	1.11416	6.65018e-119	Cluster 0	Patient_1
ENSG00000198478	83699	SH3BGRL2	4.03274e-123	0.9733	6.80687e-119	Cluster 0	Patient_1
ENSG00000167645	90522	YIF1B	4.04526e-123	1.46862	6.828e-119	Cluster 0	Patient_1
ENSG00000180549	2529	FUT7	4.10997e-123	0.973475	6.93721e-119	Cluster 0	Patient_1
ENSG00000163430	11167	FSTL1	4.13503e-123	0.985883	6.97952e-119	Cluster 0	Patient_1
ENSG00000204577	11025	LILRB3	4.27736e-123	0.972707	7.21976e-119	Cluster 0	Patient_1
ENSG00000138160	3832	KIF11	4.46205e-123	1.10587	7.53149e-119	Cluster 0	Patient_1
ENSG00000123983	2181	ACSL3	4.95389e-123	1.07023	8.36167e-119	Cluster 0	Patient_1
ENSG00000010610	920	CD4	5.68784e-123	1.1114	9.6005e-119	Cluster 0	Patient_1
ENSG00000171509	59350	RXFP1	5.78122e-123	0.864866	9.75812e-119	Cluster 0	Patient_1
ENSG00000185482	246329	STAC3	5.96241e-123	0.982634	1.00639e-118	Cluster 0	Patient_1
ENSG00000134333	3939	LDHA	6.05399e-123	1.78434	1.02185e-118	Cluster 0	Patient_1
ENSG00000167671	80700	UBXN6	6.14353e-123	1.0714	1.03697e-118	Cluster 0	Patient_1
ENSG00000170370	2018	EMX2	6.32624e-123	0.887125	1.06781e-118	Cluster 0	Patient_1
ENSG00000117399	991	CDC20	6.35896e-123	1.5843	1.07333e-118	Cluster 0	Patient_1
ENSG00000198844	22899	ARHGEF15	6.43068e-123	0.923825	1.08543e-118	Cluster 0	Patient_1
ENSG00000118407	27145	FILIP1	6.71351e-123	0.95871	1.13317e-118	Cluster 0	Patient_1
ENSG00000157916	11079	RER1	6.74818e-123	1.17805	1.13903e-118	Cluster 0	Patient_1
ENSG00000277597	NA	NA	6.8646e-123	0.88235	1.15868e-118	Cluster 0	Patient_1
ENSG00000165105	158158	RASEF	6.9412e-123	0.931547	1.1716e-118	Cluster 0	Patient_1
ENSG00000123080	1031	CDKN2C	7.4134e-123	0.945062	1.25131e-118	Cluster 0	Patient_1
ENSG00000054793	10079	ATP9A	7.63022e-123	0.939054	1.2879e-118	Cluster 0	Patient_1
ENSG00000189409	8510	MMP23B	7.8818e-123	0.971725	1.33037e-118	Cluster 0	Patient_1
ENSG00000167994	5866	RAB3IL1	7.89861e-123	0.891313	1.33321e-118	Cluster 0	Patient_1
ENSG00000166451	55839	CENPN	8.12212e-123	1.48126	1.37093e-118	Cluster 0	Patient_1
ENSG00000151376	10873	ME3	8.27556e-123	0.972161	1.39683e-118	Cluster 0	Patient_1
ENSG00000148834	9446	GSTO1	8.29753e-123	1.13427	1.40054e-118	Cluster 0	Patient_1
ENSG00000212719	339263	LINC02693	8.73362e-123	0.912686	1.47415e-118	Cluster 0	Patient_1
ENSG00000133116	9365	KL	8.99217e-123	0.877925	1.51779e-118	Cluster 0	Patient_1
ENSG00000183019	199675	MCEMP1	9.07518e-123	0.915144	1.5318e-118	Cluster 0	Patient_1
ENSG00000162551	249	ALPL	9.22123e-123	1.00042	1.55645e-118	Cluster 0	Patient_1
ENSG00000111261	54682	MANSC1	9.2527e-123	0.97518	1.56176e-118	Cluster 0	Patient_1
ENSG00000184363	11187	PKP3	9.25726e-123	0.9513	1.56253e-118	Cluster 0	Patient_1
ENSG00000106819	54829	ASPN	9.26141e-123	0.995237	1.56323e-118	Cluster 0	Patient_1
ENSG00000268734	NA	NA	9.3001e-123	0.909263	1.56976e-118	Cluster 0	Patient_1
ENSG00000158869	2207	FCER1G	9.73433e-123	1.3771	1.64306e-118	Cluster 0	Patient_1
ENSG00000001084	2729	GCLC	9.80683e-123	1.02537	1.6553e-118	Cluster 0	Patient_1
ENSG00000160886	54742	LY6K	9.81637e-123	0.908304	1.6569e-118	Cluster 0	Patient_1
ENSG00000143297	83416	FCRL5	1.02932e-122	0.960716	1.7374e-118	Cluster 0	Patient_1
ENSG00000137411	57176	VARS2	1.04566e-122	1.05158	1.76496e-118	Cluster 0	Patient_1
ENSG00000175928	57633	LRRN1	1.04773e-122	0.857064	1.76846e-118	Cluster 0	Patient_1
ENSG00000239887	400793	C1orf226	1.0929e-122	0.901278	1.84471e-118	Cluster 0	Patient_1
ENSG00000179776	1003	CDH5	1.09918e-122	0.956687	1.8553e-118	Cluster 0	Patient_1
ENSG00000188060	115273	RAB42	1.09937e-122	0.864416	1.85562e-118	Cluster 0	Patient_1
ENSG00000180525	414235	DIP2C-AS1	1.13345e-122	0.941498	1.91316e-118	Cluster 0	Patient_1
ENSG00000100997	26090	ABHD12	1.20269e-122	1.09068	2.03002e-118	Cluster 0	Patient_1
ENSG00000100196	11015	KDELR3	1.20913e-122	0.980272	2.04089e-118	Cluster 0	Patient_1
ENSG00000074590	9891	NUAK1	1.22843e-122	0.936834	2.07346e-118	Cluster 0	Patient_1
ENSG00000166401	5271	SERPINB8	1.22989e-122	1.04325	2.07593e-118	Cluster 0	Patient_1
ENSG00000184113	7122	CLDN5	1.26018e-122	1.09504	2.12706e-118	Cluster 0	Patient_1
ENSG00000276023	11072	DUSP14	1.27174e-122	1.06876	2.14657e-118	Cluster 0	Patient_1
ENSG00000178175	NA	NA	1.29649e-122	0.928207	2.18834e-118	Cluster 0	Patient_1
ENSG00000134153	56851	EMC7	1.33447e-122	1.23638	2.25245e-118	Cluster 0	Patient_1
ENSG00000186871	54821	ERCC6L	1.39863e-122	0.949832	2.36074e-118	Cluster 0	Patient_1
ENSG00000136636	51133	KCTD3	1.47439e-122	0.94908	2.48863e-118	Cluster 0	Patient_1
ENSG00000163618	8618	CADPS	1.48114e-122	0.952329	2.50002e-118	Cluster 0	Patient_1
ENSG00000213977	30851	TAX1BP3	1.48407e-122	1.14425	2.50496e-118	Cluster 0	Patient_1
ENSG00000119547	9480	ONECUT2	1.48699e-122	0.85891	2.50988e-118	Cluster 0	Patient_1
ENSG00000128709	3235	HOXD9	1.52605e-122	0.887691	2.57583e-118	Cluster 0	Patient_1
ENSG00000158292	387509	GPR153	1.56439e-122	0.939852	2.64054e-118	Cluster 0	Patient_1
ENSG00000226312	65072	CFLAR-AS1	1.64682e-122	0.86639	2.77967e-118	Cluster 0	Patient_1
ENSG00000140749	10261	IGSF6	1.69893e-122	1.03282	2.86762e-118	Cluster 0	Patient_1
ENSG00000145431	56034	PDGFC	1.78484e-122	0.947757	3.01263e-118	Cluster 0	Patient_1
ENSG00000104805	4924	NUCB1	1.80242e-122	1.24887	3.0423e-118	Cluster 0	Patient_1
ENSG00000132481	91107	TRIM47	1.81243e-122	0.955993	3.05921e-118	Cluster 0	Patient_1
ENSG00000070614	3340	NDST1	1.81491e-122	0.971384	3.06338e-118	Cluster 0	Patient_1
ENSG00000236528	NA	NA	1.82453e-122	0.824715	3.07962e-118	Cluster 0	Patient_1
ENSG00000161082	60680	CELF5	1.87373e-122	0.884167	3.16267e-118	Cluster 0	Patient_1
ENSG00000144136	6574	SLC20A1	2.05078e-122	1.05485	3.4615e-118	Cluster 0	Patient_1
ENSG00000225731	101928284	PDE9A-AS1	2.05385e-122	0.864048	3.4667e-118	Cluster 0	Patient_1
ENSG00000165757	57608	JCAD	2.0558e-122	0.922653	3.46999e-118	Cluster 0	Patient_1
ENSG00000156265	56911	MAP3K7CL	2.09784e-122	1.17861	3.54094e-118	Cluster 0	Patient_1
ENSG00000188566	27158	NDOR1	2.11758e-122	0.917227	3.57426e-118	Cluster 0	Patient_1
ENSG00000234928	101929374	LINC01659	2.14703e-122	0.887022	3.62398e-118	Cluster 0	Patient_1
ENSG00000277782	NA	NA	2.1733e-122	0.84564	3.66831e-118	Cluster 0	Patient_1
ENSG00000064205	8839	CCN5	2.17337e-122	0.978016	3.66843e-118	Cluster 0	Patient_1
ENSG00000167900	7083	TK1	2.19566e-122	1.60162	3.70605e-118	Cluster 0	Patient_1
ENSG00000165029	19	ABCA1	2.29758e-122	1.04349	3.87808e-118	Cluster 0	Patient_1
ENSG00000128203	57168	ASPHD2	2.4124e-122	0.971598	4.07189e-118	Cluster 0	Patient_1
ENSG00000270504	NA	NA	2.49961e-122	0.878281	4.21909e-118	Cluster 0	Patient_1
ENSG00000254859	NA	NA	2.51123e-122	0.877116	4.23871e-118	Cluster 0	Patient_1
ENSG00000042286	84883	AIFM2	2.60695e-122	1.15905	4.40027e-118	Cluster 0	Patient_1
ENSG00000181061	25994	HIGD1A	2.61603e-122	1.23188	4.4156e-118	Cluster 0	Patient_1
ENSG00000256950	NA	NA	2.63898e-122	0.889221	4.45433e-118	Cluster 0	Patient_1
ENSG00000253490	101929450	LINC02099	2.71718e-122	0.887043	4.58633e-118	Cluster 0	Patient_1
ENSG00000108861	1845	DUSP3	2.74779e-122	1.01485	4.63799e-118	Cluster 0	Patient_1
ENSG00000179431	24147	FJX1	2.85216e-122	0.895074	4.81416e-118	Cluster 0	Patient_1
ENSG00000214944	64283	ARHGEF28	2.92283e-122	0.929187	4.93344e-118	Cluster 0	Patient_1
ENSG00000175137	80851	SH3BP5L	3.03364e-122	0.97112	5.12049e-118	Cluster 0	Patient_1
ENSG00000149115	85456	TNKS1BP1	3.06301e-122	1.00666	5.17005e-118	Cluster 0	Patient_1
ENSG00000107745	10367	MICU1	3.10774e-122	1.05653	5.24556e-118	Cluster 0	Patient_1
ENSG00000112237	892	CCNC	3.17888e-122	1.40361	5.36564e-118	Cluster 0	Patient_1
ENSG00000082196	114899	C1QTNF3	3.17948e-122	1.00795	5.36664e-118	Cluster 0	Patient_1
ENSG00000108175	57178	ZMIZ1	3.49832e-122	0.982498	5.90482e-118	Cluster 0	Patient_1
ENSG00000112981	8382	NME5	3.67135e-122	0.876013	6.19688e-118	Cluster 0	Patient_1
ENSG00000175416	1212	CLTB	3.76665e-122	1.10241	6.35772e-118	Cluster 0	Patient_1
ENSG00000132958	93492	TPTE2	4.04482e-122	0.770669	6.82725e-118	Cluster 0	Patient_1
ENSG00000050130	51528	JKAMP	4.1296e-122	0.963865	6.97035e-118	Cluster 0	Patient_1
ENSG00000105676	93436	ARMC6	4.19344e-122	1.06596	7.07811e-118	Cluster 0	Patient_1
ENSG00000232807	NA	NA	4.24832e-122	0.935682	7.17073e-118	Cluster 0	Patient_1
ENSG00000183763	10293	TRAIP	4.32122e-122	0.994436	7.29378e-118	Cluster 0	Patient_1
ENSG00000230084	NA	NA	4.4122e-122	0.889106	7.44735e-118	Cluster 0	Patient_1
ENSG00000149177	5795	PTPRJ	4.47307e-122	1.0442	7.55009e-118	Cluster 0	Patient_1
ENSG00000173702	56667	MUC13	4.56297e-122	0.961076	7.70183e-118	Cluster 0	Patient_1
ENSG00000076382	10615	SPAG5	4.5904e-122	1.13351	7.74813e-118	Cluster 0	Patient_1
ENSG00000115718	5624	PROC	4.6199e-122	0.913621	7.79793e-118	Cluster 0	Patient_1
ENSG00000090971	57106	NAT14	4.63962e-122	0.945284	7.83121e-118	Cluster 0	Patient_1
ENSG00000173638	6573	SLC19A1	4.70319e-122	1.11135	7.93851e-118	Cluster 0	Patient_1
ENSG00000105991	3198	HOXA1	4.7977e-122	0.903738	8.09804e-118	Cluster 0	Patient_1
ENSG00000128512	9732	DOCK4	4.93215e-122	0.967614	8.32497e-118	Cluster 0	Patient_1
ENSG00000277089	102724850	CCL3-AS1	5.06298e-122	0.920612	8.54581e-118	Cluster 0	Patient_1
ENSG00000089163	23409	SIRT4	5.09883e-122	0.839618	8.60632e-118	Cluster 0	Patient_1
ENSG00000271643	105377023	PDCD6IP-DT	5.18564e-122	0.879109	8.75284e-118	Cluster 0	Patient_1
ENSG00000272141	NA	NA	5.26166e-122	0.912176	8.88116e-118	Cluster 0	Patient_1
ENSG00000255398	8843	HCAR3	5.36378e-122	0.896957	9.05353e-118	Cluster 0	Patient_1
ENSG00000198467	7169	TPM2	5.60731e-122	1.23665	9.46458e-118	Cluster 0	Patient_1
ENSG00000100304	23170	TTLL12	5.63494e-122	1.02605	9.51122e-118	Cluster 0	Patient_1
ENSG00000071127	9948	WDR1	5.73717e-122	1.39489	9.68376e-118	Cluster 0	Patient_1
ENSG00000265254	NA	NA	5.92953e-122	0.828178	1.00085e-117	Cluster 0	Patient_1
ENSG00000147488	9705	ST18	5.93045e-122	0.874383	1.001e-117	Cluster 0	Patient_1
ENSG00000114738	7867	MAPKAPK3	6.18277e-122	1.08613	1.04359e-117	Cluster 0	Patient_1
ENSG00000134780	747	DAGLA	6.32152e-122	0.879603	1.06701e-117	Cluster 0	Patient_1
ENSG00000166394	51700	CYB5R2	6.84323e-122	0.946523	1.15507e-117	Cluster 0	Patient_1
ENSG00000165886	80019	UBTD1	7.06714e-122	0.921206	1.19286e-117	Cluster 0	Patient_1
ENSG00000163032	7447	VSNL1	7.23258e-122	0.930167	1.22079e-117	Cluster 0	Patient_1
ENSG00000144815	91775	NXPE3	7.3705e-122	1.11311	1.24407e-117	Cluster 0	Patient_1
ENSG00000075624	60	ACTB	7.63382e-122	1.55986	1.28851e-117	Cluster 0	Patient_1
ENSG00000115275	7841	MOGS	7.7853e-122	1.07699	1.31408e-117	Cluster 0	Patient_1
ENSG00000116985	656	BMP8B	7.93304e-122	0.899004	1.33902e-117	Cluster 0	Patient_1
ENSG00000117408	9670	IPO13	7.95825e-122	0.975603	1.34327e-117	Cluster 0	Patient_1
ENSG00000204175	9721	GPRIN2	7.97943e-122	0.925167	1.34685e-117	Cluster 0	Patient_1
ENSG00000258667	105370526	HIF1A-AS3	8.03749e-122	0.890827	1.35665e-117	Cluster 0	Patient_1
ENSG00000258102	643246	MAP1LC3B2	8.60888e-122	1.00962	1.45309e-117	Cluster 0	Patient_1
ENSG00000163512	64343	AZI2	8.65971e-122	1.03947	1.46167e-117	Cluster 0	Patient_1
ENSG00000137124	219	ALDH1B1	8.75033e-122	1.11504	1.47697e-117	Cluster 0	Patient_1
ENSG00000102010	660	BMX	9.06245e-122	0.885028	1.52965e-117	Cluster 0	Patient_1
ENSG00000177885	2885	GRB2	9.29427e-122	1.23803	1.56878e-117	Cluster 0	Patient_1
ENSG00000205018	NA	NA	9.33127e-122	0.877588	1.57502e-117	Cluster 0	Patient_1
ENSG00000110077	64231	MS4A6A	9.67686e-122	1.22973	1.63336e-117	Cluster 0	Patient_1
ENSG00000091831	2099	ESR1	9.83647e-122	0.878898	1.6603e-117	Cluster 0	Patient_1
ENSG00000105711	6324	SCN1B	9.86119e-122	0.963518	1.66447e-117	Cluster 0	Patient_1
ENSG00000137216	55362	TMEM63B	9.92067e-122	1.01659	1.67451e-117	Cluster 0	Patient_1
ENSG00000152049	23704	KCNE4	1.00604e-121	0.952986	1.6981e-117	Cluster 0	Patient_1
ENSG00000143774	2987	GUK1	1.01292e-121	1.24252	1.70971e-117	Cluster 0	Patient_1
ENSG00000157168	3084	NRG1	1.03753e-121	0.909301	1.75125e-117	Cluster 0	Patient_1
ENSG00000115520	80219	COQ10B	1.04602e-121	1.09944	1.76557e-117	Cluster 0	Patient_1
ENSG00000020256	55734	ZFP64	1.05118e-121	1.01398	1.77429e-117	Cluster 0	Patient_1
ENSG00000134851	55858	TMEM165	1.07091e-121	1.21948	1.80759e-117	Cluster 0	Patient_1
ENSG00000092621	26227	PHGDH	1.11206e-121	1.142	1.87704e-117	Cluster 0	Patient_1
ENSG00000197965	9019	MPZL1	1.13834e-121	1.04345	1.9214e-117	Cluster 0	Patient_1
ENSG00000164885	1020	CDK5	1.16436e-121	1.02992	1.96532e-117	Cluster 0	Patient_1
ENSG00000139180	4704	NDUFA9	1.18907e-121	1.33091	2.00704e-117	Cluster 0	Patient_1
ENSG00000176387	3291	HSD11B2	1.26565e-121	0.975638	2.13629e-117	Cluster 0	Patient_1
ENSG00000184925	286256	LCN12	1.26887e-121	0.814381	2.14173e-117	Cluster 0	Patient_1
[truncated: 170,775 more rows]

## Sheet: NicheNet_ligand_activity
test_ligand	auroc	aupr	pearson	Sender	Target	Patient
HMGB2	0.676667	0.241389	0.299188	Cluster_3	Cluster_0	Patient_6
HMGB2	0.676667	0.241389	0.299188	Cluster_6	Cluster_0	Patient_6
HMGB2	0.597369	0.32435	0.235129	Cluster_3	Cluster_3	Patient_6
HMGB2	0.597369	0.32435	0.235129	Cluster_6	Cluster_3	Patient_6
HMGB2	0.640783	0.201546	0.234016	Cluster_1	Cluster_1	Patient_10
HMGB2	0.557182	0.198164	0.199686	Cluster_0	Cluster_4	Patient_7
HMGB2	0.557182	0.198164	0.199686	Cluster_1	Cluster_4	Patient_7
HMGB2	0.557182	0.198164	0.199686	Cluster_2	Cluster_4	Patient_7
IFNG	0.668298	0.141869	0.192073	Cluster_0	Cluster_2	Patient_3
IFNG	0.668298	0.141869	0.192073	Cluster_6	Cluster_2	Patient_3
HAS2	0.668316	0.140065	0.180703	Cluster_1	Cluster_2	Patient_3
CD28	0.714969	0.10735	0.174885	Cluster_6	Cluster_2	Patient_4
CXCL12	0.577005	0.0837116	0.173591	Cluster_4	Cluster_3	Patient_4
CXCL12	0.577005	0.0837116	0.173591	Cluster_6	Cluster_3	Patient_4
HAS2	0.658867	0.118152	0.170968	Cluster_1	Cluster_3	Patient_7
HAS2	0.658867	0.118152	0.170968	Cluster_2	Cluster_3	Patient_7
TNF	0.593954	0.289101	0.170466	Cluster_1	Cluster_3	Patient_6
IL1B	0.642952	0.114068	0.170289	Cluster_3	Cluster_3	Patient_7
IL1B	0.642952	0.114068	0.170289	Cluster_5	Cluster_3	Patient_7
IL1B	0.642952	0.114068	0.170289	Cluster_0	Cluster_3	Patient_7
IL1B	0.642952	0.114068	0.170289	Cluster_1	Cluster_3	Patient_7
IL1B	0.642952	0.114068	0.170289	Cluster_2	Cluster_3	Patient_7
TNF	0.637367	0.113118	0.168505	Cluster_3	Cluster_3	Patient_7
IL18	0.675705	0.128716	0.167139	Cluster_1	Cluster_2	Patient_3
IL1B	0.576059	0.279146	0.164023	Cluster_3	Cluster_3	Patient_6
IL1B	0.576059	0.279146	0.164023	Cluster_9	Cluster_3	Patient_6
IL1A	0.620741	0.105887	0.163634	Cluster_3	Cluster_3	Patient_7
IL1A	0.620741	0.105887	0.163634	Cluster_0	Cluster_3	Patient_7
IL1A	0.620741	0.105887	0.163634	Cluster_1	Cluster_3	Patient_7
IL1A	0.620741	0.105887	0.163634	Cluster_2	Cluster_3	Patient_7
IL1B	0.663058	0.122298	0.163545	Cluster_2	Cluster_2	Patient_3
IL1B	0.663058	0.122298	0.163545	Cluster_4	Cluster_2	Patient_3
BMP5	0.665166	0.200511	0.161959	Cluster_0	Cluster_0	Patient_10
BMP5	0.665166	0.200511	0.161959	Cluster_3	Cluster_0	Patient_10
IL1A	0.586395	0.279284	0.160739	Cluster_5	Cluster_3	Patient_6
IL18	0.579433	0.296305	0.160559	Cluster_1	Cluster_6	Patient_3
TENM3	0.609112	0.216113	0.15839	Cluster_2	Cluster_6	Patient_6
TENM3	0.609112	0.216113	0.15839	Cluster_5	Cluster_6	Patient_6
CCL15	0.631226	0.173912	0.157281	Cluster_4	Cluster_0	Patient_4
IL23A	0.587138	0.295382	0.15661	Cluster_0	Cluster_6	Patient_3
IL23A	0.587138	0.295382	0.15661	Cluster_2	Cluster_6	Patient_3
IL23A	0.587138	0.295382	0.15661	Cluster_6	Cluster_6	Patient_3
IL12A	0.586379	0.2832	0.153023	Cluster_1	Cluster_6	Patient_3
IL1A	0.611118	0.203502	0.152278	Cluster_3	Cluster_0	Patient_10
HAS2	0.619865	0.146454	0.151149	Cluster_0	Cluster_1	Patient_10
HAS2	0.619865	0.146454	0.151149	Cluster_3	Cluster_1	Patient_10
IL1B	0.555375	0.281673	0.150856	Cluster_2	Cluster_6	Patient_3
IL1B	0.555375	0.281673	0.150856	Cluster_4	Cluster_6	Patient_3
TGFB1	0.595886	0.21419	0.150527	Cluster_5	Cluster_6	Patient_6
IL17A	0.652414	0.123424	0.149971	Cluster_0	Cluster_2	Patient_3
IL17A	0.652414	0.123424	0.149971	Cluster_1	Cluster_2	Patient_3
IL17A	0.652414	0.123424	0.149971	Cluster_6	Cluster_2	Patient_3
IL18	0.620105	0.144877	0.14861	Cluster_1	Cluster_1	Patient_10
CD28	0.563845	0.299355	0.148323	Cluster_6	Cluster_6	Patient_3
CCL21	0.587113	0.273453	0.147905	Cluster_6	Cluster_3	Patient_6
CCL21	0.587113	0.273453	0.147905	Cluster_5	Cluster_3	Patient_6
CCL3L3	0.655859	0.11611	0.147738	Cluster_0	Cluster_2	Patient_3
CCL3L3	0.655859	0.11611	0.147738	Cluster_2	Cluster_2	Patient_3
CCL3L3	0.655859	0.11611	0.147738	Cluster_6	Cluster_2	Patient_3
IFNG	0.582889	0.269945	0.147656	Cluster_1	Cluster_3	Patient_6
IFNG	0.633129	0.147726	0.14765	Cluster_1	Cluster_1	Patient_10
IFNG	0.633129	0.147726	0.14765	Cluster_3	Cluster_1	Patient_10
IL18	0.653803	0.104355	0.14718	Cluster_0	Cluster_3	Patient_7
IL18	0.653803	0.104355	0.14718	Cluster_1	Cluster_3	Patient_7
IL18	0.653803	0.104355	0.14718	Cluster_2	Cluster_3	Patient_7
TNF	0.645731	0.11259	0.14689	Cluster_2	Cluster_2	Patient_3
TNF	0.645731	0.11259	0.14689	Cluster_6	Cluster_2	Patient_3
SAA1	0.589199	0.27389	0.145887	Cluster_9	Cluster_3	Patient_6
SAA1	0.589199	0.27389	0.145887	Cluster_2	Cluster_3	Patient_6
SAA1	0.589199	0.27389	0.145887	Cluster_5	Cluster_3	Patient_6
GCG	0.591612	0.271372	0.145589	Cluster_5	Cluster_3	Patient_6
GCG	0.591612	0.271372	0.145589	Cluster_9	Cluster_3	Patient_6
CD40	0.716133	0.073367	0.145291	Cluster_0	Cluster_2	Patient_4
CD40	0.716133	0.073367	0.145291	Cluster_1	Cluster_2	Patient_4
CD40	0.716133	0.073367	0.145291	Cluster_4	Cluster_2	Patient_4
CSF2	0.653146	0.110177	0.145269	Cluster_6	Cluster_2	Patient_3
IL1B	0.59231	0.1941	0.144672	Cluster_0	Cluster_0	Patient_10
IL1B	0.59231	0.1941	0.144672	Cluster_1	Cluster_0	Patient_10
IL1B	0.59231	0.1941	0.144672	Cluster_3	Cluster_0	Patient_10
CD28	0.623341	0.142473	0.144622	Cluster_3	Cluster_1	Patient_10
BMP5	0.602928	0.262271	0.143889	Cluster_2	Cluster_3	Patient_6
BMP5	0.602928	0.262271	0.143889	Cluster_5	Cluster_3	Patient_6
IL22	0.636759	0.138994	0.143739	Cluster_1	Cluster_1	Patient_10
IL22	0.636759	0.138994	0.143739	Cluster_3	Cluster_1	Patient_10
IL1B	0.613947	0.130656	0.143468	Cluster_2	Cluster_0	Patient_3
IL1B	0.613947	0.130656	0.143468	Cluster_4	Cluster_0	Patient_3
SFRP2	0.619934	0.206259	0.143361	Cluster_5	Cluster_6	Patient_6
KISS1	0.587853	0.272262	0.143226	Cluster_9	Cluster_3	Patient_6
KISS1	0.587853	0.272262	0.143226	Cluster_5	Cluster_3	Patient_6
ITGAM	0.589599	0.270525	0.142272	Cluster_7	Cluster_3	Patient_6
ITGAM	0.589599	0.270525	0.142272	Cluster_5	Cluster_3	Patient_6
CDHR2	0.624396	0.146765	0.142048	Cluster_2	Cluster_0	Patient_6
CDHR2	0.624396	0.146765	0.142048	Cluster_5	Cluster_0	Patient_6
CDHR2	0.624396	0.146765	0.142048	Cluster_9	Cluster_0	Patient_6
IL2	0.560104	0.277962	0.141907	Cluster_0	Cluster_6	Patient_3
IL2	0.560104	0.277962	0.141907	Cluster_1	Cluster_6	Patient_3
IL2	0.560104	0.277962	0.141907	Cluster_6	Cluster_6	Patient_3
IFNG	0.568512	0.276772	0.141618	Cluster_0	Cluster_6	Patient_3
IFNG	0.568512	0.276772	0.141618	Cluster_6	Cluster_6	Patient_3
TENM3	0.615823	0.190713	0.141366	Cluster_3	Cluster_0	Patient_10
XCL1	0.587569	0.271199	0.141356	Cluster_5	Cluster_3	Patient_6
XCL1	0.587569	0.271199	0.141356	Cluster_1	Cluster_3	Patient_6
XCL1	0.587569	0.271199	0.141356	Cluster_3	Cluster_3	Patient_6
XCL1	0.587569	0.271199	0.141356	Cluster_4	Cluster_3	Patient_6
XCL1	0.587569	0.271199	0.141356	Cluster_7	Cluster_3	Patient_6
TNF	0.554136	0.265477	0.141218	Cluster_2	Cluster_6	Patient_3
TNF	0.554136	0.265477	0.141218	Cluster_6	Cluster_6	Patient_3
COL5A3	0.595451	0.263149	0.141174	Cluster_5	Cluster_3	Patient_6
COL5A3	0.595451	0.263149	0.141174	Cluster_6	Cluster_3	Patient_6
CD40	0.656354	0.112317	0.140848	Cluster_1	Cluster_2	Patient_3
CD40	0.656354	0.112317	0.140848	Cluster_2	Cluster_2	Patient_3
BMP5	0.636266	0.200346	0.140729	Cluster_2	Cluster_6	Patient_6
BMP5	0.636266	0.200346	0.140729	Cluster_5	Cluster_6	Patient_6
CCL3	0.671044	0.109531	0.140508	Cluster_1	Cluster_2	Patient_3
CCL3	0.671044	0.109531	0.140508	Cluster_2	Cluster_2	Patient_3
CCL3	0.671044	0.109531	0.140508	Cluster_6	Cluster_2	Patient_3
IL1RN	0.651671	0.113965	0.140202	Cluster_2	Cluster_2	Patient_3
IL1RN	0.626219	0.140274	0.140017	Cluster_0	Cluster_1	Patient_10
IL1RN	0.626219	0.140274	0.140017	Cluster_1	Cluster_1	Patient_10
IL1RN	0.626219	0.140274	0.140017	Cluster_3	Cluster_1	Patient_10
IL23A	0.659904	0.109264	0.139909	Cluster_0	Cluster_2	Patient_3
IL23A	0.659904	0.109264	0.139909	Cluster_2	Cluster_2	Patient_3
IL23A	0.659904	0.109264	0.139909	Cluster_6	Cluster_2	Patient_3
CCL2	0.655037	0.112464	0.138094	Cluster_1	Cluster_2	Patient_3
ANXA1	0.583539	0.272268	0.137991	Cluster_0	Cluster_3	Patient_6
ANXA1	0.583539	0.272268	0.137991	Cluster_1	Cluster_3	Patient_6
IL2	0.598265	0.141259	0.137778	Cluster_3	Cluster_1	Patient_10
EDN3	0.586402	0.265506	0.137528	Cluster_2	Cluster_3	Patient_6
EDN3	0.586402	0.265506	0.137528	Cluster_5	Cluster_3	Patient_6
EDN3	0.586402	0.265506	0.137528	Cluster_9	Cluster_3	Patient_6
CD40LG	0.65232	0.110084	0.137355	Cluster_0	Cluster_2	Patient_3
CD40LG	0.65232	0.110084	0.137355	Cluster_1	Cluster_2	Patient_3
CD40LG	0.65232	0.110084	0.137355	Cluster_6	Cluster_2	Patient_3
ANXA1	0.613539	0.0952753	0.13698	Cluster_0	Cluster_3	Patient_7
ANXA1	0.613539	0.0952753	0.13698	Cluster_1	Cluster_3	Patient_7
ANXA1	0.613539	0.0952753	0.13698	Cluster_4	Cluster_3	Patient_7
NMU	0.58553	0.269663	0.136735	Cluster_9	Cluster_3	Patient_6
NMU	0.58553	0.269663	0.136735	Cluster_5	Cluster_3	Patient_6
CXCL9	0.581359	0.265682	0.136573	Cluster_3	Cluster_3	Patient_6
CXCL9	0.581359	0.265682	0.136573	Cluster_5	Cluster_3	Patient_6
UTS2B	0.585169	0.26571	0.136303	Cluster_5	Cluster_3	Patient_6
CD28	0.606474	0.132873	0.136266	Cluster_6	Cluster_0	Patient_3
CXCL11	0.584537	0.266804	0.136121	Cluster_5	Cluster_3	Patient_6
IL22	0.586813	0.259195	0.136093	Cluster_1	Cluster_3	Patient_6
IL22	0.586813	0.259195	0.136093	Cluster_3	Cluster_3	Patient_6
IL22	0.586813	0.259195	0.136093	Cluster_4	Cluster_3	Patient_6
IL22	0.586813	0.259195	0.136093	Cluster_5	Cluster_3	Patient_6
CCL3	0.63279	0.136793	0.135836	Cluster_1	Cluster_1	Patient_10
CCL3	0.63279	0.136793	0.135836	Cluster_3	Cluster_1	Patient_10
GCG	0.606551	0.125118	0.135704	Cluster_5	Cluster_0	Patient_6
GCG	0.606551	0.125118	0.135704	Cluster_9	Cluster_0	Patient_6
HMGB2	0.527058	0.4023	0.135693	Cluster_1	Cluster_1	Patient_3
GPNMB	0.616197	0.1862	0.135689	Cluster_0	Cluster_0	Patient_10
GPNMB	0.616197	0.1862	0.135689	Cluster_3	Cluster_0	Patient_10
IL23A	0.615839	0.137101	0.135615	Cluster_3	Cluster_1	Patient_10
TGFB1	0.607712	0.194261	0.13561	Cluster_3	Cluster_0	Patient_10
CD40	0.622764	0.138657	0.13552	Cluster_0	Cluster_1	Patient_10
CD40	0.622764	0.138657	0.13552	Cluster_3	Cluster_1	Patient_10
IL1A	0.629532	0.102907	0.135366	Cluster_2	Cluster_2	Patient_3
XCL2	0.58559	0.265331	0.135079	Cluster_1	Cluster_3	Patient_6
XCL2	0.58559	0.265331	0.135079	Cluster_3	Cluster_3	Patient_6
XCL2	0.58559	0.265331	0.135079	Cluster_4	Cluster_3	Patient_6
XCL2	0.58559	0.265331	0.135079	Cluster_7	Cluster_3	Patient_6
XCL2	0.58559	0.265331	0.135079	Cluster_9	Cluster_3	Patient_6
XCL2	0.58559	0.265331	0.135079	Cluster_5	Cluster_3	Patient_6
C3	0.591052	0.267902	0.134817	Cluster_6	Cluster_3	Patient_6
C3	0.591052	0.267902	0.134817	Cluster_5	Cluster_3	Patient_6
COL5A3	0.626587	0.184284	0.13442	Cluster_1	Cluster_0	Patient_10
COL5A3	0.626587	0.184284	0.13442	Cluster_3	Cluster_0	Patient_10
HMGB2	0.535655	0.526897	0.134405	Cluster_0	Cluster_0	Patient_7
HMGB2	0.535655	0.526897	0.134405	Cluster_1	Cluster_0	Patient_7
HMGB2	0.535655	0.526897	0.134405	Cluster_2	Cluster_0	Patient_7
IL15	0.611754	0.134386	0.1344	Cluster_3	Cluster_1	Patient_10
IL22	0.655686	0.104877	0.134322	Cluster_0	Cluster_2	Patient_3
IL22	0.655686	0.104877	0.134322	Cluster_6	Cluster_2	Patient_3
CXCL16	0.578673	0.264659	0.134312	Cluster_5	Cluster_3	Patient_6
CXCL16	0.578673	0.264659	0.134312	Cluster_3	Cluster_3	Patient_6
CCL2	0.63147	0.0948059	0.134167	Cluster_1	Cluster_3	Patient_7
CCL2	0.63147	0.0948059	0.134167	Cluster_2	Cluster_3	Patient_7
NECTIN1	0.587743	0.264592	0.134119	Cluster_9	Cluster_3	Patient_6
NECTIN1	0.587743	0.264592	0.134119	Cluster_2	Cluster_3	Patient_6
NECTIN1	0.587743	0.264592	0.134119	Cluster_5	Cluster_3	Patient_6
IL1B	0.624852	0.139785	0.134034	Cluster_0	Cluster_1	Patient_10
IL1B	0.624852	0.139785	0.134034	Cluster_1	Cluster_1	Patient_10
IL1B	0.624852	0.139785	0.134034	Cluster_3	Cluster_1	Patient_10
ICAM1	0.644229	0.110518	0.133891	Cluster_2	Cluster_2	Patient_3
ICAM1	0.644229	0.110518	0.133891	Cluster_6	Cluster_2	Patient_3
IL6	0.995094	0.0757784	0.133817	Cluster_4	Cluster_3	Patient_4
IL6	0.995094	0.0757784	0.133817	Cluster_6	Cluster_3	Patient_4
CSF2	0.615568	0.120638	0.13363	Cluster_5	Cluster_0	Patient_6
CSF2	0.615568	0.120638	0.13363	Cluster_3	Cluster_0	Patient_6
CSF2	0.615568	0.120638	0.13363	Cluster_4	Cluster_0	Patient_6
IL15	0.616874	0.12586	0.133234	Cluster_0	Cluster_0	Patient_3
IL15	0.616874	0.12586	0.133234	Cluster_2	Cluster_0	Patient_3
LEP	0.579288	0.262415	0.133122	Cluster_5	Cluster_3	Patient_6
CCL3	0.589143	0.258326	0.133097	Cluster_5	Cluster_3	Patient_6
CCL3	0.589143	0.258326	0.133097	Cluster_3	Cluster_3	Patient_6
CCL3	0.589143	0.258326	0.133097	Cluster_4	Cluster_3	Patient_6
CCL3	0.589143	0.258326	0.133097	Cluster_9	Cluster_3	Patient_6
SERPING1	0.592179	0.262776	0.133055	Cluster_5	Cluster_3	Patient_6
PMCH	0.585585	0.264298	0.132944	Cluster_5	Cluster_3	Patient_6
UTS2	0.585081	0.267097	0.132937	Cluster_5	Cluster_3	Patient_6
CCL28	0.585179	0.262504	0.132923	Cluster_9	Cluster_3	Patient_6
CCL28	0.585179	0.262504	0.132923	Cluster_5	Cluster_3	Patient_6
APOE	0.580192	0.270561	0.132799	Cluster_2	Cluster_3	Patient_6
APOE	0.580192	0.270561	0.132799	Cluster_5	Cluster_3	Patient_6
APOE	0.580192	0.270561	0.132799	Cluster_6	Cluster_3	Patient_6
TAC3	0.58448	0.266668	0.132627	Cluster_2	Cluster_3	Patient_6
TAC3	0.58448	0.266668	0.132627	Cluster_5	Cluster_3	Patient_6
TAC3	0.58448	0.266668	0.132627	Cluster_9	Cluster_3	Patient_6
SCGB3A1	0.631621	0.12487	0.132171	Cluster_5	Cluster_0	Patient_6
IL18	0.605432	0.131511	0.132093	Cluster_1	Cluster_0	Patient_3
CCL3	0.659202	0.0936065	0.13204	Cluster_0	Cluster_3	Patient_7
CCL3	0.659202	0.0936065	0.13204	Cluster_2	Cluster_3	Patient_7
CCL3	0.659202	0.0936065	0.13204	Cluster_4	Cluster_3	Patient_7
CCL3	0.659202	0.0936065	0.13204	Cluster_3	Cluster_3	Patient_7
CCL3	0.659202	0.0936065	0.13204	Cluster_5	Cluster_3	Patient_7
CCL3	0.659202	0.0936065	0.13204	Cluster_6	Cluster_3	Patient_7
CCL3L3	0.63594	0.0962867	0.131984	Cluster_3	Cluster_3	Patient_7
CCL3L3	0.63594	0.0962867	0.131984	Cluster_2	Cluster_3	Patient_7
PDCD1LG2	0.622003	0.138019	0.131801	Cluster_3	Cluster_1	Patient_10
CELSR1	0.584364	0.265318	0.131669	Cluster_5	Cluster_3	Patient_6
ICAM1	0.628909	0.136437	0.131414	Cluster_1	Cluster_1	Patient_10
ICAM1	0.628909	0.136437	0.131414	Cluster_3	Cluster_1	Patient_10
EDN2	0.584186	0.263106	0.131286	Cluster_2	Cluster_3	Patient_6
EDN2	0.584186	0.263106	0.131286	Cluster_5	Cluster_3	Patient_6
EDN2	0.584186	0.263106	0.131286	Cluster_9	Cluster_3	Patient_6
CCL2	0.635158	0.141268	0.131253	Cluster_0	Cluster_1	Patient_10
CCL2	0.635158	0.141268	0.131253	Cluster_3	Cluster_1	Patient_10
BMP7	0.580895	0.258116	0.13105	Cluster_2	Cluster_3	Patient_6
BMP7	0.580895	0.258116	0.13105	Cluster_5	Cluster_3	Patient_6
HAS2	0.567637	0.259536	0.131025	Cluster_2	Cluster_3	Patient_6
HAS2	0.567637	0.259536	0.131025	Cluster_5	Cluster_3	Patient_6
IL1RN	0.634138	0.0959745	0.131001	Cluster_0	Cluster_3	Patient_7
IL1RN	0.634138	0.0959745	0.131001	Cluster_1	Cluster_3	Patient_7
IL1RN	0.634138	0.0959745	0.131001	Cluster_2	Cluster_3	Patient_7
IL1RN	0.634138	0.0959745	0.131001	Cluster_4	Cluster_3	Patient_7
IL1RN	0.634138	0.0959745	0.131001	Cluster_3	Cluster_3	Patient_7
IL1RN	0.634138	0.0959745	0.131001	Cluster_5	Cluster_3	Patient_7
IL22	0.57979	0.276736	0.13094	Cluster_0	Cluster_6	Patient_3
IL22	0.57979	0.276736	0.13094	Cluster_6	Cluster_6	Patient_3
NMB	0.583969	0.264097	0.130931	Cluster_5	Cluster_3	Patient_6
NMB	0.583969	0.264097	0.130931	Cluster_6	Cluster_3	Patient_6
ICAM1	0.632146	0.0962372	0.130888	Cluster_0	Cluster_3	Patient_7
ICAM1	0.632146	0.0962372	0.130888	Cluster_1	Cluster_3	Patient_7
ICAM1	0.632146	0.0962372	0.130888	Cluster_2	Cluster_3	Patient_7
CDHR5	0.628872	0.128833	0.130858	Cluster_1	Cluster_0	Patient_6
CDHR5	0.628872	0.128833	0.130858	Cluster_2	Cluster_0	Patient_6
CDHR5	0.628872	0.128833	0.130858	Cluster_5	Cluster_0	Patient_6
CDHR5	0.628872	0.128833	0.130858	Cluster_9	Cluster_0	Patient_6
CXCL5	0.581824	0.263176	0.130762	Cluster_5	Cluster_3	Patient_6
IL1A	0.560439	0.280387	0.130602	Cluster_2	Cluster_6	Patient_3
TNFSF15	0.568296	0.262762	0.130477	Cluster_2	Cluster_3	Patient_6
TNFSF15	0.568296	0.262762	0.130477	Cluster_5	Cluster_3	Patient_6
TNFSF15	0.568296	0.262762	0.130477	Cluster_9	Cluster_3	Patient_6
PROK2	0.581819	0.26248	0.130317	Cluster_1	Cluster_3	Patient_6
PROK2	0.581819	0.26248	0.130317	Cluster_4	Cluster_3	Patient_6
PROK2	0.581819	0.26248	0.130317	Cluster_5	Cluster_3	Patient_6
CD274	0.601729	0.145262	0.129917	Cluster_2	Cluster_0	Patient_3
CD274	0.601729	0.145262	0.129917	Cluster_1	Cluster_0	Patient_3
TNFSF4	0.61641	0.136073	0.129871	Cluster_3	Cluster_1	Patient_10
CXCL9	0.623056	0.135437	0.129867	Cluster_0	Cluster_1	Patient_10
CXCL9	0.623056	0.135437	0.129867	Cluster_3	Cluster_1	Patient_10
WNT10A	0.583744	0.263992	0.129748	Cluster_5	Cluster_3	Patient_6
COL4A1	0.589435	0.258728	0.129728	Cluster_5	Cluster_3	Patient_6
COL4A1	0.589435	0.258728	0.129728	Cluster_6	Cluster_3	Patient_6
CD40LG	0.617301	0.134773	0.12959	Cluster_3	Cluster_1	Patient_10
SELL	0.578631	0.263321	0.129569	Cluster_0	Cluster_3	Patient_6
SELL	0.578631	0.263321	0.129569	Cluster_1	Cluster_3	Patient_6
IL33	0.612089	0.0933563	0.12941	Cluster_1	Cluster_3	Patient_7
IL33	0.612089	0.0933563	0.12941	Cluster_2	Cluster_3	Patient_7
CCL3L3	0.606688	0.136187	0.129405	Cluster_1	Cluster_1	Patient_10
CCL3L3	0.606688	0.136187	0.129405	Cluster_3	Cluster_1	Patient_10
CD80	0.563386	0.285295	0.129374	Cluster_1	Cluster_6	Patient_3
CD80	0.563386	0.285295	0.129374	Cluster_2	Cluster_6	Patient_3
SFRP2	0.578129	0.260907	0.129354	Cluster_5	Cluster_3	Patient_6
CSF2	0.619095	0.133717	0.129068	Cluster_1	Cluster_1	Patient_10
GPNMB	0.60543	0.191516	0.129032	Cluster_2	Cluster_6	Patient_6
GPNMB	0.60543	0.191516	0.129032	Cluster_5	Cluster_6	Patient_6
CCL8	0.624264	0.130196	0.129018	Cluster_0	Cluster_1	Patient_10
IFNG	0.470983	0.0807274	0.129012	Cluster_0	Cluster_9	Patient_1
IFNG	0.470983	0.0807274	0.129012	Cluster_5	Cluster_9	Patient_1
FGF2	0.576618	0.263902	0.128677	Cluster_2	Cluster_3	Patient_6
FGF2	0.576618	0.263902	0.128677	Cluster_5	Cluster_3	Patient_6
IL1RN	0.732862	0.0727439	0.128569	Cluster_6	Cluster_2	Patient_4
IL12A	0.650817	0.09775	0.128528	Cluster_1	Cluster_2	Patient_3
LAMB2	0.585306	0.261798	0.128472	Cluster_2	Cluster_3	Patient_6
LAMB2	0.585306	0.261798	0.128472	Cluster_5	Cluster_3	Patient_6
BMP1	0.582863	0.260922	0.128399	Cluster_5	Cluster_3	Patient_6
CRLF2	0.576539	0.267421	0.128065	Cluster_1	Cluster_6	Patient_3
CRLF2	0.576539	0.267421	0.128065	Cluster_2	Cluster_6	Patient_3
NPW	0.580685	0.25985	0.128062	Cluster_5	Cluster_3	Patient_6
IL23A	0.607167	0.111302	0.127882	Cluster_1	Cluster_1	Patient_6
IL23A	0.607167	0.111302	0.127882	Cluster_4	Cluster_1	Patient_6
IL23A	0.607167	0.111302	0.127882	Cluster_5	Cluster_1	Patient_6
VCAM1	0.580351	0.26493	0.127552	Cluster_2	Cluster_3	Patient_6
VCAM1	0.580351	0.26493	0.127552	Cluster_5	Cluster_3	Patient_6
LTA	0.635708	0.108845	0.127538	Cluster_1	Cluster_2	Patient_3
POMC	0.583304	0.264632	0.127427	Cluster_5	Cluster_3	Patient_6
CXCL14	0.679318	0.0709039	0.127424	Cluster_4	Cluster_2	Patient_4
CD40LG	0.619774	0.118361	0.127221	Cluster_5	Cluster_0	Patient_6
CD40LG	0.619774	0.118361	0.127221	Cluster_9	Cluster_0	Patient_6
CD40LG	0.619774	0.118361	0.127221	Cluster_0	Cluster_0	Patient_6
CD40LG	0.619774	0.118361	0.127221	Cluster_1	Cluster_0	Patient_6
CD40LG	0.619774	0.118361	0.127221	Cluster_4	Cluster_0	Patient_6
NTS	0.579723	0.262294	0.127144	Cluster_5	Cluster_3	Patient_6
LTA	0.618072	0.133856	0.127125	Cluster_3	Cluster_1	Patient_10
IL12A	0.600183	0.132597	0.126848	Cluster_3	Cluster_1	Patient_10
CXCL1	0.594409	0.265078	0.126841	Cluster_2	Cluster_3	Patient_6
COL5A3	0.608017	0.190768	0.126784	Cluster_6	Cluster_6	Patient_6
COL5A3	0.608017	0.190768	0.126784	Cluster_5	Cluster_6	Patient_6
TNC	0.621743	0.18398	0.126711	Cluster_0	Cluster_0	Patient_10
TNC	0.621743	0.18398	0.126711	Cluster_3	Cluster_0	Patient_10
SEMA3A	0.584965	0.256422	0.126614	Cluster_5	Cluster_3	Patient_6
TNFSF13B	0.620091	0.132417	0.126607	Cluster_3	Cluster_1	Patient_10
INSL3	0.582367	0.261671	0.126556	Cluster_5	Cluster_3	Patient_6
FASLG	0.611673	0.130766	0.126533	Cluster_6	Cluster_0	Patient_3
IL18	0.602778	0.112043	0.12638	Cluster_3	Cluster_1	Patient_6
IL18	0.602778	0.112043	0.12638	Cluster_2	Cluster_1	Patient_6
IL18	0.602778	0.112043	0.12638	Cluster_5	Cluster_1	Patient_6
IL18	0.602778	0.112043	0.12638	Cluster_9	Cluster_1	Patient_6
OCLN	0.583396	0.260011	0.126346	Cluster_2	Cluster_3	Patient_6
OCLN	0.583396	0.260011	0.126346	Cluster_5	Cluster_3	Patient_6
OCLN	0.583396	0.260011	0.126346	Cluster_9	Cluster_3	Patient_6
CXCL11	0.626174	0.130433	0.126277	Cluster_3	Cluster_1	Patient_10
PNOC	0.578871	0.258626	0.126254	Cluster_0	Cluster_3	Patient_6
PNOC	0.578871	0.258626	0.126254	Cluster_1	Cluster_3	Patient_6
PNOC	0.578871	0.258626	0.126254	Cluster_8	Cluster_3	Patient_6
LTA	0.635288	0.0936256	0.126053	Cluster_0	Cluster_3	Patient_7
LTA	0.635288	0.0936256	0.126053	Cluster_1	Cluster_3	Patient_7
LTA	0.635288	0.0936256	0.126053	Cluster_2	Cluster_3	Patient_7
CSF2	0.617736	0.0877771	0.125895	Cluster_2	Cluster_3	Patient_7
CCL8	0.647633	0.104055	0.125601	Cluster_1	Cluster_2	Patient_3
ALCAM	0.637906	0.110751	0.125585	Cluster_2	Cluster_2	Patient_3
HLA-A	0.576825	0.260213	0.125522	Cluster_8	Cluster_3	Patient_6
CLCF1	0.579248	0.276452	0.125452	Cluster_2	Cluster_6	Patient_3
CCL4	0.614242	0.138233	0.125209	Cluster_1	Cluster_1	Patient_10
CCL4	0.614242	0.138233	0.125209	Cluster_3	Cluster_1	Patient_10
TNF	0.692047	0.0596981	0.125171	Cluster_6	Cluster_2	Patient_4
TNC	0.585595	0.25274	0.125108	Cluster_2	Cluster_3	Patient_6
TNC	0.585595	0.25274	0.125108	Cluster_5	Cluster_3	Patient_6
TNC	0.585595	0.25274	0.125108	Cluster_6	Cluster_3	Patient_6
SCGB3A1	0.580869	0.260292	0.125065	Cluster_5	Cluster_3	Patient_6
ITGB7	0.622325	0.182428	0.12503	Cluster_3	Cluster_0	Patient_10
CD40LG	0.622969	0.0935477	0.125027	Cluster_0	Cluster_3	Patient_7
CD40LG	0.622969	0.0935477	0.125027	Cluster_1	Cluster_3	Patient_7
FN1	0.674977	0.0896165	0.12501	Cluster_4	Cluster_2	Patient_4
FN1	0.674977	0.0896165	0.12501	Cluster_6	Cluster_2	Patient_4
IL11	0.566232	0.283575	0.124992	Cluster_1	Cluster_6	Patient_3
CXCL16	0.617106	0.131284	0.124937	Cluster_0	Cluster_1	Patient_10
CXCL16	0.617106	0.131284	0.124937	Cluster_3	Cluster_1	Patient_10
CCL17	0.584804	0.257251	0.124858	Cluster_5	Cluster_3	Patient_6
CCL17	0.584804	0.257251	0.124858	Cluster_0	Cluster_3	Patient_6
CCL17	0.584804	0.257251	0.124858	Cluster_3	Cluster_3	Patient_6
BMP4	0.573646	0.253246	0.124845	Cluster_2	Cluster_3	Patient_6
BMP4	0.573646	0.253246	0.124845	Cluster_5	Cluster_3	Patient_6
ANXA1	0.623138	0.133271	0.124818	Cluster_3	Cluster_1	Patient_10
IL1A	0.62023	0.134481	0.124803	Cluster_3	Cluster_1	Patient_10
PDCD1LG2	0.605107	0.132623	0.124707	Cluster_2	Cluster_0	Patient_3
PDCD1LG2	0.605107	0.132623	0.124707	Cluster_1	Cluster_0	Patient_3
XCL1	0.624076	0.130187	0.124703	Cluster_1	Cluster_1	Patient_10
PTGS2	0.696251	0.0625162	0.124685	Cluster_6	Cluster_2	Patient_4
TGFB1	0.560908	0.266772	0.124561	Cluster_6	Cluster_6	Patient_3
CD274	0.576934	0.259936	0.124512	Cluster_5	Cluster_3	Patient_6
CD274	0.576934	0.259936	0.124512	Cluster_9	Cluster_3	Patient_6
NRG1	0.599403	0.128209	0.124476	Cluster_2	Cluster_0	Patient_3
NRG1	0.599403	0.128209	0.124476	Cluster_1	Cluster_0	Patient_3
IL24	0.588518	0.249991	0.124412	Cluster_5	Cluster_3	Patient_6
ITGAM	0.622355	0.130012	0.124385	Cluster_3	Cluster_1	Patient_10
TNFSF13B	0.611958	0.121454	0.124357	Cluster_5	Cluster_0	Patient_6
TNFSF13B	0.611958	0.121454	0.124357	Cluster_0	Cluster_0	Patient_6
TNFSF13B	0.611958	0.121454	0.124357	Cluster_1	Cluster_0	Patient_6
THBS2	0.582786	0.249051	0.12434	Cluster_5	Cluster_3	Patient_6
IL22	0.621716	0.122284	0.12432	Cluster_0	Cluster_0	Patient_3
IL22	0.621716	0.122284	0.12432	Cluster_6	Cluster_0	Patient_3
CD80	0.692686	0.0727488	0.124313	Cluster_4	Cluster_2	Patient_4
CD80	0.692686	0.0727488	0.124313	Cluster_6	Cluster_2	Patient_4
OCLN	0.606465	0.190216	0.124293	Cluster_2	Cluster_6	Patient_6
OCLN	0.606465	0.190216	0.124293	Cluster_5	Cluster_6	Patient_6
OCLN	0.606465	0.190216	0.124293	Cluster_9	Cluster_6	Patient_6
CSF3	0.621084	0.130311	0.124232	Cluster_3	Cluster_1	Patient_10
CCL25	0.578011	0.256234	0.124191	Cluster_1	Cluster_3	Patient_6
CCL25	0.578011	0.256234	0.124191	Cluster_2	Cluster_3	Patient_6
CCL25	0.578011	0.256234	0.124191	Cluster_3	Cluster_3	Patient_6
CCL25	0.578011	0.256234	0.124191	Cluster_5	Cluster_3	Patient_6
CCL25	0.578011	0.256234	0.124191	Cluster_6	Cluster_3	Patient_6
CCL25	0.578011	0.256234	0.124191	Cluster_9	Cluster_3	Patient_6
CCL15	0.581907	0.237514	0.124111	Cluster_4	Cluster_4	Patient_4
ADM2	0.578166	0.263384	0.123924	Cluster_5	Cluster_3	Patient_6
CSF2	0.575497	0.254751	0.12391	Cluster_3	Cluster_3	Patient_6
CSF2	0.575497	0.254751	0.12391	Cluster_4	Cluster_3	Patient_6
CSF2	0.575497	0.254751	0.12391	Cluster_5	Cluster_3	Patient_6
CD40	0.633224	0.0915061	0.123888	Cluster_3	Cluster_3	Patient_7
CD40	0.633224	0.0915061	0.123888	Cluster_0	Cluster_3	Patient_7
CD40	0.633224	0.0915061	0.123888	Cluster_1	Cluster_3	Patient_7
CD40	0.633224	0.0915061	0.123888	Cluster_2	Cluster_3	Patient_7
CD28	0.618738	0.116535	0.123876	Cluster_5	Cluster_0	Patient_6
CCL2	0.551203	0.281787	0.123867	Cluster_1	Cluster_6	Patient_3
IL15	0.582279	0.274972	0.123857	Cluster_0	Cluster_6	Patient_3
IL15	0.582279	0.274972	0.123857	Cluster_2	Cluster_6	Patient_3
CX3CL1	0.701659	0.0720074	0.123603	Cluster_6	Cluster_2	Patient_4
HAMP	0.69527	0.0855892	0.123562	Cluster_6	Cluster_2	Patient_4
CD274	0.61607	0.131986	0.123516	Cluster_1	Cluster_1	Patient_10
CD274	0.61607	0.131986	0.123516	Cluster_3	Cluster_1	Patient_10
TNFSF12	0.683037	0.0628707	0.12342	Cluster_6	Cluster_2	Patient_4
C3	0.628246	0.129588	0.123405	Cluster_0	Cluster_1	Patient_10
C3	0.628246	0.129588	0.123405	Cluster_3	Cluster_1	Patient_10
ITGB7	0.578248	0.260278	0.123324	Cluster_5	Cluster_3	Patient_6
ITGB7	0.578248	0.260278	0.123324	Cluster_8	Cluster_3	Patient_6
CCL13	0.644448	0.099555	0.123284	Cluster_1	Cluster_2	Patient_3
SELE	0.705584	0.072087	0.123282	Cluster_6	Cluster_2	Patient_4
CXCL6	0.576275	0.255916	0.123045	Cluster_2	Cluster_3	Patient_6
CXCL6	0.576275	0.255916	0.123045	Cluster_5	Cluster_3	Patient_6
CXCL6	0.576275	0.255916	0.123045	Cluster_6	Cluster_3	Patient_6
IFNG	0.606565	0.102842	0.123045	Cluster_1	Cluster_1	Patient_6
IL1RN	0.566115	0.25784	0.123044	Cluster_5	Cluster_3	Patient_6
CXCL12	0.583433	0.255338	0.123038	Cluster_2	Cluster_3	Patient_6
CXCL12	0.583433	0.255338	0.123038	Cluster_5	Cluster_3	Patient_6
CXCL12	0.583433	0.255338	0.123038	Cluster_6	Cluster_3	Patient_6
CALM1	0.573845	0.258501	0.123035	Cluster_8	Cluster_3	Patient_6
CALM1	0.573845	0.258501	0.123035	Cluster_9	Cluster_3	Patient_6
TGFB1	0.6195	0.0865158	0.12302	Cluster_2	Cluster_3	Patient_7
CXCL2	0.705602	0.0797211	0.122998	Cluster_4	Cluster_2	Patient_4
CXCL2	0.705602	0.0797211	0.122998	Cluster_6	Cluster_2	Patient_4
CMTM4	0.581198	0.260165	0.122959	Cluster_2	Cluster_3	Patient_6
CMTM4	0.581198	0.260165	0.122959	Cluster_5	Cluster_3	Patient_6
CMTM4	0.581198	0.260165	0.122959	Cluster_9	Cluster_3	Patient_6
CD99	0.582483	0.261188	0.122834	Cluster_8	Cluster_3	Patient_6
IFNG	0.612862	0.122293	0.122798	Cluster_0	Cluster_0	Patient_3
IFNG	0.612862	0.122293	0.122798	Cluster_6	Cluster_0	Patient_3
ANXA1	0.626015	0.101317	0.12276	Cluster_0	Cluster_2	Patient_3
ANXA1	0.626015	0.101317	0.12276	Cluster_1	Cluster_2	Patient_3
ANXA1	0.626015	0.101317	0.12276	Cluster_6	Cluster_2	Patient_3
CEACAM1	0.584153	0.255611	0.122713	Cluster_9	Cluster_3	Patient_6
CEACAM1	0.584153	0.255611	0.122713	Cluster_5	Cluster_3	Patient_6
IL7	0.557435	0.276977	0.122666	Cluster_1	Cluster_6	Patient_3
POMC	0.606411	0.180723	0.122651	Cluster_3	Cluster_0	Patient_10
UCN	0.574843	0.258719	0.122629	Cluster_5	Cluster_3	Patient_6
TGFB1	0.587462	0.258407	0.122628	Cluster_5	Cluster_3	Patient_6
JAM3	0.584489	0.257425	0.122614	Cluster_2	Cluster_3	Patient_6
JAM3	0.584489	0.257425	0.122614	Cluster_5	Cluster_3	Patient_6
F8	0.582796	0.26064	0.122432	Cluster_5	Cluster_3	Patient_6
ADAM17	0.620466	0.0868987	0.122403	Cluster_2	Cluster_3	Patient_7
ITGA4	0.58179	0.259642	0.122245	Cluster_5	Cluster_3	Patient_6
FAT1	0.585509	0.264183	0.122173	Cluster_9	Cluster_3	Patient_6
FAT1	0.585509	0.264183	0.122173	Cluster_2	Cluster_3	Patient_6
FAT1	0.585509	0.264183	0.122173	Cluster_5	Cluster_3	Patient_6
FGF19	0.577902	0.25901	0.122034	Cluster_5	Cluster_3	Patient_6
FGF19	0.577902	0.25901	0.122034	Cluster_9	Cluster_3	Patient_6
CD80	0.615078	0.128703	0.121968	Cluster_0	Cluster_1	Patient_10
CD80	0.615078	0.128703	0.121968	Cluster_1	Cluster_1	Patient_10
CD80	0.615078	0.128703	0.121968	Cluster_3	Cluster_1	Patient_10
ITGA9	0.57966	0.260473	0.121811	Cluster_2	Cluster_3	Patient_6
ITGA9	0.57966	0.260473	0.121811	Cluster_5	Cluster_3	Patient_6
CXCL13	0.576837	0.256923	0.121638	Cluster_6	Cluster_3	Patient_6
CXCL13	0.576837	0.256923	0.121638	Cluster_9	Cluster_3	Patient_6
CXCL13	0.576837	0.256923	0.121638	Cluster_5	Cluster_3	Patient_6
NRG1	0.622588	0.0724161	0.12157	Cluster_5	Cluster_1	Patient_8
CCL2	0.587183	0.264336	0.121302	Cluster_2	Cluster_3	Patient_6
CCL2	0.587183	0.264336	0.121302	Cluster_5	Cluster_3	Patient_6
CCL2	0.587183	0.264336	0.121302	Cluster_6	Cluster_3	Patient_6
GMFB	0.576493	0.257591	0.121281	Cluster_9	Cluster_3	Patient_6
GMFB	0.576493	0.257591	0.121281	Cluster_5	Cluster_3	Patient_6
OXT	0.576777	0.26103	0.121257	Cluster_5	Cluster_3	Patient_6
TGFB1	0.622601	0.132093	0.121206	Cluster_3	Cluster_1	Patient_10
CCL13	0.608883	0.131147	0.121191	Cluster_0	Cluster_1	Patient_10
GDF7	0.57289	0.250655	0.121155	Cluster_5	Cluster_3	Patient_6
TNFSF15	0.632607	0.0877914	0.121098	Cluster_1	Cluster_3	Patient_7
TNFSF15	0.632607	0.0877914	0.121098	Cluster_2	Cluster_3	Patient_7
IL18	0.566876	0.250373	0.121034	Cluster_2	Cluster_3	Patient_6
IL18	0.566876	0.250373	0.121034	Cluster_5	Cluster_3	Patient_6
IL18	0.566876	0.250373	0.121034	Cluster_3	Cluster_3	Patient_6
IL18	0.566876	0.250373	0.121034	Cluster_9	Cluster_3	Patient_6
CXCL9	0.605466	0.128183	0.121019	Cluster_2	Cluster_0	Patient_3
CXCL9	0.605466	0.128183	0.121019	Cluster_1	Cluster_0	Patient_3
IL18	0.739189	0.0606215	0.121004	Cluster_4	Cluster_2	Patient_4
CXCL10	0.708735	0.0692158	0.120965	Cluster_6	Cluster_2	Patient_4
GMFB	0.680882	0.0883534	0.12095	Cluster_6	Cluster_2	Patient_4
PROC	0.577424	0.259938	0.120794	Cluster_5	Cluster_3	Patient_6
PROC	0.577424	0.259938	0.120794	Cluster_9	Cluster_3	Patient_6
GAS6	0.584215	0.25537	0.120714	Cluster_8	Cluster_3	Patient_6
GAS6	0.584215	0.25537	0.120714	Cluster_2	Cluster_3	Patient_6
IL17A	0.560053	0.282677	0.120711	Cluster_0	Cluster_6	Patient_3
IL17A	0.560053	0.282677	0.120711	Cluster_1	Cluster_6	Patient_3
IL17A	0.560053	0.282677	0.120711	Cluster_6	Cluster_6	Patient_3
CXCL12	0.623827	0.126609	0.120684	Cluster_0	Cluster_1	Patient_10
CXCL12	0.623827	0.126609	0.120684	Cluster_3	Cluster_1	Patient_10
CCL20	0.605192	0.129364	0.120674	Cluster_1	Cluster_0	Patient_3
CCL20	0.605192	0.129364	0.120674	Cluster_6	Cluster_0	Patient_3
CCL20	0.605192	0.129364	0.120674	Cluster_0	Cluster_0	Patient_3
PDCD1LG2	0.561556	0.288097	0.120514	Cluster_1	Cluster_6	Patient_3
PDCD1LG2	0.561556	0.288097	0.120514	Cluster_2	Cluster_6	Patient_3
LGALS3	0.661807	0.0791894	0.120465	Cluster_0	Cluster_2	Patient_4
LGALS3	0.661807	0.0791894	0.120465	Cluster_4	Cluster_2	Patient_4
CCL19	0.577368	0.255683	0.120422	Cluster_5	Cluster_3	Patient_6
CCL19	0.577368	0.255683	0.120422	Cluster_0	Cluster_3	Patient_6
CCL19	0.577368	0.255683	0.120422	Cluster_9	Cluster_3	Patient_6
HGF	0.566577	0.253155	0.120334	Cluster_2	Cluster_3	Patient_6
HGF	0.566577	0.253155	0.120334	Cluster_5	Cluster_3	Patient_6
FASLG	0.564229	0.281301	0.120275	Cluster_6	Cluster_6	Patient_3
EFNB2	0.580182	0.257646	0.120026	Cluster_5	Cluster_3	Patient_6
EFNB2	0.580182	0.257646	0.120026	Cluster_6	Cluster_3	Patient_6
EFNB2	0.580182	0.257646	0.120026	Cluster_9	Cluster_3	Patient_6
CX3CL1	0.56931	0.260557	0.120007	Cluster_2	Cluster_3	Patient_6
CX3CL1	0.56931	0.260557	0.120007	Cluster_5	Cluster_3	Patient_6
FLT3LG	0.571048	0.27667	0.119884	Cluster_6	Cluster_6	Patient_3
CCL26	0.613783	0.127004	0.11983	Cluster_3	Cluster_1	Patient_10
MADCAM1	0.578504	0.263634	0.119631	Cluster_5	Cluster_3	Patient_6
CXCL1	0.627706	0.127398	0.119623	Cluster_0	Cluster_1	Patient_10
CXCL1	0.627706	0.127398	0.119623	Cluster_3	Cluster_1	Patient_10
SERPING1	0.624183	0.127488	0.119608	Cluster_0	Cluster_1	Patient_10
SERPING1	0.624183	0.127488	0.119608	Cluster_3	Cluster_1	Patient_10
CXCL2	0.576087	0.256831	0.119558	Cluster_3	Cluster_3	Patient_6
CXCL2	0.576087	0.256831	0.119558	Cluster_4	Cluster_3	Patient_6
FASLG	0.608351	0.117131	0.119486	Cluster_3	Cluster_0	Patient_6
FASLG	0.608351	0.117131	0.119486	Cluster_5	Cluster_0	Patient_6
DSG2	0.577342	0.259714	0.119469	Cluster_2	Cluster_3	Patient_6
DSG2	0.577342	0.259714	0.119469	Cluster_5	Cluster_3	Patient_6
DSG2	0.577342	0.259714	0.119469	Cluster_3	Cluster_3	Patient_6
DSG2	0.577342	0.259714	0.119469	Cluster_6	Cluster_3	Patient_6
DSG2	0.577342	0.259714	0.119469	Cluster_9	Cluster_3	Patient_6
CXCL5	0.617393	0.127088	0.119383	Cluster_3	Cluster_1	Patient_10
CCL23	0.576995	0.256576	0.119351	Cluster_5	Cluster_3	Patient_6
UTS2B	0.620213	0.127206	0.119276	Cluster_3	Cluster_1	Patient_10
SELPLG	0.631834	0.126177	0.119137	Cluster_3	Cluster_1	Patient_10
AREG	0.577154	0.256029	0.119137	Cluster_5	Cluster_3	Patient_6
AREG	0.577154	0.256029	0.119137	Cluster_3	Cluster_3	Patient_6
IL33	0.613303	0.125374	0.119099	Cluster_3	Cluster_1	Patient_10
CCL19	0.599467	0.131537	0.119016	Cluster_2	Cluster_0	Patient_3
CCL19	0.599467	0.131537	0.119016	Cluster_1	Cluster_0	Patient_3
XCL1	0.69028	0.0663522	0.118988	Cluster_6	Cluster_2	Patient_4
TGFB1	0.634258	0.0939206	0.118929	Cluster_6	Cluster_2	Patient_3
IL2	0.707024	0.0671846	0.118811	Cluster_0	Cluster_2	Patient_4
SCT	0.575679	0.257808	0.118732	Cluster_2	Cluster_3	Patient_6
SCT	0.575679	0.257808	0.118732	Cluster_5	Cluster_3	Patient_6
SCT	0.575679	0.257808	0.118732	Cluster_9	Cluster_3	Patient_6
PIK3CB	0.588405	0.252951	0.118727	Cluster_5	Cluster_3	Patient_6
FASLG	0.574329	0.257019	0.11865	Cluster_3	Cluster_3	Patient_6
FASLG	0.574329	0.257019	0.11865	Cluster_5	Cluster_3	Patient_6
NCAM1	0.581121	0.252719	0.118594	Cluster_3	Cluster_3	Patient_6
NCAM1	0.581121	0.252719	0.118594	Cluster_4	Cluster_3	Patient_6
NCAM1	0.581121	0.252719	0.118594	Cluster_7	Cluster_3	Patient_6
NCAM1	0.581121	0.252719	0.118594	Cluster_2	Cluster_3	Patient_6
NCAM1	0.581121	0.252719	0.118594	Cluster_5	Cluster_3	Patient_6
CXCL9	0.556069	0.28312	0.11858	Cluster_1	Cluster_6	Patient_3
CXCL9	0.556069	0.28312	0.11858	Cluster_2	Cluster_6	Patient_3
CXCL11	0.697365	0.0653081	0.118573	Cluster_6	Cluster_2	Patient_4
CD28	0.571102	0.251107	0.118568	Cluster_5	Cluster_3	Patient_6
GUCA2A	0.580188	0.2584	0.118549	Cluster_2	Cluster_3	Patient_6
GUCA2A	0.580188	0.2584	0.118549	Cluster_5	Cluster_3	Patient_6
GUCA2A	0.580188	0.2584	0.118549	Cluster_0	Cluster_3	Patient_6
GUCA2A	0.580188	0.2584	0.118549	Cluster_1	Cluster_3	Patient_6
GUCA2A	0.580188	0.2584	0.118549	Cluster_4	Cluster_3	Patient_6
GUCA2A	0.580188	0.2584	0.118549	Cluster_9	Cluster_3	Patient_6
IL2	0.591626	0.115292	0.118484	Cluster_2	Cluster_0	Patient_6
IL2	0.591626	0.115292	0.118484	Cluster_5	Cluster_0	Patient_6
IL2	0.591626	0.115292	0.118484	Cluster_9	Cluster_0	Patient_6
IL2	0.591626	0.115292	0.118484	Cluster_0	Cluster_0	Patient_6
IL2	0.591626	0.115292	0.118484	Cluster_1	Cluster_0	Patient_6
IL2	0.591626	0.115292	0.118484	Cluster_3	Cluster_0	Patient_6
IL2	0.591626	0.115292	0.118484	Cluster_4	Cluster_0	Patient_6
IL2	0.591626	0.115292	0.118484	Cluster_7	Cluster_0	Patient_6
CCL4	0.638037	0.101766	0.118449	Cluster_0	Cluster_2	Patient_3
CCL4	0.638037	0.101766	0.118449	Cluster_2	Cluster_2	Patient_3
CCL4	0.638037	0.101766	0.118449	Cluster_6	Cluster_2	Patient_3
HLA-A	0.690252	0.0869237	0.118377	Cluster_6	Cluster_2	Patient_4
IL24	0.619626	0.179564	0.118253	Cluster_3	Cluster_0	Patient_10
LIF	0.577277	0.254637	0.118213	Cluster_3	Cluster_3	Patient_6
LIF	0.577277	0.254637	0.118213	Cluster_4	Cluster_3	Patient_6
LIF	0.577277	0.254637	0.118213	Cluster_7	Cluster_3	Patient_6
LIF	0.577277	0.254637	0.118213	Cluster_5	Cluster_3	Patient_6
EFNA1	0.577832	0.256055	0.118173	Cluster_5	Cluster_3	Patient_6
HAS2	0.614215	0.112416	0.118153	Cluster_2	Cluster_0	Patient_6
HAS2	0.614215	0.112416	0.118153	Cluster_5	Cluster_0	Patient_6
EBI3	0.573678	0.258505	0.11813	Cluster_1	Cluster_6	Patient_3
EBI3	0.573678	0.258505	0.11813	Cluster_2	Cluster_6	Patient_3
CTSG	0.575057	0.254979	0.11807	Cluster_5	Cluster_3	Patient_6
SAA1	0.60573	0.115628	0.118039	Cluster_2	Cluster_0	Patient_6
SAA1	0.60573	0.115628	0.118039	Cluster_5	Cluster_0	Patient_6
SAA1	0.60573	0.115628	0.118039	Cluster_9	Cluster_0	Patient_6
PMCH	0.619707	0.126253	0.118036	Cluster_3	Cluster_1	Patient_10
PROK2	0.617662	0.126021	0.118015	Cluster_1	Cluster_1	Patient_10
PROK2	0.617662	0.126021	0.118015	Cluster_3	Cluster_1	Patient_10
CD28	0.601527	0.104886	0.117971	Cluster_5	Cluster_1	Patient_6
NMU	0.609945	0.126165	0.117957	Cluster_1	Cluster_0	Patient_3
HAS2	0.544898	0.260209	0.117936	Cluster_1	Cluster_6	Patient_3
GLG1	0.607601	0.132578	0.117919	Cluster_3	Cluster_1	Patient_10
INHBA	0.569272	0.250721	0.117893	Cluster_9	Cluster_3	Patient_6
INHBA	0.569272	0.250721	0.117893	Cluster_5	Cluster_3	Patient_6
NTN4	0.577076	0.255301	0.117892	Cluster_2	Cluster_3	Patient_6
NTN4	0.577076	0.255301	0.117892	Cluster_5	Cluster_3	Patient_6
NTN4	0.577076	0.255301	0.117892	Cluster_6	Cluster_3	Patient_6
ITGB1	0.608912	0.114268	0.117863	Cluster_2	Cluster_0	Patient_6
ADAM12	0.577654	0.257071	0.117777	Cluster_5	Cluster_3	Patient_6
ADAM12	0.577654	0.257071	0.117777	Cluster_3	Cluster_3	Patient_6
ADAM12	0.577654	0.257071	0.117777	Cluster_4	Cluster_3	Patient_6
ADAM12	0.577654	0.257071	0.117777	Cluster_7	Cluster_3	Patient_6
BTLA	0.620948	0.126305	0.11773	Cluster_3	Cluster_1	Patient_10
ADAM17	0.619045	0.126722	0.117715	Cluster_3	Cluster_1	Patient_10
CCL26	0.695111	0.0733881	0.117701	Cluster_6	Cluster_2	Patient_4
CELSR1	0.612804	0.176985	0.117659	Cluster_3	Cluster_0	Patient_10
FAM3D	0.572477	0.257186	0.117627	Cluster_9	Cluster_3	Patient_6
FAM3D	0.572477	0.257186	0.117627	Cluster_5	Cluster_3	Patient_6
IL23A	0.608578	0.121715	0.117594	Cluster_6	Cluster_0	Patient_3
IL23A	0.608578	0.121715	0.117594	Cluster_0	Cluster_0	Patient_3
IL23A	0.608578	0.121715	0.117594	Cluster_2	Cluster_0	Patient_3
DSC2	0.576614	0.258213	0.117574	Cluster_2	Cluster_3	Patient_6
DSC2	0.576614	0.258213	0.117574	Cluster_5	Cluster_3	Patient_6
DSC2	0.576614	0.258213	0.117574	Cluster_9	Cluster_3	Patient_6
ADAM17	0.572541	0.252727	0.117457	Cluster_5	Cluster_3	Patient_6
NMB	0.619896	0.126352	0.117446	Cluster_3	Cluster_1	Patient_10
HLA-A	0.617494	0.126273	0.117381	Cluster_3	Cluster_1	Patient_10
SEMA5A	0.579658	0.252945	0.117275	Cluster_9	Cluster_3	Patient_6
SEMA5A	0.579658	0.252945	0.117275	Cluster_2	Cluster_3	Patient_6
SEMA5A	0.579658	0.252945	0.117275	Cluster_5	Cluster_3	Patient_6
TNFSF14	0.578228	0.249859	0.117264	Cluster_4	Cluster_3	Patient_6
TNFSF14	0.578228	0.249859	0.117264	Cluster_5	Cluster_3	Patient_6
ITGAM	0.690724	0.0763703	0.117232	Cluster_6	Cluster_2	Patient_4
VEGFC	0.578336	0.252794	0.117169	Cluster_5	Cluster_3	Patient_6
LTA	0.723951	0.0635871	0.117118	Cluster_6	Cluster_2	Patient_4
ICAM1	0.545374	0.278666	0.117114	Cluster_2	Cluster_6	Patient_3
ICAM1	0.545374	0.278666	0.117114	Cluster_6	Cluster_6	Patient_3
CXCL6	0.614879	0.124834	0.117098	Cluster_0	Cluster_1	Patient_10
CCL3	0.728071	0.0544756	0.117096	Cluster_3	Cluster_3	Patient_2
NRG1	0.603307	0.112812	0.117076	Cluster_2	Cluster_0	Patient_6
NRG1	0.603307	0.112812	0.117076	Cluster_5	Cluster_0	Patient_6
NPW	0.617225	0.124986	0.116983	Cluster_3	Cluster_1	Patient_10
BTLA	0.5765	0.250713	0.116872	Cluster_5	Cluster_3	Patient_6
GAS6	0.615639	0.126781	0.116868	Cluster_0	Cluster_1	Patient_10
PLXNB2	0.575682	0.255023	0.116807	Cluster_2	Cluster_3	Patient_6
PLXNB2	0.575682	0.255023	0.116807	Cluster_5	Cluster_3	Patient_6
PLXNB2	0.575682	0.255023	0.116807	Cluster_9	Cluster_3	Patient_6
UCN3	0.575113	0.253837	0.116806	Cluster_5	Cluster_3	Patient_6
UCN3	0.575113	0.253837	0.116806	Cluster_9	Cluster_3	Patient_6
LTA	0.6253	0.113304	0.116758	Cluster_5	Cluster_0	Patient_6
C5	0.584731	0.259476	0.116756	Cluster_9	Cluster_3	Patient_6
C5	0.584731	0.259476	0.116756	Cluster_2	Cluster_3	Patient_6
C5	0.584731	0.259476	0.116756	Cluster_5	Cluster_3	Patient_6
SELL	0.62305	0.124829	0.116754	Cluster_3	Cluster_1	Patient_10
BMP2	0.570455	0.25063	0.116753	Cluster_7	Cluster_3	Patient_6
BMP2	0.570455	0.25063	0.116753	Cluster_9	Cluster_3	Patient_6
BMP2	0.570455	0.25063	0.116753	Cluster_2	Cluster_3	Patient_6
BMP2	0.570455	0.25063	0.116753	Cluster_5	Cluster_3	Patient_6
FLRT2	0.612476	0.122541	0.116734	Cluster_5	Cluster_0	Patient_6
ITGAM	0.561615	0.280185	0.116692	Cluster_1	Cluster_6	Patient_3
FGF2	0.568239	0.189885	0.116675	Cluster_2	Cluster_6	Patient_6
FGF2	0.568239	0.189885	0.116675	Cluster_5	Cluster_6	Patient_6
LIF	0.687073	0.0585936	0.116658	Cluster_6	Cluster_2	Patient_4
CLDN11	0.611546	0.119914	0.116626	Cluster_2	Cluster_0	Patient_6
CLDN11	0.611546	0.119914	0.116626	Cluster_5	Cluster_0	Patient_6
CALM2	0.569932	0.253607	0.116612	Cluster_5	Cluster_3	Patient_6
CALM2	0.569932	0.253607	0.116612	Cluster_8	Cluster_3	Patient_6
CALM2	0.569932	0.253607	0.116612	Cluster_9	Cluster_3	Patient_6
WNT10B	0.570629	0.256433	0.116553	Cluster_5	Cluster_3	Patient_6
PNOC	0.616351	0.125387	0.11655	Cluster_3	Cluster_1	Patient_10
FGF7	0.583185	0.252018	0.116531	Cluster_5	Cluster_3	Patient_6
HLA-G	0.648594	0.0974747	0.116514	Cluster_4	Cluster_2	Patient_3
HLA-G	0.648594	0.0974747	0.116514	Cluster_2	Cluster_2	Patient_3
EFNA3	0.575954	0.254553	0.116475	Cluster_5	Cluster_3	Patient_6
EFNA3	0.575954	0.254553	0.116475	Cluster_9	Cluster_3	Patient_6
HDGF	0.642269	0.104897	0.116339	Cluster_6	Cluster_2	Patient_4
HDGF	0.642269	0.104897	0.116339	Cluster_4	Cluster_2	Patient_4
CCL20	0.600449	0.115162	0.116302	Cluster_0	Cluster_0	Patient_6
CCL20	0.600449	0.115162	0.116302	Cluster_1	Cluster_0	Patient_6
CCL20	0.600449	0.115162	0.116302	Cluster_3	Cluster_0	Patient_6
CCL20	0.600449	0.115162	0.116302	Cluster_4	Cluster_0	Patient_6
IL22	0.708018	0.0581528	0.116277	Cluster_6	Cluster_2	Patient_4
APOB	0.575891	0.257327	0.116247	Cluster_9	Cluster_3	Patient_6
APOB	0.575891	0.257327	0.116247	Cluster_2	Cluster_3	Patient_6
APOB	0.575891	0.257327	0.116247	Cluster_5	Cluster_3	Patient_6
IL17A	0.700498	0.0601955	0.116215	Cluster_6	Cluster_2	Patient_4
CCL28	0.609524	0.11447	0.116203	Cluster_5	Cluster_0	Patient_6
CCL28	0.609524	0.11447	0.116203	Cluster_9	Cluster_0	Patient_6
BMP8B	0.570676	0.24779	0.116178	Cluster_2	Cluster_3	Patient_6
BMP8B	0.570676	0.24779	0.116178	Cluster_5	Cluster_3	Patient_6
CXCL8	0.556829	0.255743	0.116145	Cluster_3	Cluster_3	Patient_6
CXCL8	0.556829	0.255743	0.116145	Cluster_9	Cluster_3	Patient_6
IL1RN	0.551204	0.273534	0.116145	Cluster_2	Cluster_6	Patient_3
NRG2	0.580608	0.253202	0.116114	Cluster_5	Cluster_3	Patient_6
GNRH1	0.571671	0.252922	0.116046	Cluster_5	Cluster_3	Patient_6
XCL1	0.616046	0.175634	0.115968	Cluster_1	Cluster_0	Patient_10
LAMB2	0.617117	0.17641	0.115919	Cluster_0	Cluster_0	Patient_10
LAMB2	0.617117	0.17641	0.115919	Cluster_3	Cluster_0	Patient_10
TNFSF12	0.608387	0.113878	0.115836	Cluster_5	Cluster_0	Patient_6
CELSR2	0.669463	0.0799784	0.115729	Cluster_6	Cluster_2	Patient_4
CXCL5	0.684707	0.0696228	0.11566	Cluster_6	Cluster_2	Patient_4
CXCL14	0.575202	0.247479	0.115626	Cluster_2	Cluster_3	Patient_6
CXCL14	0.575202	0.247479	0.115626	Cluster_4	Cluster_3	Patient_6
CXCL14	0.575202	0.247479	0.115626	Cluster_5	Cluster_3	Patient_6
CXCL14	0.575202	0.247479	0.115626	Cluster_6	Cluster_3	Patient_6
CXCL14	0.575202	0.247479	0.115626	Cluster_7	Cluster_3	Patient_6
FASLG	0.6987	0.0654171	0.115623	Cluster_6	Cluster_2	Patient_4
SCGB3A1	0.62277	0.124393	0.115567	Cluster_3	Cluster_1	Patient_10
HAS2	0.683149	0.0694343	0.115518	Cluster_5	Cluster_3	Patient_8
SELL	0.604633	0.125079	0.115495	Cluster_1	Cluster_0	Patient_3
SELL	0.604633	0.125079	0.115495	Cluster_0	Cluster_0	Patient_3
FLT3LG	0.616547	0.123327	0.115478	Cluster_3	Cluster_1	Patient_10
MADCAM1	0.611481	0.129424	0.115431	Cluster_3	Cluster_1	Patient_10
CCL3	0.71904	0.055461	0.115397	Cluster_4	Cluster_2	Patient_4
INHBB	0.566989	0.247876	0.115366	Cluster_5	Cluster_3	Patient_6
VEGFC	0.620168	0.123514	0.115277	Cluster_3	Cluster_1	Patient_10
ADAM17	0.610555	0.113247	0.115258	Cluster_5	Cluster_0	Patient_6
CCL15	0.584	0.172128	0.115239	Cluster_5	Cluster_5	Patient_1
CCL15	0.584	0.172128	0.115239	Cluster_7	Cluster_5	Patient_1
CCL15	0.584	0.172128	0.115239	Cluster_0	Cluster_5	Patient_1
CCL15	0.584	0.172128	0.115239	Cluster_2	Cluster_5	Patient_1
CCL15	0.584	0.172128	0.115239	Cluster_6	Cluster_5	Patient_1
LIF	0.616051	0.12584	0.115229	Cluster_1	Cluster_1	Patient_10
LIF	0.616051	0.12584	0.115229	Cluster_3	Cluster_1	Patient_10
CCL3L3	0.54611	0.274672	0.115227	Cluster_0	Cluster_6	Patient_3
CCL3L3	0.54611	0.274672	0.115227	Cluster_2	Cluster_6	Patient_3
CCL3L3	0.54611	0.274672	0.115227	Cluster_6	Cluster_6	Patient_3
IL33	0.572458	0.253767	0.115189	Cluster_5	Cluster_3	Patient_6
IL33	0.572458	0.253767	0.115189	Cluster_6	Cluster_3	Patient_6
TNFSF12	0.613061	0.0872799	0.115101	Cluster_2	Cluster_3	Patient_7
CSF2	0.587013	0.10112	0.115065	Cluster_3	Cluster_1	Patient_6
CSF2	0.587013	0.10112	0.115065	Cluster_4	Cluster_1	Patient_6
CSF2	0.587013	0.10112	0.115065	Cluster_5	Cluster_1	Patient_6
HMGB1	0.55443	0.252816	0.115059	Cluster_9	Cluster_3	Patient_6
PDCD1LG2	0.573872	0.257175	0.115042	Cluster_5	Cluster_3	Patient_6
CSF2	0.603564	0.119481	0.115032	Cluster_6	Cluster_0	Patient_3
ALCAM	0.600572	0.132162	0.115021	Cluster_0	Cluster_1	Patient_10
ALCAM	0.600572	0.132162	0.115021	Cluster_3	Cluster_1	Patient_10
CXCL3	0.611481	0.126518	0.114962	Cluster_0	Cluster_1	Patient_10
CXCL3	0.611481	0.126518	0.114962	Cluster_3	Cluster_1	Patient_10
CCL25	0.607082	0.125677	0.114905	Cluster_0	Cluster_0	Patient_3
CD28	0.644317	0.0949594	0.114848	Cluster_6	Cluster_2	Patient_3
CD40	0.555893	0.27313	0.114754	Cluster_1	Cluster_6	Patient_3
CD40	0.555893	0.27313	0.114754	Cluster_2	Cluster_6	Patient_3
CXCL1	0.613784	0.172923	0.114739	Cluster_0	Cluster_0	Patient_10
CXCL1	0.613784	0.172923	0.114739	Cluster_3	Cluster_0	Patient_10
IL11	0.571246	0.250581	0.114725	Cluster_5	Cluster_3	Patient_6
CCL17	0.620639	0.110275	0.114721	Cluster_0	Cluster_0	Patient_6
CCL17	0.620639	0.110275	0.114721	Cluster_3	Cluster_0	Patient_6
CCL17	0.620639	0.110275	0.114721	Cluster_5	Cluster_0	Patient_6
CCL3L3	0.604424	0.110579	0.114683	Cluster_1	Cluster_0	Patient_6
CCL3L3	0.604424	0.110579	0.114683	Cluster_3	Cluster_0	Patient_6
CCL3L3	0.604424	0.110579	0.114683	Cluster_4	Cluster_0	Patient_6
KITLG	0.563785	0.250743	0.114538	Cluster_6	Cluster_3	Patient_6
KITLG	0.563785	0.250743	0.114538	Cluster_2	Cluster_3	Patient_6
KITLG	0.563785	0.250743	0.114538	Cluster_5	Cluster_3	Patient_6
TNFSF8	0.609756	0.128206	0.114464	Cluster_3	Cluster_1	Patient_10
TNF	0.551274	0.0821073	0.114375	Cluster_3	Cluster_3	Patient_5
UCN3	0.617643	0.124152	0.114343	Cluster_3	Cluster_1	Patient_10
SERPING1	0.613484	0.173107	0.11434	Cluster_0	Cluster_0	Patient_10
SERPING1	0.613484	0.173107	0.11434	Cluster_3	Cluster_0	Patient_10
A2M	0.572363	0.256215	0.114321	Cluster_2	Cluster_3	Patient_6
A2M	0.572363	0.256215	0.114321	Cluster_4	Cluster_3	Patient_6
A2M	0.572363	0.256215	0.114321	Cluster_5	Cluster_3	Patient_6
A2M	0.572363	0.256215	0.114321	Cluster_6	Cluster_3	Patient_6
FGF22	0.620421	0.115885	0.114243	Cluster_5	Cluster_0	Patient_6
HLA-A	0.56109	0.279967	0.114231	Cluster_2	Cluster_6	Patient_3
HLA-A	0.56109	0.279967	0.114231	Cluster_4	Cluster_6	Patient_3
CD274	0.605025	0.116502	0.114223	Cluster_5	Cluster_0	Patient_6
CD274	0.605025	0.116502	0.114223	Cluster_9	Cluster_0	Patient_6
GHRL	0.612149	0.123351	0.114221	Cluster_3	Cluster_1	Patient_10
CXCL14	0.634615	0.0911571	0.114217	Cluster_6	Cluster_2	Patient_3
IL2	0.583858	0.117745	0.114137	Cluster_0	Cluster_0	Patient_3
IL2	0.583858	0.117745	0.114137	Cluster_1	Cluster_0	Patient_3
IL2	0.583858	0.117745	0.114137	Cluster_6	Cluster_0	Patient_3
IFNG	0.606379	0.111669	0.114075	Cluster_1	Cluster_0	Patient_6
NPW	0.601551	0.124857	0.11407	Cluster_1	Cluster_0	Patient_3
CDHR1	0.576609	0.231458	0.114061	Cluster_4	Cluster_4	Patient_4
CCL3L3	0.552953	0.255102	0.114019	Cluster_1	Cluster_3	Patient_6
CCL3L3	0.552953	0.255102	0.114019	Cluster_3	Cluster_3	Patient_6
CCL3L3	0.552953	0.255102	0.114019	Cluster_4	Cluster_3	Patient_6
CXCL9	0.626942	0.0977574	0.114005	Cluster_1	Cluster_2	Patient_3
CXCL9	0.626942	0.0977574	0.114005	Cluster_2	Cluster_2	Patient_3
MAPT	0.682065	0.0819693	0.113996	Cluster_6	Cluster_2	Patient_4
EFNB1	0.575293	0.254096	0.113974	Cluster_2	Cluster_3	Patient_6
EFNB1	0.575293	0.254096	0.113974	Cluster_5	Cluster_3	Patient_6
PGF	0.638702	0.0942046	0.113957	Cluster_1	Cluster_2	Patient_3
CXCL13	0.602051	0.12693	0.113955	Cluster_0	Cluster_0	Patient_3
CXCL13	0.602051	0.12693	0.113955	Cluster_1	Cluster_0	Patient_3
VCAM1	0.612653	0.12558	0.113943	Cluster_0	Cluster_1	Patient_10
VCAM1	0.612653	0.12558	0.113943	Cluster_3	Cluster_1	Patient_10
CXCL11	0.611028	0.112844	0.11393	Cluster_5	Cluster_0	Patient_6
AMH	0.575572	0.245708	0.113902	Cluster_9	Cluster_3	Patient_6
AMH	0.575572	0.245708	0.113902	Cluster_5	Cluster_3	Patient_6
CD274	0.560253	0.283228	0.113897	Cluster_1	Cluster_6	Patient_3
CD274	0.560253	0.283228	0.113897	Cluster_2	Cluster_6	Patient_3
FGF7	0.61993	0.123125	0.113893	Cluster_3	Cluster_1	Patient_10
HLA-B	0.576939	0.256602	0.113884	Cluster_8	Cluster_3	Patient_6
FGF13	0.57545	0.255412	0.113872	Cluster_2	Cluster_3	Patient_6
FGF13	0.57545	0.255412	0.113872	Cluster_5	Cluster_3	Patient_6
CCL13	0.563425	0.249105	0.113823	Cluster_2	Cluster_3	Patient_6
CCL13	0.563425	0.249105	0.113823	Cluster_5	Cluster_3	Patient_6
CCL13	0.563425	0.249105	0.113823	Cluster_6	Cluster_3	Patient_6
SELP	0.639131	0.0982129	0.113763	Cluster_1	Cluster_2	Patient_3
CDHR2	0.573684	0.268267	0.113728	Cluster_5	Cluster_8	Patient_8
XCL1	0.602819	0.121233	0.113716	Cluster_5	Cluster_0	Patient_3
XCL1	0.602819	0.121234	0.113716	Cluster_6	Cluster_0	Patient_3
NLGN2	0.614765	0.173947	0.113696	Cluster_3	Cluster_0	Patient_10
KITLG	0.612008	0.123861	0.113679	Cluster_0	Cluster_1	Patient_10
IL24	0.61757	0.12136	0.113629	Cluster_3	Cluster_1	Patient_10
COL4A1	0.612463	0.17423	0.113588	Cluster_0	Cluster_0	Patient_10
COL4A1	0.612463	0.17423	0.113588	Cluster_3	Cluster_0	Patient_10
CXCL11	0.604011	0.123536	0.113565	Cluster_1	Cluster_0	Patient_3
CXCL11	0.604011	0.123536	0.113565	Cluster_2	Cluster_0	Patient_3
EDN3	0.687514	0.0684123	0.113528	Cluster_4	Cluster_2	Patient_4
ICAM1	0.578884	0.255367	0.113512	Cluster_5	Cluster_3	Patient_6
ICAM1	0.578884	0.255367	0.113512	Cluster_3	Cluster_3	Patient_6
ICAM1	0.578884	0.255367	0.113512	Cluster_9	Cluster_3	Patient_6
IL22	0.609796	0.109094	0.113437	Cluster_5	Cluster_0	Patient_6
IL22	0.609796	0.109094	0.113437	Cluster_1	Cluster_0	Patient_6
IL22	0.609796	0.109094	0.113437	Cluster_3	Cluster_0	Patient_6
IL22	0.609796	0.109094	0.113437	Cluster_4	Cluster_0	Patient_6
ICAM1	0.596313	0.125818	0.113419	Cluster_6	Cluster_0	Patient_3
ICAM1	0.596313	0.125818	0.113419	Cluster_2	Cluster_0	Patient_3
CXCL9	0.610208	0.113658	0.11341	Cluster_5	Cluster_0	Patient_6
CXCL9	0.610208	0.113658	0.11341	Cluster_3	Cluster_0	Patient_6
AGT	0.567531	0.25503	0.113406	Cluster_2	Cluster_3	Patient_6
AGT	0.567531	0.25503	0.113406	Cluster_5	Cluster_3	Patient_6
AGT	0.567531	0.25503	0.113406	Cluster_9	Cluster_3	Patient_6
CMTM8	0.553996	0.243191	0.113404	Cluster_9	Cluster_3	Patient_6
CMTM8	0.553996	0.243191	0.113404	Cluster_5	Cluster_3	Patient_6
PSPN	0.575371	0.250957	0.113392	Cluster_9	Cluster_3	Patient_6
PSPN	0.575371	0.250957	0.113392	Cluster_5	Cluster_3	Patient_6
COL18A1	0.613306	0.123818	0.113374	Cluster_0	Cluster_1	Patient_10
COL18A1	0.613306	0.123818	0.113374	Cluster_3	Cluster_1	Patient_10
FLT3LG	0.613923	0.109884	0.113361	Cluster_5	Cluster_0	Patient_6
NRG1	0.670115	0.0602744	0.11335	Cluster_6	Cluster_2	Patient_4
CNTNAP1	0.607158	0.115623	0.113315	Cluster_5	Cluster_0	Patient_6
CD320	0.608032	0.118579	0.113313	Cluster_8	Cluster_0	Patient_6
CD58	0.573338	0.25466	0.113284	Cluster_3	Cluster_3	Patient_6
CD58	0.573338	0.25466	0.113284	Cluster_4	Cluster_3	Patient_6
PIK3CB	0.615266	0.109242	0.113203	Cluster_5	Cluster_0	Patient_6
FGF23	0.564018	0.256011	0.113128	Cluster_4	Cluster_3	Patient_6
FGF23	0.564018	0.256011	0.113128	Cluster_5	Cluster_3	Patient_6
GUCA2B	0.574816	0.255708	0.113056	Cluster_9	Cluster_3	Patient_6
GUCA2B	0.574816	0.255708	0.113056	Cluster_2	Cluster_3	Patient_6
GUCA2B	0.574816	0.255708	0.113056	Cluster_5	Cluster_3	Patient_6
NRTN	0.573955	0.2506	0.113054	Cluster_9	Cluster_3	Patient_6
NRTN	0.573955	0.2506	0.113054	Cluster_5	Cluster_3	Patient_6
GAS6	0.693605	0.0672038	0.113035	Cluster_6	Cluster_2	Patient_4
CXCL11	0.630652	0.0963956	0.11303	Cluster_1	Cluster_2	Patient_3
CXCL11	0.630652	0.0963956	0.11303	Cluster_2	Cluster_2	Patient_3
OSGIN1	0.675862	0.0695903	0.112925	Cluster_6	Cluster_2	Patient_4
CFH	0.566212	0.255603	0.112894	Cluster_6	Cluster_3	Patient_6
CFH	0.566212	0.255603	0.112894	Cluster_2	Cluster_3	Patient_6
CFH	0.566212	0.255603	0.112894	Cluster_5	Cluster_3	Patient_6
CSF1	0.564144	0.250905	0.112884	Cluster_6	Cluster_3	Patient_6
CSF1	0.564144	0.250905	0.112884	Cluster_2	Cluster_3	Patient_6
CSF1	0.564144	0.250905	0.112884	Cluster_5	Cluster_3	Patient_6
FN1	0.575408	0.257993	0.112839	Cluster_5	Cluster_3	Patient_6
BMP7	0.613344	0.173446	0.112783	Cluster_3	Cluster_0	Patient_10
CD40LG	0.604057	0.124126	0.112781	Cluster_0	Cluster_0	Patient_3
CD40LG	0.604057	0.124126	0.112781	Cluster_1	Cluster_0	Patient_3
CD40LG	0.604057	0.124126	0.112781	Cluster_6	Cluster_0	Patient_3
CADM4	0.671612	0.0905226	0.112764	Cluster_6	Cluster_2	Patient_4
CCL20	0.559793	0.275702	0.112761	Cluster_0	Cluster_6	Patient_3
CCL20	0.559793	0.275702	0.112761	Cluster_1	Cluster_6	Patient_3
CCL20	0.559793	0.275702	0.112761	Cluster_6	Cluster_6	Patient_3
UTS2B	0.612255	0.174822	0.112745	Cluster_3	Cluster_0	Patient_10
CCL28	0.680979	0.0665568	0.112664	Cluster_4	Cluster_2	Patient_4
IHH	0.570293	0.253799	0.112662	Cluster_9	Cluster_3	Patient_6
IHH	0.570293	0.253799	0.112662	Cluster_2	Cluster_3	Patient_6
IHH	0.570293	0.253799	0.112662	Cluster_5	Cluster_3	Patient_6
PGF	0.610859	0.123681	0.112568	Cluster_0	Cluster_1	Patient_10
PGF	0.610859	0.123681	0.112568	Cluster_3	Cluster_1	Patient_10
CCL17	0.617265	0.120327	0.11254	Cluster_0	Cluster_1	Patient_10
CCL17	0.617265	0.120327	0.11254	Cluster_3	Cluster_1	Patient_10
TNFSF12	0.559225	0.249262	0.112497	Cluster_5	Cluster_3	Patient_6
UCN	0.670873	0.0764059	0.112444	Cluster_6	Cluster_2	Patient_4
HEBP1	0.56591	0.252524	0.112425	Cluster_2	Cluster_3	Patient_6
HEBP1	0.56591	0.252524	0.112425	Cluster_5	Cluster_3	Patient_6
HEBP1	0.56591	0.252524	0.112425	Cluster_9	Cluster_3	Patient_6
C3	0.608163	0.116172	0.112421	Cluster_6	Cluster_0	Patient_6
C3	0.608163	0.116172	0.112421	Cluster_5	Cluster_0	Patient_6
IFNG	0.661893	0.0345898	0.112391	Cluster_5	Cluster_2	Patient_8
IFNG	0.661893	0.0345898	0.11239	Cluster_2	Cluster_2	Patient_8
IFNG	0.661893	0.0345898	0.11239	Cluster_1	Cluster_2	Patient_8
SEMA3B	0.577607	0.250588	0.112362	Cluster_2	Cluster_3	Patient_6
SEMA3B	0.577607	0.250588	0.112362	Cluster_5	Cluster_3	Patient_6
SEMA3B	0.577607	0.250588	0.112362	Cluster_9	Cluster_3	Patient_6
TNF	0.626304	0.131526	0.112331	Cluster_1	Cluster_1	Patient_10
TNF	0.626304	0.131526	0.112331	Cluster_3	Cluster_1	Patient_10
GUCA2A	0.61208	0.125767	0.112322	Cluster_1	Cluster_1	Patient_10
TNFSF12	0.598058	0.123878	0.112279	Cluster_3	Cluster_1	Patient_10
PMCH	0.60143	0.124004	0.112259	Cluster_1	Cluster_0	Patient_3
IL22	0.620972	0.0960236	0.112229	Cluster_1	Cluster_1	Patient_6
IL22	0.620972	0.0960236	0.112229	Cluster_3	Cluster_1	Patient_6
IL22	0.620972	0.0960236	0.112229	Cluster_4	Cluster_1	Patient_6
IL22	0.620972	0.0960236	0.112229	Cluster_5	Cluster_1	Patient_6
MMP9	0.680032	0.0653001	0.112228	Cluster_6	Cluster_2	Patient_4
VWF	0.586916	0.252928	0.112171	Cluster_6	Cluster_3	Patient_6
VWF	0.586916	0.252928	0.112171	Cluster_5	Cluster_3	Patient_6
CXCL11	0.557024	0.278075	0.112142	Cluster_1	Cluster_6	Patient_3
CXCL11	0.557024	0.278075	0.112142	Cluster_2	Cluster_6	Patient_3
ESAM	0.569114	0.255697	0.112081	Cluster_5	Cluster_3	Patient_6
ESAM	0.569114	0.255697	0.112081	Cluster_8	Cluster_3	Patient_6
CCL15	0.578558	0.208059	0.112071	Cluster_0	Cluster_7	Patient_1
CCL15	0.578558	0.208059	0.112071	Cluster_2	Cluster_7	Patient_1
CCL15	0.578558	0.208059	0.112071	Cluster_5	Cluster_7	Patient_1
CCL15	0.578558	0.208059	0.112071	Cluster_6	Cluster_7	Patient_1
CCL15	0.578558	0.208059	0.112071	Cluster_7	Cluster_7	Patient_1
CD274	0.690712	0.0677442	0.11201	Cluster_6	Cluster_2	Patient_4
CD274	0.690712	0.0677442	0.11201	Cluster_4	Cluster_2	Patient_4
TNFSF8	0.568652	0.24922	0.111958	Cluster_5	Cluster_3	Patient_6
CCL3L3	0.587942	0.120459	0.111953	Cluster_0	Cluster_0	Patient_3
CCL3L3	0.587942	0.120459	0.111953	Cluster_2	Cluster_0	Patient_3
CCL3L3	0.587942	0.120459	0.111953	Cluster_6	Cluster_0	Patient_3
CADM4	0.610137	0.113311	0.111949	Cluster_2	Cluster_0	Patient_6
CADM4	0.610137	0.113311	0.111949	Cluster_5	Cluster_0	Patient_6
IL6	0.628775	0.137769	0.111926	Cluster_0	Cluster_1	Patient_10
IL6	0.628775	0.137769	0.111926	Cluster_3	Cluster_1	Patient_10
CCL3L3	0.831527	0.0408061	0.111859	Cluster_3	Cluster_0	Patient_2
CCL13	0.593522	0.124072	0.111813	Cluster_1	Cluster_0	Patient_3
PNOC	0.600248	0.123988	0.111806	Cluster_4	Cluster_0	Patient_3
PNOC	0.600248	0.123988	0.111806	Cluster_1	Cluster_0	Patient_3
CXCL13	0.613459	0.122744	0.111775	Cluster_3	Cluster_1	Patient_10
BTLA	0.607458	0.111395	0.111748	Cluster_5	Cluster_0	Patient_6
SELL	0.613388	0.110555	0.111743	Cluster_0	Cluster_0	Patient_6
SELL	0.613388	0.110555	0.111743	Cluster_1	Cluster_0	Patient_6
FGF9	0.57387	0.248644	0.11173	Cluster_2	Cluster_3	Patient_6
FGF9	0.57387	0.248644	0.11173	Cluster_5	Cluster_3	Patient_6
FGF9	0.57387	0.248644	0.11173	Cluster_9	Cluster_3	Patient_6
CXCL10	0.628834	0.0977639	0.111709	Cluster_1	Cluster_2	Patient_3
CXCL10	0.628834	0.0977639	0.111709	Cluster_2	Cluster_2	Patient_3
CXCL10	0.628834	0.0977639	0.111709	Cluster_3	Cluster_2	Patient_3
CXCL10	0.628834	0.0977639	0.111709	Cluster_4	Cluster_2	Patient_3
LGALS3	0.569863	0.252108	0.111707	Cluster_2	Cluster_3	Patient_6
LGALS3	0.569863	0.252108	0.111707	Cluster_5	Cluster_3	Patient_6
LGALS3	0.569863	0.252108	0.111707	Cluster_1	Cluster_3	Patient_6
LGALS3	0.569863	0.252108	0.111707	Cluster_3	Cluster_3	Patient_6
LGALS3	0.569863	0.252108	0.111707	Cluster_4	Cluster_3	Patient_6
LGALS3	0.569863	0.252108	0.111707	Cluster_9	Cluster_3	Patient_6
OMG	0.572612	0.249779	0.111701	Cluster_2	Cluster_3	Patient_6
OMG	0.572612	0.249779	0.111701	Cluster_5	Cluster_3	Patient_6
LEFTY1	0.567922	0.246515	0.111641	Cluster_2	Cluster_3	Patient_6
LEFTY1	0.567922	0.246515	0.111641	Cluster_5	Cluster_3	Patient_6
LEFTY1	0.567922	0.246515	0.111641	Cluster_9	Cluster_3	Patient_6
IL1A	0.688719	0.0551068	0.111625	Cluster_6	Cluster_2	Patient_4
IAPP	0.602521	0.112916	0.111624	Cluster_5	Cluster_0	Patient_6
GAS6	0.610893	0.110123	0.111499	Cluster_2	Cluster_0	Patient_6
GAS6	0.610893	0.110123	0.111499	Cluster_8	Cluster_0	Patient_6
TENM3	0.566389	0.252035	0.111465	Cluster_2	Cluster_3	Patient_6
TENM3	0.566389	0.252035	0.111465	Cluster_5	Cluster_3	Patient_6
IFNG	0.573556	0.0407407	0.111457	Cluster_6	Cluster_1	Patient_4
CX3CL1	0.607258	0.126702	0.11144	Cluster_3	Cluster_1	Patient_10
SEMA3C	0.578636	0.249155	0.111437	Cluster_2	Cluster_3	Patient_6
SEMA3C	0.578636	0.249155	0.111437	Cluster_5	Cluster_3	Patient_6
SEMA3C	0.578636	0.249155	0.111437	Cluster_9	Cluster_3	Patient_6
CXCL6	0.606262	0.17334	0.111422	Cluster_0	Cluster_0	Patient_10
SHH	0.571543	0.250259	0.11142	Cluster_9	Cluster_3	Patient_6
SHH	0.571543	0.250259	0.11142	Cluster_2	Cluster_3	Patient_6
SHH	0.571543	0.250259	0.11142	Cluster_5	Cluster_3	Patient_6
CSF2	0.564113	0.269559	0.111418	Cluster_6	Cluster_6	Patient_3
AMH	0.696679	0.0537788	0.111418	Cluster_6	Cluster_2	Patient_4
TNFSF15	0.598342	0.11042	0.111414	Cluster_2	Cluster_0	Patient_6
TNFSF15	0.598342	0.11042	0.111414	Cluster_5	Cluster_0	Patient_6
TNFSF15	0.598342	0.11042	0.111414	Cluster_9	Cluster_0	Patient_6
CXCL2	0.617163	0.126653	0.111402	Cluster_3	Cluster_1	Patient_10
CXCL2	0.617163	0.126653	0.111402	Cluster_6	Cluster_1	Patient_10
APOA1	0.614247	0.127276	0.111354	Cluster_1	Cluster_1	Patient_10
PROK2	0.601283	0.115024	0.111335	Cluster_1	Cluster_0	Patient_6
PROK2	0.601283	0.115024	0.111335	Cluster_4	Cluster_0	Patient_6
PROK2	0.601283	0.115024	0.111335	Cluster_5	Cluster_0	Patient_6
EDN2	0.601369	0.113102	0.111332	Cluster_2	Cluster_0	Patient_6
EDN2	0.601369	0.113102	0.111332	Cluster_5	Cluster_0	Patient_6
EDN2	0.601369	0.113102	0.111332	Cluster_9	Cluster_0	Patient_6
KITLG	0.603859	0.11343	0.111321	Cluster_6	Cluster_0	Patient_6
KITLG	0.603859	0.11343	0.111321	Cluster_2	Cluster_0	Patient_6
KITLG	0.603859	0.11343	0.111321	Cluster_5	Cluster_0	Patient_6
VCAM1	0.675722	0.0727117	0.11132	Cluster_6	Cluster_2	Patient_4
SELP	0.619651	0.121335	0.111316	Cluster_3	Cluster_1	Patient_10
C3	0.681922	0.0814196	0.111302	Cluster_6	Cluster_2	Patient_4
CTSG	0.672301	0.0713045	0.111267	Cluster_6	Cluster_2	Patient_4
CCL13	0.692969	0.0557147	0.111265	Cluster_6	Cluster_2	Patient_4
NMU	0.681407	0.0707175	0.111256	Cluster_6	Cluster_2	Patient_4
XCL1	0.603296	0.110887	0.111228	Cluster_5	Cluster_0	Patient_6
XCL1	0.603296	0.110887	0.111228	Cluster_1	Cluster_0	Patient_6
XCL1	0.603296	0.110887	0.111228	Cluster_3	Cluster_0	Patient_6
XCL1	0.603296	0.110887	0.111228	Cluster_4	Cluster_0	Patient_6
XCL1	0.603296	0.110887	0.111228	Cluster_7	Cluster_0	Patient_6
CD2	0.605546	0.114461	0.111215	Cluster_1	Cluster_0	Patient_6
HLA-DRA	0.609624	0.110609	0.111211	Cluster_0	Cluster_0	Patient_6
HLA-DRA	0.609624	0.110609	0.111211	Cluster_1	Cluster_0	Patient_6
CXCL5	0.603824	0.112099	0.111124	Cluster_5	Cluster_0	Patient_6
CCL26	0.611291	0.108513	0.111079	Cluster_5	Cluster_0	Patient_6
CCL26	0.611291	0.108513	0.111079	Cluster_9	Cluster_0	Patient_6
CLCF1	0.582784	0.240682	0.111059	Cluster_5	Cluster_3	Patient_6
SELL	0.556431	0.278346	0.111012	Cluster_0	Cluster_6	Patient_3
SELL	0.556431	0.278346	0.111012	Cluster_1	Cluster_6	Patient_3
ITGB1	0.576057	0.253029	0.111012	Cluster_2	Cluster_3	Patient_6
HAMP	0.608883	0.12175	0.110997	Cluster_3	Cluster_1	Patient_10
IL11	0.609663	0.121721	0.110993	Cluster_3	Cluster_1	Patient_10
CCL19	0.61478	0.122583	0.11099	Cluster_3	Cluster_1	Patient_10
EFNA5	0.606871	0.113337	0.110986	Cluster_5	Cluster_0	Patient_6
EFNA3	0.616761	0.122353	0.110957	Cluster_3	Cluster_1	Patient_10
CXCL3	0.673512	0.0764625	0.110871	Cluster_0	Cluster_2	Patient_4
CXCL3	0.673512	0.0764625	0.110871	Cluster_6	Cluster_2	Patient_4
UTS2	0.615918	0.121785	0.110859	Cluster_3	Cluster_1	Patient_10
CSF3	0.581598	0.252459	0.11085	Cluster_5	Cluster_3	Patient_6
IL24	0.601853	0.18541	0.110811	Cluster_5	Cluster_6	Patient_6
ITGB2	0.574848	0.253195	0.110778	Cluster_0	Cluster_3	Patient_6
CD40LG	0.593045	0.100985	0.110771	Cluster_5	Cluster_1	Patient_6
CD40LG	0.593045	0.100985	0.110771	Cluster_9	Cluster_1	Patient_6
CD40LG	0.593045	0.100985	0.110771	Cluster_0	Cluster_1	Patient_6
CD40LG	0.593045	0.100985	0.110771	Cluster_1	Cluster_1	Patient_6
CD40LG	0.593045	0.100985	0.110771	Cluster_4	Cluster_1	Patient_6
CD99	0.611753	0.113679	0.110698	Cluster_8	Cluster_0	Patient_6
XCL2	0.602814	0.119707	0.110634	Cluster_6	Cluster_0	Patient_3
TNF	0.574735	0.190667	0.110582	Cluster_1	Cluster_6	Patient_6
NCAM1	0.61673	0.122997	0.110552	Cluster_1	Cluster_1	Patient_10
NCAM1	0.61673	0.122997	0.110552	Cluster_3	Cluster_1	Patient_10
IL17A	0.594462	0.126624	0.110538	Cluster_1	Cluster_1	Patient_10
IL17A	0.594462	0.126624	0.110538	Cluster_3	Cluster_1	Patient_10
CXCL9	0.605912	0.0897903	0.110472	Cluster_0	Cluster_3	Patient_7
CXCL9	0.605912	0.0897903	0.110472	Cluster_1	Cluster_3	Patient_7
CXCL9	0.605912	0.0897903	0.110472	Cluster_2	Cluster_3	Patient_7
CXCL9	0.605912	0.0897903	0.110472	Cluster_4	Cluster_3	Patient_7
CXCL9	0.605912	0.0897903	0.110472	Cluster_3	Cluster_3	Patient_7
CCL21	0.599352	0.111073	0.110455	Cluster_6	Cluster_0	Patient_6
CCL21	0.599352	0.111073	0.110455	Cluster_5	Cluster_0	Patient_6
OSM	0.626931	0.0939071	0.110416	Cluster_2	Cluster_2	Patient_3
HLA-B	0.610507	0.114739	0.110378	Cluster_8	Cluster_0	Patient_6
LEP	0.61816	0.129559	0.110367	Cluster_3	Cluster_1	Patient_10
CDHR1	0.595251	0.129391	0.110366	Cluster_4	Cluster_0	Patient_4
CCL17	0.605508	0.118828	0.110354	Cluster_2	Cluster_0	Patient_3
CCL17	0.605508	0.118828	0.110354	Cluster_1	Cluster_0	Patient_3
OMG	0.675486	0.0686043	0.11034	Cluster_6	Cluster_2	Patient_4
GUCA2A	0.58533	0.201829	0.110339	Cluster_8	Cluster_7	Patient_1
GUCA2A	0.58533	0.201829	0.110339	Cluster_0	Cluster_7	Patient_1
GUCA2A	0.58533	0.201829	0.110339	Cluster_1	Cluster_7	Patient_1
GUCA2A	0.58533	0.201829	0.110339	Cluster_2	Cluster_7	Patient_1
GUCA2A	0.58533	0.201829	0.110339	Cluster_6	Cluster_7	Patient_1
IL12A	0.62945	0.0792201	0.110306	Cluster_2	Cluster_3	Patient_7
ADAM12	0.610909	0.172544	0.11023	Cluster_3	Cluster_0	Patient_10
ADAM12	0.610909	0.172544	0.11023	Cluster_1	Cluster_0	Patient_10
NRXN1	0.576085	0.247423	0.110229	Cluster_2	Cluster_3	Patient_6
NRXN1	0.576085	0.247423	0.110229	Cluster_5	Cluster_3	Patient_6
TFF1	0.67494	0.0682548	0.110206	Cluster_6	Cluster_2	Patient_4
CCL20	0.61625	0.12204	0.110183	Cluster_1	Cluster_1	Patient_10
CCL20	0.61625	0.12204	0.110183	Cluster_3	Cluster_1	Patient_10
PIK3CB	0.624375	0.120939	0.110156	Cluster_3	Cluster_1	Patient_10
SPP1	0.603462	0.124615	0.110127	Cluster_0	Cluster_1	Patient_10
SPP1	0.603462	0.124615	0.110127	Cluster_3	Cluster_1	Patient_10
PCDH7	0.573689	0.253387	0.110035	Cluster_2	Cluster_3	Patient_6
PCDH7	0.573689	0.253387	0.110035	Cluster_5	Cluster_3	Patient_6
PCDH7	0.573689	0.253387	0.110035	Cluster_6	Cluster_3	Patient_6
CXCL5	0.594828	0.123077	0.110004	Cluster_2	Cluster_0	Patient_3
SERPINA1	0.599638	0.118047	0.109991	Cluster_5	Cluster_0	Patient_6
SERPINA1	0.599638	0.118047	0.109991	Cluster_9	Cluster_0	Patient_6
KISS1	0.685157	0.0670531	0.109914	Cluster_4	Cluster_2	Patient_4
ITGA9	0.614083	0.12321	0.109908	Cluster_0	Cluster_1	Patient_10
ITGA9	0.614083	0.12321	0.109908	Cluster_3	Cluster_1	Patient_10
GCG	0.675368	0.0567752	0.109877	Cluster_6	Cluster_2	Patient_4
GCG	0.675368	0.0567752	0.109877	Cluster_4	Cluster_2	Patient_4
PSPN	0.612578	0.111564	0.109874	Cluster_5	Cluster_0	Patient_6
PSPN	0.612578	0.111564	0.109874	Cluster_9	Cluster_0	Patient_6
IL12A	0.655969	0.0816966	0.109874	Cluster_0	Cluster_3	Patient_1
IL12A	0.655969	0.0816966	0.109874	Cluster_1	Cluster_3	Patient_1
IL12A	0.655969	0.0816966	0.109874	Cluster_6	Cluster_3	Patient_1
C5	0.600726	0.115458	0.10985	Cluster_2	Cluster_0	Patient_6
C5	0.600726	0.115458	0.10985	Cluster_5	Cluster_0	Patient_6
C5	0.600726	0.115458	0.10985	Cluster_9	Cluster_0	Patient_6
SEMA3C	0.584208	0.201595	0.109835	Cluster_0	Cluster_7	Patient_1
SEMA3C	0.584208	0.201595	0.109835	Cluster_2	Cluster_7	Patient_1
CCL2	0.657249	0.0640298	0.109829	Cluster_5	Cluster_3	Patient_8
ANGPTL1	0.60229	0.122448	0.109815	Cluster_0	Cluster_1	Patient_10
ANGPTL1	0.60229	0.122448	0.109815	Cluster_3	Cluster_1	Patient_10
CCL4	0.616288	0.0909404	0.10981	Cluster_3	Cluster_3	Patient_7
CCL4	0.616288	0.0909404	0.10981	Cluster_5	Cluster_3	Patient_7
SEMA3A	0.620514	0.107455	0.109809	Cluster_5	Cluster_0	Patient_6
XCL1	0.555705	0.275516	0.109805	Cluster_6	Cluster_6	Patient_3
XCL1	0.555705	0.275516	0.109805	Cluster_5	Cluster_6	Patient_3
EFNA4	0.569427	0.249744	0.109778	Cluster_9	Cluster_3	Patient_6
EFNA4	0.569427	0.249744	0.109778	Cluster_5	Cluster_3	Patient_6
TNFRSF11B	0.67262	0.0836762	0.109751	Cluster_6	Cluster_2	Patient_4
CLCF1	0.617414	0.11739	0.109739	Cluster_3	Cluster_1	Patient_10
CXCL10	0.606542	0.123898	0.109739	Cluster_0	Cluster_1	Patient_10
CXCL10	0.606542	0.123898	0.109739	Cluster_3	Cluster_1	Patient_10
NAMPT	0.603105	0.124253	0.109712	Cluster_0	Cluster_1	Patient_10
NAMPT	0.603105	0.124253	0.109712	Cluster_1	Cluster_1	Patient_10
NAMPT	0.603105	0.124253	0.109712	Cluster_3	Cluster_1	Patient_10
HAS2	0.589698	0.113445	0.109696	Cluster_1	Cluster_0	Patient_3
FASLG	0.614	0.124076	0.109686	Cluster_1	Cluster_1	Patient_10
FASLG	0.614	0.124076	0.109686	Cluster_3	Cluster_1	Patient_10
CXCL2	0.63827	0.0940223	0.109658	Cluster_4	Cluster_2	Patient_3
CXCL2	0.63827	0.0940223	0.109658	Cluster_2	Cluster_2	Patient_3
CXCL2	0.63827	0.0940223	0.109658	Cluster_6	Cluster_2	Patient_3
CD86	0.595837	0.123251	0.109636	Cluster_0	Cluster_1	Patient_10
CD86	0.595837	0.123251	0.109636	Cluster_3	Cluster_1	Patient_10
PNOC	0.676911	0.0652059	0.10963	Cluster_6	Cluster_2	Patient_4
HLA-E	0.612292	0.110778	0.109625	Cluster_8	Cluster_0	Patient_6
SELE	0.562304	0.253473	0.109617	Cluster_5	Cluster_3	Patient_6
SCT	0.61093	0.120997	0.109572	Cluster_0	Cluster_1	Patient_10
FGF9	0.675058	0.070606	0.109547	Cluster_4	Cluster_2	Patient_4
SEMA4D	0.602787	0.113236	0.109534	Cluster_5	Cluster_0	Patient_6
TNFRSF11B	0.566648	0.254715	0.109534	Cluster_2	Cluster_3	Patient_6
TNFRSF11B	0.566648	0.254715	0.109534	Cluster_5	Cluster_3	Patient_6
PMCH	0.603112	0.111486	0.10948	Cluster_5	Cluster_0	Patient_6
IL18	0.604472	0.111502	0.109456	Cluster_2	Cluster_0	Patient_6
IL18	0.604472	0.111502	0.109456	Cluster_3	Cluster_0	Patient_6
IL18	0.604472	0.111502	0.109456	Cluster_5	Cluster_0	Patient_6
IL18	0.604472	0.111502	0.109456	Cluster_9	Cluster_0	Patient_6
NECTIN1	0.615635	0.119793	0.1094	Cluster_3	Cluster_1	Patient_10
PF4	0.559469	0.251946	0.109395	Cluster_9	Cluster_3	Patient_6
PF4	0.559469	0.251946	0.109395	Cluster_5	Cluster_3	Patient_6
ITGAM	0.618341	0.173523	0.109362	Cluster_3	Cluster_0	Patient_10
CXCL6	0.599572	0.123097	0.109343	Cluster_1	Cluster_0	Patient_3
TNFSF9	0.603769	0.123922	0.10934	Cluster_3	Cluster_1	Patient_10
EFNA4	0.675052	0.0715638	0.109336	Cluster_4	Cluster_2	Patient_4
CALM3	0.565952	0.24958	0.1093	Cluster_0	Cluster_3	Patient_6
CALM3	0.565952	0.24958	0.1093	Cluster_8	Cluster_3	Patient_6
APOA1	0.601348	0.112722	0.109283	Cluster_5	Cluster_0	Patient_6
APOA1	0.601348	0.112722	0.109283	Cluster_9	Cluster_0	Patient_6
APOA1	0.601348	0.112722	0.109283	Cluster_0	Cluster_0	Patient_6
APOA1	0.601348	0.112722	0.109283	Cluster_1	Cluster_0	Patient_6
APOA1	0.601348	0.112722	0.109283	Cluster_4	Cluster_0	Patient_6
APOA1	0.601348	0.112722	0.109283	Cluster_7	Cluster_0	Patient_6
L1CAM	0.679982	0.06863	0.109228	Cluster_6	Cluster_2	Patient_4
UTS2	0.612066	0.113035	0.109213	Cluster_5	Cluster_0	Patient_6
LTA	0.555571	0.273442	0.109198	Cluster_1	Cluster_6	Patient_3
EFNA1	0.608084	0.109972	0.109193	Cluster_5	Cluster_0	Patient_6
GLG1	0.612395	0.109381	0.109181	Cluster_2	Cluster_0	Patient_6
GLG1	0.612395	0.109381	0.109181	Cluster_5	Cluster_0	Patient_6
VCAM1	0.614782	0.113585	0.10918	Cluster_2	Cluster_0	Patient_6
VCAM1	0.614782	0.113585	0.10918	Cluster_5	Cluster_0	Patient_6
ANGPTL1	0.553463	0.252918	0.109125	Cluster_2	Cluster_3	Patient_6
ANGPTL1	0.553463	0.252918	0.109125	Cluster_5	Cluster_3	Patient_6
ANGPTL1	0.553463	0.252918	0.109125	Cluster_6	Cluster_3	Patient_6
CXCL13	0.675657	0.0697319	0.109123	Cluster_6	Cluster_2	Patient_4
GUCA2A	0.579308	0.223167	0.109113	Cluster_0	Cluster_4	Patient_4
GUCA2A	0.579308	0.223167	0.109113	Cluster_6	Cluster_4	Patient_4
POMC	0.619735	0.123551	0.109071	Cluster_3	Cluster_1	Patient_10
XCL1	0.628748	0.0931179	0.10903	Cluster_5	Cluster_2	Patient_3
XCL1	0.628748	0.0931179	0.10903	Cluster_6	Cluster_2	Patient_3
NPW	0.600145	0.111626	0.109021	Cluster_5	Cluster_0	Patient_6
CD40	0.617799	0.109191	0.109018	Cluster_0	Cluster_0	Patient_6
CD40	0.617799	0.109191	0.109018	Cluster_1	Cluster_0	Patient_6
CD40	0.617799	0.109191	0.109018	Cluster_8	Cluster_0	Patient_6
CD40	0.617799	0.109191	0.109018	Cluster_5	Cluster_0	Patient_6
CD40	0.617799	0.109191	0.109018	Cluster_9	Cluster_0	Patient_6
PCDH1	0.566359	0.251677	0.109018	Cluster_5	Cluster_3	Patient_6
HAMP	0.630438	0.0921794	0.109008	Cluster_2	Cluster_2	Patient_3
GAS6	0.625627	0.0938695	0.108991	Cluster_4	Cluster_2	Patient_3
GAS6	0.625627	0.0938695	0.108991	Cluster_3	Cluster_2	Patient_3
ANGPTL1	0.582552	0.126096	0.108965	Cluster_1	Cluster_0	Patient_3
HSP90B1	0.596079	0.118715	0.108961	Cluster_8	Cluster_0	Patient_6
HSP90B1	0.596079	0.118715	0.108961	Cluster_2	Cluster_0	Patient_6
HSP90B1	0.596079	0.118715	0.108961	Cluster_9	Cluster_0	Patient_6
IL7	0.63536	0.0880035	0.108938	Cluster_1	Cluster_2	Patient_3
INHBA	0.586077	0.181052	0.108918	Cluster_5	Cluster_6	Patient_6
INHBA	0.586077	0.181052	0.108918	Cluster_9	Cluster_6	Patient_6
IL11	0.689619	0.0571483	0.108912	Cluster_6	Cluster_2	Patient_4
CCL8	0.562667	0.267089	0.108911	Cluster_1	Cluster_6	Patient_3
PIK3CB	0.61623	0.175058	0.108894	Cluster_3	Cluster_0	Patient_10
FLT3LG	0.566921	0.245506	0.108872	Cluster_5	Cluster_3	Patient_6
CDH1	0.569986	0.250656	0.108859	Cluster_9	Cluster_3	Patient_6
CDH1	0.569986	0.250656	0.108859	Cluster_2	Cluster_3	Patient_6
CDH1	0.569986	0.250656	0.108859	Cluster_5	Cluster_3	Patient_6
CXCL12	0.687415	0.0584501	0.108804	Cluster_4	Cluster_2	Patient_4
CXCL12	0.687415	0.0584501	0.108804	Cluster_6	Cluster_2	Patient_4
GAS6	0.561864	0.276499	0.108729	Cluster_3	Cluster_6	Patient_3
GAS6	0.561864	0.276499	0.108729	Cluster_4	Cluster_6	Patient_3
NECTIN1	0.610787	0.110341	0.108672	Cluster_2	Cluster_0	Patient_6
NECTIN1	0.610787	0.110341	0.108672	Cluster_5	Cluster_0	Patient_6
NECTIN1	0.610787	0.110341	0.108672	Cluster_9	Cluster_0	Patient_6
PNOC	0.600636	0.111571	0.108661	Cluster_0	Cluster_0	Patient_6
PNOC	0.600636	0.111571	0.108661	Cluster_1	Cluster_0	Patient_6
PNOC	0.600636	0.111571	0.108661	Cluster_8	Cluster_0	Patient_6
PDCD1LG2	0.610158	0.109756	0.108645	Cluster_5	Cluster_0	Patient_6
CD86	0.545078	0.278849	0.108638	Cluster_1	Cluster_6	Patient_3
CD86	0.545078	0.278849	0.108638	Cluster_2	Cluster_6	Patient_3
SELE	0.555992	0.27812	0.108628	Cluster_1	Cluster_6	Patient_3
RARRES2	0.568531	0.250404	0.108603	Cluster_5	Cluster_3	Patient_6
RARRES2	0.568531	0.250404	0.108603	Cluster_6	Cluster_3	Patient_6
PDGFB	0.632159	0.0908267	0.108599	Cluster_2	Cluster_2	Patient_3
CCL15	0.563453	0.252248	0.108597	Cluster_9	Cluster_3	Patient_6
CCL15	0.563453	0.252248	0.108597	Cluster_2	Cluster_3	Patient_6
CCL15	0.563453	0.252248	0.108597	Cluster_5	Cluster_3	Patient_6
TNFSF13B	0.629765	0.092139	0.108572	Cluster_0	Cluster_2	Patient_3
TNFSF13B	0.629765	0.092139	0.108572	Cluster_1	Cluster_2	Patient_3
TNFSF13B	0.629765	0.092139	0.108572	Cluster_2	Cluster_2	Patient_3
TNFSF13B	0.629765	0.092139	0.108572	Cluster_6	Cluster_2	Patient_3
PGF	0.56796	0.247144	0.10851	Cluster_5	Cluster_3	Patient_6
ANGPT1	0.56527	0.246781	0.108502	Cluster_2	Cluster_3	Patient_6
ANGPT1	0.56527	0.246781	0.108502	Cluster_5	Cluster_3	Patient_6
SELL	0.682671	0.0602832	0.108494	Cluster_6	Cluster_2	Patient_4
FGF19	0.612148	0.10977	0.10849	Cluster_5	Cluster_0	Patient_6
FGF19	0.612148	0.10977	0.10849	Cluster_9	Cluster_0	Patient_6
NRTN	0.609047	0.112985	0.108474	Cluster_5	Cluster_0	Patient_6
NRTN	0.609047	0.112985	0.108474	Cluster_9	Cluster_0	Patient_6
IL24	0.682081	0.0596462	0.108429	Cluster_6	Cluster_2	Patient_4
CXCL16	0.550863	0.278132	0.108415	Cluster_2	Cluster_6	Patient_3
SEMA3B	0.611787	0.17269	0.108411	Cluster_0	Cluster_0	Patient_10
SEMA3B	0.611787	0.17269	0.108411	Cluster_3	Cluster_0	Patient_10
GZMB	0.694382	0.0661963	0.108405	Cluster_4	Cluster_2	Patient_4
GZMB	0.694382	0.0661963	0.108405	Cluster_6	Cluster_2	Patient_4
NMU	0.557059	0.278737	0.108399	Cluster_1	Cluster_6	Patient_3
CD80	0.608819	0.121782	0.108362	Cluster_2	Cluster_0	Patient_3
CD80	0.608819	0.121782	0.108362	Cluster_1	Cluster_0	Patient_3
PTGS2	0.592232	0.121336	0.10836	Cluster_6	Cluster_0	Patient_3
PTGS2	0.592232	0.121336	0.10836	Cluster_2	Cluster_0	Patient_3
IL1B	0.564777	0.182392	0.108355	Cluster_3	Cluster_6	Patient_6
IL1B	0.564777	0.182392	0.108355	Cluster_9	Cluster_6	Patient_6
TGFB3	0.576595	0.182611	0.108349	Cluster_5	Cluster_6	Patient_6
UCN3	0.680181	0.0700138	0.108344	Cluster_6	Cluster_2	Patient_4
BMP5	0.612877	0.111281	0.108343	Cluster_1	Cluster_0	Patient_3
ALCAM	0.615285	0.0891365	0.108308	Cluster_1	Cluster_3	Patient_7
ALCAM	0.615285	0.0891365	0.108308	Cluster_2	Cluster_3	Patient_7
VEGFA	0.57246	0.24906	0.108305	Cluster_2	Cluster_3	Patient_6
VEGFA	0.57246	0.24906	0.108305	Cluster_5	Cluster_3	Patient_6
VEGFA	0.57246	0.24906	0.108305	Cluster_3	Cluster_3	Patient_6
VEGFA	0.57246	0.24906	0.108305	Cluster_4	Cluster_3	Patient_6
NRXN1	0.6108	0.111376	0.108301	Cluster_2	Cluster_0	Patient_6
NRXN1	0.6108	0.111376	0.108301	Cluster_5	Cluster_0	Patient_6
CXCL13	0.600979	0.112941	0.108267	Cluster_5	Cluster_0	Patient_6
CXCL13	0.600979	0.112941	0.108267	Cluster_9	Cluster_0	Patient_6
CXCL13	0.600979	0.112941	0.108267	Cluster_6	Cluster_0	Patient_6
PTPRC	0.605094	0.122886	0.108256	Cluster_3	Cluster_1	Patient_10
NMB	0.610183	0.172267	0.10821	Cluster_3	Cluster_0	Patient_10
NTS	0.614783	0.122512	0.108197	Cluster_3	Cluster_1	Patient_10
LIF	0.556057	0.272577	0.108188	Cluster_1	Cluster_6	Patient_3
CCL8	0.627784	0.0814828	0.108166	Cluster_2	Cluster_3	Patient_7
LIF	0.631782	0.0907313	0.108163	Cluster_1	Cluster_2	Patient_3
TNFSF15	0.601613	0.0984354	0.108158	Cluster_2	Cluster_1	Patient_6
TNFSF15	0.601613	0.0984354	0.108158	Cluster_5	Cluster_1	Patient_6
TNFSF15	0.601613	0.0984354	0.108158	Cluster_9	Cluster_1	Patient_6
INSL3	0.614501	0.12077	0.108156	Cluster_3	Cluster_1	Patient_10
COL5A3	0.598005	0.114156	0.108155	Cluster_1	Cluster_0	Patient_3
F8	0.603609	0.112738	0.108109	Cluster_5	Cluster_0	Patient_6
CCL13	0.551797	0.273403	0.108016	Cluster_1	Cluster_6	Patient_3
FAM3C	0.602315	0.116073	0.108003	Cluster_5	Cluster_0	Patient_6
FAM3C	0.602315	0.116073	0.108003	Cluster_9	Cluster_0	Patient_6
FAM3C	0.602315	0.116073	0.108003	Cluster_8	Cluster_0	Patient_6
CCL19	0.603417	0.112109	0.107957	Cluster_0	Cluster_0	Patient_6
CCL19	0.603417	0.112109	0.107957	Cluster_5	Cluster_0	Patient_6
CCL19	0.603417	0.112109	0.107957	Cluster_9	Cluster_0	Patient_6
COL18A1	0.567798	0.245984	0.107917	Cluster_2	Cluster_3	Patient_6
COL18A1	0.567798	0.245984	0.107917	Cluster_5	Cluster_3	Patient_6
TNF	0.61363	0.109302	0.107913	Cluster_1	Cluster_0	Patient_6
ADM2	0.611504	0.121064	0.10791	Cluster_3	Cluster_1	Patient_10
TFPI	0.565795	0.248325	0.1079	Cluster_6	Cluster_3	Patient_6
TFPI	0.565795	0.248325	0.1079	Cluster_2	Cluster_3	Patient_6
TFPI	0.565795	0.248325	0.1079	Cluster_5	Cluster_3	Patient_6
GUCA2B	0.612434	0.122363	0.107867	Cluster_1	Cluster_1	Patient_10
GUCA2B	0.612434	0.122363	0.107867	Cluster_3	Cluster_1	Patient_10
IL1B	0.584699	0.0747899	0.107851	Cluster_0	Cluster_8	Patient_1
IL1B	0.584699	0.0747899	0.107851	Cluster_1	Cluster_8	Patient_1
IL1B	0.584699	0.0747899	0.107851	Cluster_2	Cluster_8	Patient_1
IL1B	0.584699	0.0747899	0.107851	Cluster_6	Cluster_8	Patient_1
RARRES2	0.674241	0.0726627	0.107841	Cluster_6	Cluster_2	Patient_4
CD40	0.669773	0.0561329	0.107827	Cluster_5	Cluster_3	Patient_8
OSM	0.681851	0.0623233	0.107783	Cluster_6	Cluster_2	Patient_4
MMP9	0.554995	0.26926	0.10777	Cluster_2	Cluster_6	Patient_3
MMP9	0.554995	0.26926	0.10777	Cluster_4	Cluster_6	Patient_3
XCL2	0.675185	0.0600982	0.107708	Cluster_6	Cluster_2	Patient_4
RELN	0.60178	0.11511	0.107638	Cluster_5	Cluster_0	Patient_6
FGF13	0.584555	0.198926	0.1076	Cluster_0	Cluster_7	Patient_1
FGF13	0.584555	0.198926	0.1076	Cluster_6	Cluster_7	Patient_1
CCL21	0.604711	0.120113	0.107598	Cluster_1	Cluster_0	Patient_3
NMU	0.60255	0.109202	0.107586	Cluster_5	Cluster_0	Patient_6
NMU	0.60255	0.109202	0.107586	Cluster_9	Cluster_0	Patient_6
IL6	0.644915	0.0966968	0.107586	Cluster_1	Cluster_2	Patient_3
IL6	0.644915	0.0966968	0.107586	Cluster_2	Cluster_2	Patient_3
TNFSF4	0.603441	0.109607	0.107582	Cluster_5	Cluster_0	Patient_6
ITGB1	0.612582	0.119882	0.107576	Cluster_0	Cluster_1	Patient_10
ITGB1	0.612582	0.119882	0.107576	Cluster_3	Cluster_1	Patient_10
COMP	0.565882	0.254462	0.107539	Cluster_5	Cluster_3	Patient_6
CADM4	0.611305	0.120352	0.107522	Cluster_3	Cluster_1	Patient_10
TNF	0.670286	0.052533	0.107512	Cluster_3	Cluster_3	Patient_2
PVR	0.574256	0.251324	0.107504	Cluster_5	Cluster_3	Patient_6
CCL8	0.606031	0.104779	0.107491	Cluster_2	Cluster_0	Patient_6
CCL8	0.606031	0.104779	0.107491	Cluster_5	Cluster_0	Patient_6
CCL8	0.606031	0.104779	0.107491	Cluster_6	Cluster_0	Patient_6
CCL8	0.606031	0.104779	0.107491	Cluster_9	Cluster_0	Patient_6
GDF11	0.564429	0.247573	0.107472	Cluster_2	Cluster_3	Patient_6
GDF11	0.564429	0.247573	0.107472	Cluster_5	Cluster_3	Patient_6
CCL13	0.611072	0.0847686	0.107461	Cluster_2	Cluster_3	Patient_7
EBI3	0.6313	0.0854445	0.107455	Cluster_1	Cluster_2	Patient_3
EBI3	0.6313	0.0854445	0.107455	Cluster_2	Cluster_2	Patient_3
CXCL1	0.61472	0.110958	0.107414	Cluster_2	Cluster_0	Patient_6
CELSR1	0.61561	0.116255	0.107414	Cluster_3	Cluster_1	Patient_10
CCL25	0.668923	0.0641875	0.107388	Cluster_0	Cluster_2	Patient_4
CCL25	0.668923	0.0641875	0.107388	Cluster_4	Cluster_2	Patient_4
ICAM1	0.669606	0.0513343	0.107369	Cluster_0	Cluster_3	Patient_2
ICAM1	0.669606	0.0513343	0.107369	Cluster_3	Cluster_3	Patient_2
GAS6	0.606489	0.120157	0.107369	Cluster_3	Cluster_0	Patient_3
GAS6	0.606489	0.120157	0.107369	Cluster_4	Cluster_0	Patient_3
CSF1	0.603092	0.12328	0.107348	Cluster_3	Cluster_1	Patient_10
LTA	0.606722	0.0999983	0.107328	Cluster_5	Cluster_1	Patient_6
CLCF1	0.637901	0.086089	0.107326	Cluster_2	Cluster_2	Patient_3
IL11	0.631429	0.0899887	0.107317	Cluster_1	Cluster_2	Patient_3
PSPN	0.616999	0.119457	0.107306	Cluster_3	Cluster_1	Patient_10
PDGFC	0.607106	0.112647	0.107301	Cluster_2	Cluster_0	Patient_6
PDGFC	0.607106	0.112647	0.107301	Cluster_5	Cluster_0	Patient_6
EDN3	0.601767	0.11035	0.107221	Cluster_2	Cluster_0	Patient_6
EDN3	0.601767	0.11035	0.107221	Cluster_5	Cluster_0	Patient_6
EDN3	0.601767	0.11035	0.107221	Cluster_9	Cluster_0	Patient_6
AMIGO1	0.567348	0.252076	0.107211	Cluster_9	Cluster_3	Patient_6
AMIGO1	0.567348	0.252076	0.107211	Cluster_5	Cluster_3	Patient_6
XCL2	0.600913	0.109217	0.107201	Cluster_5	Cluster_0	Patient_6
XCL2	0.600913	0.109217	0.107201	Cluster_9	Cluster_0	Patient_6
XCL2	0.600913	0.109217	0.107201	Cluster_1	Cluster_0	Patient_6
XCL2	0.600913	0.109217	0.107201	Cluster_3	Cluster_0	Patient_6
XCL2	0.600913	0.109217	0.107201	Cluster_4	Cluster_0	Patient_6
XCL2	0.600913	0.109217	0.107201	Cluster_7	Cluster_0	Patient_6
EFNA4	0.603905	0.109944	0.107163	Cluster_5	Cluster_0	Patient_6
EFNA4	0.603905	0.109944	0.107163	Cluster_9	Cluster_0	Patient_6
CCL19	0.672099	0.070556	0.107126	Cluster_6	Cluster_2	Patient_4
CCL19	0.672099	0.070556	0.107126	Cluster_0	Cluster_2	Patient_4
CCL19	0.672099	0.070556	0.107126	Cluster_1	Cluster_2	Patient_4
CCL19	0.672099	0.070556	0.107126	Cluster_4	Cluster_2	Patient_4
PMCH	0.672077	0.0610349	0.107119	Cluster_6	Cluster_2	Patient_4
TNFSF13B	0.572048	0.249257	0.107118	Cluster_0	Cluster_3	Patient_6
TNFSF13B	0.572048	0.249257	0.107118	Cluster_1	Cluster_3	Patient_6
TNFSF13B	0.572048	0.249257	0.107118	Cluster_5	Cluster_3	Patient_6
LEP	0.590577	0.0986697	0.107076	Cluster_5	Cluster_1	Patient_6
TNF	0.602738	0.112742	0.107067	Cluster_6	Cluster_0	Patient_3
TNF	0.602738	0.112742	0.107067	Cluster_2	Cluster_0	Patient_3
TNF	0.598812	0.186149	0.107062	Cluster_1	Cluster_0	Patient_10
TNF	0.598812	0.186149	0.107062	Cluster_3	Cluster_0	Patient_10
CCL11	0.637999	0.0911909	0.107003	Cluster_1	Cluster_2	Patient_3
FLT3LG	0.613461	0.117539	0.107001	Cluster_6	Cluster_0	Patient_3
APOE	0.614117	0.0901711	0.106979	Cluster_1	Cluster_2	Patient_3
APOE	0.614117	0.0901711	0.106979	Cluster_2	Cluster_2	Patient_3
VWF	0.606832	0.171603	0.106974	Cluster_3	Cluster_0	Patient_10
SELP	0.611516	0.115634	0.106966	Cluster_1	Cluster_0	Patient_3
NMB	0.599321	0.11875	0.10696	Cluster_2	Cluster_0	Patient_3
NMB	0.599321	0.11875	0.10696	Cluster_1	Cluster_0	Patient_3
IL11	0.598824	0.120464	0.106946	Cluster_1	Cluster_0	Patient_3
HLA-G	0.720697	0.0483649	0.106943	Cluster_0	Cluster_3	Patient_2
SERPINE2	0.566517	0.253086	0.106931	Cluster_2	Cluster_3	Patient_6
SERPINE2	0.566517	0.253086	0.106931	Cluster_5	Cluster_3	Patient_6
LEFTY2	0.561707	0.24303	0.106848	Cluster_5	Cluster_3	Patient_6
HLA-G	0.606178	0.12355	0.106845	Cluster_1	Cluster_1	Patient_10
HLA-G	0.606178	0.12355	0.106845	Cluster_3	Cluster_1	Patient_10
HLA-G	0.606062	0.110086	0.106844	Cluster_8	Cluster_0	Patient_6
TNFSF4	0.615257	0.0823714	0.106839	Cluster_1	Cluster_3	Patient_7
NRG2	0.615508	0.119593	0.106835	Cluster_3	Cluster_1	Patient_10
CD200	0.598527	0.172298	0.106758	Cluster_3	Cluster_0	Patient_10
HAMP	0.567452	0.247797	0.106737	Cluster_5	Cluster_3	Patient_6
ITGB2	0.611571	0.120263	0.106715	Cluster_3	Cluster_1	Patient_10
INSL3	0.600899	0.109649	0.106714	Cluster_5	Cluster_0	Patient_6
SELP	0.570599	0.246955	0.106689	Cluster_5	Cluster_3	Patient_6
SELP	0.570599	0.246955	0.106689	Cluster_6	Cluster_3	Patient_6
PECAM1	0.567238	0.248017	0.106679	Cluster_4	Cluster_3	Patient_6
LTA	0.610895	0.119152	0.106655	Cluster_1	Cluster_0	Patient_3
SFRP2	0.56851	0.259798	0.106636	Cluster_1	Cluster_6	Patient_3
EFNA3	0.607966	0.107901	0.106605	Cluster_5	Cluster_0	Patient_6
EFNA3	0.607966	0.107901	0.106605	Cluster_9	Cluster_0	Patient_6
CXCL2	0.559056	0.27601	0.106565	Cluster_2	Cluster_6	Patient_3
CXCL2	0.559056	0.27601	0.106565	Cluster_4	Cluster_6	Patient_3
CXCL2	0.559056	0.27601	0.106565	Cluster_6	Cluster_6	Patient_3
EDN1	0.585287	0.259426	0.106554	Cluster_2	Cluster_3	Patient_6
EDN1	0.585287	0.259426	0.106554	Cluster_5	Cluster_3	Patient_6
EDN1	0.585287	0.259426	0.106554	Cluster_3	Cluster_3	Patient_6
EDN1	0.585287	0.259426	0.106554	Cluster_6	Cluster_3	Patient_6
EDN1	0.585287	0.259426	0.106554	Cluster_9	Cluster_3	Patient_6
CXCL12	0.608897	0.0758666	0.106541	Cluster_2	Cluster_3	Patient_7
ADM2	0.598177	0.111446	0.106535	Cluster_5	Cluster_0	Patient_6
BMP4	0.606012	0.170529	0.106509	Cluster_0	Cluster_0	Patient_10
BMP4	0.606012	0.170529	0.106509	Cluster_3	Cluster_0	Patient_10
GSTP1	0.570403	0.249515	0.106505	Cluster_3	Cluster_3	Patient_6
GSTP1	0.570403	0.249515	0.106505	Cluster_8	Cluster_3	Patient_6
GSTP1	0.570403	0.249515	0.106505	Cluster_9	Cluster_3	Patient_6
GSTP1	0.570403	0.249515	0.106505	Cluster_5	Cluster_3	Patient_6
NPW	0.672074	0.0618464	0.106501	Cluster_6	Cluster_2	Patient_4
CXCL9	0.687551	0.0610987	0.10649	Cluster_6	Cluster_2	Patient_4
SPP1	0.600268	0.0789785	0.106487	Cluster_0	Cluster_3	Patient_7
SPP1	0.600268	0.0789785	0.106487	Cluster_1	Cluster_3	Patient_7
SPP1	0.600268	0.0789785	0.106487	Cluster_2	Cluster_3	Patient_7
SPP1	0.600268	0.0789785	0.106487	Cluster_4	Cluster_3	Patient_7
SPP1	0.600268	0.0789785	0.106487	Cluster_3	Cluster_3	Patient_7
IL7	0.58636	0.116475	0.106446	Cluster_1	Cluster_0	Patient_3
NRG2	0.610632	0.108269	0.106433	Cluster_5	Cluster_0	Patient_6
IL22	0.605177	0.17074	0.106403	Cluster_1	Cluster_0	Patient_10
IL22	0.605177	0.17074	0.106403	Cluster_3	Cluster_0	Patient_10
CXCL3	0.589074	0.1245	0.106378	Cluster_2	Cluster_0	Patient_3
CXCL3	0.589074	0.1245	0.106378	Cluster_1	Cluster_0	Patient_3
FGF9	0.60805	0.109513	0.106366	Cluster_2	Cluster_0	Patient_6
FGF9	0.60805	0.109513	0.106366	Cluster_5	Cluster_0	Patient_6
FGF9	0.60805	0.109513	0.106366	Cluster_9	Cluster_0	Patient_6
SEMA3B	0.61182	0.107228	0.106358	Cluster_2	Cluster_0	Patient_6
SEMA3B	0.61182	0.107228	0.106358	Cluster_5	Cluster_0	Patient_6
SEMA3B	0.61182	0.107228	0.106358	Cluster_9	Cluster_0	Patient_6
GPNMB	0.563221	0.262442	0.106324	Cluster_2	Cluster_6	Patient_3
NMB	0.60009	0.110031	0.106306	Cluster_5	Cluster_0	Patient_6
NMB	0.60009	0.110031	0.106306	Cluster_6	Cluster_0	Patient_6
SERPINA1	0.564656	0.253139	0.106265	Cluster_5	Cluster_3	Patient_6
SERPINA1	0.564656	0.253139	0.106265	Cluster_9	Cluster_3	Patient_6
PROK2	0.676737	0.0605335	0.106201	Cluster_6	Cluster_2	Patient_4
F8	0.611308	0.121685	0.106191	Cluster_3	Cluster_1	Patient_10
CD2	0.672648	0.059143	0.106182	Cluster_4	Cluster_2	Patient_4
CD2	0.672648	0.059143	0.106182	Cluster_6	Cluster_2	Patient_4
COL18A1	0.691575	0.0677401	0.106171	Cluster_4	Cluster_2	Patient_4
FGF13	0.577949	0.219706	0.106169	Cluster_6	Cluster_4	Patient_4
CD80	0.630293	0.0908912	0.106142	Cluster_1	Cluster_2	Patient_3
CD80	0.630293	0.0908912	0.106142	Cluster_2	Cluster_2	Patient_3
CXCL2	0.601645	0.120086	0.106136	Cluster_2	Cluster_0	Patient_3
CXCL2	0.601645	0.120086	0.106136	Cluster_4	Cluster_0	Patient_3
CXCL2	0.601645	0.120086	0.106136	Cluster_6	Cluster_0	Patient_3
VWF	0.623641	0.121939	0.10613	Cluster_3	Cluster_1	Patient_10
GMFB	0.604218	0.109024	0.106044	Cluster_5	Cluster_0	Patient_6
GMFB	0.604218	0.109024	0.106044	Cluster_9	Cluster_0	Patient_6
SELE	0.602228	0.119434	0.106039	Cluster_1	Cluster_0	Patient_3
MADCAM1	0.575998	0.221514	0.106038	Cluster_6	Cluster_4	Patient_4
FGF22	0.575495	0.245465	0.105986	Cluster_5	Cluster_3	Patient_6
ARF1	0.598239	0.112586	0.105953	Cluster_8	Cluster_0	Patient_6
ARF1	0.598239	0.112586	0.105953	Cluster_9	Cluster_0	Patient_6
PGF	0.683925	0.0544168	0.10594	Cluster_4	Cluster_2	Patient_4
RARRES2	0.605736	0.110681	0.105938	Cluster_6	Cluster_0	Patient_6
RARRES2	0.605736	0.110681	0.105938	Cluster_5	Cluster_0	Patient_6
COPA	0.568646	0.253477	0.105934	Cluster_9	Cluster_3	Patient_6
COPA	0.568646	0.253477	0.105934	Cluster_2	Cluster_3	Patient_6
COPA	0.568646	0.253477	0.105934	Cluster_5	Cluster_3	Patient_6
OSM	0.567912	0.244603	0.105919	Cluster_5	Cluster_3	Patient_6
TIMP1	0.609743	0.119234	0.105878	Cluster_0	Cluster_1	Patient_10
TIMP1	0.609743	0.119234	0.105878	Cluster_3	Cluster_1	Patient_10
LAMA2	0.577676	0.263591	0.105856	Cluster_2	Cluster_3	Patient_6
LAMA2	0.577676	0.263591	0.105856	Cluster_5	Cluster_3	Patient_6
SHH	0.596545	0.109295	0.105854	Cluster_2	Cluster_0	Patient_6
SHH	0.596545	0.109295	0.105854	Cluster_5	Cluster_0	Patient_6
SHH	0.596545	0.109295	0.105854	Cluster_9	Cluster_0	Patient_6
ITGAM	0.628764	0.089704	0.105813	Cluster_1	Cluster_2	Patient_3
CCL20	0.571145	0.247352	0.105807	Cluster_0	Cluster_3	Patient_6
CCL20	0.571145	0.247352	0.105807	Cluster_1	Cluster_3	Patient_6
CCL20	0.571145	0.247352	0.105807	Cluster_3	Cluster_3	Patient_6
CCL20	0.571145	0.247352	0.105807	Cluster_4	Cluster_3	Patient_6
IL1B	0.69587	0.0552219	0.105801	Cluster_3	Cluster_3	Patient_2
SAA1	0.60961	0.0849407	0.105794	Cluster_2	Cluster_3	Patient_7
COL5A3	0.562925	0.260554	0.105791	Cluster_1	Cluster_6	Patient_3
CCL25	0.601389	0.109577	0.105758	Cluster_1	Cluster_0	Patient_6
CCL25	0.601389	0.109577	0.105758	Cluster_3	Cluster_0	Patient_6
CCL25	0.601389	0.109577	0.105758	Cluster_6	Cluster_0	Patient_6
CCL25	0.601389	0.109577	0.105758	Cluster_2	Cluster_0	Patient_6
CCL25	0.601389	0.109577	0.105758	Cluster_5	Cluster_0	Patient_6
CCL25	0.601389	0.109577	0.105758	Cluster_9	Cluster_0	Patient_6
C5	0.576991	0.0973664	0.105699	Cluster_2	Cluster_1	Patient_6
C5	0.576991	0.0973664	0.105699	Cluster_5	Cluster_1	Patient_6
C5	0.576991	0.0973664	0.105699	Cluster_9	Cluster_1	Patient_6
NCAM1	0.564488	0.275541	0.10569	Cluster_1	Cluster_6	Patient_3
SERPING1	0.584631	0.197948	0.105638	Cluster_0	Cluster_7	Patient_1
SERPING1	0.584631	0.197948	0.105638	Cluster_1	Cluster_7	Patient_1
SERPING1	0.584631	0.197948	0.105638	Cluster_2	Cluster_7	Patient_1
SERPING1	0.584631	0.197948	0.105638	Cluster_6	Cluster_7	Patient_1
SERPING1	0.584631	0.197948	0.105638	Cluster_7	Cluster_7	Patient_1
SERPING1	0.584631	0.197948	0.105638	Cluster_8	Cluster_7	Patient_1
SELE	0.606699	0.107934	0.105637	Cluster_5	Cluster_0	Patient_6
FGF2	0.553976	0.267763	0.105604	Cluster_1	Cluster_6	Patient_3
TENM3	0.592023	0.110298	0.10555	Cluster_1	Cluster_0	Patient_3
COPA	0.608814	0.173021	0.105546	Cluster_3	Cluster_0	Patient_10
CCL23	0.600584	0.119522	0.105541	Cluster_2	Cluster_0	Patient_3
NRTN	0.614568	0.118308	0.105537	Cluster_3	Cluster_1	Patient_10
HMGB1	0.61877	0.0893241	0.105535	Cluster_1	Cluster_2	Patient_3
CCL20	0.682102	0.0602213	0.105505	Cluster_2	Cluster_2	Patient_4
IL7	0.597437	0.120518	0.105401	Cluster_3	Cluster_1	Patient_10
CCL11	0.556993	0.274482	0.105387	Cluster_1	Cluster_6	Patient_3
CNTNAP1	0.567397	0.245325	0.10533	Cluster_5	Cluster_3	Patient_6
TNFSF14	0.710098	0.0574248	0.10533	Cluster_6	Cluster_2	Patient_4
HLA-E	0.567561	0.247713	0.105329	Cluster_8	Cluster_3	Patient_6
CALM3	0.598732	0.112342	0.105304	Cluster_0	Cluster_0	Patient_6
CALM3	0.598732	0.112342	0.105304	Cluster_8	Cluster_0	Patient_6
NTN4	0.609219	0.119614	0.10529	Cluster_3	Cluster_1	Patient_10
NRG2	0.609572	0.171532	0.105279	Cluster_3	Cluster_0	Patient_10
PLEKHO2	0.670264	0.0800548	0.105257	Cluster_6	Cluster_2	Patient_4
IL15	0.636919	0.0751565	0.105226	Cluster_0	Cluster_3	Patient_1
CLCF1	0.678523	0.0616544	0.105222	Cluster_4	Cluster_2	Patient_4
CLCF1	0.678523	0.0616544	0.105222	Cluster_6	Cluster_2	Patient_4
TNC	0.609084	0.116824	0.10522	Cluster_1	Cluster_0	Patient_3
UCN	0.609301	0.117336	0.105149	Cluster_3	Cluster_1	Patient_10
IL15	0.561159	0.237556	0.105066	Cluster_5	Cluster_3	Patient_6
IL15	0.561159	0.237556	0.105066	Cluster_8	Cluster_3	Patient_6
HLA-C	0.568547	0.248783	0.105036	Cluster_8	Cluster_3	Patient_6
PMCH	0.608763	0.170036	0.10501	Cluster_3	Cluster_0	Patient_10
ICAM1	0.622033	0.111708	0.104984	Cluster_3	Cluster_0	Patient_6
ICAM1	0.622033	0.111708	0.104984	Cluster_5	Cluster_0	Patient_6
ICAM1	0.622033	0.111708	0.104984	Cluster_9	Cluster_0	Patient_6
TNFSF4	0.562678	0.244041	0.104969	Cluster_5	Cluster_3	Patient_6
CCL13	0.59336	0.107516	0.104962	Cluster_2	Cluster_0	Patient_6
CCL13	0.59336	0.107516	0.104962	Cluster_5	Cluster_0	Patient_6
CCL13	0.59336	0.107516	0.104962	Cluster_6	Cluster_0	Patient_6
TNC	0.613047	0.116513	0.104924	Cluster_0	Cluster_1	Patient_10
TNC	0.613047	0.116513	0.104924	Cluster_3	Cluster_1	Patient_10
CXCL16	0.600498	0.121717	0.104896	Cluster_2	Cluster_0	Patient_3
COL4A1	0.612745	0.116279	0.104792	Cluster_0	Cluster_1	Patient_10
COL4A1	0.612745	0.116279	0.104792	Cluster_3	Cluster_1	Patient_10
ANGPTL1	0.551701	0.268555	0.104767	Cluster_1	Cluster_6	Patient_3
TNC	0.596602	0.181061	0.104725	Cluster_2	Cluster_6	Patient_6
TNC	0.596602	0.181061	0.104725	Cluster_5	Cluster_6	Patient_6
TNC	0.596602	0.181061	0.104725	Cluster_6	Cluster_6	Patient_6
CLEC11A	0.665216	0.0753482	0.104724	Cluster_6	Cluster_2	Patient_4
KISS1	0.601756	0.107804	0.104705	Cluster_5	Cluster_0	Patient_6
KISS1	0.601756	0.107804	0.104705	Cluster_9	Cluster_0	Patient_6
PSEN1	0.569384	0.248529	0.104645	Cluster_5	Cluster_3	Patient_6
PSEN1	0.569384	0.248529	0.104645	Cluster_9	Cluster_3	Patient_6
CXCL11	0.608894	0.169891	0.104634	Cluster_3	Cluster_0	Patient_10
HSPG2	0.56987	0.247745	0.10461	Cluster_6	Cluster_3	Patient_6
HSPG2	0.56987	0.247745	0.10461	Cluster_5	Cluster_3	Patient_6
COL4A1	0.681795	0.0639372	0.104609	Cluster_6	Cluster_2	Patient_4
COL4A1	0.681795	0.0639372	0.104609	Cluster_4	Cluster_2	Patient_4
ROBO1	0.608534	0.109094	0.104568	Cluster_2	Cluster_0	Patient_6
ROBO1	0.608534	0.109094	0.104568	Cluster_5	Cluster_0	Patient_6
IFNG	0.695774	0.0344168	0.104557	Cluster_5	Cluster_1	Patient_8
IFNG	0.695774	0.0344168	0.104557	Cluster_1	Cluster_1	Patient_8
IFNG	0.695774	0.0344168	0.104557	Cluster_2	Cluster_1	Patient_8
CCL4	0.59853	0.112745	0.10455	Cluster_0	Cluster_0	Patient_6
CCL4	0.59853	0.112745	0.10455	Cluster_1	Cluster_0	Patient_6
CCL4	0.59853	0.112745	0.10455	Cluster_3	Cluster_0	Patient_6
CCL4	0.59853	0.112745	0.10455	Cluster_4	Cluster_0	Patient_6
CCL4	0.59853	0.112745	0.10455	Cluster_9	Cluster_0	Patient_6
HAMP	0.555366	0.272418	0.104538	Cluster_2	Cluster_6	Patient_3
CCL17	0.5573	0.266089	0.104506	Cluster_1	Cluster_6	Patient_3
CCL17	0.5573	0.266089	0.104506	Cluster_2	Cluster_6	Patient_3
PMCH	0.554182	0.274468	0.104479	Cluster_1	Cluster_6	Patient_3
PSPN	0.671643	0.0594719	0.104474	Cluster_6	Cluster_2	Patient_4
ESAM	0.660111	0.0792493	0.104462	Cluster_6	Cluster_2	Patient_4
CCL23	0.669112	0.0714097	0.104433	Cluster_6	Cluster_2	Patient_4
NPW	0.553305	0.274804	0.10442	Cluster_1	Cluster_6	Patient_3
JAG1	0.59178	0.197228	0.10442	Cluster_2	Cluster_6	Patient_6
JAG1	0.59178	0.197228	0.10442	Cluster_5	Cluster_6	Patient_6
CCL3L3	0.66656	0.0597233	0.104408	Cluster_5	Cluster_3	Patient_8
SELP	0.674859	0.0688053	0.104363	Cluster_6	Cluster_2	Patient_4
CCL8	0.686582	0.0696545	0.10434	Cluster_6	Cluster_2	Patient_4
C3	0.595811	0.121299	0.104333	Cluster_1	Cluster_0	Patient_3
IL23A	0.562441	0.240968	0.10432	Cluster_1	Cluster_3	Patient_6
IL23A	0.562441	0.240968	0.10432	Cluster_4	Cluster_3	Patient_6
IL23A	0.562441	0.240968	0.10432	Cluster_5	Cluster_3	Patient_6
CCL25	0.553927	0.275752	0.104313	Cluster_0	Cluster_6	Patient_3
INSL3	0.667153	0.0661055	0.104298	Cluster_6	Cluster_2	Patient_4
PTGS2	0.576625	0.251658	0.104274	Cluster_3	Cluster_3	Patient_6
PTGS2	0.576625	0.251658	0.104274	Cluster_4	Cluster_3	Patient_6
PTGS2	0.576625	0.251658	0.104274	Cluster_5	Cluster_3	Patient_6
UCN	0.608148	0.16862	0.104266	Cluster_3	Cluster_0	Patient_10
CDH1	0.605712	0.109833	0.104241	Cluster_2	Cluster_0	Patient_6
CDH1	0.605712	0.109833	0.104241	Cluster_5	Cluster_0	Patient_6
CDH1	0.605712	0.109833	0.104241	Cluster_9	Cluster_0	Patient_6
CADM4	0.567855	0.246322	0.104216	Cluster_2	Cluster_3	Patient_6
CADM4	0.567855	0.246322	0.104216	Cluster_5	Cluster_3	Patient_6
JAM3	0.673921	0.0743542	0.104182	Cluster_6	Cluster_2	Patient_4
NRXN1	0.612886	0.117954	0.104141	Cluster_0	Cluster_1	Patient_10
NRXN1	0.612886	0.117954	0.104141	Cluster_3	Cluster_1	Patient_10
CALM3	0.595725	0.123024	0.104105	Cluster_1	Cluster_0	Patient_3
FAM3C	0.570299	0.245436	0.104053	Cluster_8	Cluster_3	Patient_6
FAM3C	0.570299	0.245436	0.104053	Cluster_9	Cluster_3	Patient_6
FAM3C	0.570299	0.245436	0.104053	Cluster_5	Cluster_3	Patient_6
PDCD1LG2	0.684329	0.0596112	0.104	Cluster_6	Cluster_2	Patient_4
PDCD1LG2	0.684329	0.0596112	0.104	Cluster_4	Cluster_2	Patient_4
EFNA1	0.611883	0.118776	0.103987	Cluster_3	Cluster_1	Patient_10
TDGF1	0.566375	0.250396	0.103987	Cluster_9	Cluster_3	Patient_6
TDGF1	0.566375	0.250396	0.103987	Cluster_5	Cluster_3	Patient_6
FBN1	0.661043	0.0690607	0.103977	Cluster_4	Cluster_2	Patient_4
PCDH7	0.606679	0.109425	0.103938	Cluster_6	Cluster_0	Patient_6
PCDH7	0.606679	0.109425	0.103938	Cluster_2	Cluster_0	Patient_6
PCDH7	0.606679	0.109425	0.103938	Cluster_5	Cluster_0	Patient_6
PTDSS1	0.57063	0.259885	0.103935	Cluster_5	Cluster_8	Patient_8
PTDSS1	0.57063	0.259885	0.103935	Cluster_8	Cluster_8	Patient_8
CCL8	0.602215	0.1108	0.103911	Cluster_1	Cluster_0	Patient_3
NCAM1	0.603619	0.121946	0.103905	Cluster_1	Cluster_0	Patient_3
NTF3	0.604584	0.169182	0.103847	Cluster_0	Cluster_0	Patient_10
FASLG	0.62221	0.0897064	0.103843	Cluster_6	Cluster_2	Patient_3
SPP1	0.618742	0.0897735	0.103807	Cluster_1	Cluster_2	Patient_3
SPP1	0.618742	0.0897735	0.103807	Cluster_2	Cluster_2	Patient_3
SPP1	0.618742	0.0897735	0.103807	Cluster_4	Cluster_2	Patient_3
HLA-DRA	0.577203	0.12294	0.103768	Cluster_1	Cluster_0	Patient_3
HLA-DRA	0.577203	0.12294	0.103768	Cluster_0	Cluster_0	Patient_3
CD40LG	0.556123	0.269016	0.103757	Cluster_0	Cluster_6	Patient_3
CD40LG	0.556123	0.269016	0.103757	Cluster_1	Cluster_6	Patient_3
CD40LG	0.556123	0.269016	0.103757	Cluster_6	Cluster_6	Patient_3
CDHR5	0.565457	0.250724	0.103743	Cluster_2	Cluster_3	Patient_6
CDHR5	0.565457	0.250724	0.103743	Cluster_5	Cluster_3	Patient_6
CDHR5	0.565457	0.250724	0.103743	Cluster_1	Cluster_3	Patient_6
CDHR5	0.565457	0.250724	0.103743	Cluster_9	Cluster_3	Patient_6
ITGAM	0.600633	0.118779	0.103737	Cluster_1	Cluster_0	Patient_3
EFNB2	0.602978	0.107593	0.103729	Cluster_6	Cluster_0	Patient_6
EFNB2	0.602978	0.107593	0.103729	Cluster_5	Cluster_0	Patient_6
EFNB2	0.602978	0.107593	0.103729	Cluster_9	Cluster_0	Patient_6
CCL26	0.681185	0.0565639	0.103723	Cluster_5	Cluster_3	Patient_8
CCL26	0.681185	0.0565639	0.103723	Cluster_8	Cluster_3	Patient_8
AMIGO2	0.648074	0.0870511	0.10369	Cluster_6	Cluster_2	Patient_4
CXCL6	0.589369	0.110825	0.103667	Cluster_6	Cluster_0	Patient_6
CXCL6	0.589369	0.110825	0.103667	Cluster_2	Cluster_0	Patient_6
CXCL6	0.589369	0.110825	0.103667	Cluster_5	Cluster_0	Patient_6
MMP9	0.60586	0.172245	0.10365	Cluster_3	Cluster_0	Patient_10
CD70	0.665942	0.067935	0.103622	Cluster_6	Cluster_2	Patient_4
CD70	0.665942	0.067935	0.103622	Cluster_2	Cluster_2	Patient_4
CD70	0.665942	0.067935	0.103622	Cluster_4	Cluster_2	Patient_4
CCL8	0.680503	0.0603175	0.10362	Cluster_5	Cluster_3	Patient_8
CCL8	0.680503	0.0603175	0.10362	Cluster_8	Cluster_3	Patient_8
WNT10A	0.603327	0.169103	0.103617	Cluster_3	Cluster_0	Patient_10
ADAM17	0.593682	0.0955146	0.103601	Cluster_5	Cluster_1	Patient_6
HSPG2	0.606329	0.107439	0.103599	Cluster_5	Cluster_0	Patient_6
HSPG2	0.606329	0.107439	0.103599	Cluster_6	Cluster_0	Patient_6
ARF1	0.56555	0.251677	0.103591	Cluster_8	Cluster_3	Patient_6
ARF1	0.56555	0.251677	0.103591	Cluster_9	Cluster_3	Patient_6
PECAM1	0.608565	0.106393	0.103567	Cluster_4	Cluster_0	Patient_6
LIPH	0.566154	0.251965	0.103531	Cluster_8	Cluster_3	Patient_6
LIPH	0.566154	0.251965	0.103531	Cluster_9	Cluster_3	Patient_6
LIPH	0.566154	0.251965	0.103531	Cluster_2	Cluster_3	Patient_6
LIPH	0.566154	0.251965	0.103531	Cluster_5	Cluster_3	Patient_6
SELP	0.610015	0.104516	0.103514	Cluster_5	Cluster_0	Patient_6
SELP	0.610015	0.104516	0.103514	Cluster_6	Cluster_0	Patient_6
LEFTY2	0.591076	0.170583	0.103487	Cluster_3	Cluster_0	Patient_10
UTS2B	0.599755	0.118046	0.103473	Cluster_1	Cluster_0	Patient_3
INHBB	0.594815	0.168837	0.103445	Cluster_3	Cluster_0	Patient_10
SELPLG	0.679119	0.0566635	0.103435	Cluster_6	Cluster_2	Patient_4
CCL14	0.563035	0.247038	0.10343	Cluster_5	Cluster_3	Patient_6
CCL14	0.563035	0.247038	0.10343	Cluster_6	Cluster_3	Patient_6
IL33	0.598392	0.172243	0.103381	Cluster_3	Cluster_0	Patient_10
VEGFC	0.608747	0.118448	0.103381	Cluster_1	Cluster_0	Patient_3
OMG	0.607729	0.117941	0.103368	Cluster_3	Cluster_1	Patient_10
JAM3	0.607737	0.107924	0.103353	Cluster_2	Cluster_0	Patient_6
JAM3	0.607737	0.107924	0.103353	Cluster_5	Cluster_0	Patient_6
WNT5A	0.546952	0.274104	0.103329	Cluster_1	Cluster_6	Patient_3
CCL8	0.603476	0.0972878	0.103326	Cluster_6	Cluster_1	Patient_6
CCL8	0.603476	0.0972878	0.103326	Cluster_2	Cluster_1	Patient_6
CCL8	0.603476	0.0972878	0.103326	Cluster_5	Cluster_1	Patient_6
CCL8	0.603476	0.0972878	0.103326	Cluster_9	Cluster_1	Patient_6
APP	0.574506	0.249329	0.103326	Cluster_2	Cluster_3	Patient_6
APP	0.574506	0.249329	0.103326	Cluster_5	Cluster_3	Patient_6
GAS6	0.611798	0.168909	0.103287	Cluster_0	Cluster_0	Patient_10
CXCL16	0.600665	0.110115	0.103277	Cluster_3	Cluster_0	Patient_6
CXCL16	0.600665	0.110115	0.103277	Cluster_5	Cluster_0	Patient_6
ITGA4	0.611463	0.113276	0.103274	Cluster_5	Cluster_0	Patient_6
EFNB2	0.61019	0.118553	0.103266	Cluster_3	Cluster_1	Patient_10
PLXNB2	0.609459	0.119387	0.103266	Cluster_0	Cluster_1	Patient_10
PLXNB2	0.609459	0.119387	0.103266	Cluster_3	Cluster_1	Patient_10
UTS2	0.665728	0.0625174	0.10324	Cluster_6	Cluster_2	Patient_4
PROK2	0.61021	0.17087	0.103239	Cluster_1	Cluster_0	Patient_10
PROK2	0.61021	0.17087	0.103239	Cluster_3	Cluster_0	Patient_10
NEGR1	0.662847	0.0653818	0.103233	Cluster_6	Cluster_2	Patient_4
NPW	0.607568	0.169416	0.103206	Cluster_3	Cluster_0	Patient_10
INHBA	0.556401	0.254654	0.103161	Cluster_1	Cluster_6	Patient_3
INHBA	0.556401	0.254654	0.103161	Cluster_2	Cluster_6	Patient_3
OSM	0.562359	0.269671	0.103127	Cluster_2	Cluster_6	Patient_3
GSTP1	0.595674	0.111842	0.103119	Cluster_5	Cluster_0	Patient_6
GSTP1	0.595674	0.111842	0.103119	Cluster_9	Cluster_0	Patient_6
GSTP1	0.595674	0.111842	0.103119	Cluster_3	Cluster_0	Patient_6
GSTP1	0.595674	0.111842	0.103119	Cluster_8	Cluster_0	Patient_6
LEFTY1	0.585712	0.178528	0.103119	Cluster_2	Cluster_6	Patient_6
LEFTY1	0.585712	0.178528	0.103119	Cluster_5	Cluster_6	Patient_6
LEFTY1	0.585712	0.178528	0.103119	Cluster_9	Cluster_6	Patient_6
APOE	0.612563	0.129281	0.103065	Cluster_0	Cluster_1	Patient_10
APOE	0.612563	0.129281	0.103065	Cluster_3	Cluster_1	Patient_10
TGFB3	0.559544	0.242887	0.103064	Cluster_5	Cluster_3	Patient_6
HAS2	0.5849	0.0912394	0.103054	Cluster_2	Cluster_1	Patient_6
HAS2	0.5849	0.0912394	0.103054	Cluster_5	Cluster_1	Patient_6
FAM3D	0.592371	0.123623	0.10305	Cluster_4	Cluster_0	Patient_3
LIPH	0.604282	0.109812	0.103049	Cluster_2	Cluster_0	Patient_6
LIPH	0.604282	0.109812	0.103049	Cluster_5	Cluster_0	Patient_6
LIPH	0.604282	0.109812	0.103049	Cluster_9	Cluster_0	Patient_6
LIPH	0.604282	0.109812	0.103049	Cluster_8	Cluster_0	Patient_6
HLA-C	0.60004	0.109597	0.103045	Cluster_8	Cluster_0	Patient_6
GPI	0.561823	0.248909	0.103041	Cluster_5	Cluster_3	Patient_6
GPI	0.561823	0.248909	0.103041	Cluster_9	Cluster_3	Patient_6
VWF	0.618582	0.110403	0.103015	Cluster_6	Cluster_0	Patient_6
VWF	0.618582	0.110403	0.103015	Cluster_5	Cluster_0	Patient_6
TIMP1	0.678423	0.0588262	0.102995	Cluster_4	Cluster_2	Patient_4
GUCA2A	0.600405	0.120701	0.102961	Cluster_0	Cluster_0	Patient_3
GUCA2A	0.600405	0.120701	0.102961	Cluster_1	Cluster_0	Patient_3
GUCA2A	0.600405	0.120701	0.102961	Cluster_6	Cluster_0	Patient_3
IAPP	0.609814	0.119012	0.102947	Cluster_3	Cluster_1	Patient_10
SERPING1	0.576842	0.217882	0.102945	Cluster_4	Cluster_4	Patient_4
SERPING1	0.576842	0.217882	0.102945	Cluster_6	Cluster_4	Patient_4
FGF19	0.673797	0.067169	0.102929	Cluster_4	Cluster_2	Patient_4
CXCL1	0.582235	0.196129	0.102905	Cluster_0	Cluster_7	Patient_1
CXCL1	0.582235	0.196129	0.102905	Cluster_1	Cluster_7	Patient_1
CXCL1	0.582235	0.196129	0.102905	Cluster_2	Cluster_7	Patient_1
CXCL1	0.582235	0.196129	0.102905	Cluster_6	Cluster_7	Patient_1
CXCL1	0.582235	0.196129	0.102905	Cluster_7	Cluster_7	Patient_1
CXCL1	0.582235	0.196129	0.102905	Cluster_8	Cluster_7	Patient_1
BTC	0.577159	0.247092	0.102901	Cluster_2	Cluster_3	Patient_6
BTC	0.577159	0.247092	0.102901	Cluster_5	Cluster_3	Patient_6
BTC	0.577159	0.247092	0.102901	Cluster_9	Cluster_3	Patient_6
SCT	0.595337	0.110479	0.10288	Cluster_2	Cluster_0	Patient_6
SCT	0.595337	0.110479	0.10288	Cluster_5	Cluster_0	Patient_6
SCT	0.595337	0.110479	0.10288	Cluster_9	Cluster_0	Patient_6
RELN	0.561783	0.24667	0.102877	Cluster_5	Cluster_3	Patient_6
NRXN1	0.605181	0.168566	0.10286	Cluster_0	Cluster_0	Patient_10
NRXN1	0.605181	0.168566	0.10286	Cluster_3	Cluster_0	Patient_10
CFH	0.669702	0.0555258	0.102858	Cluster_4	Cluster_2	Patient_4
CFH	0.669702	0.0555258	0.102858	Cluster_6	Cluster_2	Patient_4
ITGB7	0.592378	0.181744	0.102839	Cluster_5	Cluster_6	Patient_6
ITGB7	0.592378	0.181744	0.102839	Cluster_8	Cluster_6	Patient_6
SST	0.590683	0.108427	0.102833	Cluster_5	Cluster_0	Patient_6
SST	0.590683	0.108427	0.102833	Cluster_9	Cluster_0	Patient_6
PODXL2	0.562715	0.249296	0.102785	Cluster_9	Cluster_3	Patient_6
PODXL2	0.562715	0.249296	0.102785	Cluster_5	Cluster_3	Patient_6
CD2	0.584569	0.12261	0.10278	Cluster_6	Cluster_0	Patient_3
GHRL	0.577953	0.252768	0.102756	Cluster_5	Cluster_3	Patient_6
LAMB2	0.597686	0.180083	0.102718	Cluster_2	Cluster_6	Patient_6
LAMB2	0.597686	0.180083	0.102718	Cluster_5	Cluster_6	Patient_6
AIMP1	0.651915	0.0610045	0.102682	Cluster_4	Cluster_2	Patient_4
ADAM17	0.600775	0.170061	0.102659	Cluster_3	Cluster_0	Patient_10
HAMP	0.597714	0.107308	0.1026	Cluster_5	Cluster_0	Patient_6
AREG	0.601214	0.169402	0.102584	Cluster_3	Cluster_0	Patient_10
BMP3	0.556551	0.245589	0.102549	Cluster_9	Cluster_3	Patient_6
BMP3	0.556551	0.245589	0.102549	Cluster_2	Cluster_3	Patient_6
BMP3	0.556551	0.245589	0.102549	Cluster_5	Cluster_3	Patient_6
SFRP2	0.629251	0.0788493	0.102522	Cluster_0	Cluster_3	Patient_1
SFRP2	0.629251	0.0788493	0.102522	Cluster_1	Cluster_3	Patient_1
SFRP2	0.629251	0.0788493	0.102522	Cluster_2	Cluster_3	Patient_1
SFRP2	0.629251	0.0788493	0.102522	Cluster_6	Cluster_3	Patient_1
SFRP2	0.629251	0.0788493	0.102522	Cluster_7	Cluster_3	Patient_1
SFRP2	0.629251	0.0788493	0.102522	Cluster_8	Cluster_3	Patient_1
SELPLG	0.553047	0.274433	0.102498	Cluster_1	Cluster_6	Patient_3
A2M	0.608881	0.117788	0.102457	Cluster_0	Cluster_1	Patient_10
A2M	0.608881	0.117788	0.102457	Cluster_3	Cluster_1	Patient_10
COL1A1	0.666613	0.0611543	0.102422	Cluster_6	Cluster_2	Patient_4
CCL23	0.599594	0.106495	0.102392	Cluster_5	Cluster_0	Patient_6
PROC	0.60818	0.117855	0.102384	Cluster_3	Cluster_1	Patient_10
CDHR1	0.572655	0.202319	0.102368	Cluster_0	Cluster_7	Patient_1
CDHR1	0.572655	0.202319	0.102368	Cluster_1	Cluster_7	Patient_1
CDHR1	0.572655	0.202319	0.102368	Cluster_2	Cluster_7	Patient_1
CDHR1	0.572655	0.202319	0.102368	Cluster_6	Cluster_7	Patient_1
CDHR1	0.572655	0.202319	0.102368	Cluster_7	Cluster_7	Patient_1
CALM1	0.603558	0.108101	0.102367	Cluster_9	Cluster_0	Patient_6
CALM1	0.603558	0.108101	0.102367	Cluster_8	Cluster_0	Patient_6
DLL1	0.614687	0.103237	0.102363	Cluster_2	Cluster_0	Patient_6
DLL1	0.614687	0.103237	0.102363	Cluster_4	Cluster_0	Patient_6
DLL1	0.614687	0.103237	0.102363	Cluster_5	Cluster_0	Patient_6
DLL1	0.614687	0.103237	0.102363	Cluster_7	Cluster_0	Patient_6
CNTN1	0.664977	0.0588836	0.10234	Cluster_6	Cluster_2	Patient_4
WNT10A	0.605318	0.106058	0.102319	Cluster_5	Cluster_0	Patient_6
HAMP	0.590481	0.116796	0.102312	Cluster_2	Cluster_0	Patient_3
GSTP1	0.661689	0.0701332	0.102306	Cluster_4	Cluster_2	Patient_4
UTS2B	0.599859	0.108067	0.102292	Cluster_5	Cluster_0	Patient_6
TAC3	0.597534	0.108321	0.102271	Cluster_2	Cluster_0	Patient_6
TAC3	0.597534	0.108321	0.102271	Cluster_5	Cluster_0	Patient_6
TAC3	0.597534	0.108321	0.102271	Cluster_9	Cluster_0	Patient_6
PODXL2	0.600073	0.107471	0.102267	Cluster_5	Cluster_0	Patient_6
PODXL2	0.600073	0.107471	0.102267	Cluster_9	Cluster_0	Patient_6
LAMA1	0.56651	0.251493	0.102228	Cluster_9	Cluster_3	Patient_6
LAMA1	0.56651	0.251493	0.102228	Cluster_2	Cluster_3	Patient_6
LAMA1	0.56651	0.251493	0.102228	Cluster_5	Cluster_3	Patient_6
NTN1	0.559303	0.24849	0.102163	Cluster_2	Cluster_3	Patient_6
NTN1	0.559303	0.24849	0.102163	Cluster_5	Cluster_3	Patient_6
SELPLG	0.601568	0.169574	0.102155	Cluster_3	Cluster_0	Patient_10
CCL22	0.563906	0.249338	0.102102	Cluster_5	Cluster_3	Patient_6
CCL22	0.563906	0.249338	0.102102	Cluster_0	Cluster_3	Patient_6
CCL22	0.563906	0.249338	0.102102	Cluster_3	Cluster_3	Patient_6
CCL22	0.563906	0.249338	0.102102	Cluster_9	Cluster_3	Patient_6
HLA-E	0.608841	0.118584	0.102061	Cluster_3	Cluster_1	Patient_10
FAM3D	0.612378	0.169179	0.102059	Cluster_3	Cluster_0	Patient_10
GUCA2B	0.658711	0.0864646	0.102057	Cluster_0	Cluster_2	Patient_4
HLA-B	0.608624	0.119418	0.102046	Cluster_3	Cluster_1	Patient_10
TNC	0.562709	0.267092	0.102037	Cluster_1	Cluster_6	Patient_3
CXCL6	0.620853	0.0910619	0.102015	Cluster_1	Cluster_2	Patient_3
CXCL3	0.549168	0.278754	0.101992	Cluster_1	Cluster_6	Patient_3
CXCL3	0.549168	0.278754	0.101992	Cluster_2	Cluster_6	Patient_3
ULBP2	0.604691	0.107418	0.101989	Cluster_5	Cluster_0	Patient_6
IL15	0.640191	0.0874316	0.101983	Cluster_0	Cluster_2	Patient_3
IL15	0.640191	0.0874316	0.101983	Cluster_2	Cluster_2	Patient_3
CCL19	0.549278	0.275349	0.101954	Cluster_1	Cluster_6	Patient_3
CCL19	0.549278	0.275349	0.101954	Cluster_2	Cluster_6	Patient_3
ICOSLG	0.567005	0.245034	0.101935	Cluster_2	Cluster_3	Patient_6
ICOSLG	0.567005	0.245034	0.101935	Cluster_5	Cluster_3	Patient_6
UTS2	0.606172	0.16998	0.101934	Cluster_3	Cluster_0	Patient_10
PODXL2	0.660916	0.0744697	0.101931	Cluster_6	Cluster_2	Patient_4
INHBB	0.583127	0.177802	0.101929	Cluster_5	Cluster_6	Patient_6
LEP	0.609504	0.179378	0.101889	Cluster_3	Cluster_0	Patient_10
EDN2	0.666796	0.0578022	0.101888	Cluster_4	Cluster_2	Patient_4
CXCL10	0.603236	0.107629	0.101883	Cluster_5	Cluster_0	Patient_6
CD40LG	0.567695	0.240102	0.101883	Cluster_0	Cluster_3	Patient_6
CD40LG	0.567695	0.240102	0.101883	Cluster_1	Cluster_3	Patient_6
CD40LG	0.567695	0.240102	0.101883	Cluster_4	Cluster_3	Patient_6
CD40LG	0.567695	0.240102	0.101883	Cluster_5	Cluster_3	Patient_6
CD40LG	0.567695	0.240102	0.101883	Cluster_9	Cluster_3	Patient_6
ITGA9	0.580682	0.19608	0.101879	Cluster_0	Cluster_7	Patient_1
ITGA9	0.580682	0.19608	0.101879	Cluster_1	Cluster_7	Patient_1
ITGA9	0.580682	0.19608	0.101879	Cluster_2	Cluster_7	Patient_1
ITGA9	0.580682	0.19608	0.101879	Cluster_6	Cluster_7	Patient_1
GLG1	0.561212	0.249674	0.101853	Cluster_2	Cluster_3	Patient_6
GLG1	0.561212	0.249674	0.101853	Cluster_5	Cluster_3	Patient_6
SHH	0.658019	0.0583162	0.101819	Cluster_6	Cluster_2	Patient_4
SHH	0.658019	0.0583162	0.101819	Cluster_4	Cluster_2	Patient_4
ICOSLG	0.605513	0.117337	0.101807	Cluster_3	Cluster_1	Patient_10
CELSR1	0.607851	0.102678	0.101802	Cluster_5	Cluster_0	Patient_6
UCN3	0.598159	0.105424	0.101796	Cluster_5	Cluster_0	Patient_6
UCN3	0.598159	0.105424	0.101796	Cluster_9	Cluster_0	Patient_6
TNFSF4	0.587776	0.100821	0.10179	Cluster_5	Cluster_1	Patient_6
ADAM15	0.599948	0.111958	0.101762	Cluster_5	Cluster_0	Patient_6
CXCL5	0.550727	0.273856	0.101755	Cluster_2	Cluster_6	Patient_3
GZMB	0.562558	0.270159	0.101746	Cluster_1	Cluster_6	Patient_3
GZMB	0.562558	0.270159	0.101746	Cluster_2	Cluster_6	Patient_3
GZMB	0.562558	0.270159	0.101746	Cluster_4	Cluster_6	Patient_3
LRPAP1	0.667212	0.0591731	0.101745	Cluster_6	Cluster_2	Patient_4
CD70	0.604002	0.119122	0.101741	Cluster_1	Cluster_1	Patient_10
CD70	0.604002	0.119122	0.101741	Cluster_3	Cluster_1	Patient_10
CD70	0.604002	0.119122	0.101741	Cluster_6	Cluster_1	Patient_10
CCL22	0.661316	0.0700854	0.101732	Cluster_1	Cluster_2	Patient_4
CCL22	0.661316	0.0700854	0.101732	Cluster_4	Cluster_2	Patient_4
CCL22	0.661316	0.0700854	0.101732	Cluster_6	Cluster_2	Patient_4
PLXNB2	0.608266	0.169475	0.101721	Cluster_0	Cluster_0	Patient_10
PLXNB2	0.608266	0.169475	0.101721	Cluster_3	Cluster_0	Patient_10
CCL11	0.601909	0.119636	0.101717	Cluster_0	Cluster_1	Patient_10
XCL2	0.551888	0.273569	0.101695	Cluster_6	Cluster_6	Patient_3
VEGFC	0.620992	0.0879192	0.101695	Cluster_1	Cluster_2	Patient_3
FLT3LG	0.67774	0.0617152	0.10168	Cluster_6	Cluster_2	Patient_4
DSG2	0.599616	0.108688	0.101662	Cluster_3	Cluster_0	Patient_6
DSG2	0.599616	0.108688	0.101662	Cluster_6	Cluster_0	Patient_6
DSG2	0.599616	0.108688	0.101662	Cluster_2	Cluster_0	Patient_6
DSG2	0.599616	0.108688	0.101662	Cluster_5	Cluster_0	Patient_6
DSG2	0.599616	0.108688	0.101662	Cluster_9	Cluster_0	Patient_6
MADCAM1	0.59828	0.120625	0.101577	Cluster_1	Cluster_0	Patient_3
NPTN	0.579774	0.196619	0.101577	Cluster_0	Cluster_7	Patient_1
NPTN	0.579774	0.196619	0.101577	Cluster_2	Cluster_7	Patient_1
TNFSF8	0.602235	0.10748	0.101554	Cluster_5	Cluster_0	Patient_6
ITGB2	0.608231	0.106372	0.101509	Cluster_0	Cluster_0	Patient_6
CNTNAP1	0.609839	0.117487	0.101508	Cluster_3	Cluster_1	Patient_10
NPTN	0.60371	0.119283	0.101499	Cluster_3	Cluster_1	Patient_10
TENM3	0.614918	0.073664	0.10149	Cluster_0	Cluster_3	Patient_1
TENM3	0.614918	0.073664	0.10149	Cluster_1	Cluster_3	Patient_1
TENM3	0.614918	0.073664	0.10149	Cluster_2	Cluster_3	Patient_1
TENM3	0.614918	0.073664	0.10149	Cluster_6	Cluster_3	Patient_1
TENM3	0.614918	0.073664	0.10149	Cluster_7	Cluster_3	Patient_1
HLA-A	0.63229	0.08901	0.101468	Cluster_2	Cluster_2	Patient_3
HLA-A	0.63229	0.08901	0.101468	Cluster_4	Cluster_2	Patient_3
UTS2B	0.5504	0.27269	0.101467	Cluster_1	Cluster_6	Patient_3
PLXNB2	0.603585	0.105835	0.101454	Cluster_2	Cluster_0	Patient_6
PLXNB2	0.603585	0.105835	0.101454	Cluster_5	Cluster_0	Patient_6
PLXNB2	0.603585	0.105835	0.101454	Cluster_9	Cluster_0	Patient_6
CXCL12	0.60305	0.109501	0.101436	Cluster_6	Cluster_0	Patient_6
CXCL12	0.60305	0.109501	0.101436	Cluster_2	Cluster_0	Patient_6
CXCL12	0.60305	0.109501	0.101436	Cluster_5	Cluster_0	Patient_6
IL1A	0.527944	0.02534	0.101433	Cluster_6	Cluster_3	Patient_4
APOA1	0.590764	0.11915	0.101429	Cluster_1	Cluster_0	Patient_3
APOA1	0.590764	0.11915	0.101429	Cluster_6	Cluster_0	Patient_3
APOA1	0.590764	0.11915	0.101429	Cluster_0	Cluster_0	Patient_3
APOA1	0.590764	0.11915	0.101429	Cluster_2	Cluster_0	Patient_3
IL1B	0.778886	0.0251618	0.101371	Cluster_3	Cluster_0	Patient_2
IL1B	0.588333	0.0924036	0.101365	Cluster_3	Cluster_1	Patient_6
IL1B	0.588333	0.0924036	0.101365	Cluster_9	Cluster_1	Patient_6
L1CAM	0.563002	0.244885	0.101291	Cluster_2	Cluster_3	Patient_6
L1CAM	0.563002	0.244885	0.101291	Cluster_5	Cluster_3	Patient_6
EDN1	0.605627	0.110964	0.101272	Cluster_2	Cluster_0	Patient_6
EDN1	0.605627	0.110964	0.101272	Cluster_5	Cluster_0	Patient_6
EDN1	0.605627	0.110964	0.101272	Cluster_9	Cluster_0	Patient_6
EDN1	0.605627	0.110964	0.101272	Cluster_3	Cluster_0	Patient_6
EDN1	0.605627	0.110964	0.101272	Cluster_6	Cluster_0	Patient_6
CD320	0.555895	0.251256	0.101266	Cluster_8	Cluster_3	Patient_6
L1CAM	0.60725	0.117601	0.101247	Cluster_3	Cluster_1	Patient_10
IL2	0.587356	0.0874603	0.101243	Cluster_0	Cluster_3	Patient_1
LIF	0.594974	0.11618	0.101234	Cluster_1	Cluster_0	Patient_3
MAPT	0.605685	0.120649	0.101229	Cluster_3	Cluster_1	Patient_10
HLA-B	0.661034	0.0786613	0.101209	Cluster_6	Cluster_2	Patient_4
EFNB1	0.601512	0.106063	0.1012	Cluster_2	Cluster_0	Patient_6
EFNB1	0.601512	0.106063	0.1012	Cluster_5	Cluster_0	Patient_6
SEMA4D	0.56419	0.243083	0.101169	Cluster_5	Cluster_3	Patient_6
PLEKHO2	0.597163	0.10908	0.101124	Cluster_5	Cluster_0	Patient_6
CMTM4	0.601251	0.107289	0.101104	Cluster_2	Cluster_0	Patient_6
CMTM4	0.601251	0.107289	0.101104	Cluster_5	Cluster_0	Patient_6
CMTM4	0.601251	0.107289	0.101104	Cluster_9	Cluster_0	Patient_6
LAMB2	0.608034	0.115742	0.101083	Cluster_0	Cluster_1	Patient_10
LAMB2	0.608034	0.115742	0.101083	Cluster_3	Cluster_1	Patient_10
PNOC	0.550898	0.273388	0.101076	Cluster_1	Cluster_6	Patient_3
PNOC	0.550898	0.273388	0.101076	Cluster_4	Cluster_6	Patient_3
EFNB2	0.60803	0.16832	0.101068	Cluster_3	Cluster_0	Patient_10
CCL4	0.559901	0.242238	0.101031	Cluster_0	Cluster_3	Patient_6
CCL4	0.559901	0.242238	0.101031	Cluster_1	Cluster_3	Patient_6
CCL4	0.559901	0.242238	0.101031	Cluster_3	Cluster_3	Patient_6
CCL4	0.559901	0.242238	0.101031	Cluster_4	Cluster_3	Patient_6
CCL4	0.559901	0.242238	0.101031	Cluster_9	Cluster_3	Patient_6
CXCL14	0.604727	0.100531	0.10099	Cluster_2	Cluster_0	Patient_6
CXCL14	0.604727	0.100531	0.10099	Cluster_5	Cluster_0	Patient_6
CXCL14	0.604727	0.100531	0.10099	Cluster_4	Cluster_0	Patient_6
CXCL14	0.604727	0.100531	0.10099	Cluster_6	Cluster_0	Patient_6
CXCL14	0.604727	0.100531	0.10099	Cluster_7	Cluster_0	Patient_6
L1CAM	0.59804	0.106942	0.10094	Cluster_2	Cluster_0	Patient_6
L1CAM	0.59804	0.106942	0.10094	Cluster_5	Cluster_0	Patient_6
PECAM1	0.666787	0.0630066	0.100929	Cluster_6	Cluster_2	Patient_4
ITGAM	0.606867	0.106361	0.100906	Cluster_5	Cluster_0	Patient_6
ITGAM	0.606867	0.106361	0.100906	Cluster_7	Cluster_0	Patient_6
PCDH9	0.603848	0.104055	0.100906	Cluster_5	Cluster_0	Patient_6
CD40	0.597931	0.113903	0.100903	Cluster_1	Cluster_0	Patient_3
CD40	0.597931	0.113903	0.100903	Cluster_2	Cluster_0	Patient_3
HAMP	0.610552	0.0820486	0.100877	Cluster_2	Cluster_3	Patient_7
CD274	0.635528	0.082319	0.100875	Cluster_5	Cluster_1	Patient_8
WNT10B	0.599653	0.115847	0.100864	Cluster_3	Cluster_1	Patient_10
PGF	0.593857	0.107176	0.100862	Cluster_5	Cluster_0	Patient_6
IL34	0.598781	0.168207	0.100831	Cluster_0	Cluster_0	Patient_10
IL34	0.598781	0.168207	0.100831	Cluster_3	Cluster_0	Patient_10
TGFB1	0.605774	0.112266	0.100775	Cluster_6	Cluster_0	Patient_3
DLL1	0.566608	0.236033	0.100729	Cluster_2	Cluster_3	Patient_6
DLL1	0.566608	0.236033	0.100729	Cluster_4	Cluster_3	Patient_6
DLL1	0.566608	0.236033	0.100729	Cluster_5	Cluster_3	Patient_6
DLL1	0.566608	0.236033	0.100729	Cluster_7	Cluster_3	Patient_6
GPNMB	0.560809	0.243561	0.100728	Cluster_2	Cluster_3	Patient_6
GPNMB	0.560809	0.243561	0.100728	Cluster_5	Cluster_3	Patient_6
GPI	0.603785	0.107972	0.100725	Cluster_5	Cluster_0	Patient_6
GPI	0.603785	0.107972	0.100725	Cluster_9	Cluster_0	Patient_6
A2M	0.662751	0.0682899	0.100714	Cluster_4	Cluster_2	Patient_4
PCDH9	0.564936	0.243309	0.100712	Cluster_5	Cluster_3	Patient_6
CXCL6	0.554132	0.273478	0.100703	Cluster_1	Cluster_6	Patient_3
PSPN	0.608679	0.170655	0.100693	Cluster_3	Cluster_0	Patient_10
TENM3	0.551553	0.245905	0.100663	Cluster_1	Cluster_6	Patient_3
RGMA	0.55905	0.246611	0.100641	Cluster_5	Cluster_3	Patient_6
ADAM12	0.610644	0.114611	0.100634	Cluster_1	Cluster_1	Patient_10
ADAM12	0.610644	0.114611	0.100634	Cluster_3	Cluster_1	Patient_10
CXCL6	0.667982	0.0625129	0.100627	Cluster_6	Cluster_2	Patient_4
NAMPT	0.559894	0.245348	0.100587	Cluster_5	Cluster_3	Patient_6
MADCAM1	0.576751	0.195998	0.10057	Cluster_0	Cluster_7	Patient_1
MADCAM1	0.576751	0.195998	0.10057	Cluster_2	Cluster_7	Patient_1
MADCAM1	0.576751	0.195998	0.10057	Cluster_6	Cluster_7	Patient_1
FGF7	0.612636	0.107871	0.100546	Cluster_5	Cluster_0	Patient_6
CELSR1	0.58926	0.180022	0.100528	Cluster_5	Cluster_6	Patient_6
SFRP2	0.598239	0.112366	0.100527	Cluster_1	Cluster_0	Patient_3
FN1	0.601423	0.110129	0.100517	Cluster_5	Cluster_0	Patient_6
PKD1	0.605957	0.105121	0.10051	Cluster_2	Cluster_0	Patient_6
PKD1	0.605957	0.105121	0.10051	Cluster_5	Cluster_0	Patient_6
CXCL1	0.678464	0.0645237	0.100501	Cluster_6	Cluster_2	Patient_4
CXCL1	0.678464	0.0645237	0.100501	Cluster_4	Cluster_2	Patient_4
CD320	0.602052	0.116988	0.100497	Cluster_3	Cluster_1	Patient_10
INHBB	0.554083	0.248957	0.100447	Cluster_1	Cluster_6	Patient_3
PKD1	0.565115	0.247466	0.100443	Cluster_2	Cluster_3	Patient_6
PKD1	0.565115	0.247466	0.100443	Cluster_5	Cluster_3	Patient_6
FN1	0.629622	0.0597454	0.100429	Cluster_5	Cluster_3	Patient_8
BMP6	0.564195	0.244908	0.100427	Cluster_5	Cluster_3	Patient_6
CXCL5	0.620014	0.0874885	0.100394	Cluster_2	Cluster_2	Patient_3
ADM2	0.66253	0.0617926	0.100324	Cluster_6	Cluster_2	Patient_4
CALM1	0.672124	0.064613	0.100319	Cluster_6	Cluster_2	Patient_4
MMP9	0.601267	0.117638	0.100313	Cluster_3	Cluster_1	Patient_10
NLGN2	0.572283	0.240416	0.100313	Cluster_2	Cluster_3	Patient_6
NLGN2	0.572283	0.240416	0.100313	Cluster_5	Cluster_3	Patient_6
ICAM1	0.695276	0.0591262	0.100307	Cluster_6	Cluster_2	Patient_4
ICAM1	0.695276	0.0591262	0.100307	Cluster_4	Cluster_2	Patient_4
ESAM	0.557828	0.275867	0.100304	Cluster_1	Cluster_6	Patient_3
ULBP2	0.609555	0.117679	0.100302	Cluster_1	Cluster_1	Patient_10
ULBP2	0.609555	0.117679	0.100302	Cluster_3	Cluster_1	Patient_10
TNFSF9	0.603336	0.104767	0.100298	Cluster_5	Cluster_0	Patient_6
TNFSF9	0.603336	0.104767	0.100298	Cluster_3	Cluster_0	Patient_6
TNFSF9	0.603336	0.104767	0.100298	Cluster_4	Cluster_0	Patient_6
TNFSF9	0.603336	0.104767	0.100298	Cluster_7	Cluster_0	Patient_6
FGF22	0.61134	0.115202	0.100284	Cluster_3	Cluster_1	Patient_10
IGF2	0.657826	0.0555164	0.100276	Cluster_4	Cluster_2	Patient_4
UTS2	0.5768	0.195462	0.100275	Cluster_0	Cluster_7	Patient_1
UTS2	0.5768	0.195462	0.100275	Cluster_1	Cluster_7	Patient_1
UTS2	0.5768	0.195462	0.100275	Cluster_2	Cluster_7	Patient_1
UTS2	0.5768	0.195462	0.100275	Cluster_6	Cluster_7	Patient_1
ADM	0.560598	0.245573	0.100254	Cluster_2	Cluster_3	Patient_6
ADM	0.560598	0.245573	0.100254	Cluster_5	Cluster_3	Patient_6
SEMA4D	0.607184	0.115926	0.100249	Cluster_3	Cluster_1	Patient_10
TNF	0.654999	0.0443301	0.100244	Cluster_5	Cluster_3	Patient_8
SEMA3B	0.60941	0.116898	0.100241	Cluster_0	Cluster_1	Patient_10
SEMA3B	0.60941	0.116898	0.100241	Cluster_3	Cluster_1	Patient_10
PTPRF	0.650462	0.0711182	0.100237	Cluster_4	Cluster_2	Patient_4
CXCL10	0.550102	0.271698	0.100229	Cluster_1	Cluster_6	Patient_3
CXCL10	0.550102	0.271698	0.100229	Cluster_2	Cluster_6	Patient_3
CXCL10	0.550102	0.271698	0.100229	Cluster_3	Cluster_6	Patient_3
CXCL10	0.550102	0.271698	0.100229	Cluster_4	Cluster_6	Patient_3
RARRES2	0.606055	0.116295	0.100227	Cluster_0	Cluster_1	Patient_10
RARRES2	0.606055	0.116295	0.100227	Cluster_3	Cluster_1	Patient_10
NRG1	0.548885	0.273551	0.100212	Cluster_1	Cluster_6	Patient_3
NRG1	0.548885	0.273551	0.100212	Cluster_2	Cluster_6	Patient_3
BMP7	0.596659	0.17808	0.100128	Cluster_2	Cluster_6	Patient_6
BMP7	0.596659	0.17808	0.100128	Cluster_5	Cluster_6	Patient_6
CCL20	0.580921	0.101837	0.100123	Cluster_0	Cluster_1	Patient_6
CCL20	0.580921	0.101837	0.100123	Cluster_1	Cluster_1	Patient_6
CCL20	0.580921	0.101837	0.100123	Cluster_3	Cluster_1	Patient_6
CCL20	0.580921	0.101837	0.100123	Cluster_4	Cluster_1	Patient_6
HLA-C	0.606075	0.117318	0.100093	Cluster_3	Cluster_1	Patient_10
FN1	0.598131	0.170317	0.100064	Cluster_0	Cluster_0	Patient_10
FN1	0.598131	0.170317	0.100064	Cluster_3	Cluster_0	Patient_10
ESAM	0.602616	0.116856	0.100061	Cluster_3	Cluster_1	Patient_10
TNC	0.5998	0.105229	0.100045	Cluster_6	Cluster_0	Patient_6
TNC	0.5998	0.105229	0.100045	Cluster_2	Cluster_0	Patient_6
TNC	0.5998	0.105229	0.100045	Cluster_5	Cluster_0	Patient_6
APOA1	0.573636	0.25098	0.100008	Cluster_5	Cluster_3	Patient_6
APOA1	0.573636	0.25098	0.100008	Cluster_0	Cluster_3	Patient_6
APOA1	0.573636	0.25098	0.100008	Cluster_1	Cluster_3	Patient_6
APOA1	0.573636	0.25098	0.100008	Cluster_4	Cluster_3	Patient_6
APOA1	0.573636	0.25098	0.100008	Cluster_7	Cluster_3	Patient_6
APOA1	0.573636	0.25098	0.100008	Cluster_9	Cluster_3	Patient_6
AMIGO2	0.559291	0.245944	0.100006	Cluster_5	Cluster_3	Patient_6
HLA-C	0.656525	0.0777814	0.1	Cluster_6	Cluster_2	Patient_4
NRG1	0.574139	0.251928	0.0999981	Cluster_2	Cluster_3	Patient_6
NRG1	0.574139	0.251928	0.0999981	Cluster_5	Cluster_3	Patient_6
CXCL1	0.597588	0.119033	0.0999919	Cluster_1	Cluster_0	Patient_3
CXCL1	0.597588	0.119033	0.0999919	Cluster_4	Cluster_0	Patient_3
GZMB	0.606352	0.115573	0.099974	Cluster_1	Cluster_1	Patient_10
GZMB	0.606352	0.115573	0.099974	Cluster_3	Cluster_1	Patient_10
CALM2	0.600344	0.106523	0.0999598	Cluster_5	Cluster_0	Patient_6
CALM2	0.600344	0.106523	0.0999598	Cluster_9	Cluster_0	Patient_6
CALM2	0.600344	0.106523	0.0999598	Cluster_8	Cluster_0	Patient_6
PNOC	0.605581	0.167628	0.0999495	Cluster_3	Cluster_0	Patient_10
PTGS2	0.554729	0.268712	0.0999335	Cluster_2	Cluster_6	Patient_3
PTGS2	0.554729	0.268712	0.0999335	Cluster_6	Cluster_6	Patient_3
CXCL12	0.60406	0.171957	0.0999164	Cluster_0	Cluster_0	Patient_10
CXCL12	0.60406	0.171957	0.0999164	Cluster_3	Cluster_0	Patient_10
COL1A1	0.55869	0.247314	0.0998581	Cluster_5	Cluster_3	Patient_6
DSC2	0.599179	0.107066	0.099856	Cluster_2	Cluster_0	Patient_6
DSC2	0.599179	0.107066	0.099856	Cluster_5	Cluster_0	Patient_6
DSC2	0.599179	0.107066	0.099856	Cluster_9	Cluster_0	Patient_6
PTGS2	0.606806	0.121475	0.0998442	Cluster_1	Cluster_1	Patient_10
PTGS2	0.606806	0.121475	0.0998442	Cluster_3	Cluster_1	Patient_10
CLDN11	0.659919	0.0682509	0.099821	Cluster_6	Cluster_2	Patient_4
FAM3D	0.662328	0.0689065	0.0998072	Cluster_6	Cluster_2	Patient_4
FAM3D	0.662328	0.0689065	0.0998072	Cluster_4	Cluster_2	Patient_4
NCAM1	0.603142	0.167301	0.0998029	Cluster_3	Cluster_0	Patient_10
NCAM1	0.603142	0.167301	0.0998029	Cluster_1	Cluster_0	Patient_10
SST	0.566449	0.247961	0.0997856	Cluster_5	Cluster_3	Patient_6
SST	0.566449	0.247961	0.0997856	Cluster_9	Cluster_3	Patient_6
F8	0.655563	0.0713408	0.0997729	Cluster_6	Cluster_2	Patient_4
AIMP1	0.591771	0.110368	0.099736	Cluster_5	Cluster_0	Patient_6
AIMP1	0.591771	0.110368	0.099736	Cluster_9	Cluster_0	Patient_6
AIMP1	0.591771	0.110368	0.099736	Cluster_8	Cluster_0	Patient_6
[truncated: 36,467 more rows]

## Sheet: Fig S10
n_ligand_interactions	pearson	Sender	Target	color	Patient
413	19.065	Cluster_0	Cluster_3	#6B8E23	Patient_1
426	31.2364	Cluster_0	Cluster_7	#6B8E23	Patient_1
426	21.8417	Cluster_0	Cluster_8	#6B8E23	Patient_1
17	0.444844	Cluster_0	Cluster_9	#6B8E23	Patient_1
355	9.09632	Cluster_0	Cluster_5	#6B8E23	Patient_1
56	0.356203	Cluster_0	Cluster_2	#6B8E23	Patient_1
7	0.0199504	Cluster_0	Cluster_0	#6B8E23	Patient_1
416	16.3621	Cluster_0	Cluster_1	#6B8E23	Patient_1
32	0.312098	Cluster_0	Cluster_6	#6B8E23	Patient_1
249	11.4459	Cluster_1	Cluster_3	#7CFC00	Patient_1
258	18.9792	Cluster_1	Cluster_7	#7CFC00	Patient_1
258	13.2234	Cluster_1	Cluster_8	#7CFC00	Patient_1
11	0.224491	Cluster_1	Cluster_9	#7CFC00	Patient_1
213	5.35615	Cluster_1	Cluster_5	#7CFC00	Patient_1
33	0.224455	Cluster_1	Cluster_2	#7CFC00	Patient_1
3	0.00661754	Cluster_1	Cluster_0	#7CFC00	Patient_1
251	10.0871	Cluster_1	Cluster_1	#7CFC00	Patient_1
21	0.242689	Cluster_1	Cluster_6	#7CFC00	Patient_1
294	13.46	Cluster_2	Cluster_3	#556B2F	Patient_1
303	22.4183	Cluster_2	Cluster_7	#556B2F	Patient_1
303	15.3713	Cluster_2	Cluster_8	#556B2F	Patient_1
11	0.21233	Cluster_2	Cluster_9	#556B2F	Patient_1
254	6.52826	Cluster_2	Cluster_5	#556B2F	Patient_1
46	0.309599	Cluster_2	Cluster_2	#556B2F	Patient_1
4	0.0102544	Cluster_2	Cluster_0	#556B2F	Patient_1
296	11.9158	Cluster_2	Cluster_1	#556B2F	Patient_1
24	0.249689	Cluster_2	Cluster_6	#556B2F	Patient_1
9	0.347634	Cluster_3	Cluster_3	#000080	Patient_1
9	0.552338	Cluster_3	Cluster_7	#000080	Patient_1
9	0.403876	Cluster_3	Cluster_8	#000080	Patient_1
6	0.0953458	Cluster_3	Cluster_5	#000080	Patient_1
2	0.0255823	Cluster_3	Cluster_2	#000080	Patient_1
1	0.0060847	Cluster_3	Cluster_0	#000080	Patient_1
9	0.352414	Cluster_3	Cluster_1	#000080	Patient_1
1	0.0485461	Cluster_3	Cluster_6	#000080	Patient_1
45	1.95119	Cluster_5	Cluster_3	#808080	Patient_1
45	3.52103	Cluster_5	Cluster_7	#808080	Patient_1
45	2.41542	Cluster_5	Cluster_8	#808080	Patient_1
2	0.159449	Cluster_5	Cluster_9	#808080	Patient_1
43	1.05367	Cluster_5	Cluster_5	#808080	Patient_1
7	0.0454352	Cluster_5	Cluster_2	#808080	Patient_1
1	0.00363681	Cluster_5	Cluster_0	#808080	Patient_1
44	1.73327	Cluster_5	Cluster_1	#808080	Patient_1
3	0.0179476	Cluster_5	Cluster_6	#808080	Patient_1
288	13.4206	Cluster_6	Cluster_3	#00FF00	Patient_1
297	22.1835	Cluster_6	Cluster_7	#00FF00	Patient_1
297	15.1252	Cluster_6	Cluster_8	#00FF00	Patient_1
11	0.25847	Cluster_6	Cluster_9	#00FF00	Patient_1
251	6.66758	Cluster_6	Cluster_5	#00FF00	Patient_1
42	0.287852	Cluster_6	Cluster_2	#00FF00	Patient_1
5	0.011667	Cluster_6	Cluster_0	#00FF00	Patient_1
291	11.5918	Cluster_6	Cluster_1	#00FF00	Patient_1
23	0.224035	Cluster_6	Cluster_6	#00FF00	Patient_1
94	4.41543	Cluster_7	Cluster_3	#FF0000	Patient_1
98	7.48222	Cluster_7	Cluster_7	#FF0000	Patient_1
98	4.93871	Cluster_7	Cluster_8	#FF0000	Patient_1
4	0.0801282	Cluster_7	Cluster_9	#FF0000	Patient_1
86	2.3291	Cluster_7	Cluster_5	#FF0000	Patient_1
20	0.142155	Cluster_7	Cluster_2	#FF0000	Patient_1
2	0.00417007	Cluster_7	Cluster_0	#FF0000	Patient_1
95	3.84929	Cluster_7	Cluster_1	#FF0000	Patient_1
8	0.0763473	Cluster_7	Cluster_6	#FF0000	Patient_1
40	1.77414	Cluster_8	Cluster_3	#006400	Patient_1
41	3.21194	Cluster_8	Cluster_7	#006400	Patient_1
41	2.16029	Cluster_8	Cluster_8	#006400	Patient_1
1	0.0304364	Cluster_8	Cluster_9	#006400	Patient_1
34	1.05161	Cluster_8	Cluster_5	#006400	Patient_1
10	0.0591346	Cluster_8	Cluster_2	#006400	Patient_1
1	0.00392335	Cluster_8	Cluster_0	#006400	Patient_1
41	1.61975	Cluster_8	Cluster_1	#006400	Patient_1
6	0.0395762	Cluster_8	Cluster_6	#006400	Patient_1
6	0.320875	Cluster_9	Cluster_3	#AFE1AF	Patient_1
6	0.424047	Cluster_9	Cluster_7	#AFE1AF	Patient_1
6	0.294012	Cluster_9	Cluster_8	#AFE1AF	Patient_1
5	0.0901471	Cluster_9	Cluster_5	#AFE1AF	Patient_1
6	0.195526	Cluster_9	Cluster_1	#AFE1AF	Patient_1
NA	NA	Cluster_0	NA	#6B8E23	Patient_1
NA	NA	Cluster_1	NA	#7CFC00	Patient_1
NA	NA	Cluster_2	NA	#556B2F	Patient_1
NA	NA	Cluster_3	NA	#000080	Patient_1
NA	NA	Cluster_5	NA	#808080	Patient_1
NA	NA	Cluster_6	NA	#00FF00	Patient_1
NA	NA	Cluster_7	NA	#FF0000	Patient_1
NA	NA	Cluster_8	NA	#006400	Patient_1
NA	NA	Cluster_9	NA	#AFE1AF	Patient_1
NA	NA	Cluster_4	NA	#9ACD32	Patient_1
2	0.0512984	Cluster_0	Cluster_4	#2005A5	Patient_2
2	0.157607	Cluster_0	Cluster_0	#2005A5	Patient_2
2	0.214313	Cluster_0	Cluster_3	#2005A5	Patient_2
27	0.722221	Cluster_3	Cluster_4	#f49728	Patient_2
27	1.90386	Cluster_3	Cluster_0	#f49728	Patient_2
27	2.11037	Cluster_3	Cluster_3	#f49728	Patient_2
NA	NA	Cluster_0	NA	#2005A5	Patient_2
NA	NA	Cluster_3	NA	#f49728	Patient_2
NA	NA	Cluster_4	NA	#006400	Patient_2
23	2.37067	Cluster_0	Cluster_2	#2005A5	Patient_3
13	0.0934715	Cluster_0	Cluster_1	#2005A5	Patient_3
23	2.3349	Cluster_0	Cluster_0	#2005A5	Patient_3
23	2.27288	Cluster_0	Cluster_6	#2005A5	Patient_3
23	0.42315	Cluster_0	Cluster_5	#2005A5	Patient_3
23	0.761833	Cluster_0	Cluster_4	#2005A5	Patient_3
3	0.011693	Cluster_0	Cluster_3	#2005A5	Patient_3
143	12.1319	Cluster_1	Cluster_2	#1E90FF	Patient_3
59	0.719322	Cluster_1	Cluster_1	#1E90FF	Patient_3
143	12.6882	Cluster_1	Cluster_0	#1E90FF	Patient_3
142	12.3557	Cluster_1	Cluster_6	#1E90FF	Patient_3
139	2.29118	Cluster_1	Cluster_5	#1E90FF	Patient_3
140	3.49788	Cluster_1	Cluster_4	#1E90FF	Patient_3
1	0.000368528	Cluster_1	Cluster_3	#1E90FF	Patient_3
70	6.87571	Cluster_2	Cluster_2	#D3D3D3	Patient_3
32	0.246558	Cluster_2	Cluster_1	#D3D3D3	Patient_3
70	6.68343	Cluster_2	Cluster_0	#D3D3D3	Patient_3
70	6.64732	Cluster_2	Cluster_6	#D3D3D3	Patient_3
70	1.12882	Cluster_2	Cluster_5	#D3D3D3	Patient_3
70	2.06205	Cluster_2	Cluster_4	#D3D3D3	Patient_3
1	0.00830115	Cluster_2	Cluster_3	#D3D3D3	Patient_3
6	0.472808	Cluster_3	Cluster_2	#006400	Patient_3
3	0.0245414	Cluster_3	Cluster_1	#006400	Patient_3
6	0.50244	Cluster_3	Cluster_0	#006400	Patient_3
6	0.475664	Cluster_3	Cluster_6	#006400	Patient_3
6	0.107402	Cluster_3	Cluster_5	#006400	Patient_3
6	0.129932	Cluster_3	Cluster_4	#006400	Patient_3
1	0.000368528	Cluster_3	Cluster_3	#006400	Patient_3
26	2.23426	Cluster_4	Cluster_2	#556B2F	Patient_3
15	0.139612	Cluster_4	Cluster_1	#556B2F	Patient_3
26	2.23734	Cluster_4	Cluster_0	#556B2F	Patient_3
26	2.08161	Cluster_4	Cluster_6	#556B2F	Patient_3
25	0.410942	Cluster_4	Cluster_5	#556B2F	Patient_3
25	0.643249	Cluster_4	Cluster_4	#556B2F	Patient_3
1	0.000368528	Cluster_4	Cluster_3	#556B2F	Patient_3
1	0.10903	Cluster_5	Cluster_2	#8FBC8F	Patient_3
1	0.00449755	Cluster_5	Cluster_1	#8FBC8F	Patient_3
1	0.113716	Cluster_5	Cluster_0	#8FBC8F	Patient_3
1	0.109805	Cluster_5	Cluster_6	#8FBC8F	Patient_3
1	0.0206058	Cluster_5	Cluster_5	#8FBC8F	Patient_3
1	0.0296754	Cluster_5	Cluster_4	#8FBC8F	Patient_3
45	4.57174	Cluster_6	Cluster_2	#BFE890	Patient_3
20	0.219618	Cluster_6	Cluster_1	#BFE890	Patient_3
45	4.25342	Cluster_6	Cluster_0	#BFE890	Patient_3
44	4.31981	Cluster_6	Cluster_6	#BFE890	Patient_3
44	0.743997	Cluster_6	Cluster_5	#BFE890	Patient_3
45	1.50291	Cluster_6	Cluster_4	#BFE890	Patient_3
1	0.00302337	Cluster_6	Cluster_3	#BFE890	Patient_3
NA	NA	Cluster_0	NA	#2005A5	Patient_3
NA	NA	Cluster_1	NA	#1E90FF	Patient_3
NA	NA	Cluster_2	NA	#D3D3D3	Patient_3
NA	NA	Cluster_3	NA	#006400	Patient_3
NA	NA	Cluster_4	NA	#556B2F	Patient_3
NA	NA	Cluster_5	NA	#8FBC8F	Patient_3
NA	NA	Cluster_6	NA	#BFE890	Patient_3
19	1.84796	Cluster_0	Cluster_2	#2005A5	Patient_4
7	0.181312	Cluster_0	Cluster_1	#2005A5	Patient_4
3	0.0771661	Cluster_0	Cluster_0	#2005A5	Patient_4
1	0.00574733	Cluster_0	Cluster_6	#2005A5	Patient_4
19	1.31417	Cluster_0	Cluster_4	#2005A5	Patient_4
6	0.0251139	Cluster_0	Cluster_3	#2005A5	Patient_4
19	0.25974	Cluster_0	Cluster_5	#2005A5	Patient_4
5	0.522172	Cluster_1	Cluster_2	#1E90FF	Patient_4
4	0.0926383	Cluster_1	Cluster_1	#1E90FF	Patient_4
5	0.301196	Cluster_1	Cluster_4	#1E90FF	Patient_4
2	0.0102485	Cluster_1	Cluster_3	#1E90FF	Patient_4
5	0.0857906	Cluster_1	Cluster_5	#1E90FF	Patient_4
4	0.391233	Cluster_2	Cluster_2	#8FBC8F	Patient_4
3	0.0631413	Cluster_2	Cluster_1	#8FBC8F	Patient_4
4	0.285332	Cluster_2	Cluster_4	#8FBC8F	Patient_4
1	0.00401221	Cluster_2	Cluster_3	#8FBC8F	Patient_4
4	0.0668571	Cluster_2	Cluster_5	#8FBC8F	Patient_4
82	8.02582	Cluster_4	Cluster_2	#D3D3D3	Patient_4
31	0.421178	Cluster_4	Cluster_1	#D3D3D3	Patient_4
10	0.411999	Cluster_4	Cluster_0	#D3D3D3	Patient_4
3	0.0151182	Cluster_4	Cluster_6	#D3D3D3	Patient_4
82	5.71819	Cluster_4	Cluster_4	#D3D3D3	Patient_4
9	0.328259	Cluster_4	Cluster_3	#D3D3D3	Patient_4
80	1.19249	Cluster_4	Cluster_5	#D3D3D3	Patient_4
205	19.8225	Cluster_6	Cluster_2	#006400	Patient_4
103	1.56489	Cluster_6	Cluster_1	#006400	Patient_4
21	0.439864	Cluster_6	Cluster_0	#006400	Patient_4
6	0.0983557	Cluster_6	Cluster_6	#006400	Patient_4
204	13.641	Cluster_6	Cluster_4	#006400	Patient_4
31	0.493634	Cluster_6	Cluster_3	#006400	Patient_4
201	2.91272	Cluster_6	Cluster_5	#006400	Patient_4
NA	NA	Cluster_0	NA	#2005A5	Patient_4
NA	NA	Cluster_1	NA	#1E90FF	Patient_4
NA	NA	Cluster_2	NA	#8FBC8F	Patient_4
NA	NA	Cluster_4	NA	#D3D3D3	Patient_4
NA	NA	Cluster_6	NA	#006400	Patient_4
NA	NA	Cluster_3	NA	#BFE890	Patient_4
NA	NA	Cluster_5	NA	#32CD32	Patient_4
4	0.0476822	Cluster_2	Cluster_2	#87CEFA	Patient_5
1	0.00420691	Cluster_2	Cluster_3	#87CEFA	Patient_5
1	0.0110974	Cluster_2	Cluster_4	#87CEFA	Patient_5
5	0.216592	Cluster_2	Cluster_5	#87CEFA	Patient_5
34	0.260979	Cluster_3	Cluster_2	#D3D3D3	Patient_5
38	1.16682	Cluster_3	Cluster_3	#D3D3D3	Patient_5
4	0.066848	Cluster_3	Cluster_4	#D3D3D3	Patient_5
39	1.51718	Cluster_3	Cluster_5	#D3D3D3	Patient_5
4	0.0372656	Cluster_4	Cluster_2	#FF0000	Patient_5
4	0.0398033	Cluster_4	Cluster_3	#FF0000	Patient_5
1	0.0109121	Cluster_4	Cluster_4	#FF0000	Patient_5
4	0.181297	Cluster_4	Cluster_5	#FF0000	Patient_5
3	0.0337346	Cluster_5	Cluster_2	#660000	Patient_5
2	0.0305832	Cluster_5	Cluster_3	#660000	Patient_5
2	0.0410446	Cluster_5	Cluster_4	#660000	Patient_5
5	0.226425	Cluster_5	Cluster_5	#660000	Patient_5
NA	NA	Cluster_2	NA	#87CEFA	Patient_5
NA	NA	Cluster_3	NA	#D3D3D3	Patient_5
NA	NA	Cluster_4	NA	#FF0000	Patient_5
NA	NA	Cluster_5	NA	#660000	Patient_5
24	2.428	Cluster_0	Cluster_0	#2005A5	Patient_6
24	1.92713	Cluster_0	Cluster_1	#2005A5	Patient_6
19	0.65275	Cluster_0	Cluster_9	#2005A5	Patient_6
1	0.0157282	Cluster_0	Cluster_8	#2005A5	Patient_6
23	1.12642	Cluster_0	Cluster_6	#2005A5	Patient_6
24	2.41744	Cluster_0	Cluster_3	#2005A5	Patient_6
24	1.1436	Cluster_0	Cluster_7	#2005A5	Patient_6
32	3.27755	Cluster_1	Cluster_0	#1E90FF	Patient_6
32	2.63592	Cluster_1	Cluster_1	#1E90FF	Patient_6
24	0.806806	Cluster_1	Cluster_9	#1E90FF	Patient_6
2	0.0236859	Cluster_1	Cluster_8	#1E90FF	Patient_6
30	1.57741	Cluster_1	Cluster_6	#1E90FF	Patient_6
32	3.43759	Cluster_1	Cluster_3	#1E90FF	Patient_6
32	1.50975	Cluster_1	Cluster_7	#1E90FF	Patient_6
1	0.0195427	Cluster_1	Cluster_4	#1E90FF	Patient_6
168	15.0562	Cluster_2	Cluster_0	#87CEFA	Patient_6
165	10.0167	Cluster_2	Cluster_1	#87CEFA	Patient_6
2	0.0309594	Cluster_2	Cluster_5	#87CEFA	Patient_6
152	5.60602	Cluster_2	Cluster_9	#87CEFA	Patient_6
11	0.417925	Cluster_2	Cluster_2	#87CEFA	Patient_6
12	0.195456	Cluster_2	Cluster_8	#87CEFA	Patient_6
156	9.16719	Cluster_2	Cluster_6	#87CEFA	Patient_6
166	16.4293	Cluster_2	Cluster_3	#87CEFA	Patient_6
165	8.48214	Cluster_2	Cluster_7	#87CEFA	Patient_6
8	0.202067	Cluster_2	Cluster_4	#87CEFA	Patient_6
42	4.35376	Cluster_3	Cluster_0	#3686D3	Patient_6
42	3.1313	Cluster_3	Cluster_1	#3686D3	Patient_6
36	1.15024	Cluster_3	Cluster_9	#3686D3	Patient_6
42	2.3019	Cluster_3	Cluster_6	#3686D3	Patient_6
42	4.802	Cluster_3	Cluster_3	#3686D3	Patient_6
42	2.11587	Cluster_3	Cluster_7	#3686D3	Patient_6
1	0.00476533	Cluster_3	Cluster_4	#3686D3	Patient_6
39	3.76358	Cluster_4	Cluster_0	#8FBC8F	Patient_6
39	2.90045	Cluster_4	Cluster_1	#8FBC8F	Patient_6
33	0.986038	Cluster_4	Cluster_9	#8FBC8F	Patient_6
3	0.0259172	Cluster_4	Cluster_8	#8FBC8F	Patient_6
37	2.02808	Cluster_4	Cluster_6	#8FBC8F	Patient_6
39	4.02994	Cluster_4	Cluster_3	#8FBC8F	Patient_6
39	1.95651	Cluster_4	Cluster_7	#8FBC8F	Patient_6
371	34.3934	Cluster_5	Cluster_0	#006400	Patient_6
367	23.6105	Cluster_5	Cluster_1	#006400	Patient_6
2	0.0309594	Cluster_5	Cluster_5	#006400	Patient_6
341	12.2051	Cluster_5	Cluster_9	#006400	Patient_6
16	0.494025	Cluster_5	Cluster_2	#006400	Patient_6
23	0.320174	Cluster_5	Cluster_8	#006400	Patient_6
345	20.6137	Cluster_5	Cluster_6	#006400	Patient_6
368	37.6053	Cluster_5	Cluster_3	#006400	Patient_6
367	19.508	Cluster_5	Cluster_7	#006400	Patient_6
14	0.262692	Cluster_5	Cluster_4	#006400	Patient_6
46	4.5713	Cluster_6	Cluster_0	#00BFFF	Patient_6
46	3.01696	Cluster_6	Cluster_1	#00BFFF	Patient_6
45	1.40862	Cluster_6	Cluster_9	#00BFFF	Patient_6
1	0.0132881	Cluster_6	Cluster_2	#00BFFF	Patient_6
1	0.0101629	Cluster_6	Cluster_8	#00BFFF	Patient_6
44	2.54063	Cluster_6	Cluster_6	#00BFFF	Patient_6
46	5.06105	Cluster_6	Cluster_3	#00BFFF	Patient_6
46	2.38359	Cluster_6	Cluster_7	#00BFFF	Patient_6
14	1.38642	Cluster_7	Cluster_0	#BFE890	Patient_6
14	1.07508	Cluster_7	Cluster_1	#BFE890	Patient_6
11	0.300369	Cluster_7	Cluster_9	#BFE890	Patient_6
13	0.901685	Cluster_7	Cluster_6	#BFE890	Patient_6
14	1.55625	Cluster_7	Cluster_3	#BFE890	Patient_6
14	0.781554	Cluster_7	Cluster_7	#BFE890	Patient_6
37	3.52283	Cluster_8	Cluster_0	#556B2F	Patient_6
36	2.18169	Cluster_8	Cluster_1	#556B2F	Patient_6
34	1.45998	Cluster_8	Cluster_9	#556B2F	Patient_6
1	0.0039129	Cluster_8	Cluster_2	#556B2F	Patient_6
5	0.10268	Cluster_8	Cluster_8	#556B2F	Patient_6
31	1.54492	Cluster_8	Cluster_6	#556B2F	Patient_6
37	3.404	Cluster_8	Cluster_3	#556B2F	Patient_6
36	1.78864	Cluster_8	Cluster_7	#556B2F	Patient_6
2	0.0324578	Cluster_8	Cluster_4	#556B2F	Patient_6
130	12.2423	Cluster_9	Cluster_0	#D3D3D3	Patient_6
127	8.47425	Cluster_9	Cluster_1	#D3D3D3	Patient_6
116	4.66342	Cluster_9	Cluster_9	#D3D3D3	Patient_6
7	0.133041	Cluster_9	Cluster_2	#D3D3D3	Patient_6
7	0.0917228	Cluster_9	Cluster_8	#D3D3D3	Patient_6
125	7.20747	Cluster_9	Cluster_6	#D3D3D3	Patient_6
130	13.4322	Cluster_9	Cluster_3	#D3D3D3	Patient_6
128	6.8737	Cluster_9	Cluster_7	#D3D3D3	Patient_6
5	0.0436908	Cluster_9	Cluster_4	#D3D3D3	Patient_6
NA	NA	Cluster_0	NA	#2005A5	Patient_6
NA	NA	Cluster_1	NA	#1E90FF	Patient_6
NA	NA	Cluster_2	NA	#87CEFA	Patient_6
NA	NA	Cluster_3	NA	#3686D3	Patient_6
NA	NA	Cluster_4	NA	#8FBC8F	Patient_6
NA	NA	Cluster_5	NA	#006400	Patient_6
NA	NA	Cluster_6	NA	#00BFFF	Patient_6
NA	NA	Cluster_7	NA	#BFE890	Patient_6
NA	NA	Cluster_8	NA	#556B2F	Patient_6
NA	NA	Cluster_9	NA	#D3D3D3	Patient_6
92	7.03293	Cluster_0	Cluster_3	#2005A5	Patient_7
3	0.0322195	Cluster_0	Cluster_2	#2005A5	Patient_7
28	0.319657	Cluster_0	Cluster_1	#2005A5	Patient_7
92	5.96614	Cluster_0	Cluster_5	#2005A5	Patient_7
83	1.77399	Cluster_0	Cluster_0	#2005A5	Patient_7
91	2.03519	Cluster_0	Cluster_4	#2005A5	Patient_7
91	3.07047	Cluster_0	Cluster_6	#2005A5	Patient_7
155	11.093	Cluster_1	Cluster_3	#1E90FF	Patient_7
3	0.0322195	Cluster_1	Cluster_2	#1E90FF	Patient_7
45	0.452979	Cluster_1	Cluster_1	#1E90FF	Patient_7
155	10.1602	Cluster_1	Cluster_5	#1E90FF	Patient_7
138	2.72724	Cluster_1	Cluster_0	#1E90FF	Patient_7
153	3.21772	Cluster_1	Cluster_4	#1E90FF	Patient_7
153	5.20498	Cluster_1	Cluster_6	#1E90FF	Patient_7
264	18.1984	Cluster_2	Cluster_3	#87CEFA	Patient_7
3	0.0322195	Cluster_2	Cluster_2	#87CEFA	Patient_7
79	0.68942	Cluster_2	Cluster_1	#87CEFA	Patient_7
264	17.606	Cluster_2	Cluster_5	#87CEFA	Patient_7
234	4.37435	Cluster_2	Cluster_0	#87CEFA	Patient_7
260	5.44006	Cluster_2	Cluster_4	#87CEFA	Patient_7
262	9.0598	Cluster_2	Cluster_6	#87CEFA	Patient_7
40	3.59585	Cluster_3	Cluster_3	#D3D3D3	Patient_7
9	0.0959043	Cluster_3	Cluster_1	#D3D3D3	Patient_7
40	2.72649	Cluster_3	Cluster_5	#D3D3D3	Patient_7
35	0.710539	Cluster_3	Cluster_0	#D3D3D3	Patient_7
40	0.803863	Cluster_3	Cluster_4	#D3D3D3	Patient_7
40	1.3518	Cluster_3	Cluster_6	#D3D3D3	Patient_7
29	2.20019	Cluster_4	Cluster_3	#006400	Patient_7
1	0.00241001	Cluster_4	Cluster_2	#006400	Patient_7
9	0.0684667	Cluster_4	Cluster_1	#006400	Patient_7
29	1.89659	Cluster_4	Cluster_5	#006400	Patient_7
26	0.499916	Cluster_4	Cluster_0	#006400	Patient_7
28	0.523286	Cluster_4	Cluster_4	#006400	Patient_7
28	0.961933	Cluster_4	Cluster_6	#006400	Patient_7
18	1.39482	Cluster_5	Cluster_3	#FF0000	Patient_7
5	0.0282508	Cluster_5	Cluster_1	#FF0000	Patient_7
18	1.18182	Cluster_5	Cluster_5	#FF0000	Patient_7
17	0.344885	Cluster_5	Cluster_0	#FF0000	Patient_7
18	0.392697	Cluster_5	Cluster_4	#FF0000	Patient_7
18	0.644927	Cluster_5	Cluster_6	#FF0000	Patient_7
4	0.354026	Cluster_6	Cluster_3	#556B2F	Patient_7
2	0.00833353	Cluster_6	Cluster_1	#556B2F	Patient_7
4	0.290717	Cluster_6	Cluster_5	#556B2F	Patient_7
4	0.0977426	Cluster_6	Cluster_0	#556B2F	Patient_7
4	0.0903877	Cluster_6	Cluster_4	#556B2F	Patient_7
4	0.133651	Cluster_6	Cluster_6	#556B2F	Patient_7
NA	NA	Cluster_0	NA	#2005A5	Patient_7
NA	NA	Cluster_1	NA	#1E90FF	Patient_7
NA	NA	Cluster_2	NA	#87CEFA	Patient_7
NA	NA	Cluster_3	NA	#D3D3D3	Patient_7
NA	NA	Cluster_4	NA	#006400	Patient_7
NA	NA	Cluster_5	NA	#FF0000	Patient_7
NA	NA	Cluster_6	NA	#556B2F	Patient_7
5	0.289435	Cluster_0	Cluster_1	#553c93	Patient_8
5	0.116081	Cluster_0	Cluster_0	#553c93	Patient_8
4	0.124069	Cluster_0	Cluster_2	#553c93	Patient_8
5	0.232075	Cluster_0	Cluster_8	#553c93	Patient_8
5	0.30529	Cluster_0	Cluster_3	#553c93	Patient_8
6	0.381528	Cluster_1	Cluster_1	#2005A5	Patient_8
6	0.26595	Cluster_1	Cluster_0	#2005A5	Patient_8
5	0.23885	Cluster_1	Cluster_2	#2005A5	Patient_8
5	0.184424	Cluster_1	Cluster_8	#2005A5	Patient_8
6	0.397749	Cluster_1	Cluster_3	#2005A5	Patient_8
5	0.307964	Cluster_2	Cluster_1	#1E90FF	Patient_8
5	0.186935	Cluster_2	Cluster_0	#1E90FF	Patient_8
2	0.140048	Cluster_2	Cluster_2	#1E90FF	Patient_8
4	0.182118	Cluster_2	Cluster_8	#1E90FF	Patient_8
5	0.358956	Cluster_2	Cluster_3	#1E90FF	Patient_8
10	0.472381	Cluster_3	Cluster_1	#32CD32	Patient_8
10	0.135407	Cluster_3	Cluster_0	#32CD32	Patient_8
2	0.0332791	Cluster_3	Cluster_2	#32CD32	Patient_8
10	0.569383	Cluster_3	Cluster_8	#32CD32	Patient_8
10	0.668506	Cluster_3	Cluster_3	#32CD32	Patient_8
377	17.3067	Cluster_5	Cluster_1	#82318f	Patient_8
366	6.82592	Cluster_5	Cluster_0	#82318f	Patient_8
2	0.0277967	Cluster_5	Cluster_5	#82318f	Patient_8
89	2.38147	Cluster_5	Cluster_2	#82318f	Patient_8
365	18.4152	Cluster_5	Cluster_8	#82318f	Patient_8
378	25.777	Cluster_5	Cluster_3	#82318f	Patient_8
68	2.82055	Cluster_8	Cluster_1	#D3D3D3	Patient_8
66	1.07786	Cluster_8	Cluster_0	#D3D3D3	Patient_8
1	0.023157	Cluster_8	Cluster_5	#D3D3D3	Patient_8
10	0.161019	Cluster_8	Cluster_2	#D3D3D3	Patient_8
68	3.67369	Cluster_8	Cluster_8	#D3D3D3	Patient_8
68	4.44335	Cluster_8	Cluster_3	#D3D3D3	Patient_8
NA	NA	Cluster_0	NA	#553c93	Patient_8
NA	NA	Cluster_1	NA	#2005A5	Patient_8
NA	NA	Cluster_2	NA	#1E90FF	Patient_8
NA	NA	Cluster_3	NA	#32CD32	Patient_8
NA	NA	Cluster_5	NA	#82318f	Patient_8
NA	NA	Cluster_8	NA	#D3D3D3	Patient_8
3	0.0839829	Cluster_0	Cluster_1	#2005A5	Patient_9
4	0.185664	Cluster_0	Cluster_2	#2005A5	Patient_9
4	0.144147	Cluster_0	Cluster_0	#2005A5	Patient_9
4	0.1753	Cluster_0	Cluster_6	#2005A5	Patient_9
4	0.0913855	Cluster_0	Cluster_8	#2005A5	Patient_9
2	0.0251472	Cluster_1	Cluster_1	#1E90FF	Patient_9
2	0.104047	Cluster_1	Cluster_2	#1E90FF	Patient_9
2	0.0863084	Cluster_1	Cluster_0	#1E90FF	Patient_9
2	0.0543017	Cluster_1	Cluster_6	#1E90FF	Patient_9
2	0.0442476	Cluster_1	Cluster_8	#1E90FF	Patient_9
2	0.0116304	Cluster_2	Cluster_1	#87CEFA	Patient_9
3	0.126329	Cluster_2	Cluster_2	#87CEFA	Patient_9
3	0.0950058	Cluster_2	Cluster_0	#87CEFA	Patient_9
3	0.169949	Cluster_2	Cluster_6	#87CEFA	Patient_9
3	0.060587	Cluster_2	Cluster_8	#87CEFA	Patient_9
1	0.0120906	Cluster_6	Cluster_1	#D3D3D3	Patient_9
1	0.0554955	Cluster_6	Cluster_2	#D3D3D3	Patient_9
1	0.0371188	Cluster_6	Cluster_0	#D3D3D3	Patient_9
1	0.00762344	Cluster_6	Cluster_6	#D3D3D3	Patient_9
1	0.00674184	Cluster_6	Cluster_8	#D3D3D3	Patient_9
NA	NA	Cluster_0	NA	#2005A5	Patient_9
NA	NA	Cluster_1	NA	#1E90FF	Patient_9
NA	NA	Cluster_2	NA	#87CEFA	Patient_9
NA	NA	Cluster_6	NA	#D3D3D3	Patient_9
NA	NA	Cluster_8	NA	#808080	Patient_9
87	6.6778	Cluster_0	Cluster_0	#2b58a3	Patient_10
88	8.49524	Cluster_0	Cluster_1	#2b58a3	Patient_10
8	0.127125	Cluster_0	Cluster_3	#2b58a3	Patient_10
33	0.121255	Cluster_0	Cluster_4	#2b58a3	Patient_10
86	1.41863	Cluster_0	Cluster_7	#2b58a3	Patient_10
87	2.0356	Cluster_0	Cluster_6	#2b58a3	Patient_10
49	3.52618	Cluster_1	Cluster_0	#000080	Patient_10
49	5.2562	Cluster_1	Cluster_1	#000080	Patient_10
9	0.207145	Cluster_1	Cluster_3	#000080	Patient_10
20	0.0792137	Cluster_1	Cluster_4	#000080	Patient_10
48	0.813265	Cluster_1	Cluster_7	#000080	Patient_10
49	1.32997	Cluster_1	Cluster_6	#000080	Patient_10
302	22.5054	Cluster_3	Cluster_0	#660000	Patient_10
313	29.6923	Cluster_3	Cluster_1	#660000	Patient_10
29	0.464528	Cluster_3	Cluster_3	#660000	Patient_10
121	0.440335	Cluster_3	Cluster_4	#660000	Patient_10
309	4.87695	Cluster_3	Cluster_7	#660000	Patient_10
311	7.09617	Cluster_3	Cluster_6	#660000	Patient_10
3	0.19591	Cluster_6	Cluster_0	#00FF00	Patient_10
3	0.307363	Cluster_6	Cluster_1	#00FF00	Patient_10
1	0.00370704	Cluster_6	Cluster_4	#00FF00	Patient_10
3	0.0414415	Cluster_6	Cluster_7	#00FF00	Patient_10
3	0.0674367	Cluster_6	Cluster_6	#00FF00	Patient_10
NA	NA	Cluster_0	NA	#2b58a3	Patient_10
NA	NA	Cluster_1	NA	#000080	Patient_10
NA	NA	Cluster_3	NA	#660000	Patient_10
NA	NA	Cluster_6	NA	#00FF00	Patient_10
NA	NA	Cluster_4	NA	#808080	Patient_10
NA	NA	Cluster_7	NA	#7CFC00	Patient_10
24	0.955614	Cluster_4	Cluster_6	#D3D3D3	Patient_11
24	1.13438	Cluster_4	Cluster_4	#D3D3D3	Patient_11
12	0.503322	Cluster_6	Cluster_6	#FF0000	Patient_11
12	0.577467	Cluster_6	Cluster_4	#FF0000	Patient_11
NA	NA	Cluster_4	NA	#D3D3D3	Patient_11
NA	NA	Cluster_6	NA	#FF0000	Patient_11

## Sheet: NicheNet_centrality
Cluster	node_degree_all	node_degree_in	node_degree_out	closeness	eigenvector centralities	K-core Decomposition	Kleinberg's hub centrality scores	Laplacian Centrality	Leverage Centrality	Group Centrality	Local Bridging Centrality	Patient
Cluster_0	2172	24	2148	539.92	0.773416	1475	1	4745472	0.0897589	1.39722	0.000328925	Patient_1
Cluster_3	1484	1438	46	562.953	0.506746	1475	0.0181627	2230832	-0.138215	0.828121	0.000813193	Patient_1
Cluster_7	1988	1483	505	281.783	1	1475	0.235389	3980216	0.0150963	1.15113	0.000436448	Patient_1
Cluster_8	1698	1483	215	290.876	0.641197	1475	0.100358	2911566	-0.0687437	0.956041	0.000615482	Patient_1
Cluster_9	86	57	29	363.735	0.0205606	86	0.0137477	37370	-0.914025	0.0564663	0.258418	Patient_1
Cluster_5	1482	1247	235	444.315	0.324522	1475	0.109817	2224902	-0.13197	0.84859	0.000794527	Patient_1
Cluster_2	1751	216	1535	562.24	0.564339	1475	0.714012	3094310	-0.0207175	1.08948	0.000523499	Patient_1
Cluster_1	2746	1449	1297	433.45	0.898918	1475	0.606302	7567830	0.181609	1.65173	0.000220113	Patient_1
Cluster_6	1623	118	1505	481.175	0.55538	1475	0.705936	2662566	-0.0562959	1.02123	0.000602528	Patient_1
Cluster	node_degree_all	node_degree_in	node_degree_out	closeness	eigenvector centralities	K-core Decomposition	Kleinberg's hub centrality scores	Laplacian Centrality	Leverage Centrality	Group Centrality	Local Bridging Centrality	Patient
Cluster_0	35	29	6	17.6453	0.431765	33	0.0918	1538	-0.423214	0.466817	0.0639343	Patient_2
Cluster_4	29	29	0	28.0894	0.142111	29	5.57446e-17	1160	-0.549011	0.332132	0.113956	Patient_2
Cluster_3	110	29	81	21.5449	1	54	1	12338	0.279398	2.20105	0.00403948	Patient_2
Cluster	node_degree_all	node_degree_in	node_degree_out	closeness	eigenvector centralities	K-core Decomposition	Kleinberg's hub centrality scores	Laplacian Centrality	Leverage Centrality	Group Centrality	Local Bridging Centrality	Patient
Cluster_0	445	314	131	154.203	0.712801	412	0.188405	204416	-0.158422	0.925127	0.00241847	Patient_3
Cluster_2	697	314	383	225.818	1	412	0.543922	491948	0.0913006	1.40826	0.00101521	Patient_3
Cluster_1	910	143	767	231.694	0.835456	412	1	834026	0.26317	1.90009	0.000576796	Patient_3
Cluster_6	556	312	244	200.881	0.840802	412	0.355147	315416	-0.0338398	1.11653	0.00160519	Patient_3
Cluster_5	314	308	6	68.0764	0.106147	308	0.00893113	105118	-0.356312	0.5962	0.00533386	Patient_3
Cluster_4	454	310	144	174.413	0.312038	412	0.176534	212498	-0.150245	0.902431	0.00243259	Patient_3
Cluster_3	42	8	34	215.409	0.0319038	42	0.0390611	8558	-0.802727	0.151366	0.184001	Patient_3
Cluster	node_degree_all	node_degree_in	node_degree_out	closeness	eigenvector centralities	K-core Decomposition	Kleinberg's hub centrality scores	Laplacian Centrality	Leverage Centrality	Group Centrality	Local Bridging Centrality	Patient
Cluster_0	108	34	74	127.239	0.118505	102	0.0942546	16272	-0.509621	0.419434	0.0223682	Patient_4
Cluster_2	331	315	16	39.9453	0.881169	299	0.0202248	113946	-0.288212	0.684054	0.00441674	Patient_4
Cluster_1	169	148	21	182.638	0.0865881	160	0.0251558	33108	-0.521702	0.387924	0.0154044	Patient_4
Cluster_6	781	10	771	197.244	0.979313	299	1	613896	0.391326	3.04843	0.000417099	Patient_4
Cluster_4	611	314	297	156.648	1	299	0.409258	377426	0.122578	1.70923	0.000952996	Patient_4
Cluster_3	49	49	0	189.665	0.0251556	49	2.50566e-17	6450	-0.797984	0.144171	0.163483	Patient_4
Cluster_5	309	309	0	194.836	0.127212	285	1.29657e-16	99790	-0.332732	0.60675	0.0053413	Patient_4
Cluster	node_degree_all	node_degree_in	node_degree_out	closeness	eigenvector centralities	K-core Decomposition	Kleinberg's hub centrality scores	Laplacian Centrality	Leverage Centrality	Group Centrality	Local Bridging Centrality	Patient
Cluster_2	56	45	11	119.151	0.130078	51	0.0938804	3684	-0.270967	0.723771	0.0247062	Patient_5
Cluster_3	160	45	115	119.151	1	76	1	26044	0.251916	2.07714	0.00295967	Patient_5
Cluster_4	21	8	13	82.1476	0.0740352	21	0.0895192	1024	-0.546959	0.364681	0.145699	Patient_5
Cluster_5	65	53	12	51.2994	0.569378	51	0.105568	4764	-0.209943	0.834403	0.0183441	Patient_5
Cluster	node_degree_all	node_degree_in	node_degree_out	closeness	eigenvector centralities	K-core Decomposition	Kleinberg's hub centrality scores	Laplacian Centrality	Leverage Centrality	Group Centrality	Local Bridging Centrality	Patient
Cluster_0	1042	903	139	78.6197	0.700564	898	0.0665438	1106194	-0.119196	0.967451	0.000991313	Patient_6
Cluster_1	1077	892	185	78.6197	0.530273	898	0.0915243	1180324	-0.0989753	1.00436	0.000923809	Patient_6
Cluster_9	1586	811	775	106.492	0.576477	898	0.356741	2535282	0.114499	1.47032	0.000428404	Patient_6
Cluster_8	273	54	219	106.492	0.0996919	268	0.0937764	95728	-0.592272	0.277431	0.0133598	Patient_6
Cluster_6	1121	846	275	99.4408	0.500374	898	0.130159	1276992	-0.0775429	1.02516	0.000869579	Patient_6
Cluster_3	1145	898	247	78.6197	0.813637	898	0.12339	1331352	-0.0677036	1.06006	0.000823238	Patient_6
Cluster_7	973	893	80	18.8935	0.39131	898	0.0411424	967228	-0.15584	0.902467	0.00113819	Patient_6
Cluster_4	260	31	229	98.5636	0.110214	260	0.107437	88812	-0.622943	0.242431	0.0161019	Patient_6
Cluster_2	1041	36	1005	79.8295	0.44719	898	0.436893	1104112	-0.0366067	0.97679	0.000983298	Patient_6
Cluster_5	2218	4	2214	99.4704	1	898	1	4938778	0.327793	2.07353	0.000217244	Patient_6
Cluster	node_degree_all	node_degree_in	node_degree_out	closeness	eigenvector centralities	K-core Decomposition	Kleinberg's hub centrality scores	Laplacian Centrality	Leverage Centrality	Group Centrality	Local Bridging Centrality	Patient
Cluster_0	1017	537	480	4659.77	0.561309	674	0.36272	1045744	0.0433154	1.12983	0.000870023	Patient_7
Cluster_3	806	602	204	4659.77	1	674	0.172793	661302	-0.10762	0.831108	0.0014934	Patient_7
Cluster_2	1376	10	1366	4659.77	0.992137	674	1	1904472	0.277898	1.80107	0.000403127	Patient_7
Cluster_1	979	177	802	8542.91	0.621007	674	0.592739	969934	0.0848586	1.2161	0.000839554	Patient_7
Cluster_5	696	602	94	4659.77	0.829644	674	0.0721702	496192	-0.199149	0.685643	0.00209772	Patient_7
Cluster_4	744	594	150	4659.77	0.349133	674	0.113021	565264	-0.156282	0.75092	0.00179119	Patient_7
Cluster_6	618	596	22	4659.77	0.406741	618	0.0177582	393778	-0.271672	0.585332	0.00276934	Patient_7
Cluster	node_degree_all	node_degree_in	node_degree_out	closeness	eigenvector centralities	K-core Decomposition	Kleinberg's hub centrality scores	Laplacian Centrality	Leverage Centrality	Group Centrality	Local Bridging Centrality	Patient
Cluster_0	482	458	24	383.979	0.200769	473	0.0134531	239734	-0.42605	0.468639	0.00443789	Patient_8
Cluster_1	499	471	28	257.5	0.491271	478	0.0166849	256394	-0.409589	0.491708	0.0040839	Patient_8
Cluster_2	133	112	21	477.243	0.0779208	133	0.0144111	25448	-0.751314	0.164777	0.0476762	Patient_8
Cluster_8	738	457	281	367.345	0.692571	478	0.176187	551798	-0.10876	0.965817	0.00140193	Patient_8
Cluster_3	514	472	42	187.77	0.735555	478	0.0272281	271574	-0.392109	0.500709	0.00389371	Patient_8
Cluster_5	1580	3	1577	498.289	1	478	1	2502712	0.500933	3.40835	0.000185176	Patient_8
Cluster	node_degree_all	node_degree_in	node_degree_out	closeness	eigenvector centralities	K-core Decomposition	Kleinberg's hub centrality scores	Laplacian Centrality	Leverage Centrality	Group Centrality	Local Bridging Centrality	Patient
Cluster_0	29	10	19	44.3779	1	14	1	1004	0.18518	1.51929	0.0218433	Patient_9
Cluster_1	18	8	10	41.2701	0.452644	14	0.470014	498	-0.0498603	0.959143	0.057792	Patient_9
Cluster_2	24	10	14	34.1049	0.925786	14	0.739426	744	0.0862259	1.24659	0.0325453	Patient_9
Cluster_6	15	10	5	35.8624	0.597799	14	0.183777	402	-0.172448	0.76297	0.0902022	Patient_9
Cluster_8	10	10	0	20.7858	0.222054	10	0	282	-0.395544	0.512006	0.226907	Patient_9
Cluster	node_degree_all	node_degree_in	node_degree_out	closeness	eigenvector centralities	K-core Decomposition	Kleinberg's hub centrality scores	Laplacian Centrality	Leverage Centrality	Group Centrality	Local Bridging Centrality	Patient
Cluster_0	830	441	389	1946.31	0.894544	557	0.289882	696114	0.0053507	1.20299	0.00100034	Patient_10
Cluster_1	677	453	224	944.945	0.978227	557	0.170214	465696	-0.144261	0.868827	0.00169967	Patient_10
Cluster_3	1431	46	1385	2116.61	1	557	1	2054374	0.428588	2.93821	0.000237238	Patient_10
Cluster_4	175	175	0	2116.61	0.0119385	175	4.42567e-17	37602	-0.73356	0.161544	0.036626	Patient_10
Cluster_7	446	446	0	653.727	0.132322	446	1.19202e-16	206164	-0.443869	0.398771	0.00564877	Patient_10
Cluster_6	463	450	13	1638.42	0.204236	459	0.00972034	221950	-0.418461	0.429658	0.00504664	Patient_10
Cluster	node_degree_all	node_degree_in	node_degree_out	closeness	eigenvector centralities	K-core Decomposition	Kleinberg's hub centrality scores	Laplacian Centrality	Leverage Centrality	Group Centrality	Local Bridging Centrality	Patient
Cluster_4	84	36	48	48.1024	1	60	1	7260	0.0714286	1.16664	0.0101626	Patient_11
Cluster_6	60	36	24	48.1024	0.669778	60	0.516413	3828	-0.1	0.833365	0.0201149	Patient_11

## Sheet: Intracellular centralities
DRUG	DB00001	DB00006	DB00278	DB01123	DB04898	DB06695	DB00002	DB00004	DB00041	DB00005	DB00007	DB00106	DB06699	DB06785	DB06788	DB06825	DB11979	DB00008	DB00011	DB00018	DB00022	DB00034	DB00060	DB00068	DB00069	DB00105	DB00009	DB00015	DB00029	DB00010	DB08869	DB00012	DB00016	DB08894	DB09107	DB00013	DB00014	DB00050	DB06719	DB00017	DB00019	DB00099	DB00020	DB00024	DB00025	DB13998	DB13999	DB00026	DB00028
Patient_1	0	0	0	0	0	0	0.0187481	0.011466	0.011466	0.0187481	0	0	0	0	0	0	0	0.00584215	0.00584215	0.00584215	0.00584215	0.00584215	0.00584215	0.00584215	0.00584215	0.00584215	0.0307261	0.0307261	0.0307261	0	0	0	0	0	0	0.0170015	0	0	0	0	0.0302389	0.0302389	0.0319739	0.0703616	0.0972572	0.0972572	0.0972572	0	0.0209457
Patient_1	0	0	0	0	0	0	0.00709819	0.00852702	0.00852702	0.00960882	0	0	0	0	0	0	0	0.00817199	0.00817199	0.00817199	0.00817199	0.00817199	0.00817199	0.00817199	0.00817199	0.00817199	0.0217448	0.0217448	0.0217448	0	0	0	0	0	0	0.0123036	0	0	0	0	0	0	0.015674	0.0347203	0.065734	0.065734	0.065734	0	0.0087565
Patient_1	0	0	0	0	0	0	0.0115569	0.0109976	0.0109976	0.0115569	0	0	0	0	0	0	0	0.00624832	0.00624832	0.00624832	0.00624832	0.00624832	0.00624832	0.00624832	0.00624832	0.00624832	0.0356593	0.0356593	0.0356593	0	0	0	0	0	0	0.0175682	0	0	0	0	0.0277856	0.0277856	0.0303723	0.0332341	0.0472569	0.0472569	0.0472569	0	0.0201237
Patient_1	0	0	0	0	0	0	0	0	0	0	0	0	0	0	0	0	0	0	0	0	0	0	0	0	0	0	0	0	0	0	0	0	0	0	0	0	0	0	0	0	0	0	0	0	0	0	0	0	0
Patient_1	0	0	0	0	0	0	0.708253	0.00883234	0.00883234	0	0	0	0	0	0	0	0	0	0	0	0	0	0	0	0	0	0.00971622	0.00971622	0.00971622	0	0	0	0	0	0	0.0238152	0	0	0	0	0	0	0	0	0	0	0	0	0
Patient_1	0	0	0	0	0	0	0.0175607	0.0218027	0.0218027	0.0175607	0	0	0	0	0	0	0	0.00773684	0.00773684	0.00773684	0.00773684	0.00773684	0.00773684	0.00773684	0.00773684	0.00773684	0.0346824	0.0346824	0.0346824	0	0	0	0	0	0	0.0243994	0	0	0	0	0.0493488	0.0493488	0.0895123	0.0868722	0.045812	0.045812	0.045812	0	0.0190142
Patient_1	0	0	0	0	0	0	0.0124647	0	0	0.0124647	0	0	0	0	0	0	0	0	0	0	0	0	0	0	0	0	0.0335955	0.0335955	0.0335955	0	0	0	0	0	0	0.00515141	0	0	0	0	0	0	0.0420984	0	0.0323737	0.0323737	0.0323737	0.00218219	0.046262
Patient_1	0	0	0	0	0	0	0.0023441	0	0	0.0023441	0	0	0	0	0	0	0	0	0	0	0	0	0	0	0	0	0.0213291	0.0213291	0.0213291	0	0	0	0	0	0	0.0213291	0	0	0	0	0	0	0.0326812	0	0	0	0	0	0.00238887
Patient_1	0	0	0	0	0	0	0.0972532	0.00770321	0.00770321	0.00903542	0	0	0	0	0	0	0	0.00349991	0.00349991	0.00349991	0.00349991	0.00349991	0.00349991	0.00349991	0.00349991	0.00349991	0.0234317	0.0234317	0.0234317	0	0	0	0	0	0	0.015196	0	0	0	0	0.0134217	0.0134217	0.030289	0.0281485	0.0360542	0.0360542	0.0360542	0.000272773	0.0146864
DRUG	DB00001	DB00006	DB00278	DB01123	DB04898	DB06695	DB00002	DB00004	DB00041	DB00005	DB00007	DB00106	DB06699	DB06785	DB06788	DB06825	DB11979	DB00008	DB00011	DB00018	DB00022	DB00034	DB00060	DB00068	DB00069	DB00105	DB00009	DB00015	DB00029	DB00010	DB08869	DB00012	DB00016	DB08894	DB09107	DB00013	DB00014	DB00050	DB06719	DB00017	DB00019	DB00099	DB00020	DB00024	DB00025	DB13998	DB13999	DB00026	DB00028
Patient_2	0	0	0	0	0	0	0	0	0	0	0	0	0	0	0	0	0	0	0	0	0	0	0	0	0	0	0	0	0	0	0	0	0	0	0	0	0	0	0	0	0	0	0	0	0	0	0	0	0
Patient_2	0	0	0	0	0	0	0.00849367	0	0	0.039234	0	0	0	0	0	0	0	0	0	0	0	0	0	0	0	0	0.126421	0.126421	0.126421	0	0	0	0	0	0	0.126421	0	0	0	0	0	0	0	0	0	0	0	0	0.00849367
Patient_2	0	0	0	0	0	0	0.00424684	0	0	0.019617	0	0	0	0	0	0	0	0	0	0	0	0	0	0	0	0	0.0632105	0.0632105	0.0632105	0	0	0	0	0	0	0.0632105	0	0	0	0	0	0	0	0	0	0	0	0	0.00424684
DRUG	DB00001	DB00006	DB00278	DB01123	DB04898	DB06695	DB00002	DB00004	DB00041	DB00005	DB00007	DB00106	DB06699	DB06785	DB06788	DB06825	DB11979	DB00008	DB00011	DB00018	DB00022	DB00034	DB00060	DB00068	DB00069	DB00105	DB00009	DB00015	DB00029	DB00010	DB08869	DB00012	DB00016	DB08894	DB09107	DB00013	DB00014	DB00050	DB06719	DB00017	DB00019	DB00099	DB00020	DB00024	DB00025	DB13998	DB13999	DB00026	DB00028
Patient_3	0	0	0	0	0	0	0	0	0	0	0	0	0	0	0	0	0	0	0	0	0	0	0	0	0	0	0	0	0	0	0	0	0	0	0	0	0	0	0	0	0	0	0	0	0	0	0	0	0
Patient_3	0	0	0	0	0	0	0.00516333	0.00994728	0.00994728	0.0103529	0	0	0	0	0	0	0	0.00267429	0.00267429	0.00267429	0.00267429	0.00267429	0.00267429	0.00267429	0.00267429	0.00267429	0.0316271	0.0316271	0.0316271	0	0	0	0	0	0	0.00598333	0	0	0	0	0	0	0.0231525	0.00965458	0.136724	0.136724	0.136724	0.00277876	0.00582093
Patient_3	0	0	0	0	0	0	0.0162747	0	0	0.0269268	0	0	0	0	0	0	0	0	0	0	0	0	0	0	0	0	0.00884329	0.00884329	0.00884329	0	0	0	0	0	0	0.00884329	0	0	0	0	0	0	0.030673	0	0	0	0	0	0.0162747
Patient_3	0	0	0	0	0	0	0	0	0	0	0	0	0	0	0	0	0	0	0	0	0	0	0	0	0	0	0	0	0	0	0	0	0	0	0	0	0	0	0	0	0	0	0	0	0	0	0	0	0
Patient_3	0	0	0	0	0	0	0	0	0	0	0	0	0	0	0	0	0	0	0	0	0	0	0	0	0	0	0	0	0	0	0	0	0	0	0	0	0	0	0	0	0	0	0.0582793	0	0.386	0.386	0.386	0	0
Patient_3	0	0	0	0	0	0	0	0.04045	0.04045	0.0865275	0	0	0	0	0	0	0	0	0	0	0	0	0	0	0	0	0.0102503	0.0102503	0.0102503	0	0	0	0	0	0	0.0102503	0	0	0	0	0	0	0	0	0.0864066	0.0864066	0.0864066	0.050008	0
Patient_3	0	0	0	0	0	0	0.00357301	0.00839954	0.00839954	0.0206346	0	0	0	0	0	0	0	0.000445715	0.000445715	0.000445715	0.000445715	0.000445715	0.000445715	0.000445715	0.000445715	0.000445715	0.00845345	0.00845345	0.00845345	0	0	0	0	0	0	0.00417949	0	0	0	0	0	0	0.0186841	0.0016091	0.101522	0.101522	0.101522	0.0087978	0.00368261
DRUG	DB00001	DB00006	DB00278	DB01123	DB04898	DB06695	DB00002	DB00004	DB00041	DB00005	DB00007	DB00106	DB06699	DB06785	DB06788	DB06825	DB11979	DB00008	DB00011	DB00018	DB00022	DB00034	DB00060	DB00068	DB00069	DB00105	DB00009	DB00015	DB00029	DB00010	DB08869	DB00012	DB00016	DB08894	DB09107	DB00013	DB00014	DB00050	DB06719	DB00017	DB00019	DB00099	DB00020	DB00024	DB00025	DB13998	DB13999	DB00026	DB00028
Patient_4	0	0	0	0	0	0	0	0	0	0	0	0	0	0	0	0	0	0	0	0	0	0	0	0	0	0	0	0	0	0	0	0	0	0	0	0	0	0	0	0	0	0	0	0	0	0	0	0	0
Patient_4	0	0	0	0	0	0	0	0	0	0	0	0	0	0	0	0	0	0	0	0	0	0	0	0	0	0	0	0	0	0	0	0	0	0	0	0	0	0	0	0	0	0	0	0	0	0	0	0	0
Patient_4	0	0	0	0	0	0	0	0	0	0	0	0	0	0	0	0	0	0	0	0	0	0	0	0	0	0	0	0	0	0	0	0	0	0	0	0	0	0	0	0	0	0	0	0	0	0	0	0	0
Patient_4	0	0	0	0	0	0	0.00215181	0.00910321	0.00910321	0.00215181	0	0	0	0	0	0	0	0	0	0	0	0	0	0	0	0	0.0441728	0.0441728	0.0441728	0	0	0	0	0	0	0.014635	0	0	0	0	0	0	0.0106347	0	0.0128948	0.0128948	0.0128948	0.00129089	0
Patient_4	0	0	0	0	0	0	0.000867322	0.00741533	0.00741533	0.00165776	0	0	0	0	0	0	0	0	0	0	0	0	0	0	0	0	0.0185929	0.0185929	0.0185929	0	0	0.0304755	0.0304755	0.0304755	0.0304755	0.021964	0	0	0	0	0	0	0.00163808	0.0341899	0.0191059	0.0191059	0.0191059	0	0.00439093
Patient_4	0	0	0	0	0	0	0.000603827	0.00330371	0.00330371	0.000761914	0	0	0	0	0	0	0	0	0	0	0	0	0	0	0	0	0.0125531	0.0125531	0.0125531	0	0	0.00609509	0.00609509	0.00609509	0.00609509	0.00731979	0	0	0	0	0	0	0.00245456	0.00683799	0.00640014	0.00640014	0.00640014	0.000258178	0.000878187
DRUG	DB00001	DB00006	DB00278	DB01123	DB04898	DB06695	DB00002	DB00004	DB00041	DB00005	DB00007	DB00106	DB06699	DB06785	DB06788	DB06825	DB11979	DB00008	DB00011	DB00018	DB00022	DB00034	DB00060	DB00068	DB00069	DB00105	DB00009	DB00015	DB00029	DB00010	DB08869	DB00012	DB00016	DB08894	DB09107	DB00013	DB00014	DB00050	DB06719	DB00017	DB00019	DB00099	DB00020	DB00024	DB00025	DB13998	DB13999	DB00026	DB00028
Patient_5	0	0	0	0	0	0	0	0	0	0	0	0	0	0	0	0	0	0	0	0	0	0	0	0	0	0	0	0	0	0	0	0	0	0	0	0	0	0	0	0	0	0	0	0	0	0	0	0	0
Patient_5	0	0	0	0	0	0	0.0218144	0	0	0.027188	0	0	0	0	0	0	0	0	0	0	0	0	0	0	0	0	0.142959	0.142959	0.142959	0	0	0	0	0	0	0.142959	0	0	0	0	0.320862	0.320862	0	0	0.0218455	0.0218455	0.0218455	0	0.219858
Patient_5	0	0	0	0	0	0	0	0	0	0	0	0	0	0	0	0	0	0	0	0	0	0	0	0	0	0	0	0	0	0	0	0	0	0	0	0	0	0	0	0	0	0	0	0	0	0	0	0	0
Patient_5	0	0	0	0	0	0	0	0	0	0	0	0	0	0	0	0	0	0	0	0	0	0	0	0	0	0	0	0	0	0	0	0	0	0	0	0	0	0	0	0	0	0	0	0	0	0	0	0	0
Patient_5	0	0	0	0	0	0	0.00545359	0	0	0.006797	0	0	0	0	0	0	0	0	0	0	0	0	0	0	0	0	0.0357398	0.0357398	0.0357398	0	0	0	0	0	0	0.0357398	0	0	0	0	0.0802156	0.0802156	0	0	0.00546139	0.00546139	0.00546139	0	0.0549644
DRUG	DB00001	DB00006	DB00278	DB01123	DB04898	DB06695	DB00002	DB00004	DB00041	DB00005	DB00007	DB00106	DB06699	DB06785	DB06788	DB06825	DB11979	DB00008	DB00011	DB00018	DB00022	DB00034	DB00060	DB00068	DB00069	DB00105	DB00009	DB00015	DB00029	DB00010	DB08869	DB00012	DB00016	DB08894	DB09107	DB00013	DB00014	DB00050	DB06719	DB00017	DB00019	DB00099	DB00020	DB00024	DB00025	DB13998	DB13999	DB00026	DB00028
Patient_6	0	0	0	0	0	0	0	0	0	0	0	0	0	0	0	0	0	0	0	0	0	0	0	0	0	0	0	0	0	0	0	0	0	0	0	0	0	0	0	0	0	0	0	0	0	0	0	0	0
Patient_6	0	0	0	0	0	0	0.0884588	0	0	0.153029	0	0	0	0	0	0	0	0	0	0	0	0	0	0	0	0	0	0	0	0	0	0	0	0	0	0	0	0	0	0	0	0	0	0	0	0	0	0	0.0884588
Patient_6	0	0	0	0	0	0	0.0332698	0	0	0.0172329	0	0	0	0	0	0	0	0	0	0	0	0	0	0	0	0	0	0	0	0	0	0	0	0	0	0.019624	0	0	0	0	0.021565	0.021565	0.0729722	0	0.0575138	0.0575138	0.0575138	0	0.0109833
Patient_6	0	0	0	0	0	0	0.000527897	0.0427761	0.0427761	0.000527897	0	0	0	0	0	0	0	0	0	0	0	0	0	0	0	0	0.000188864	0.000188864	0.000188864	0	0	0	0	0	0	0.000188864	0	0	0	0	0	0	0.00315858	0	0	0	0	0	5.37482e-05
Patient_6	0	0	0	0	0	0	0.00226503	0.0133454	0.0133454	0.00226503	0	0	0	0	0	0	0	0	0	0	0	0	0	0	0	0	0	0	0	0	0	0	0	0	0	0.0206417	0	0	0	0	0	0	0.0110695	0	0.00081633	0.00081633	0.00081633	0.00536159	0
Patient_6	0	0	0	0	0	0	0.584819	0	0	0	0	0	0	0	0	0	0	0	0	0	0	0	0	0	0	0	0	0	0	0	0	0	0	0	0	0.00631857	0	0	0	0	0	0	0	0	0.00907378	0.00907378	0.00907378	0	0.000582691
Patient_6	0	0	0	0	0	0	0	0	0	0	0	0	0	0	0	0	0	0	0	0	0	0	0	0	0	0	0.173697	0.173697	0.173697	0	0	0	0	0	0	0.259062	0	0	0	0	0	0	0.210349	0	0.208296	0.208296	0.208296	0	0.0069761
Patient_6	0	0	0	0	0	0	0	0	0	0	0	0	0	0	0	0	0	0	0	0	0	0	0	0	0	0	0	0	0	0	0	0	0	0	0	0	0	0	0	0	0	0	0	0	0	0	0	0	0
Patient_6	0	0	0	0	0	0	0.000277954	0	0	0.000277954	0	0	0	0	0	0	0	0.00881734	0.00881734	0.00881734	0.00881734	0.00881734	0.00881734	0.00881734	0.00881734	0.00881734	0	0	0	0	0	0	0	0	0	0	0	0	0	0	0	0	0	0	0.0905398	0.0905398	0.0905398	0	0.000277954
Patient_6	0	0	0	0	0	0	0.265632	0	0	0	0	0	0	0	0	0	0	0	0	0	0	0	0	0	0	0	0	0	0	0	0	0	0	0	0	0.00260208	0	0	0	0	0	0	0	0	0.0333791	0.0333791	0.0333791	0	0.000153993
Patient_6	0	0	0	0	0	0	0.0975251	0.00561215	0.00561215	0.0173333	0	0	0	0	0	0	0	0.000881734	0.000881734	0.000881734	0.000881734	0.000881734	0.000881734	0.000881734	0.000881734	0.000881734	0.0173886	0.0173886	0.0173886	0	0	0	0	0	0	0.0308437	0	0	0	0	0.0021565	0.0021565	0.0297549	0	0.0399619	0.0399619	0.0399619	0.000536159	0.0107487
DRUG	DB00001	DB00006	DB00278	DB01123	DB04898	DB06695	DB00002	DB00004	DB00041	DB00005	DB00007	DB00106	DB06699	DB06785	DB06788	DB06825	DB11979	DB00008	DB00011	DB00018	DB00022	DB00034	DB00060	DB00068	DB00069	DB00105	DB00009	DB00015	DB00029	DB00010	DB08869	DB00012	DB00016	DB08894	DB09107	DB00013	DB00014	DB00050	DB06719	DB00017	DB00019	DB00099	DB00020	DB00024	DB00025	DB13998	DB13999	DB00026	DB00028
Patient_7	0	0	0	0	0	0	0.00902619	0.0155604	0.0155604	0.014389	0	0	0	0	0	0	0	0	0	0	0	0	0	0	0	0	0.041778	0.041778	0.041778	0	0	0	0	0	0	0.0341429	0	0	0	0	0	0	0.0149735	0	0.0383748	0.0383748	0.0383748	0	0.00902619
Patient_7	0	0	0	0	0	0	0.0135393	0.0132559	0.0132559	0.0162757	0	0	0	0	0	0	0	0.000912635	0.000912635	0.000912635	0.000912635	0.000912635	0.000912635	0.000912635	0.000912635	0.000912635	0.0363249	0.0363249	0.0363249	0	0	0	0	0	0	0.0329139	0	0	0	0	0.0172816	0.0172816	0.0196727	0.0261992	0.0160277	0.0160277	0.0160277	0.0110727	0.0115543
Patient_7	0	0	0	0	0	0	0.00597216	0.00435268	0.00435268	0.00509252	0	0	0	0	0	0	0	0.0022013	0.0022013	0.0022013	0.0022013	0.0022013	0.0022013	0.0022013	0.0022013	0.0022013	0.0154432	0.0154432	0.0154432	0	0	0	0	0	0	0.0177788	0	0	0	0	0.0197787	0.0197787	0.00937407	0.0214807	0.019206	0.019206	0.019206	0	0.00476176
Patient_7	0	0	0	0	0	0	0	0	0	0.0824249	0	0	0	0	0	0	0	0	0	0	0	0	0	0	0	0	0.0143614	0.0143614	0.0143614	0	0	0	0	0	0	0.0143614	0	0	0	0	0	0	0	0	0	0	0	0	0
Patient_7	0	0	0	0	0	0	9.30426e-05	0	0	9.30426e-05	0	0	0	0	0	0	0	0	0	0	0	0	0	0	0	0	0.0364984	0.0364984	0.0364984	0	0	0	0	0	0	0.0364984	0	0	0	0	0	0	0.00159332	0	0	0	0	0	0.000366585
Patient_7	0	0	0	0	0	0	0	0	0	0	0	0	0	0	0	0	0	0	0	0	0	0	0	0	0	0	0	0	0	0	0	0	0	0	0	0	0	0	0	0	0	0	0	0	0	0	0	0	0
Patient_7	0	0	0	0	0	0	0	0	0	0	0	0	0	0	0	0	0	0	0	0	0	0	0	0	0	0	0	0	0	0	0	0	0	0	0	0	0	0	0	0	0	0	0.00965298	0	0	0	0	0	0
Patient_7	0	0	0	0	0	0	0.0040901	0.00473843	0.00473843	0.0168965	0	0	0	0	0	0	0	0.000444848	0.000444848	0.000444848	0.000444848	0.000444848	0.000444848	0.000444848	0.000444848	0.000444848	0.0206294	0.0206294	0.0206294	0	0	0	0	0	0	0.0193851	0	0	0	0	0.00529433	0.00529433	0.00789524	0.00681141	0.0105155	0.0105155	0.0105155	0.00158181	0.0036727
DRUG	DB00001	DB00006	DB00278	DB01123	DB04898	DB06695	DB00002	DB00004	DB00041	DB00005	DB00007	DB00106	DB06699	DB06785	DB06788	DB06825	DB11979	DB00008	DB00011	DB00018	DB00022	DB00034	DB00060	DB00068	DB00069	DB00105	DB00009	DB00015	DB00029	DB00010	DB08869	DB00012	DB00016	DB08894	DB09107	DB00013	DB00014	DB00050	DB06719	DB00017	DB00019	DB00099	DB00020	DB00024	DB00025	DB13998	DB13999	DB00026	DB00028
Patient_8	0	0	0	0	0	0	0	0	0	0	0	0	0	0	0	0	0	0	0	0	0	0	0	0	0	0	0	0	0	0	0	0	0	0	0	0	0	0	0	0	0	0	0	0	0	0	0	0	0
Patient_8	0	0	0	0	0	0	0	0	0	0	0	0	0	0	0	0	0	0	0	0	0	0	0	0	0	0	0	0	0	0	0	0	0	0	0	0	0	0	0	0	0	0	0	0	0	0	0	0	0
Patient_8	0	0	0	0	0	0	0.0162345	0	0	0.0324919	0	0	0	0	0	0	0	0.046638	0.046638	0.046638	0.046638	0.046638	0.046638	0.046638	0.046638	0.046638	0.0125135	0.0125135	0.0125135	0	0	0.0275589	0.0275589	0.0275589	0.0275589	0.0155065	0	0	0	0	0	0	0.0251205	0	0.0117215	0.0117215	0.0117215	0.0108986	0.0162345
Patient_8	0	0	0	0	0	0	0.213849	0	0	0	0	0	0	0	0	0	0	0	0	0	0	0	0	0	0	0	0	0	0	0	0	0	0	0	0	0.0178677	0	0	0	0	0	0	0	0	0.0856418	0.0856418	0.0856418	0	0
Patient_8	0	0	0	0	0	0	0.0575209	0	0	0.00812297	0	0	0	0	0	0	0	0.0116595	0.0116595	0.0116595	0.0116595	0.0116595	0.0116595	0.0116595	0.0116595	0.0116595	0.00312837	0.00312837	0.00312837	0	0	0.00688972	0.00688972	0.00688972	0.00688972	0.00834354	0	0	0	0	0	0	0.00628012	0	0.0243408	0.0243408	0.0243408	0.00272464	0.00405863
DRUG	DB00001	DB00006	DB00278	DB01123	DB04898	DB06695	DB00002	DB00004	DB00041	DB00005	DB00007	DB00106	DB06699	DB06785	DB06788	DB06825	DB11979	DB00008	DB00011	DB00018	DB00022	DB00034	DB00060	DB00068	DB00069	DB00105	DB00009	DB00015	DB00029	DB00010	DB08869	DB00012	DB00016	DB08894	DB09107	DB00013	DB00014	DB00050	DB06719	DB00017	DB00019	DB00099	DB00020	DB00024	DB00025	DB13998	DB13999	DB00026	DB00028
Patient_9	0	0	0	0	0	0	0	0	0	0	0	0	0	0	0	0	0	0	0	0	0	0	0	0	0	0	0	0	0	0	0	0	0	0	0	0	0	0	0	0	0	0	0	0	0	0	0	0	0
Patient_9	0	0	0	0	0	0	0	0	0	0	0	0	0	0	0	0	0	0	0	0	0	0	0	0	0	0	0	0	0	0	0	0	0	0	0	0	0	0	0	0	0	0	0	0	0	0	0	0	0
DRUG	DB00001	DB00006	DB00278	DB01123	DB04898	DB06695	DB00002	DB00004	DB00041	DB00005	DB00007	DB00106	DB06699	DB06785	DB06788	DB06825	DB11979	DB00008	DB00011	DB00018	DB00022	DB00034	DB00060	DB00068	DB00069	DB00105	DB00009	DB00015	DB00029	DB00010	DB08869	DB00012	DB00016	DB08894	DB09107	DB00013	DB00014	DB00050	DB06719	DB00017	DB00019	DB00099	DB00020	DB00024	DB00025	DB13998	DB13999	DB00026	DB00028
Patient_10	0	0	0	0	0	0	0.020052	0	0	0.020052	0	0	0	0	0	0	0	0	0	0	0	0	0	0	0	0	0	0	0	0	0	0	0	0	0	0.135879	0	0	0	0	0	0	0.0386939	0	0.11726	0.11726	0.11726	0.0148035	0.0310978
Patient_10	0	0	0	0	0	0	0.0155988	0.0761635	0.0761635	0.0290713	0	0	0	0	0	0	0	0	0	0	0	0	0	0	0	0	0	0	0	0	0	0	0	0	0	0	0	0	0	0	0	0	0	0	0	0	0	0.0060601	0.0184755
Patient_10	0	0	0	0	0	0	0	0.122291	0.122291	0.102214	0	0	0	0	0	0	0	0.117878	0.117878	0.117878	0.117878	0.117878	0.117878	0.117878	0.117878	0.117878	0.0473098	0.0473098	0.0473098	0	0	0.277414	0.277414	0.277414	0.277414	0.0407083	0	0	0	0	0.116916	0.116916	0.189577	0.161205	0.040209	0.040209	0.040209	0.00687363	0
Patient_10	0	0	0	0	0	0	0.0118836	0.0661515	0.0661515	0.0504459	0	0	0	0	0	0	0	0.0392927	0.0392927	0.0392927	0.0392927	0.0392927	0.0392927	0.0392927	0.0392927	0.0392927	0.0157699	0.0157699	0.0157699	0	0	0.0924713	0.0924713	0.0924713	0.0924713	0.0588623	0	0	0	0	0.0389719	0.0389719	0.0760903	0.053735	0.0524898	0.0524898	0.0524898	0.00924574	0.0165244
DRUG	DB00001	DB00006	DB00278	DB01123	DB04898	DB06695	DB00002	DB00004	DB00041	DB00005	DB00007	DB00106	DB06699	DB06785	DB06788	DB06825	DB11979	DB00008	DB00011	DB00018	DB00022	DB00034	DB00060	DB00068	DB00069	DB00105	DB00009	DB00015	DB00029	DB00010	DB08869	DB00012	DB00016	DB08894	DB09107	DB00013	DB00014	DB00050	DB06719	DB00017	DB00019	DB00099	DB00020	DB00024	DB00025	DB13998	DB13999	DB00026	DB00028
Patient_11	0	0	0	0	0	0	0	0	0	0	0	0	0	0	0	0	0	0	0	0	0	0	0	0	0	0	0	0	0	0	0	0	0	0	0	0	0	0	0	0	0	0	0	0	0	0	0	0	0
Patient_11	0	0	0	0	0	0	0	0	0	0	0	0	0	0	0	0	0	0	0	0	0	0	0	0	0	0	0	0	0	0	0	0	0	0	0	0	0	0	0	0	0	0	0	0	0	0	0	0	0
Patient_11	0	0	0	0	0	0	0	0	0	0	0	0	0	0	0	0	0	0	0	0	0	0	0	0	0	0	0	0	0	0	0	0	0	0	0	0	0	0	0	0	0	0	0	0	0	0	0	0	0
[truncated: 1,791 more columns]

## Sheet: Evaluation_FC_patient_1
Drug	dc	mean_random_dc	SD_random_dc	zc	P	known_CD_drug	n_drug_targets_total	n_drug_targets_that_are_non_DEGs	n_drug_targets_counteracting_disease	n_drug_targets_mimmicking_disease	Drug_targets_counteracting_fold_change_DEGs_%	Drug_targets_mimmicking_fold_change_DEGs_%	Drug_targets_targeting_non_DEGs_%	Fold_change_of_drug_targets	Pharmacological_effect_on_drug_targets	cluster	in_n_clusters	Additional_information_targets
Captopril	0.2	0.8846	0.22444	-3.05026	0.00114321	FALSE	5	1	3	1	60	20	20	ACE (up), MMP2 (up), MMP9 (up), LTA4H (not in disease model), BDKRB1 (up)	ACE (inhibitor), MMP2 (inhibitor), MMP9 (inhibitor), LTA4H (inhibitor), BDKRB1 (activator)	0	6	BDKRB1 activator (https://pubmed.ncbi.nlm.nih.gov/11880373/)
Captopril	0.4	0.8522	0.206683	-2.18789	0.0143388	FALSE	5	2	2	1	40	20	40	ACE (up), MMP2 (not in disease model), MMP9 (up), LTA4H (not in disease model), BDKRB1 (up)	ACE (inhibitor), MMP2 (inhibitor), MMP9 (inhibitor), LTA4H (inhibitor), BDKRB1 (activator)	1	6	BDKRB1 activator (https://pubmed.ncbi.nlm.nih.gov/11880373/)
Captopril	0.2	0.8896	0.23209	-2.97126	0.00148289	FALSE	5	1	3	1	60	20	20	ACE (up), MMP2 (up), MMP9 (up), LTA4H (not in disease model), BDKRB1 (up)	ACE (inhibitor), MMP2 (inhibitor), MMP9 (inhibitor), LTA4H (inhibitor), BDKRB1 (activator)	2	6	BDKRB1 activator (https://pubmed.ncbi.nlm.nih.gov/11880373/)
Captopril	0.4	0.9018	0.238943	-2.10008	0.0178609	FALSE	5	2	2	1	40	20	40	ACE (up), MMP2 (not in disease model), MMP9 (up), LTA4H (not in disease model), BDKRB1 (up)	ACE (inhibitor), MMP2 (inhibitor), MMP9 (inhibitor), LTA4H (inhibitor), BDKRB1 (activator)	6	6	BDKRB1 activator (https://pubmed.ncbi.nlm.nih.gov/11880373/)
Captopril	0.6	1.0172	0.210686	-1.9802	0.0238406	FALSE	5	1	3	1	60	20	20	ACE (not in disease model), MMP2 (up), MMP9 (up), LTA4H (down), BDKRB1 (up)	ACE (inhibitor), MMP2 (inhibitor), MMP9 (inhibitor), LTA4H (inhibitor), BDKRB1 (activator)	7	6	BDKRB1 activator (https://pubmed.ncbi.nlm.nih.gov/11880373/)
Captopril	0.8	1.3114	0.200175	-2.55476	0.00531302	FALSE	5	3	2	0	40	0	60	ACE (not in disease model), MMP2 (up), MMP9 (up), LTA4H (not in disease model), BDKRB1 (not in disease model)	ACE (inhibitor), MMP2 (inhibitor), MMP9 (inhibitor), LTA4H (inhibitor), BDKRB1 (activator)	8	6	BDKRB1 activator (https://pubmed.ncbi.nlm.nih.gov/11880373/)
Clove oil	0	0.81275	0.231686	-3.50797	0.000225767	FALSE	4	0	4	0	100	0	0	VCAM1 (up), CXCL10 (up), COL1A1 (up), CSF2RA (up)	VCAM1 (antagonist), CXCL10 (inhibitor), COL1A1 (inhibitor), CSF2RA (inhibitor)	0	6	Inhibits COL1A1, CXCL10 and CSF which leads to less actiovation of CSF2RA (https://www.ncbi.nlm.nih.gov/pmc/articles/PMC6130734/)
Clove oil	0	0.76075	0.214168	-3.55212	0.000191068	FALSE	4	0	4	0	100	0	0	VCAM1 (up), CXCL10 (up), COL1A1 (up), CSF2RA (up)	VCAM1 (antagonist), CXCL10 (inhibitor), COL1A1 (inhibitor), CSF2RA (inhibitor)	1	6	Inhibits COL1A1, CXCL10 and CSF which leads to less actiovation of CSF2RA (https://www.ncbi.nlm.nih.gov/pmc/articles/PMC6130734/)
Clove oil	0	0.8105	0.234829	-3.45144	0.000278802	FALSE	4	0	4	0	100	0	0	VCAM1 (up), CXCL10 (up), COL1A1 (up), CSF2RA (up)	VCAM1 (antagonist), CXCL10 (inhibitor), COL1A1 (inhibitor), CSF2RA (inhibitor)	2	6	Inhibits COL1A1, CXCL10 and CSF which leads to less actiovation of CSF2RA (https://www.ncbi.nlm.nih.gov/pmc/articles/PMC6130734/)
Clove oil	0.25	0.82025	0.241217	-2.36405	0.00903808	FALSE	4	2	2	0	50	0	50	VCAM1 (up), CXCL10 (up), COL1A1 (not in disease model), CSF2RA (not in disease model)	VCAM1 (antagonist), CXCL10 (inhibitor), COL1A1 (inhibitor), CSF2RA (inhibitor)	6	6	Inhibits COL1A1, CXCL10 and CSF which leads to less actiovation of CSF2RA (https://www.ncbi.nlm.nih.gov/pmc/articles/PMC6130734/)
Clove oil	0.5	0.969	0.216705	-2.16424	0.0152232	FALSE	4	2	2	0	50	0	50	VCAM1 (up), CXCL10 (not in disease model), COL1A1 (up), CSF2RA (not in disease model)	VCAM1 (antagonist), CXCL10 (inhibitor), COL1A1 (inhibitor), CSF2RA (inhibitor)	7	6	Inhibits COL1A1, CXCL10 and CSF which leads to less actiovation of CSF2RA (https://www.ncbi.nlm.nih.gov/pmc/articles/PMC6130734/)
Clove oil	0.75	1.2055	0.218386	-2.08576	0.0185003	FALSE	4	3	1	0	25	0	75	VCAM1 (not in disease model), CXCL10 (not in disease model), COL1A1 (up), CSF2RA (not in disease model)	VCAM1 (antagonist), CXCL10 (inhibitor), COL1A1 (inhibitor), CSF2RA (inhibitor)	8	6	Inhibits COL1A1, CXCL10 and CSF which leads to less actiovation of CSF2RA (https://www.ncbi.nlm.nih.gov/pmc/articles/PMC6130734/)
Porfimer sodium	0	0.7715	0.299378	-2.57701	0.004983	FALSE	2	0	1	1	50	50	0	LDLR (up), FCGR1A (up)	LDLR (other/unknown, binder), FCGR1A (antagonist)	0	6	Strong affinity to LDLR (https://www.ema.europa.eu/en/documents/scientific-discussion/photobarr-epar-scientific-discussion_en.pdf), elevated LDLR activity (https://www.ncbi.nlm.nih.gov/pubmed/7661580)
Porfimer sodium	0	0.78	0.293575	-2.6569	0.0039431	FALSE	2	0	1	1	50	50	0	LDLR (up), FCGR1A (up)	LDLR (other/unknown, binder), FCGR1A (antagonist)	1	6	Strong affinity to LDLR (https://www.ema.europa.eu/en/documents/scientific-discussion/photobarr-epar-scientific-discussion_en.pdf), elevated LDLR activity (https://www.ncbi.nlm.nih.gov/pubmed/7661580)
Porfimer sodium	0	0.763	0.298194	-2.55873	0.00525272	FALSE	2	0	1	1	50	50	0	LDLR (up), FCGR1A (up)	LDLR (other/unknown, binder), FCGR1A (antagonist)	2	6	Strong affinity to LDLR (https://www.ema.europa.eu/en/documents/scientific-discussion/photobarr-epar-scientific-discussion_en.pdf), elevated LDLR activity (https://www.ncbi.nlm.nih.gov/pubmed/7661580)
Porfimer sodium	0.5	1.2515	0.359342	-2.09132	0.0182497	FALSE	2	1	1	0	50	0	50	LDLR (down), FCGR1A (not in disease model)	LDLR (other/unknown, binder), FCGR1A (antagonist)	5	6	Strong affinity to LDLR (https://www.ema.europa.eu/en/documents/scientific-discussion/photobarr-epar-scientific-discussion_en.pdf), elevated LDLR activity (https://www.ncbi.nlm.nih.gov/pubmed/7661580)
Porfimer sodium	0	0.8265	0.272437	-3.03373	0.00120776	FALSE	2	0	1	1	50	50	0	LDLR (up), FCGR1A (up)	LDLR (other/unknown, binder), FCGR1A (antagonist)	6	6	Strong affinity to LDLR (https://www.ema.europa.eu/en/documents/scientific-discussion/photobarr-epar-scientific-discussion_en.pdf), elevated LDLR activity (https://www.ncbi.nlm.nih.gov/pubmed/7661580)
Porfimer sodium	0.5	1.1395	0.285256	-2.24184	0.0124857	FALSE	2	1	1	0	50	0	50	LDLR (not in disease model), FCGR1A (up)	LDLR (other/unknown, binder), FCGR1A (antagonist)	8	6	Strong affinity to LDLR (https://www.ema.europa.eu/en/documents/scientific-discussion/photobarr-epar-scientific-discussion_en.pdf), elevated LDLR activity (https://www.ncbi.nlm.nih.gov/pubmed/7661580)
Agkistrodon piscivorus antivenin	0	0.779	0.415128	-1.87653	0.0302913	FALSE	1	0	1	0	100	0	0	PLA2G10 (up)	PLA2G10 (antagonist)	0	6	x
Agkistrodon piscivorus antivenin	0	0.752	0.432068	-1.74047	0.0408885	FALSE	1	0	1	0	100	0	0	PLA2G10 (up)	PLA2G10 (antagonist)	2	6	x
Agkistrodon piscivorus antivenin	0	0.939	0.302275	-3.10644	0.000946775	FALSE	1	0	0	1	0	100	0	PLA2G10 (down)	PLA2G10 (antagonist)	5	6	x
Agkistrodon piscivorus antivenin	0	0.801	0.399448	-2.00527	0.0224672	FALSE	1	0	1	0	100	0	0	PLA2G10 (up)	PLA2G10 (antagonist)	6	6	x
Agkistrodon piscivorus antivenin	0	0.858	0.349225	-2.45687	0.00700766	FALSE	1	0	0	1	0	100	0	PLA2G10 (down)	PLA2G10 (antagonist)	7	6	x
Agkistrodon piscivorus antivenin	0	0.931	0.268908	-3.46216	0.000267934	FALSE	1	0	1	0	100	0	0	PLA2G10 (up)	PLA2G10 (antagonist)	8	6	x
Catumaxomab	0.333333	0.8125	0.190079	-2.52089	0.00585298	FALSE	6	2	0	4	0	66.6667	33.3333	EPCAM (up), FCGR2A (up), FCGR3A (up), FCGR3B (not in disease model), CD3E (not in disease model), FCGR1A (up)	EPCAM (ligand), FCGR2A (agonist), FCGR3A (agonist), FCGR3B (agonist), CD3E (agonist), FCGR1A (agonist)	0	6	x
Catumaxomab	0.333333	0.785667	0.188671	-2.39747	0.00825439	FALSE	6	2	0	4	0	66.6667	33.3333	EPCAM (up), FCGR2A (up), FCGR3A (up), FCGR3B (not in disease model), CD3E (not in disease model), FCGR1A (up)	EPCAM (ligand), FCGR2A (agonist), FCGR3A (agonist), FCGR3B (agonist), CD3E (agonist), FCGR1A (agonist)	1	6	x
Catumaxomab	0.333333	0.8195	0.183888	-2.64382	0.00409876	FALSE	6	2	0	4	0	66.6667	33.3333	EPCAM (up), FCGR2A (up), FCGR3A (up), FCGR3B (not in disease model), CD3E (not in disease model), FCGR1A (up)	EPCAM (ligand), FCGR2A (agonist), FCGR3A (agonist), FCGR3B (agonist), CD3E (agonist), FCGR1A (agonist)	2	6	x
Catumaxomab	0.833333	1.37133	0.225453	-2.38631	0.00850927	FALSE	6	4	1	1	16.6667	16.6667	66.6667	EPCAM (down), FCGR2A (not in disease model), FCGR3A (not in disease model), FCGR3B (not in disease model), CD3E (up), FCGR1A (not in disease model)	EPCAM (ligand), FCGR2A (agonist), FCGR3A (agonist), FCGR3B (agonist), CD3E (agonist), FCGR1A (agonist)	5	6	x
Catumaxomab	0.5	0.844333	0.188777	-1.82402	0.0340746	FALSE	6	3	0	3	0	50	50	EPCAM (not in disease model), FCGR2A (up), FCGR3A (up), FCGR3B (not in disease model), CD3E (not in disease model), FCGR1A (up)	EPCAM (ligand), FCGR2A (agonist), FCGR3A (agonist), FCGR3B (agonist), CD3E (agonist), FCGR1A (agonist)	6	6	x
Catumaxomab	0.833333	1.2565	0.196912	-2.14901	0.0158166	FALSE	6	3	0	3	0	50	50	EPCAM (up), FCGR2A (not in disease model), FCGR3A (up), FCGR3B (not in disease model), CD3E (not in disease model), FCGR1A (up)	EPCAM (ligand), FCGR2A (agonist), FCGR3A (agonist), FCGR3B (agonist), CD3E (agonist), FCGR1A (agonist)	8	6	x
Cilastatin	0	0.745	0.436079	-1.7084	0.0437806	FALSE	1	0	1	0	100	0	0	DPEP1 (up)	DPEP1 (inhibitor)	0	6	x
Cilastatin	0	0.75	0.433229	-1.73118	0.0417094	FALSE	1	0	1	0	100	0	0	DPEP1 (up)	DPEP1 (inhibitor)	1	6	x
Cilastatin	0	0.745	0.436079	-1.7084	0.0437806	FALSE	1	0	1	0	100	0	0	DPEP1 (up)	DPEP1 (inhibitor)	2	6	x
Cilastatin	0	1.072	0.398717	-2.68863	0.00358734	FALSE	1	0	0	1	0	100	0	DPEP1 (down)	DPEP1 (inhibitor)	5	6	x
Cilastatin	0	0.754	0.430894	-1.74985	0.0400721	FALSE	1	0	1	0	100	0	0	DPEP1 (up)	DPEP1 (inhibitor)	6	6	x
Cilastatin	0	0.783	0.412409	-1.8986	0.0288085	FALSE	1	0	0	1	0	100	0	DPEP1 (down)	DPEP1 (inhibitor)	7	6	x
Crotalus adamanteus antivenin	0	0.779	0.415128	-1.87653	0.0302913	FALSE	1	0	1	0	100	0	0	PLA2G10 (up)	PLA2G10 (antagonist)	0	6	x
Crotalus adamanteus antivenin	0	0.752	0.432068	-1.74047	0.0408885	FALSE	1	0	1	0	100	0	0	PLA2G10 (up)	PLA2G10 (antagonist)	2	6	x
Crotalus adamanteus antivenin	0	0.939	0.302275	-3.10644	0.000946775	FALSE	1	0	0	1	0	100	0	PLA2G10 (down)	PLA2G10 (antagonist)	5	6	x
Crotalus adamanteus antivenin	0	0.801	0.399448	-2.00527	0.0224672	FALSE	1	0	1	0	100	0	0	PLA2G10 (up)	PLA2G10 (antagonist)	6	6	x
Crotalus adamanteus antivenin	0	0.858	0.349225	-2.45687	0.00700766	FALSE	1	0	0	1	0	100	0	PLA2G10 (down)	PLA2G10 (antagonist)	7	6	x
Crotalus adamanteus antivenin	0	0.931	0.268908	-3.46216	0.000267934	FALSE	1	0	1	0	100	0	0	PLA2G10 (up)	PLA2G10 (antagonist)	8	6	x
Tipiracil	0	0.815	0.408585	-1.99469	0.0230385	FALSE	1	0	1	0	100	0	0	TYMP (up)	TYMP (inhibitor)	0	6	x
Tipiracil	0	0.76	0.427297	-1.77862	0.0376508	FALSE	1	0	1	0	100	0	0	TYMP (up)	TYMP (inhibitor)	1	6	x
Tipiracil	0	0.81	0.414816	-1.95267	0.0254291	FALSE	1	0	1	0	100	0	0	TYMP (up)	TYMP (inhibitor)	2	6	x
Tipiracil	0	1.383	0.568008	-2.43482	0.00744954	FALSE	1	0	1	0	100	0	0	TYMP (up)	TYMP (inhibitor)	5	6	x
Tipiracil	0	0.779	0.429352	-1.81436	0.0348111	FALSE	1	0	1	0	100	0	0	TYMP (up)	TYMP (inhibitor)	6	6	x
Tipiracil	0	1.25	0.501749	-2.49129	0.00636406	FALSE	1	0	1	0	100	0	0	TYMP (up)	TYMP (inhibitor)	8	6	x
Alefacept	0.272727	0.810546	0.132524	-4.05828	2.47181e-05	FALSE	11	3	0	8	0	72.7273	27.2727	CD2 (not in disease model), C1R (up), C1QA (up), C1QB (up), C1QC (up), FCGR3A (up), FCGR1A (up), FCGR2A (up), FCGR2B (up), FCGR2C (not in disease model), FCGR3B (not in disease model)	CD2 (inhibitor), C1R (activator), C1QA (activator), C1QB (activator), C1QC (activator), FCGR3A (activator), FCGR1A (activator), FCGR2A (activator), FCGR2B (activator), FCGR2C (activator), FCGR3B (activator)	0	5	Antibody drug, activates FC receptors and complement system.
Alefacept	0.272727	0.785909	0.126259	-4.06451	2.40663e-05	FALSE	11	3	0	8	0	72.7273	27.2727	CD2 (not in disease model), C1R (up), C1QA (up), C1QB (up), C1QC (up), FCGR3A (up), FCGR1A (up), FCGR2A (up), FCGR2B (up), FCGR2C (not in disease model), FCGR3B (not in disease model)	CD2 (inhibitor), C1R (activator), C1QA (activator), C1QB (activator), C1QC (activator), FCGR3A (activator), FCGR1A (activator), FCGR2A (activator), FCGR2B (activator), FCGR2C (activator), FCGR3B (activator)	1	5	Antibody drug, activates FC receptors and complement system.
Alefacept	0.545454	0.803454	0.141427	-1.82427	0.0340557	FALSE	11	6	0	5	0	45.4545	54.5455	CD2 (not in disease model), C1R (up), C1QA (not in disease model), C1QB (not in disease model), C1QC (not in disease model), FCGR3A (up), FCGR1A (up), FCGR2A (up), FCGR2B (up), FCGR2C (not in disease model), FCGR3B (not in disease model)	CD2 (inhibitor), C1R (activator), C1QA (activator), C1QB (activator), C1QC (activator), FCGR3A (activator), FCGR1A (activator), FCGR2A (activator), FCGR2B (activator), FCGR2C (activator), FCGR3B (activator)	2	5	Antibody drug, activates FC receptors and complement system.
Alefacept	0.454545	0.828636	0.129775	-2.88262	0.0019719	FALSE	11	6	0	5	0	45.4545	54.5455	CD2 (not in disease model), C1R (not in disease model), C1QA (not in disease model), C1QB (up), C1QC (not in disease model), FCGR3A (up), FCGR1A (up), FCGR2A (up), FCGR2B (up), FCGR2C (not in disease model), FCGR3B (not in disease model)	CD2 (inhibitor), C1R (activator), C1QA (activator), C1QB (activator), C1QC (activator), FCGR3A (activator), FCGR1A (activator), FCGR2A (activator), FCGR2B (activator), FCGR2C (activator), FCGR3B (activator)	6	5	Antibody drug, activates FC receptors and complement system.
Alefacept	0.636364	1.28282	0.158915	-4.06792	2.37169e-05	FALSE	11	7	0	4	0	36.3636	63.6364	CD2 (not in disease model), C1R (not in disease model), C1QA (not in disease model), C1QB (not in disease model), C1QC (up), FCGR3A (up), FCGR1A (up), FCGR2A (not in disease model), FCGR2B (up), FCGR2C (not in disease model), FCGR3B (not in disease model)	CD2 (inhibitor), C1R (activator), C1QA (activator), C1QB (activator), C1QC (activator), FCGR3A (activator), FCGR1A (activator), FCGR2A (activator), FCGR2B (activator), FCGR2C (activator), FCGR3B (activator)	8	5	Antibody drug, activates FC receptors and complement system.
Basiliximab	0.307692	0.813077	0.121519	-4.1589	1.59893e-05	FALSE	13	4	1	8	7.69231	61.5385	30.7692	IL2RA (up), IL2RB (not in disease model), FCGR1A (up), FCGR3A (up), FCGR2A (up), FCGR2B (up), FCGR2C (not in disease model), FCGR3B (not in disease model), C1S (not in disease model), C1R (up), C1QA (up), C1QB (up), C1QC (up)	IL2RA (antibody), IL2RB (antibody), FCGR1A (activator), FCGR3A (activator), FCGR2A (activator), FCGR2B (activator), FCGR2C (activator), FCGR3B (activator), C1S (activator), C1R (activator), C1QA (activator), C1QB (activator), C1QC (activator)	0	5	Antibody, activates FC recetptors and complement system.
Basiliximab	0.307692	0.795769	0.11384	-4.28739	9.03916e-06	FALSE	13	4	1	8	7.69231	61.5385	30.7692	IL2RA (up), IL2RB (not in disease model), FCGR1A (up), FCGR3A (up), FCGR2A (up), FCGR2B (up), FCGR2C (not in disease model), FCGR3B (not in disease model), C1S (not in disease model), C1R (up), C1QA (up), C1QB (up), C1QC (up)	IL2RA (antibody), IL2RB (antibody), FCGR1A (activator), FCGR3A (activator), FCGR2A (activator), FCGR2B (activator), FCGR2C (activator), FCGR3B (activator), C1S (activator), C1R (activator), C1QA (activator), C1QB (activator), C1QC (activator)	1	5	Antibody, activates FC recetptors and complement system.
Basiliximab	0.538462	0.807615	0.122076	-2.20481	0.0137337	FALSE	13	7	1	5	7.69231	38.4615	53.8462	IL2RA (up), IL2RB (not in disease model), FCGR1A (up), FCGR3A (up), FCGR2A (up), FCGR2B (up), FCGR2C (not in disease model), FCGR3B (not in disease model), C1S (not in disease model), C1R (up), C1QA (not in disease model), C1QB (not in disease model), C1QC (not in disease model)	IL2RA (antibody), IL2RB (antibody), FCGR1A (activator), FCGR3A (activator), FCGR2A (activator), FCGR2B (activator), FCGR2C (activator), FCGR3B (activator), C1S (activator), C1R (activator), C1QA (activator), C1QB (activator), C1QC (activator)	2	5	Antibody, activates FC recetptors and complement system.
Basiliximab	0.461539	0.839846	0.12927	-2.9265	0.001714	FALSE	13	7	1	5	7.69231	38.4615	53.8462	IL2RA (up), IL2RB (not in disease model), FCGR1A (up), FCGR3A (up), FCGR2A (up), FCGR2B (up), FCGR2C (not in disease model), FCGR3B (not in disease model), C1S (not in disease model), C1R (not in disease model), C1QA (not in disease model), C1QB (up), C1QC (not in disease model)	IL2RA (antibody), IL2RB (antibody), FCGR1A (activator), FCGR3A (activator), FCGR2A (activator), FCGR2B (activator), FCGR2C (activator), FCGR3B (activator), C1S (activator), C1R (activator), C1QA (activator), C1QB (activator), C1QC (activator)	6	5	Antibody, activates FC recetptors and complement system.
Basiliximab	0.692308	1.28662	0.14584	-4.07506	2.30009e-05	FALSE	13	9	0	4	0	30.7692	69.2308	IL2RA (not in disease model), IL2RB (not in disease model), FCGR1A (up), FCGR3A (up), FCGR2A (not in disease model), FCGR2B (up), FCGR2C (not in disease model), FCGR3B (not in disease model), C1S (not in disease model), C1R (not in disease model), C1QA (not in disease model), C1QB (not in disease model), C1QC (up)	IL2RA (antibody), IL2RB (antibody), FCGR1A (activator), FCGR3A (activator), FCGR2A (activator), FCGR2B (activator), FCGR2C (activator), FCGR3B (activator), C1S (activator), C1R (activator), C1QA (activator), C1QB (activator), C1QC (activator)	8	5	Antibody, activates FC recetptors and complement system.
Bevacizumab	0.181818	0.809	0.135483	-4.62924	1.83503e-06	FALSE	11	2	1	8	9.09091	72.7273	18.1818	VEGFA (up), FCGR3B (not in disease model), C1R (up), C1QA (up), C1QB (up), C1QC (up), FCGR3A (up), FCGR1A (up), FCGR2A (up), FCGR2B (up), FCGR2C (not in disease model)	VEGFA (antibody), FCGR3B (activator), C1R (activator), C1QA (activator), C1QB (activator), C1QC (activator), FCGR3A (activator), FCGR1A (activator), FCGR2A (activator), FCGR2B (activator), FCGR2C (activator)	0	5	Antibody, activates FC recetptors and complement system.
Bevacizumab	0.181818	0.775545	0.131901	-4.50131	3.37682e-06	FALSE	11	2	1	8	9.09091	72.7273	18.1818	VEGFA (up), FCGR3B (not in disease model), C1R (up), C1QA (up), C1QB (up), C1QC (up), FCGR3A (up), FCGR1A (up), FCGR2A (up), FCGR2B (up), FCGR2C (not in disease model)	VEGFA (antibody), FCGR3B (activator), C1R (activator), C1QA (activator), C1QB (activator), C1QC (activator), FCGR3A (activator), FCGR1A (activator), FCGR2A (activator), FCGR2B (activator), FCGR2C (activator)	1	5	Antibody, activates FC recetptors and complement system.
Bevacizumab	0.454545	0.814182	0.132309	-2.71816	0.00328233	FALSE	11	5	1	5	9.09091	45.4545	45.4545	VEGFA (up), FCGR3B (not in disease model), C1R (up), C1QA (not in disease model), C1QB (not in disease model), C1QC (not in disease model), FCGR3A (up), FCGR1A (up), FCGR2A (up), FCGR2B (up), FCGR2C (not in disease model)	VEGFA (antibody), FCGR3B (activator), C1R (activator), C1QA (activator), C1QB (activator), C1QC (activator), FCGR3A (activator), FCGR1A (activator), FCGR2A (activator), FCGR2B (activator), FCGR2C (activator)	2	5	Antibody, activates FC recetptors and complement system.
Bevacizumab	0.363636	0.832727	0.13729	-3.41678	0.000316828	FALSE	11	5	1	5	9.09091	45.4545	45.4545	VEGFA (up), FCGR3B (not in disease model), C1R (not in disease model), C1QA (not in disease model), C1QB (up), C1QC (not in disease model), FCGR3A (up), FCGR1A (up), FCGR2A (up), FCGR2B (up), FCGR2C (not in disease model)	VEGFA (antibody), FCGR3B (activator), C1R (activator), C1QA (activator), C1QB (activator), C1QC (activator), FCGR3A (activator), FCGR1A (activator), FCGR2A (activator), FCGR2B (activator), FCGR2C (activator)	6	5	Antibody, activates FC recetptors and complement system.
Bevacizumab	0.636364	1.26255	0.156099	-4.01143	3.01756e-05	FALSE	11	7	0	4	0	36.3636	63.6364	VEGFA (not in disease model), FCGR3B (not in disease model), C1R (not in disease model), C1QA (not in disease model), C1QB (not in disease model), C1QC (up), FCGR3A (up), FCGR1A (up), FCGR2A (not in disease model), FCGR2B (up), FCGR2C (not in disease model)	VEGFA (antibody), FCGR3B (activator), C1R (activator), C1QA (activator), C1QB (activator), C1QC (activator), FCGR3A (activator), FCGR1A (activator), FCGR2A (activator), FCGR2B (activator), FCGR2C (activator)	8	5	Antibody, activates FC recetptors and complement system.
Cetuximab	0.333333	0.803667	0.131227	-3.58413	0.000169103	FALSE	12	4	0	8	0	66.6667	33.3333	EGFR (not in disease model), FCGR3B (not in disease model), C1R (up), C1QA (up), C1QB (up), C1QC (up), FCGR3A (up), C1S (not in disease model), FCGR1A (up), FCGR2A (up), FCGR2B (up), FCGR2C (not in disease model)	EGFR (antagonist), FCGR3B (activator), C1R (activator), C1QA (activator), C1QB (activator), C1QC (activator), FCGR3A (activator), C1S (activator), FCGR1A (activator), FCGR2A (activator), FCGR2B (activator), FCGR2C (activator)	0	5	Antibody, activates FC recetptors and complement system.
Cetuximab	0.333333	0.78175	0.121277	-3.69747	0.00010888	FALSE	12	4	0	8	0	66.6667	33.3333	EGFR (not in disease model), FCGR3B (not in disease model), C1R (up), C1QA (up), C1QB (up), C1QC (up), FCGR3A (up), C1S (not in disease model), FCGR1A (up), FCGR2A (up), FCGR2B (up), FCGR2C (not in disease model)	EGFR (antagonist), FCGR3B (activator), C1R (activator), C1QA (activator), C1QB (activator), C1QC (activator), FCGR3A (activator), C1S (activator), FCGR1A (activator), FCGR2A (activator), FCGR2B (activator), FCGR2C (activator)	1	5	Antibody, activates FC recetptors and complement system.
Cetuximab	0.583333	0.813667	0.130297	-1.76775	0.0385513	FALSE	12	7	0	5	0	41.6667	58.3333	EGFR (not in disease model), FCGR3B (not in disease model), C1R (up), C1QA (not in disease model), C1QB (not in disease model), C1QC (not in disease model), FCGR3A (up), C1S (not in disease model), FCGR1A (up), FCGR2A (up), FCGR2B (up), FCGR2C (not in disease model)	EGFR (antagonist), FCGR3B (activator), C1R (activator), C1QA (activator), C1QB (activator), C1QC (activator), FCGR3A (activator), C1S (activator), FCGR1A (activator), FCGR2A (activator), FCGR2B (activator), FCGR2C (activator)	2	5	Antibody, activates FC recetptors and complement system.
Cetuximab	0.5	0.829	0.131809	-2.49604	0.00627947	FALSE	12	7	0	5	0	41.6667	58.3333	EGFR (not in disease model), FCGR3B (not in disease model), C1R (not in disease model), C1QA (not in disease model), C1QB (up), C1QC (not in disease model), FCGR3A (up), C1S (not in disease model), FCGR1A (up), FCGR2A (up), FCGR2B (up), FCGR2C (not in disease model)	EGFR (antagonist), FCGR3B (activator), C1R (activator), C1QA (activator), C1QB (activator), C1QC (activator), FCGR3A (activator), C1S (activator), FCGR1A (activator), FCGR2A (activator), FCGR2B (activator), FCGR2C (activator)	6	5	Antibody, activates FC recetptors and complement system.
Cetuximab	0.666667	1.27075	0.150422	-4.01592	2.96067e-05	FALSE	12	8	0	4	0	33.3333	66.6667	EGFR (not in disease model), FCGR3B (not in disease model), C1R (not in disease model), C1QA (not in disease model), C1QB (not in disease model), C1QC (up), FCGR3A (up), C1S (not in disease model), FCGR1A (up), FCGR2A (not in disease model), FCGR2B (up), FCGR2C (not in disease model)	EGFR (antagonist), FCGR3B (activator), C1R (activator), C1QA (activator), C1QB (activator), C1QC (activator), FCGR3A (activator), C1S (activator), FCGR1A (activator), FCGR2A (activator), FCGR2B (activator), FCGR2C (activator)	8	5	Antibody, activates FC recetptors and complement system.
Efalizumab	0.272727	0.807454	0.129209	-4.13846	1.74821e-05	FALSE	11	3	0	8	0	72.7273	27.2727	ITGAL (not in disease model), FCGR3B (not in disease model), C1R (up), C1QA (up), C1QB (up), C1QC (up), FCGR3A (up), FCGR1A (up), FCGR2A (up), FCGR2B (up), FCGR2C (not in disease model)	ITGAL (antibody), FCGR3B (activator), C1R (activator), C1QA (activator), C1QB (activator), C1QC (activator), FCGR3A (activator), FCGR1A (activator), FCGR2A (activator), FCGR2B (activator), FCGR2C (activator)	0	5	Antibody, activates FC recetptors and complement system.
Efalizumab	0.272727	0.790364	0.130809	-3.95719	3.79186e-05	FALSE	11	3	0	8	0	72.7273	27.2727	ITGAL (not in disease model), FCGR3B (not in disease model), C1R (up), C1QA (up), C1QB (up), C1QC (up), FCGR3A (up), FCGR1A (up), FCGR2A (up), FCGR2B (up), FCGR2C (not in disease model)	ITGAL (antibody), FCGR3B (activator), C1R (activator), C1QA (activator), C1QB (activator), C1QC (activator), FCGR3A (activator), FCGR1A (activator), FCGR2A (activator), FCGR2B (activator), FCGR2C (activator)	1	5	Antibody, activates FC recetptors and complement system.
Efalizumab	0.545454	0.802364	0.140604	-1.82718	0.0338365	FALSE	11	6	0	5	0	45.4545	54.5455	ITGAL (not in disease model), FCGR3B (not in disease model), C1R (up), C1QA (not in disease model), C1QB (not in disease model), C1QC (not in disease model), FCGR3A (up), FCGR1A (up), FCGR2A (up), FCGR2B (up), FCGR2C (not in disease model)	ITGAL (antibody), FCGR3B (activator), C1R (activator), C1QA (activator), C1QB (activator), C1QC (activator), FCGR3A (activator), FCGR1A (activator), FCGR2A (activator), FCGR2B (activator), FCGR2C (activator)	2	5	Antibody, activates FC recetptors and complement system.
Efalizumab	0.454545	0.833818	0.13608	-2.78713	0.00265889	FALSE	11	6	0	5	0	45.4545	54.5455	ITGAL (not in disease model), FCGR3B (not in disease model), C1R (not in disease model), C1QA (not in disease model), C1QB (up), C1QC (not in disease model), FCGR3A (up), FCGR1A (up), FCGR2A (up), FCGR2B (up), FCGR2C (not in disease model)	ITGAL (antibody), FCGR3B (activator), C1R (activator), C1QA (activator), C1QB (activator), C1QC (activator), FCGR3A (activator), FCGR1A (activator), FCGR2A (activator), FCGR2B (activator), FCGR2C (activator)	6	5	Antibody, activates FC recetptors and complement system.
Efalizumab	0.636364	1.29145	0.162897	-4.02151	2.89129e-05	FALSE	11	7	0	4	0	36.3636	63.6364	ITGAL (not in disease model), FCGR3B (not in disease model), C1R (not in disease model), C1QA (not in disease model), C1QB (not in disease model), C1QC (up), FCGR3A (up), FCGR1A (up), FCGR2A (not in disease model), FCGR2B (up), FCGR2C (not in disease model)	ITGAL (antibody), FCGR3B (activator), C1R (activator), C1QA (activator), C1QB (activator), C1QC (activator), FCGR3A (activator), FCGR1A (activator), FCGR2A (activator), FCGR2B (activator), FCGR2C (activator)	8	5	Antibody, activates FC recetptors and complement system.
Ibritumomab tiuxetan	0.333333	0.812833	0.133959	-3.57946	0.00017215	FALSE	12	4	0	8	0	66.6667	33.3333	MS4A1 (not in disease model), FCGR3B (not in disease model), C1R (up), C1QA (up), C1QB (up), C1QC (up), FCGR3A (up), C1S (not in disease model), FCGR1A (up), FCGR2A (up), FCGR2B (up), FCGR2C (not in disease model)	MS4A1 (antibody), FCGR3B (activator), C1R (activator), C1QA (activator), C1QB (activator), C1QC (activator), FCGR3A (activator), C1S (activator), FCGR1A (activator), FCGR2A (activator), FCGR2B (activator), FCGR2C (activator)	0	5	Antibody, activates FC recetptors and complement system.
Ibritumomab tiuxetan	0.25	0.79425	0.126088	-4.31644	7.92831e-06	FALSE	12	3	1	8	8.33333	66.6667	25	MS4A1 (up), FCGR3B (not in disease model), C1R (up), C1QA (up), C1QB (up), C1QC (up), FCGR3A (up), C1S (not in disease model), FCGR1A (up), FCGR2A (up), FCGR2B (up), FCGR2C (not in disease model)	MS4A1 (antibody), FCGR3B (activator), C1R (activator), C1QA (activator), C1QB (activator), C1QC (activator), FCGR3A (activator), C1S (activator), FCGR1A (activator), FCGR2A (activator), FCGR2B (activator), FCGR2C (activator)	1	5	Antibody, activates FC recetptors and complement system.
Ibritumomab tiuxetan	0.583333	0.804417	0.127009	-1.74069	0.0408692	FALSE	12	7	0	5	0	41.6667	58.3333	MS4A1 (not in disease model), FCGR3B (not in disease model), C1R (up), C1QA (not in disease model), C1QB (not in disease model), C1QC (not in disease model), FCGR3A (up), C1S (not in disease model), FCGR1A (up), FCGR2A (up), FCGR2B (up), FCGR2C (not in disease model)	MS4A1 (antibody), FCGR3B (activator), C1R (activator), C1QA (activator), C1QB (activator), C1QC (activator), FCGR3A (activator), C1S (activator), FCGR1A (activator), FCGR2A (activator), FCGR2B (activator), FCGR2C (activator)	2	5	Antibody, activates FC recetptors and complement system.
Ibritumomab tiuxetan	0.5	0.839083	0.135884	-2.49538	0.0062911	FALSE	12	7	0	5	0	41.6667	58.3333	MS4A1 (not in disease model), FCGR3B (not in disease model), C1R (not in disease model), C1QA (not in disease model), C1QB (up), C1QC (not in disease model), FCGR3A (up), C1S (not in disease model), FCGR1A (up), FCGR2A (up), FCGR2B (up), FCGR2C (not in disease model)	MS4A1 (antibody), FCGR3B (activator), C1R (activator), C1QA (activator), C1QB (activator), C1QC (activator), FCGR3A (activator), C1S (activator), FCGR1A (activator), FCGR2A (activator), FCGR2B (activator), FCGR2C (activator)	6	5	Antibody, activates FC recetptors and complement system.
Ibritumomab tiuxetan	0.666667	1.28967	0.150339	-4.14396	1.70682e-05	FALSE	12	8	0	4	0	33.3333	66.6667	MS4A1 (not in disease model), FCGR3B (not in disease model), C1R (not in disease model), C1QA (not in disease model), C1QB (not in disease model), C1QC (up), FCGR3A (up), C1S (not in disease model), FCGR1A (up), FCGR2A (not in disease model), FCGR2B (up), FCGR2C (not in disease model)	MS4A1 (antibody), FCGR3B (activator), C1R (activator), C1QA (activator), C1QB (activator), C1QC (activator), FCGR3A (activator), C1S (activator), FCGR1A (activator), FCGR2A (activator), FCGR2B (activator), FCGR2C (activator)	8	5	Antibody, activates FC recetptors and complement system.
Palivizumab	0.2	0.8135	0.139094	-4.41069	5.15206e-06	FALSE	10	3	0	7	0	70	30	F (not in disease model), FCGR3B (not in disease model), C1R (up), C1QA (up), C1QB (up), C1QC (up), FCGR3A (up), FCGR1A (up), FCGR2A (up), FCGR2B (up), FCGR2C (not in disease model)	FCGR3B (activator), C1R (activator), C1QA (activator), C1QB (activator), C1QC (activator), FCGR3A (activator), FCGR1A (activator), FCGR2A (activator), FCGR2B (activator), FCGR2C (activator)	0	5	Antibody, activates FC recetptors and complement system.
Palivizumab	0.2	0.7876	0.132377	-4.43883	4.52255e-06	FALSE	10	3	0	7	0	70	30	F (not in disease model), FCGR3B (not in disease model), C1R (up), C1QA (up), C1QB (up), C1QC (up), FCGR3A (up), FCGR1A (up), FCGR2A (up), FCGR2B (up), FCGR2C (not in disease model)	FCGR3B (activator), C1R (activator), C1QA (activator), C1QB (activator), C1QC (activator), FCGR3A (activator), FCGR1A (activator), FCGR2A (activator), FCGR2B (activator), FCGR2C (activator)	1	5	Antibody, activates FC recetptors and complement system.
Palivizumab	0.5	0.8011	0.140956	-2.13612	0.0163346	FALSE	10	6	0	4	0	40	60	F (not in disease model), FCGR3B (not in disease model), C1R (up), C1QA (not in disease model), C1QB (not in disease model), C1QC (not in disease model), FCGR3A (up), FCGR1A (up), FCGR2A (up), FCGR2B (up), FCGR2C (not in disease model)	FCGR3B (activator), C1R (activator), C1QA (activator), C1QB (activator), C1QC (activator), FCGR3A (activator), FCGR1A (activator), FCGR2A (activator), FCGR2B (activator), FCGR2C (activator)	2	5	Antibody, activates FC recetptors and complement system.
Palivizumab	0.4	0.8377	0.139169	-3.14509	0.000830174	FALSE	10	6	0	4	0	40	60	F (not in disease model), FCGR3B (not in disease model), C1R (not in disease model), C1QA (not in disease model), C1QB (up), C1QC (not in disease model), FCGR3A (up), FCGR1A (up), FCGR2A (up), FCGR2B (up), FCGR2C (not in disease model)	FCGR3B (activator), C1R (activator), C1QA (activator), C1QB (activator), C1QC (activator), FCGR3A (activator), FCGR1A (activator), FCGR2A (activator), FCGR2B (activator), FCGR2C (activator)	6	5	Antibody, activates FC recetptors and complement system.
Palivizumab	0.6	1.2838	0.170724	-4.00529	3.09703e-05	FALSE	10	7	0	3	0	30	70	F (not in disease model), FCGR3B (not in disease model), C1R (not in disease model), C1QA (not in disease model), C1QB (not in disease model), C1QC (up), FCGR3A (up), FCGR1A (up), FCGR2A (not in disease model), FCGR2B (up), FCGR2C (not in disease model)	FCGR3B (activator), C1R (activator), C1QA (activator), C1QB (activator), C1QC (activator), FCGR3A (activator), FCGR1A (activator), FCGR2A (activator), FCGR2B (activator), FCGR2C (activator)	8	5	Antibody, activates FC recetptors and complement system.
Sarilumab	0.166667	0.787333	0.170691	-3.6362	0.000138343	FALSE	6	1	1	4	16.6667	66.6667	16.6667	IL6R (up), FCGR1A (up), FCGR2A (up), FCGR2B (up), FCGR3A (up), FCGR3B (not in disease model)	IL6R (antagonist, antibody), FCGR1A (activator), FCGR2A (activator), FCGR2B (activator), FCGR3A (activator), FCGR3B (activator)	0	5	Antibody, activates FC recetptors and complement system.
Sarilumab	0.166667	0.760833	0.176296	-3.37027	0.000375469	FALSE	6	1	1	4	16.6667	66.6667	16.6667	IL6R (up), FCGR1A (up), FCGR2A (up), FCGR2B (up), FCGR3A (up), FCGR3B (not in disease model)	IL6R (antagonist, antibody), FCGR1A (activator), FCGR2A (activator), FCGR2B (activator), FCGR3A (activator), FCGR3B (activator)	1	5	Antibody, activates FC recetptors and complement system.
Sarilumab	0.166667	0.777167	0.170006	-3.59105	0.000164672	FALSE	6	1	1	4	16.6667	66.6667	16.6667	IL6R (up), FCGR1A (up), FCGR2A (up), FCGR2B (up), FCGR3A (up), FCGR3B (not in disease model)	IL6R (antagonist, antibody), FCGR1A (activator), FCGR2A (activator), FCGR2B (activator), FCGR3A (activator), FCGR3B (activator)	2	5	Antibody, activates FC recetptors and complement system.
Sarilumab	0.333333	0.812167	0.168481	-2.84206	0.00224117	FALSE	6	1	1	4	16.6667	66.6667	16.6667	IL6R (up), FCGR1A (up), FCGR2A (up), FCGR2B (up), FCGR3A (up), FCGR3B (not in disease model)	IL6R (antagonist, antibody), FCGR1A (activator), FCGR2A (activator), FCGR2B (activator), FCGR3A (activator), FCGR3B (activator)	6	5	Antibody, activates FC recetptors and complement system.
Sarilumab	0.666667	1.22017	0.204496	-2.70666	0.0033982	FALSE	6	3	0	3	0	50	50	IL6R (not in disease model), FCGR1A (up), FCGR2A (not in disease model), FCGR2B (up), FCGR3A (up), FCGR3B (not in disease model)	IL6R (antagonist, antibody), FCGR1A (activator), FCGR2A (activator), FCGR2B (activator), FCGR3A (activator), FCGR3B (activator)	8	5	Antibody, activates FC recetptors and complement system.
Tositumomab	0.272727	0.804182	0.133931	-3.96811	3.62228e-05	FALSE	11	3	0	8	0	72.7273	27.2727	MS4A1 (not in disease model), FCGR3B (not in disease model), C1R (up), C1QA (up), C1QB (up), C1QC (up), FCGR3A (up), FCGR1A (up), FCGR2A (up), FCGR2B (up), FCGR2C (not in disease model)	MS4A1 (antibody), FCGR3B (activator), C1R (activator), C1QA (activator), C1QB (activator), C1QC (activator), FCGR3A (activator), FCGR1A (activator), FCGR2A (activator), FCGR2B (activator), FCGR2C (activator)	0	5	Antibody, activates FC recetptors and complement system.
Tositumomab	0.181818	0.786727	0.131752	-4.59128	2.20272e-06	FALSE	11	2	1	8	9.09091	72.7273	18.1818	MS4A1 (up), FCGR3B (not in disease model), C1R (up), C1QA (up), C1QB (up), C1QC (up), FCGR3A (up), FCGR1A (up), FCGR2A (up), FCGR2B (up), FCGR2C (not in disease model)	MS4A1 (antibody), FCGR3B (activator), C1R (activator), C1QA (activator), C1QB (activator), C1QC (activator), FCGR3A (activator), FCGR1A (activator), FCGR2A (activator), FCGR2B (activator), FCGR2C (activator)	1	5	Antibody, activates FC recetptors and complement system.
Tositumomab	0.545454	0.801909	0.137668	-1.86285	0.0312419	FALSE	11	6	0	5	0	45.4545	54.5455	MS4A1 (not in disease model), FCGR3B (not in disease model), C1R (up), C1QA (not in disease model), C1QB (not in disease model), C1QC (not in disease model), FCGR3A (up), FCGR1A (up), FCGR2A (up), FCGR2B (up), FCGR2C (not in disease model)	MS4A1 (antibody), FCGR3B (activator), C1R (activator), C1QA (activator), C1QB (activator), C1QC (activator), FCGR3A (activator), FCGR1A (activator), FCGR2A (activator), FCGR2B (activator), FCGR2C (activator)	2	5	Antibody, activates FC recetptors and complement system.
Tositumomab	0.454545	0.833364	0.137973	-2.7456	0.00302001	FALSE	11	6	0	5	0	45.4545	54.5455	MS4A1 (not in disease model), FCGR3B (not in disease model), C1R (not in disease model), C1QA (not in disease model), C1QB (up), C1QC (not in disease model), FCGR3A (up), FCGR1A (up), FCGR2A (up), FCGR2B (up), FCGR2C (not in disease model)	MS4A1 (antibody), FCGR3B (activator), C1R (activator), C1QA (activator), C1QB (activator), C1QC (activator), FCGR3A (activator), FCGR1A (activator), FCGR2A (activator), FCGR2B (activator), FCGR2C (activator)	6	5	Antibody, activates FC recetptors and complement system.
Tositumomab	0.636364	1.28427	0.158555	-4.08633	2.19126e-05	FALSE	11	7	0	4	0	36.3636	63.6364	MS4A1 (not in disease model), FCGR3B (not in disease model), C1R (not in disease model), C1QA (not in disease model), C1QB (not in disease model), C1QC (up), FCGR3A (up), FCGR1A (up), FCGR2A (not in disease model), FCGR2B (up), FCGR2C (not in disease model)	MS4A1 (antibody), FCGR3B (activator), C1R (activator), C1QA (activator), C1QB (activator), C1QC (activator), FCGR3A (activator), FCGR1A (activator), FCGR2A (activator), FCGR2B (activator), FCGR2C (activator)	8	5	Antibody, activates FC recetptors and complement system.
Natalizumab	0.25	0.815417	0.123236	-4.58806	2.2369e-06	FALSE	12	3	1	8	8.33333	66.6667	25	ITGA4 (not in disease model), FCGR3B (not in disease model), C1R (up), C1QA (up), C1QB (up), C1QC (up), FCGR3A (up), FCGR1A (up), FCGR2A (up), FCGR2B (up), FCGR2C (not in disease model), ICAM1 (up)	ITGA4 (antibody), FCGR3B (activator), C1R (activator), C1QA (activator), C1QB (activator), C1QC (activator), FCGR3A (activator), FCGR1A (activator), FCGR2A (activator), FCGR2B (activator), FCGR2C (activator), ICAM1 (blocker)	0	5	Antibody, activates FC recetptors and complement system. No information found on taregting of ICAM1 specifically, but targets integrins (https://www.ncbi.nlm.nih.gov/pmc/articles/PMC3002582/) which can block ICAM.
Natalizumab	0.25	0.770583	0.127048	-4.09755	2.08775e-05	FALSE	12	3	1	8	8.33333	66.6667	25	ITGA4 (not in disease model), FCGR3B (not in disease model), C1R (up), C1QA (up), C1QB (up), C1QC (up), FCGR3A (up), FCGR1A (up), FCGR2A (up), FCGR2B (up), FCGR2C (not in disease model), ICAM1 (up)	ITGA4 (antibody), FCGR3B (activator), C1R (activator), C1QA (activator), C1QB (activator), C1QC (activator), FCGR3A (activator), FCGR1A (activator), FCGR2A (activator), FCGR2B (activator), FCGR2C (activator), ICAM1 (blocker)	1	5	Antibody, activates FC recetptors and complement system. No information found on taregting of ICAM1 specifically, but targets integrins (https://www.ncbi.nlm.nih.gov/pmc/articles/PMC3002582/) which can block ICAM.
Natalizumab	0.5	0.802917	0.122643	-2.46991	0.00675735	FALSE	12	6	1	5	8.33333	41.6667	50	ITGA4 (not in disease model), FCGR3B (not in disease model), C1R (up), C1QA (not in disease model), C1QB (not in disease model), C1QC (not in disease model), FCGR3A (up), FCGR1A (up), FCGR2A (up), FCGR2B (up), FCGR2C (not in disease model), ICAM1 (up)	ITGA4 (antibody), FCGR3B (activator), C1R (activator), C1QA (activator), C1QB (activator), C1QC (activator), FCGR3A (activator), FCGR1A (activator), FCGR2A (activator), FCGR2B (activator), FCGR2C (activator), ICAM1 (blocker)	2	5	Antibody, activates FC recetptors and complement system. No information found on taregting of ICAM1 specifically, but targets integrins (https://www.ncbi.nlm.nih.gov/pmc/articles/PMC3002582/) which can block ICAM.
Natalizumab	0.416667	0.843917	0.124864	-3.42172	0.000311137	FALSE	12	6	1	5	8.33333	41.6667	50	ITGA4 (not in disease model), FCGR3B (not in disease model), C1R (not in disease model), C1QA (not in disease model), C1QB (up), C1QC (not in disease model), FCGR3A (up), FCGR1A (up), FCGR2A (up), FCGR2B (up), FCGR2C (not in disease model), ICAM1 (up)	ITGA4 (antibody), FCGR3B (activator), C1R (activator), C1QA (activator), C1QB (activator), C1QC (activator), FCGR3A (activator), FCGR1A (activator), FCGR2A (activator), FCGR2B (activator), FCGR2C (activator), ICAM1 (blocker)	6	5	Antibody, activates FC recetptors and complement system. No information found on taregting of ICAM1 specifically, but targets integrins (https://www.ncbi.nlm.nih.gov/pmc/articles/PMC3002582/) which can block ICAM.
Natalizumab	0.5	1.22175	0.143155	-5.04175	2.30648e-07	FALSE	12	6	1	5	8.33333	41.6667	50	ITGA4 (down), FCGR3B (not in disease model), C1R (not in disease model), C1QA (not in disease model), C1QB (not in disease model), C1QC (up), FCGR3A (up), FCGR1A (up), FCGR2A (not in disease model), FCGR2B (up), FCGR2C (not in disease model), ICAM1 (up)	ITGA4 (antibody), FCGR3B (activator), C1R (activator), C1QA (activator), C1QB (activator), C1QC (activator), FCGR3A (activator), FCGR1A (activator), FCGR2A (activator), FCGR2B (activator), FCGR2C (activator), ICAM1 (blocker)	8	5	Antibody, activates FC recetptors and complement system. No information found on taregting of ICAM1 specifically, but targets integrins (https://www.ncbi.nlm.nih.gov/pmc/articles/PMC3002582/) which can block ICAM.
Enalaprilat	0	1.0475	0.429742	-2.43751	0.00739446	FALSE	2	0	1	1	50	50	0	ACE (up), BDKRB1 (up)	ACE (inhibitor), BDKRB1 (activator)	0	5	BDKRB1 activation (https://pubmed.ncbi.nlm.nih.gov/11880373/)
Enalaprilat	0	1.0195	0.362631	-2.8114	0.00246634	FALSE	2	0	1	1	50	50	0	ACE (up), BDKRB1 (up)	ACE (inhibitor), BDKRB1 (activator)	1	5	BDKRB1 activation (https://pubmed.ncbi.nlm.nih.gov/11880373/)
Enalaprilat	0	1.0915	0.403163	-2.70734	0.00339121	FALSE	2	0	1	1	50	50	0	ACE (up), BDKRB1 (up)	ACE (inhibitor), BDKRB1 (activator)	2	5	BDKRB1 activation (https://pubmed.ncbi.nlm.nih.gov/11880373/)
Enalaprilat	0.5	1.9755	0.245377	-6.01319	9.09529e-10	FALSE	2	1	0	1	0	50	50	ACE (down), BDKRB1 (not in disease model)	ACE (inhibitor), BDKRB1 (activator)	3	5	BDKRB1 activation (https://pubmed.ncbi.nlm.nih.gov/11880373/)
Enalaprilat	0	1.0335	0.466203	-2.21685	0.0133168	FALSE	2	0	1	1	50	50	0	ACE (up), BDKRB1 (up)	ACE (inhibitor), BDKRB1 (activator)	6	5	BDKRB1 activation (https://pubmed.ncbi.nlm.nih.gov/11880373/)
Ramipril	0	1.0475	0.429742	-2.43751	0.00739446	FALSE	2	0	1	1	50	50	0	ACE (up), BDKRB1 (up)	ACE (inhibitor), BDKRB1 (activator)	0	5	BDKRB1 activation (https://pubmed.ncbi.nlm.nih.gov/11880373/)
Ramipril	0	1.0195	0.362631	-2.8114	0.00246634	FALSE	2	0	1	1	50	50	0	ACE (up), BDKRB1 (up)	ACE (inhibitor), BDKRB1 (activator)	1	5	BDKRB1 activation (https://pubmed.ncbi.nlm.nih.gov/11880373/)
Ramipril	0	1.0915	0.403163	-2.70734	0.00339121	FALSE	2	0	1	1	50	50	0	ACE (up), BDKRB1 (up)	ACE (inhibitor), BDKRB1 (activator)	2	5	BDKRB1 activation (https://pubmed.ncbi.nlm.nih.gov/11880373/)
Ramipril	0.5	1.9755	0.245377	-6.01319	9.09529e-10	FALSE	2	1	0	1	0	50	50	ACE (down), BDKRB1 (not in disease model)	ACE (inhibitor), BDKRB1 (activator)	3	5	BDKRB1 activation (https://pubmed.ncbi.nlm.nih.gov/11880373/)
Ramipril	0	1.0335	0.466203	-2.21685	0.0133168	FALSE	2	0	1	1	50	50	0	ACE (up), BDKRB1 (up)	ACE (inhibitor), BDKRB1 (activator)	6	5	BDKRB1 activation (https://pubmed.ncbi.nlm.nih.gov/11880373/)
Oxibendazole	0	0.801	0.399448	-2.00527	0.0224672	FALSE	1	0	1	0	100	0	0	TUBB4B (up)	TUBB4B (inhibition)	0	5	Binds tubbulin-beta 1, 2 and 4 according to this and inhibits them (https://onlinelibrary.wiley.com/doi/full/10.1111/cbdd.12926?casa_token=wAKJjwdkGs8AAAAA%3AT5p054mZkTHlzgS3IcvEI7OZOUMYkCoAjSdiuyie8LahP8rvqNdyc43wDDKSyHLx_9pofYIdwHJO_NsP).
Oxibendazole	0	0.786	0.410332	-1.91552	0.027713	FALSE	1	0	1	0	100	0	0	TUBB4B (up)	TUBB4B (inhibition)	2	5	Binds tubbulin-beta 1, 2 and 4 according to this and inhibits them (https://onlinelibrary.wiley.com/doi/full/10.1111/cbdd.12926?casa_token=wAKJjwdkGs8AAAAA%3AT5p054mZkTHlzgS3IcvEI7OZOUMYkCoAjSdiuyie8LahP8rvqNdyc43wDDKSyHLx_9pofYIdwHJO_NsP).
Oxibendazole	0	0.947	0.232906	-4.06602	2.39118e-05	FALSE	1	0	0	1	0	100	0	TUBB4B (down)	TUBB4B (inhibition)	5	5	Binds tubbulin-beta 1, 2 and 4 according to this and inhibits them (https://onlinelibrary.wiley.com/doi/full/10.1111/cbdd.12926?casa_token=wAKJjwdkGs8AAAAA%3AT5p054mZkTHlzgS3IcvEI7OZOUMYkCoAjSdiuyie8LahP8rvqNdyc43wDDKSyHLx_9pofYIdwHJO_NsP).
Oxibendazole	0	0.832	0.374053	-2.22428	0.0130647	FALSE	1	0	1	0	100	0	0	TUBB4B (up)	TUBB4B (inhibition)	6	5	Binds tubbulin-beta 1, 2 and 4 according to this and inhibits them (https://onlinelibrary.wiley.com/doi/full/10.1111/cbdd.12926?casa_token=wAKJjwdkGs8AAAAA%3AT5p054mZkTHlzgS3IcvEI7OZOUMYkCoAjSdiuyie8LahP8rvqNdyc43wDDKSyHLx_9pofYIdwHJO_NsP).
Oxibendazole	0	0.739	0.4394	-1.68184	0.0462999	FALSE	1	0	0	1	0	100	0	TUBB4B (down)	TUBB4B (inhibition)	7	5	Binds tubbulin-beta 1, 2 and 4 according to this and inhibits them (https://onlinelibrary.wiley.com/doi/full/10.1111/cbdd.12926?casa_token=wAKJjwdkGs8AAAAA%3AT5p054mZkTHlzgS3IcvEI7OZOUMYkCoAjSdiuyie8LahP8rvqNdyc43wDDKSyHLx_9pofYIdwHJO_NsP).
Chlorzoxazone	0	0.815	0.4347	-1.87486	0.0304062	FALSE	1	0	1	0	100	0	0	KCNMA1 (up)	KCNMA1 (inhibitor)	0	5	DrugBank: inhibits KCNMA1
Chlorzoxazone	0	0.821	0.386145	-2.12614	0.0167457	FALSE	1	0	1	0	100	0	0	KCNMA1 (up)	KCNMA1 (inhibitor)	1	5	DrugBank: inhibits KCNMA2
Chlorzoxazone	0	0.824	0.420953	-1.95746	0.0251464	FALSE	1	0	1	0	100	0	0	KCNMA1 (up)	KCNMA1 (inhibitor)	2	5	DrugBank: inhibits KCNMA3
Chlorzoxazone	0	0.841	0.466837	-1.80149	0.0358133	FALSE	1	0	1	0	100	0	0	KCNMA1 (up)	KCNMA1 (inhibitor)	6	5	DrugBank: inhibits KCNMA4
Chlorzoxazone	0	1.361	0.535692	-2.54064	0.00553251	FALSE	1	0	1	0	100	0	0	KCNMA1 (up)	KCNMA1 (inhibitor)	8	5	DrugBank: inhibits KCNMA5
[truncated: 1,489 more rows]

## Sheet: Evaluation_FC_patient_10
Drug	dc	mean_random_dc	SD_random_dc	zc	P	known_CD_drug	n_drug_targets_total	n_drug_targets_that_are_non_DEGs	n_drug_targets_counteracting_disease	n_drug_targets_mimmicking_disease	Drug_targets_counteracting_fold_change_DEGs_%	Drug_targets_mimmicking_fold_change_DEGs_%	Drug_targets_targeting_non_DEGs_%	Fold_change_of_drug_targets	Pharmacological_effect_on_drug_targets	cluster	in_n_clusters	Additional_information_targets
Ibalizumab	0.666667	1.01533	0.189798	-1.83705	0.0331017	FALSE	3	2	1	0	33.3333	0	66.6667	CD4 (not in disease model), CCR5 (up), CXCR4 (not in disease model)	CD4 (antagonist), CCR5 (antagonist), CXCR4 (antagonist)	1	4
Ibalizumab	0.333333	0.793333	0.237606	-1.93598	0.026435	FALSE	3	1	2	0	66.6667	0	33.3333	CD4 (up), CCR5 (up), CXCR4 (not in disease model)	CD4 (antagonist), CCR5 (antagonist), CXCR4 (antagonist)	3	4
Ibalizumab	0.666667	1.83267	0.232494	-5.01518	2.64924e-07	FALSE	3	2	1	0	33.3333	0	66.6667	CD4 (not in disease model), CCR5 (not in disease model), CXCR4 (up)	CD4 (antagonist), CCR5 (antagonist), CXCR4 (antagonist)	6	4
[truncated: 558 more rows]

## Sheet: Evaluation FC all but pat 1&10
Drug	DrugBankID	known_CD_drug	drug_target_modification	in_n_clusters	Inter_cent	Intra_cent	combined_centrality_score	rank	Patient	Studied_in_CD? (Yes or No)	Proven_useful? (Yes, No, Maybe)	Summary_literature_search_and_references
[truncated: 696 more rows]

[truncated: 1 more sheets: Ranked_candidates]
