# Supplementary material for: scDrugPrio: a framework for the analysis of single-cell transcriptomics to address multiple problems in precision medicine in immune-mediated inflammatory diseases
Source: Genome Med. 2024 Mar 20;16:42. doi: 10.1186/s13073-024-01314-7 (PMC10956347; doi:10.1186/s13073-024-01314-7)
Supplement: Supplementary file 7 — Additional file 7: PsA data. Includes quality cut-offs, cell type markers, DEGs, metadata for scDrugPrio application to the anti-TNF and anti-IL17 PsA data sets, as well as DrugBank and clinicaltrials.gov related data. [file 13073_2024_1314_MOESM7_ESM.xlsx]

## Sheet: Clinical data
donor.ID.scRNASeq	donor.ID.GWAS	Response	Disease	Week.basalWeek	Date.basalWeek	Week.ResponseWeek	Nominal.ResponseWeek	Date.ResponseWeek	DAS28.basalWeek	DAS28.ResponseWeek	Drug	Target	PersonalInformation.Sex	Birth.Donor.PresentAgeDonor	PersonalInformation.Height	PersonalInformation.Weight	DerivedBMI	TobaccoFrequency.CigarettesFrequency	TobaccoFrequency.CigarsFrequency	TobaccoFrequency.SmokingPipeFrequency	TypeOfTobacco.DailyCigaretteQuantity	AgeAtOnset	BMI	BASDAI	DMARD	Collection.YearsOfEvolution	AsssociatedDiseases.T2DM	OtherAssociatedDisease.T1DM	AsssociatedDiseases.Stroke	AsssociatedDiseases.Neoplasia	AsssociatedDiseases.Neoplasia.Year	AsssociatedDiseases.Neoplasia.TypeOfNeoplasia	OtherAssociatedDisease.Other	NumberOfBiologicalTherapies.BiologicalTherapyAbatacept	AsssociatedDiseases.Angor	AsssociatedDiseases.HBP	AsssociatedDiseases.AMI	concomitant.treatments.GC	biologicalTtm.Failures	TranscurredDays
I11-00002	I009-00033	R	PSA	S0	41424	S12	10	41495	6.37	2.94	Golimumab	Anti TNF	Female	66	161	60	23.1472551213302	Never	Never	Never	NA	53.4	21.99	NA	Yes	64.4	NA	NA	NA	NA	NA	NA	NA	NA	NA	NA	NA	FALSE	0	71
I11-00003	I009-00034	NR	PSA	S0	41577	S12	12	41661	3.24	3.77	Etanercept	Anti TNF	Female	36	170	88	30.4498269896194	Never	Never	Never	NA	35.5	30	6.6	Yes	36.9	NA	NA	NA	NA	NA	NA	NA	NA	NA	NA	NA	FALSE	0	84
I11-00006	I009-00035	R	PSA	S0	41976	SRM	12	42066	3.9	1.67	Adalimumab	Anti TNF	Male	41	185	90	26.2965668371074	Never	Never	Never	NA	36.6	25.2	4	Yes	42.1	NA	NA	NA	NA	NA	NA	NA	NA	NA	NA	NA	FALSE	0	90
I11-00010	I009-00036	NR	PSA	S0	42081	S12	12	42167	3.29	2.8	Etanercept	Anti TNF	Male	54	177	88	28.0889910306745	Never	Never	Never	NA	53.6	28.09	5.3	Yes	54.8	NA	NA	NA	NA	NA	NA	NA	NA	NA	NA	NA	FALSE	0	86
I11-00005	I009-00037	NR	PSA	S0	41745	S12	14	41843	3.5	3.52	Etanercept	Anti TNF	Male	30	185	66	19.2841490138787	Never	Never	Never	NA	26.5	19.28	NA	Yes	30.7	NA	NA	NA	NA	NA	NA	NA	NA	NA	NA	NA	FALSE	1	98
I11-00019	I009-00038	R	PSA	S0	42864	SRM	10	42937	3.43	1.95	Etanercept	Anti TNF	Female	54	163	65	24.4646016033724	Daily	Never	Never	11 to 20	48.1	24.5	NA	Yes	54	NA	NA	NA	NA	NA	NA	NA	NA	NA	NA	NA	FALSE	0	73
I11-00026	I009-00039	NR	PSA	S0	43893	S12	12	43978	4.43	3.52	Secukinumab	Anti IL17A	Female	64	157	52	21.0961905148282	Never	Never	Never	NA	52.1	21.1	NA	No	64.8	NA	NA	NA	NA	NA	NA	NA	NA	NA	NA	NA	FALSE	0	85
I11-00011	I009-00040	R	PSA	S0	42298	S12	12	42384	4.9	2.08	Golimumab	Anti TNF	Female	34	176	100	32.2830578512397	Occasionally	Never	Never	1 to 10	24.9	34	NA	Yes	34.7	NA	NA	NA	NA	NA	NA	NA	NA	NA	NA	NA	FALSE	0	86
I11-00007	I009-00064	R	PSA	S0	42026	SRM	12	42110	4.2	1.98	Golimumab	Anti TNF	Male	48	172	80	27.0416441319632	Never	Never	Never	NA	44.2	27	NA	Yes	48.8	NA	NA	NA	NA	NA	NA	NA	NA	NA	NA	NA	FALSE	0	84
I11-00012	I009-00062	NR	PSA	S0	42327	S12	12	42411	4.29	4.28	Certolizumab	Anti TNF	Female	61	163	50	18.8189243102864	Daily	Never	Never	>20	NA	24	NA	Yes	60.8	NA	NA	NA	NA	NA	NA	NA	NA	NA	NA	NA	FALSE	0	84
I11-00008	I009-00041	NR	PSA	S0	42033	S12	12	42118	7.05	6.77	Certolizumab	Anti TNF	Female	40	148	76	34.6968590211834	Never	Never	Never	NA	36	NA	NA	Yes	40.3	NA	NA	NA	NA	NA	NA	NA	NA	NA	NA	NA	FALSE	0	85
I11-00018	I009-00042	NR	PSA	S0	42803	S12	15	42908	5	5.1	Golimumab	Anti TNF	Female	56	163	79	29.7339004102526	Never	Never	Never	NA	47	29	NA	No	56.2	NA	NA	NA	NA	NA	NA	NA	NA	NA	NA	NA	FALSE	0	105
I11-00009	I009-00043	NR	PSA	S0	42040	S12	12	42124	6.29	5.25	Adalimumab	Anti TNF	Female	56	158	63	25.2363403300753	Never	Never	Never	NA	52	25.23	7.8	Yes	56.1	NA	NA	NA	NA	NA	NA	NA	NA	NA	NA	NA	FALSE	0	84
I11-00004	I009-00044	R	PSA	S0	41697	S12	13	41788	4.18	1.88	Golimumab	Anti TNF	Male	64	169	77	26.9598403417247	Never	Never	Never	NA	43.5	23.8	3	No	64.2	NA	NA	NA	NA	NA	NA	NA	NA	NA	NA	NA	FALSE	0	91
I11-00028	I009-00045	R	PSA	S0	44005	SRM	12	44090	4.81	2.13	Secukinumab	Anti IL17A	Female	47	164	73	27.1415823914337	Never	Never	Never	NA	43.5	27.14	7	No	47.2	NA	NA	NA	NA	NA	NA	NA	NA	NA	NA	NA	FALSE	0	85
I11-00013	I009-00046	NR	PSA	S0	42495	S12	12	42579	3.45	3.45	Secukinumab	Anti IL17A	Male	51	173	71	23.7228106518761	Never	Never	Never	NA	21	23.7	4.6	Yes	52.8	NA	NA	NA	NA	NA	NA	NA	NA	NA	NA	NA	FALSE	0	84
I11-00014	I009-00047	R	PSA	S0	42579	S12	17	42704	4.98	3.13	Secukinumab	Anti IL17A	Female	48	170	79	27.3356401384083	Never	Never	Never	NA	21.7	27.3	5	Yes	48.8	NA	NA	NA	NA	NA	NA	NA	NA	NA	NA	NA	FALSE	0	125
I11-00001	I009-00048	R	PSA	S0	41345	SRM	14	41443	4.37	2.16	Etanercept	Anti TNF	Male	46	170	84	29.0657439446367	Never	Never	Never	NA	39.3	29.01	NA	Yes	46	NA	NA	NA	NA	NA	NA	NA	NA	NA	NA	NA	FALSE	0	98
I11-00020	I009-00049	R	PSA	S0	42864	SRM	13	42955	5.83	2.27	Secukinumab	Anti IL17A	Female	56	150	40	17.7777777777778	Never	Never	Never	NA	42.1	17.8	NA	No	56	NA	NA	NA	NA	NA	NA	NA	NA	NA	NA	NA	FALSE	0	91
I11-00021	I009-00063	R	PSA	S0	42867	SRM	12	42955	4.45	1.2	Etanercept	Anti TNF	Female	50	149	60	27.025809648214	Never	Never	Never	NA	46.7	NA	NA	Yes	49.6	NA	NA	NA	NA	NA	NA	NA	NA	NA	NA	NA	FALSE	0	88
I11-00025	I009-00050	R	PSA	S0	43557	S12	12	43643	5.44	2.89	Secukinumab	Anti IL17A	Male	54	183	104	31.0549732748066	Never	Never	Never	NA	44.6	31.05	NA	Yes	54.4	Yes	NA	NA	NA	NA	NA	NA	NA	NA	Yes	NA	FALSE	0	86
I11-00023	I009-00051	NR	PSA	S0	43146	S12	12	43230	3.84	3.76	Secukinumab	Anti IL17A	Female	49	153	73	31.1845871246102	Never	Never	Never	NA	15.8	31.2	75	Yes	49.5	NA	NA	NA	NA	NA	NA	NA	NA	NA	NA	NA	FALSE	0	84
I11-00024	I009-00052	R	PSA	S0	43259	SRM	13	43350	3.4	2.3	Secukinumab	Anti IL17A	Female	38	174	55	18.1662042541947	Never	Never	Never	NA	37.1	18.2	NA	No	38.2	NA	NA	NA	NA	NA	NA	NA	NA	NA	NA	NA	FALSE	0	91
I11-00027	I009-00053	R	PSA	S0	43965	S12	14	44064	6.71	5.26	Secukinumab	Anti IL17A	Female	46	170	60	20.7612456747405	Daily	Never	Never	1 to 10	39.2	20.8	NA	Yes	46.2	NA	NA	NA	NA	NA	NA	NA	NA	NA	NA	NA	FALSE	0	99
I11-00029	I009-00054	NR	PSA	S0	44012	S12	11	44090	4.88	4.41	Adalimumab	Anti TNF	Female	58	168	63	22.3214285714286	Never	Never	Never	NA	56.4	22.3	NA	No	58.5	NA	NA	NA	NA	NA	NA	NA	NA	NA	NA	NA	FALSE	0	78
I11-00031	I009-00055	NR	PSA	S0	44104	S12	11	44181	5.26	4.79	Secukinumab	Anti IL17A	Female	77	171	61	20.8611196607503	Never	Never	Never	NA	77.3	20.9	NA	Yes	77.7	NA	NA	NA	NA	NA	NA	NA	NA	NA	NA	NA	FALSE	0	77
I11-00030	I009-00056	NR	PSA	S0	44092	S12	13	44183	4.88	5.09	Ixekizumab	Anti IL17A	Female	45	161	66	25.4619806334632	Never	Never	Never	NA	32.6	25.5	NA	No	46.8	NA	NA	NA	NA	NA	NA	NA	NA	NA	Yes	NA	FALSE	1	91
I11-00032	I009-00057	NR	PSA	S0	44162	S12	14	44260	5.29	5.94	Secukinumab	Anti IL17A	Female	62	159	91	35.9954115739093	Daily	Never	Never	NA	47	36	NA	Yes	62.5	NA	NA	NA	NA	NA	NA	NA	NA	NA	NA	NA	FALSE	1	98
I11-00015	I009-00058	R	PSA	S0	42613	SRM	12	42697	4.97	1.8	Secukinumab	Anti IL17A	Male	50	180	85	26.2345679012346	Never	Never	Never	NA	45.4	26	4.2	Yes	50.9	NA	NA	NA	NA	NA	NA	Balanitis	NA	NA	NA	NA	FALSE	0	84
I11-00022	I009-00059	R	PSA	S0	43068	SRTB	12	43155	4.99	2.72	Secukinumab	Anti IL17A	Female	51	165	63	23.1404958677686	Daily	Never	Never	11 to 20	46.6	23.7	7.2	Yes	51.7	NA	NA	NA	NA	NA	NA	NA	NA	NA	Yes	NA	FALSE	0	87
I11-00017	I009-00060	NR	PSA	S0	42783	S12	12	42867	4.96	4.42	Secukinumab	Anti IL17A	Female	44	173	95	31.7417889003976	Never	Never	Never	NA	23.1	31.74	NA	Yes	44.8	NA	NA	NA	NA	NA	NA	NA	NA	NA	NA	NA	FALSE	0	84
I11-00016	I009-00061	NR	PSA	S0	42706	S12	11	42787	4.37	4.2	Secukinumab	Anti IL17A	Female	48	169	89	31.161373901474	Never	Never	Never	NA	26.8	35.94	NA	No	48	NA	NA	NA	NA	NA	NA	Multiple sclerosis	NA	NA	NA	NA	FALSE	0	81

## Sheet: Quality criteria
Quality cut-offs
At least 1000 reads per cell
At least 300 genes per cell
Maximum of 4000 genes per cell
Maximum of 10% of reads being mitochondrial genes per cell

## Sheet: Cell typing anti IL17
Cluster	Major cell type	Cell type	Color
7	T	Naive CD4+ T 1	#87CEFA
15	T	Naive CD4+ T 2	#00BFFF
0	T	Naive CD4+ T 3	#1E90FF
1	T	Naive CD4+ T 4	#4169E1
14	T	Naive CD4+ T 5	#4197D9
12	T	Naive CD4+ T 6	#1F65CC
13	T	Activated CD4+ T 1	#0000FF
3	T	Activated CD4+ T 2	#2005A5
5	T	Activated CD4+ T 3	#000080
8	T	Naive CD8+ T	#4B0082
18	T	Activated CD8+ T 1	#553c93
10	T	Activated CD8+ T 2	#82318f
6	T	Activated CD8+ T 3	#882865
16	B	B cell 1	#2E8B57
9	B	B cell 2	#32CD32
11	Neutrophil	Neutrophil 1	#f6ed31
20	Neutrophil	Neutrophil 2	#e8c124
2	Neutrophil	Neutrophil 3	#f49728
4	Neutrophil	Neutrophil 4	#e7772b
19	Monocyte	Monocyte	#FF0000
17	DC	Dentritic cell	#800000

## Sheet: Cell typing anti TNF
Cluster_ID	Major_cell_type	Minor_cell_type	Color
31	T	Naive CD4+ T 1	#ADD8E6
21	T	Naive CD4+ T 2	#87CEFA
15	T	Naive CD4+ T 3	#00BFFF
22	T	Naive CD4+ T 4	#1E90FF
9	T	Naive CD4+ T 5	#6495ED
5	T	Naive CD4+ T 6	#4169E1
10	T	Naive CD4+ T 7	#4AA4DE
0	T	Naive CD4+ T 8	#4197D9
6	T	Naive CD4+ T 9	#3686D3
4	T	Naive CD4+ T 10	#1F65CC
20	T	Naive CD4+ T 11	#2b58a3
11	T	Activated CD4+ T 1	#0000FF
17	T	Activated CD4+ T 2	#2005A5
24	T	Activated CD4+ T 3	#000080
23	T	Naive CD8+ T1	#4B0082
19	T	Naive CD8+ T2	#553c93
26	T	Naive CD8+ T3	#9932CC
7	T	Activated CD8+ T 1	#882865
1	T	Activated CD8+ T 2	#82318f
18	T	Activated CD8+ T 3	#BA55D3
35	Plasma	Plasma cell1	#556B2F
32	Plasma	Plasma cell2	#6B8E23
30	B	B cell 1	#2E8B57
29	B	B cell 2	#3CB371
8	B	B cell 3	#66CDAA
12	B	B cell 4	#AFE1AF
33	Neutrophil	Neutrophil 1	#F0E68C
28	Neutrophil	Neutrophil 2	#f6ed31
27	Neutrophil	Neutrophil 3	#FFFF00
16	Neutrophil	Neutrophil 4	#e8c124
13	Neutrophil	Neutrophil 5	#f49728
14	Neutrophil	Neutrophil 6	#e7772b
2	Neutrophil	Neutrophil 7	#FF7F50
3	Neutrophil	Neutrophil 8	#FF4500
25	Monocyte	Monocyte	#FF0000
34	DC	Dentritic cell	#800000

## Sheet: DEGs
Entrez_gene_ID	Entrez_symbol	p_val	avg_logFC	p_val_FDR_adj	Cluster
ABCG1	9619	0	-0.727525	0	Cluster 0_NR
ABHD17A	81926	0	-1.15679	0	Cluster 0_NR
AC004812.2	NA	0	-0.573885	0	Cluster 0_NR
AC007216.2	NA	0	-0.455387	0	Cluster 0_NR
AC007216.4	NA	0	-0.436852	0	Cluster 0_NR
AC008105.3	NA	0	-0.94158	0	Cluster 0_NR
AC011446.2	NA	0	-0.478725	0	Cluster 0_NR
AC012306.2	NA	0	-0.646491	0	Cluster 0_NR
AC012645.3	NA	0	-0.422326	0	Cluster 0_NR
AC016405.3	NA	0	-0.648803	0	Cluster 0_NR
AC025253.2	NA	0	-0.458327	0	Cluster 0_NR
AC044849.1	NA	0	-1.02433	0	Cluster 0_NR
AC055839.2	NA	0	-0.545674	0	Cluster 0_NR
AC079781.5	NA	0	-0.906978	0	Cluster 0_NR
AC083799.1	NA	0	-0.558516	0	Cluster 0_NR
AC100810.1	NA	0	-0.711981	0	Cluster 0_NR
AC103563.7	NA	0	-0.644321	0	Cluster 0_NR
AC106739.1	NA	0	-0.553286	0	Cluster 0_NR
AC106865.2	NA	0	-0.440604	0	Cluster 0_NR
AC131934.1	NA	0	-0.606235	0	Cluster 0_NR
AC231981.1	NA	0	-0.581124	0	Cluster 0_NR
ACBD3	64746	0	-0.973925	0	Cluster 0_NR
ACYP2	98	0	-0.646244	0	Cluster 0_NR
ADPRHL2	NA	0	-0.501793	0	Cluster 0_NR
AF129408.1	NA	0	-0.469181	0	Cluster 0_NR
AKIRIN1	79647	0	-0.64103	0	Cluster 0_NR
AL135905.2	NA	0	-0.525018	0	Cluster 0_NR
AL138724.1	NA	0	-0.558674	0	Cluster 0_NR
AL139246.5	NA	0	-0.758014	0	Cluster 0_NR
AL160171.1	NA	0	-0.504377	0	Cluster 0_NR
AL162377.1	NA	0	-0.659377	0	Cluster 0_NR
AL359711.2	NA	0	-0.454826	0	Cluster 0_NR
AL596094.1	NA	0	-0.603193	0	Cluster 0_NR
ALG2	85365	0	-0.61041	0	Cluster 0_NR
ALKBH5	54890	0	-0.595827	0	Cluster 0_NR
AP000692.2	NA	0	-0.466623	0	Cluster 0_NR
AP002381.2	NA	0	-0.804547	0	Cluster 0_NR
ARF5	381	0	-0.585665	0	Cluster 0_NR
ARL2BP	23568	0	-0.67096	0	Cluster 0_NR
ARMH1	339541	0	-0.520055	0	Cluster 0_NR
ARRDC2	27106	0	-0.692564	0	Cluster 0_NR
ATAD3B	83858	0	-0.425053	0	Cluster 0_NR
ATP5F1D	513	0	-1.19519	0	Cluster 0_NR
AURKAIP1	54998	0	-0.461671	0	Cluster 0_NR
B3GLCT	145173	0	-0.565968	0	Cluster 0_NR
BAD	572	0	-0.507562	0	Cluster 0_NR
BBC3	27113	0	-0.763326	0	Cluster 0_NR
BCL7B	9275	0	-0.862687	0	Cluster 0_NR
BCL7C	9274	0	-1.17625	0	Cluster 0_NR
BIN1	274	0	-0.637907	0	Cluster 0_NR
BOD1	91272	0	-0.872302	0	Cluster 0_NR
BPGM	669	0	-0.533299	0	Cluster 0_NR
BRAP	8315	0	-0.680286	0	Cluster 0_NR
BRI3	25798	0	-0.72527	0	Cluster 0_NR
BTBD1	53339	0	-0.774253	0	Cluster 0_NR
BTG3	10950	0	-0.768169	0	Cluster 0_NR
C18orf32	497661	0	-0.508706	0	Cluster 0_NR
C1orf35	79169	0	-0.956751	0	Cluster 0_NR
C20orf204	284739	0	-0.571252	0	Cluster 0_NR
C22orf39	128977	0	-0.655743	0	Cluster 0_NR
C4orf48	401115	0	-0.840577	0	Cluster 0_NR
C6orf120	387263	0	-0.73633	0	Cluster 0_NR
C7orf50	84310	0	-0.599488	0	Cluster 0_NR
C8orf33	65265	0	-0.686739	0	Cluster 0_NR
CBFB	865	0	-0.52373	0	Cluster 0_NR
CBR3	874	0	-0.774584	0	Cluster 0_NR
CCDC85B	11007	0	-1.39875	0	Cluster 0_NR
CCM2	83605	0	-0.596751	0	Cluster 0_NR
CDK17	5128	0	-0.650292	0	Cluster 0_NR
CDR2	1039	0	-0.82059	0	Cluster 0_NR
CEBPG	1054	0	-0.732485	0	Cluster 0_NR
CENPV	201161	0	-0.956084	0	Cluster 0_NR
CFAP410	755	0	-0.673536	0	Cluster 0_NR
CHIC2	26511	0	-1.12646	0	Cluster 0_NR
CLASP2	23122	0	-0.577397	0	Cluster 0_NR
CLIC3	9022	0	-1.00184	0	Cluster 0_NR
CLTA	1211	0	-1.05655	0	Cluster 0_NR
CLTB	1212	0	-1.08074	0	Cluster 0_NR
COL18A1	80781	0	-0.870269	0	Cluster 0_NR
COL6A2	1292	0	-0.860476	0	Cluster 0_NR
COQ2	27235	0	-0.604383	0	Cluster 0_NR
COQ8A	56997	0	-0.451787	0	Cluster 0_NR
CR936218.1	NA	0	-0.502269	0	Cluster 0_NR
CRB3	92359	0	-0.422258	0	Cluster 0_NR
CSNK1G2	1455	0	-0.969849	0	Cluster 0_NR
CTAG2	30848	0	-0.566366	0	Cluster 0_NR
CTDP1	9150	0	-0.791467	0	Cluster 0_NR
CUL4A	8451	0	-0.561133	0	Cluster 0_NR
CYBA	1535	0	-1.12181	0	Cluster 0_NR
DAPK3	1613	0	-0.821104	0	Cluster 0_NR
DBH	1621	0	-0.516678	0	Cluster 0_NR
DBNDD2	55861	0	-0.526466	0	Cluster 0_NR
DBP	1628	0	-0.73127	0	Cluster 0_NR
DCK	1633	0	-0.875757	0	Cluster 0_NR
DEAF1	10522	0	-0.728581	0	Cluster 0_NR
DESI2	51029	0	-0.782704	0	Cluster 0_NR
DIP2A-IT1	100862692	0	-0.449701	0	Cluster 0_NR
DNAJC4	3338	0	-0.828272	0	Cluster 0_NR
DNAJC5	80331	0	-0.551725	0	Cluster 0_NR
DNLZ	728489	0	-1.04105	0	Cluster 0_NR
DNM2	1785	0	-0.572723	0	Cluster 0_NR
DPP7	29952	0	-0.45963	0	Cluster 0_NR
DPYSL4	10570	0	-0.482792	0	Cluster 0_NR
DR1	1810	0	-0.621599	0	Cluster 0_NR
DUS3L	56931	0	-0.453962	0	Cluster 0_NR
DYNLL2	140735	0	-0.684923	0	Cluster 0_NR
EBPL	84650	0	-1.01775	0	Cluster 0_NR
EI24	9538	0	-0.558623	0	Cluster 0_NR
EIF4A3	9775	0	-0.691931	0	Cluster 0_NR
EMC6	83460	0	-0.563663	0	Cluster 0_NR
EMC8	10328	0	-0.817628	0	Cluster 0_NR
ENOPH1	58478	0	-0.589803	0	Cluster 0_NR
EPC2	26122	0	-0.800019	0	Cluster 0_NR
ERO1A	30001	0	-0.628332	0	Cluster 0_NR
ERO1B	56605	0	-0.58825	0	Cluster 0_NR
ESYT2	57488	0	-0.608998	0	Cluster 0_NR
ETNK2	55224	0	-0.435647	0	Cluster 0_NR
FAAP20	199990	0	-1.53434	0	Cluster 0_NR
FAM169A	26049	0	-0.604291	0	Cluster 0_NR
FAM171A1	221061	0	-0.479676	0	Cluster 0_NR
FAM174C	55009	0	-0.904242	0	Cluster 0_NR
FAM199X	139231	0	-0.710038	0	Cluster 0_NR
FAM210A	125228	0	-0.575748	0	Cluster 0_NR
FAM229A	100128071	0	-0.502815	0	Cluster 0_NR
FAM241A	132720	0	-0.69368	0	Cluster 0_NR
FAM3C	10447	0	-0.503294	0	Cluster 0_NR
FBXL3	26224	0	-0.518664	0	Cluster 0_NR
FBXO7	25793	0	-0.413474	0	Cluster 0_NR
FBXW4	6468	0	-0.509872	0	Cluster 0_NR
FBXW5	54461	0	-1.03407	0	Cluster 0_NR
FDX1	2230	0	-1.13872	0	Cluster 0_NR
FEN1	2237	0	-0.418768	0	Cluster 0_NR
FZR1	51343	0	-0.531399	0	Cluster 0_NR
G0S2	50486	0	0.494764	0	Cluster 0_NR
GADD45A	1647	0	-0.728651	0	Cluster 0_NR
GADD45G	10912	0	-0.904392	0	Cluster 0_NR
GADD45GIP1	90480	0	-1.11575	0	Cluster 0_NR
GAMT	2593	0	-0.69957	0	Cluster 0_NR
GBP4	115361	0	-0.477429	0	Cluster 0_NR
GCFC2	6936	0	-0.533844	0	Cluster 0_NR
GCHFR	2644	0	-0.808634	0	Cluster 0_NR
GEM	2669	0	-0.480512	0	Cluster 0_NR
GET4	51608	0	-0.506904	0	Cluster 0_NR
GID8	54994	0	-0.479426	0	Cluster 0_NR
GINM1	116254	0	-0.588306	0	Cluster 0_NR
GLI4	2738	0	-0.811694	0	Cluster 0_NR
GMDS	2762	0	-0.668026	0	Cluster 0_NR
GMEB2	26205	0	-0.455355	0	Cluster 0_NR
GOLPH3	64083	0	-0.764119	0	Cluster 0_NR
GPS2	2874	0	-0.478504	0	Cluster 0_NR
GPX4	2879	0	-0.457634	0	Cluster 0_NR
GRAMD2B	65983	0	-0.413978	0	Cluster 0_NR
GRK2	156	0	-0.618337	0	Cluster 0_NR
GSPT1	2935	0	-0.572517	0	Cluster 0_NR
GTF3C4	9329	0	-0.561798	0	Cluster 0_NR
GTPBP6	8225	0	-1.17884	0	Cluster 0_NR
H2AFX	NA	0	-0.966924	0	Cluster 0_NR
HAR1B	768097	0	-0.673805	0	Cluster 0_NR
HERPUD2	64224	0	-0.570956	0	Cluster 0_NR
HIST2H2AA4	NA	0	-1.33858	0	Cluster 0_NR
HLA-G	3135	0	-0.625253	0	Cluster 0_NR
HMCES	56941	0	-0.630253	0	Cluster 0_NR
HNRNPAB	3182	0	-0.741132	0	Cluster 0_NR
HUS1B	135458	0	-0.64925	0	Cluster 0_NR
IGHA1	3493	0	-0.518117	0	Cluster 0_NR
IL27RA	9466	0	-0.479596	0	Cluster 0_NR
ILKAP	80895	0	-0.649013	0	Cluster 0_NR
ING2	3622	0	-0.692386	0	Cluster 0_NR
INPP5K	51763	0	-0.461711	0	Cluster 0_NR
INSIG1	3638	0	-0.529883	0	Cluster 0_NR
INTS1	26173	0	-0.624954	0	Cluster 0_NR
IP6K1	9807	0	-0.833931	0	Cluster 0_NR
JOSD1	9929	0	-0.549901	0	Cluster 0_NR
JTB	10899	0	-0.503996	0	Cluster 0_NR
KBTBD2	25948	0	-0.452443	0	Cluster 0_NR
KCMF1	56888	0	-0.718092	0	Cluster 0_NR
KCNQ5	56479	0	-0.53482	0	Cluster 0_NR
KDM6B	23135	0	-0.723506	0	Cluster 0_NR
KHDRBS1	10657	0	-0.459279	0	Cluster 0_NR
KLF13	51621	0	-0.413513	0	Cluster 0_NR
KLHDC2	23588	0	-0.786306	0	Cluster 0_NR
KLHL6-AS1	NA	0	-0.452354	0	Cluster 0_NR
KLHL9	55958	0	-0.489574	0	Cluster 0_NR
KRAS	3845	0	-0.436612	0	Cluster 0_NR
LACTB	114294	0	-0.68096	0	Cluster 0_NR
LEMD3	23592	0	-0.625583	0	Cluster 0_NR
LIME1	54923	0	-1.49477	0	Cluster 0_NR
LINC02256	100996255	0	-1.08507	0	Cluster 0_NR
LMBR1	64327	0	-0.68118	0	Cluster 0_NR
LONP1	9361	0	-0.551998	0	Cluster 0_NR
LRCH4	4034	0	-0.574251	0	Cluster 0_NR
LRRC45	201255	0	-0.57621	0	Cluster 0_NR
LRRN1	57633	0	-0.438334	0	Cluster 0_NR
LSM7	51690	0	-0.556403	0	Cluster 0_NR
LSR	51599	0	-0.604525	0	Cluster 0_NR
LTBP3	4054	0	-0.891382	0	Cluster 0_NR
LYPD3	27076	0	-0.610257	0	Cluster 0_NR
LYSMD2	256586	0	-1.28591	0	Cluster 0_NR
LZTS3	9762	0	-0.489971	0	Cluster 0_NR
MACO1	55219	0	-0.665356	0	Cluster 0_NR
MACROD1	28992	0	-0.429286	0	Cluster 0_NR
MAD1L1	8379	0	-0.579758	0	Cluster 0_NR
MAF1	84232	0	-1.02673	0	Cluster 0_NR
MANF	7873	0	-0.415858	0	Cluster 0_NR
MAP1LC3A	84557	0	-0.808237	0	Cluster 0_NR
MAP2K2	5605	0	-1.02622	0	Cluster 0_NR
MAP2K7	5609	0	-0.422259	0	Cluster 0_NR
MAPK8	5599	0	-0.601567	0	Cluster 0_NR
2022-03-05	NA	0	-0.695985	0	Cluster 0_NR
2022-03-08	NA	0	-0.552587	0	Cluster 0_NR
MARCKSL1	65108	0	-0.905796	0	Cluster 0_NR
MATK	4145	0	-0.713936	0	Cluster 0_NR
MCCC2	64087	0	-0.521193	0	Cluster 0_NR
MED14	9282	0	-0.626003	0	Cluster 0_NR
MED30	90390	0	-0.447925	0	Cluster 0_NR
METTL21A	151194	0	-0.520825	0	Cluster 0_NR
METTL26	84326	0	-0.826924	0	Cluster 0_NR
METTL9	51108	0	-0.835819	0	Cluster 0_NR
MIB2	142678	0	-0.570879	0	Cluster 0_NR
MICU2	221154	0	-0.969653	0	Cluster 0_NR
MIOS	54468	0	-0.826265	0	Cluster 0_NR
MKRN1	23608	0	-0.450565	0	Cluster 0_NR
MMP24OS	101410538	0	-0.839093	0	Cluster 0_NR
MPP7	143098	0	-0.552709	0	Cluster 0_NR
MRPL12	6182	0	-0.833068	0	Cluster 0_NR
MRPL4	51073	0	-0.487946	0	Cluster 0_NR
MRPL41	64975	0	-1.09582	0	Cluster 0_NR
MRPS30	10884	0	-0.608976	0	Cluster 0_NR
MTHFS	10588	0	-0.486922	0	Cluster 0_NR
MTMR14	64419	0	-0.538382	0	Cluster 0_NR
MTRNR2L1	100462977	0	0.67025	0	Cluster 0_NR
MXD4	10608	0	-0.44612	0	Cluster 0_NR
MYDGF	56005	0	-0.927502	0	Cluster 0_NR
MZT2A	653784	0	-0.710509	0	Cluster 0_NR
MZT2B	80097	0	-0.63822	0	Cluster 0_NR
N4BP1	9683	0	-0.670788	0	Cluster 0_NR
NAF1	92345	0	-0.603263	0	Cluster 0_NR
NAT14	57106	0	-0.59125	0	Cluster 0_NR
NBL1	4681	0	-1.05286	0	Cluster 0_NR
NDUFAF6	137682	0	-0.5893	0	Cluster 0_NR
NDUFV2-AS1	101927275	0	-0.463973	0	Cluster 0_NR
NFKBIB	4793	0	-0.613177	0	Cluster 0_NR
NINJ1	4814	0	-0.478333	0	Cluster 0_NR
NIPA2	81614	0	-0.79996	0	Cluster 0_NR
NIPSNAP2	2631	0	-0.69334	0	Cluster 0_NR
NME3	4832	0	-0.795333	0	Cluster 0_NR
NOL7	51406	0	-0.445947	0	Cluster 0_NR
NT5C	30833	0	-1.09932	0	Cluster 0_NR
NUDT16L1	84309	0	-0.84991	0	Cluster 0_NR
NUDT4	11163	0	-0.470057	0	Cluster 0_NR
NUS1	116150	0	-0.631055	0	Cluster 0_NR
NUTM2B-AS1	101060691	0	-0.724717	0	Cluster 0_NR
OGFOD3	79701	0	-0.732625	0	Cluster 0_NR
OR4D1	26689	0	-0.440089	0	Cluster 0_NR
ORAI1	84876	0	-0.647543	0	Cluster 0_NR
OTULINL	54491	0	-1.02141	0	Cluster 0_NR
OXT	5020	0	-0.517759	0	Cluster 0_NR
PAIP1	10605	0	-0.575845	0	Cluster 0_NR
PAN3	255967	0	-0.565713	0	Cluster 0_NR
PARD6G	84552	0	-0.647859	0	Cluster 0_NR
PCSK1N	27344	0	-1.1706	0	Cluster 0_NR
PDXK	8566	0	-0.659558	0	Cluster 0_NR
PEX6	5190	0	-0.705927	0	Cluster 0_NR
PEX7	5191	0	-0.676823	0	Cluster 0_NR
PGLS	25796	0	-1.31465	0	Cluster 0_NR
PGRMC2	10424	0	-0.803155	0	Cluster 0_NR
PHLDB3	653583	0	-0.842191	0	Cluster 0_NR
PIK3CA	5290	0	-0.595909	0	Cluster 0_NR
PIP4P1	90809	0	-0.668303	0	Cluster 0_NR
PITHD1	57095	0	-0.960736	0	Cluster 0_NR
PITPNC1	26207	0	-0.729408	0	Cluster 0_NR
PKN1	5585	0	-1.24488	0	Cluster 0_NR
PLEKHF1	79156	0	-0.64488	0	Cluster 0_NR
PLPP1	8611	0	-0.454621	0	Cluster 0_NR
PNMA1	9240	0	-0.59439	0	Cluster 0_NR
PNPLA2	57104	0	-0.554138	0	Cluster 0_NR
POMC	5443	0	-0.776157	0	Cluster 0_NR
PPP1CC	5501	0	-0.503823	0	Cluster 0_NR
PPP2CA	5515	0	-0.610811	0	Cluster 0_NR
PPP2R2D	55844	0	-0.718043	0	Cluster 0_NR
PPP2R5A	5525	0	-0.474086	0	Cluster 0_NR
PPP3CC	5533	0	-0.68216	0	Cluster 0_NR
PPP3R1	5534	0	-0.531023	0	Cluster 0_NR
PRMT9	90826	0	-0.636386	0	Cluster 0_NR
PRR7	80758	0	-1.00944	0	Cluster 0_NR
PRXL2C	195827	0	-0.91688	0	Cluster 0_NR
PSMD3	5709	0	-0.473482	0	Cluster 0_NR
PSPC1	55269	0	-0.590742	0	Cluster 0_NR
PTGER4	5734	0	-0.640526	0	Cluster 0_NR
PTPMT1	114971	0	-0.819295	0	Cluster 0_NR
RAB10	10890	0	-0.471628	0	Cluster 0_NR
RAB22A	57403	0	-1.04505	0	Cluster 0_NR
RAB2A	5862	0	-0.593386	0	Cluster 0_NR
RAB33A	9363	0	-0.717666	0	Cluster 0_NR
RAB5IF	55969	0	-0.81223	0	Cluster 0_NR
RAD23B	5887	0	-0.63041	0	Cluster 0_NR
RANBP1	5902	0	-0.944743	0	Cluster 0_NR
RASSF3	283349	0	-0.653153	0	Cluster 0_NR
RBM42	79171	0	-0.580839	0	Cluster 0_NR
RCC1L	81554	0	-0.695924	0	Cluster 0_NR
RCE1	9986	0	-0.623122	0	Cluster 0_NR
RCN2	5955	0	-1.07457	0	Cluster 0_NR
RDH14	57665	0	-0.948963	0	Cluster 0_NR
RELB	5971	0	-0.962609	0	Cluster 0_NR
REX1BD	55049	0	-1.46435	0	Cluster 0_NR
REXO1	57455	0	-0.831355	0	Cluster 0_NR
RFTN1	23180	0	-0.788281	0	Cluster 0_NR
RHEB	6009	0	-0.513676	0	Cluster 0_NR
RIN3	79890	0	-0.577124	0	Cluster 0_NR
RMND5A	64795	0	-0.504665	0	Cluster 0_NR
RNF11	26994	0	-0.488184	0	Cluster 0_NR
RNF126	55658	0	-1.46792	0	Cluster 0_NR
RNF145	153830	0	-0.912046	0	Cluster 0_NR
RNF166	115992	0	-0.833217	0	Cluster 0_NR
RNF220	55182	0	-0.581754	0	Cluster 0_NR
RPS10-NUDT3	100529239	0	-0.924462	0	Cluster 0_NR
RRAGA	10670	0	-0.666172	0	Cluster 0_NR
RRAS2	22800	0	-1.14961	0	Cluster 0_NR
RRP1B	23076	0	-0.682267	0	Cluster 0_NR
S100A12	6283	0	0.553377	0	Cluster 0_NR
S100A8	6279	0	0.786574	0	Cluster 0_NR
S100A9	6280	0	0.53523	0	Cluster 0_NR
S1PR4	8698	0	-0.748125	0	Cluster 0_NR
SART1	9092	0	-0.792903	0	Cluster 0_NR
SCAND1	51282	0	-1.34285	0	Cluster 0_NR
SDF4	51150	0	-0.773344	0	Cluster 0_NR
SEPTIN1	1731	0	-0.972192	0	Cluster 0_NR
SERPINB2	5055	0	0.529719	0	Cluster 0_NR
SERPINB9	5272	0	-0.558717	0	Cluster 0_NR
SIAH1	6477	0	-0.625063	0	Cluster 0_NR
SIK3	23387	0	-0.650466	0	Cluster 0_NR
SLAIN2	57606	0	-0.524011	0	Cluster 0_NR
SLBP	7884	0	-0.773073	0	Cluster 0_NR
SLC25A16	8034	0	-0.472989	0	Cluster 0_NR
SLC25A32	81034	0	-0.566521	0	Cluster 0_NR
SLC25A33	84275	0	-1.13598	0	Cluster 0_NR
SLC30A5	64924	0	-0.760069	0	Cluster 0_NR
SLC66A2	80148	0	-0.689655	0	Cluster 0_NR
SMAD7	4092	0	-0.704747	0	Cluster 0_NR
SMARCA5	8467	0	-0.595799	0	Cluster 0_NR
SMIM10L1	100129361	0	-0.598282	0	Cluster 0_NR
SNIP1	79753	0	-0.631401	0	Cluster 0_NR
SNN	8303	0	-0.598418	0	Cluster 0_NR
SNX9	51429	0	-0.654107	0	Cluster 0_NR
SOCS1	NA	0	-1.08844	0	Cluster 0_NR
SPINK2	6691	0	-0.482715	0	Cluster 0_NR
SPRY1	10252	0	-0.676178	0	Cluster 0_NR
SQLE	6713	0	-0.588009	0	Cluster 0_NR
SQSTM1	8878	0	-0.562184	0	Cluster 0_NR
SREBF1	6720	0	-0.673307	0	Cluster 0_NR
SRP68	6730	0	-0.469851	0	Cluster 0_NR
SRRD	402055	0	-0.669569	0	Cluster 0_NR
STARD10	10809	0	-0.69928	0	Cluster 0_NR
STARD3NL	NA	0	-0.68799	0	Cluster 0_NR
STARD7	56910	0	-0.453803	0	Cluster 0_NR
SYCE1L	100130958	0	-0.698407	0	Cluster 0_NR
SYNJ2	8871	0	-0.63897	0	Cluster 0_NR
TACO1	51204	0	-0.781173	0	Cluster 0_NR
TAF6L	10629	0	-0.662396	0	Cluster 0_NR
TERF2	7014	0	-0.644475	0	Cluster 0_NR
TFDP2	7029	0	-0.451504	0	Cluster 0_NR
TFG	10342	0	-0.442847	0	Cluster 0_NR
TGFB1	7040	0	-0.973489	0	Cluster 0_NR
TGIF2	60436	0	-0.502784	0	Cluster 0_NR
THEMIS2	9473	0	0.48662	0	Cluster 0_NR
TMCC1	23023	0	-0.665984	0	Cluster 0_NR
TMED7	51014	0	-0.770887	0	Cluster 0_NR
TMEM102	284114	0	-0.480732	0	Cluster 0_NR
TMEM121	80757	0	-0.771459	0	Cluster 0_NR
TMEM160	54958	0	-1.11659	0	Cluster 0_NR
TMEM191B	728229	0	-0.539346	0	Cluster 0_NR
TMEM191C	645426	0	-0.53429	0	Cluster 0_NR
TMEM204	79652	0	-0.529305	0	Cluster 0_NR
TMEM248	55069	0	-0.742895	0	Cluster 0_NR
TMEM259	91304	0	-0.706579	0	Cluster 0_NR
TMEM263	90488	0	-0.705717	0	Cluster 0_NR
TMPO	7112	0	-0.754008	0	Cluster 0_NR
TMUB1	83590	0	-0.892972	0	Cluster 0_NR
TNFRSF25	8718	0	-0.767078	0	Cluster 0_NR
TOMM40	10452	0	-0.772366	0	Cluster 0_NR
TOMM70	9868	0	-0.588709	0	Cluster 0_NR
TP53RK	112858	0	-0.725586	0	Cluster 0_NR
TPRG1L	127262	0	-0.769331	0	Cluster 0_NR
TRABD	80305	0	-0.526606	0	Cluster 0_NR
TRAF3	7187	0	-0.620175	0	Cluster 0_NR
TRAF4	9618	0	-0.677131	0	Cluster 0_NR
TRAPPC5	126003	0	-1.34637	0	Cluster 0_NR
TRIM24	8805	0	-0.591751	0	Cluster 0_NR
TTC21B-AS1	100506134	0	-0.4072	0	Cluster 0_NR
TUSC2	11334	0	-0.791252	0	Cluster 0_NR
TXNL4A	10907	0	-1.01926	0	Cluster 0_NR
UAP1	6675	0	-0.606799	0	Cluster 0_NR
UBA2	10054	0	-0.472507	0	Cluster 0_NR
UBE2G1	7326	0	-0.864248	0	Cluster 0_NR
UBE2H	7328	0	-0.582104	0	Cluster 0_NR
UBE2J2	118424	0	-0.860171	0	Cluster 0_NR
UBE2S	27338	0	-0.898796	0	Cluster 0_NR
UBXN2A	165324	0	-0.480612	0	Cluster 0_NR
UQCRFS1	7386	0	-0.742451	0	Cluster 0_NR
URGCP	55665	0	-0.572376	0	Cluster 0_NR
USP12	219333	0	-0.804471	0	Cluster 0_NR
USP42	84132	0	-0.527998	0	Cluster 0_NR
UXS1	80146	0	-0.498048	0	Cluster 0_NR
VAPB	9217	0	-0.444688	0	Cluster 0_NR
VCP	7415	0	-0.509918	0	Cluster 0_NR
VIPR2	7434	0	-0.477073	0	Cluster 0_NR
VPS37B	79720	0	-0.589946	0	Cluster 0_NR
VPS51	738	0	-0.922775	0	Cluster 0_NR
WHAMM	123720	0	-0.479074	0	Cluster 0_NR
WIPI2	26100	0	-0.626829	0	Cluster 0_NR
YBEY	54059	0	-0.495648	0	Cluster 0_NR
YDJC	150223	0	-0.765285	0	Cluster 0_NR
Z93930.2	NA	0	0.447363	0	Cluster 0_NR
ZBTB1	22890	0	-0.607041	0	Cluster 0_NR
ZFY	7544	0	-0.953528	0	Cluster 0_NR
ZNF146	7705	0	-0.509526	0	Cluster 0_NR
ZNF511	118472	0	-0.814302	0	Cluster 0_NR
ZNF584	201514	0	-0.496261	0	Cluster 0_NR
ZNF639	51193	0	-0.668875	0	Cluster 0_NR
ZNF800	168850	0	-0.511447	0	Cluster 0_NR
ABHD17B	51104	4.94065645841247e-324	-0.565608	8.55079413257445e-320	Cluster 0_NR
AL590822.3	NA	4.94065645841247e-324	-0.539207	8.55079413257445e-320	Cluster 0_NR
YWHAH	7533	4.94065645841247e-324	-0.857031	8.55079413257445e-320	Cluster 0_NR
PPM1A	5494	2.47032822920623e-323	-0.494123	4.27539706628723e-319	Cluster 0_NR
AKAP17A	8227	1.82804288961261e-322	-0.770972	3.16379382905255e-318	Cluster 0_NR
RCN1	5954	1.97626258336499e-322	-0.453154	3.42031765302978e-318	Cluster 0_NR
RIPK1	8737	8.79436849597419e-322	-0.544033	1.52204135559825e-317	Cluster 0_NR
WNT7A	7476	1.49701890689898e-321	-0.508966	2.59089062217006e-317	Cluster 0_NR
GLS	2744	1.59583203606723e-321	-0.591087	2.76190650482155e-317	Cluster 0_NR
NDFIP1	80762	3.67090774860046e-321	-0.464796	6.35324004050282e-317	Cluster 0_NR
ODF3B	440836	9.1945616691056e-321	-0.554201	1.59130278807211e-316	Cluster 0_NR
AEBP2	121536	1.31075615841683e-320	-0.538415	2.268525683372e-316	Cluster 0_NR
DNAJB2	3300	1.86015715659229e-320	-0.416483	3.21937399091428e-316	Cluster 0_NR
C16orf72	29035	2.83000801937866e-320	-0.46868	4.89789487913865e-316	Cluster 0_NR
C9orf40	55071	2.3135611997808e-319	-0.587728	4.00408036846064e-315	Cluster 0_NR
C19orf12	83636	3.47234276553686e-319	-0.449275	6.00958362431465e-315	Cluster 0_NR
RBM17	84991	6.80120886752143e-319	-0.589114	1.17708521870193e-314	Cluster 0_NR
UBL3	5412	6.83505236426156e-319	-0.581338	1.18294251268275e-314	Cluster 0_NR
SMARCD1	6602	3.10241605386969e-318	-0.509427	5.36935146443227e-314	Cluster 0_NR
TIMM29	90580	4.76129580700272e-318	-0.880184	8.2403746531796e-314	Cluster 0_NR
KCTD5	54442	4.94761784336237e-318	-0.437908	8.56284220150725e-314	Cluster 0_NR
SPSB1	80176	1.37448519200824e-317	-0.505639	2.37882152180867e-313	Cluster 0_NR
AL137003.1	NA	1.95937591365578e-317	-0.42258	3.39109189376406e-313	Cluster 0_NR
ADAT3	113179	3.65012141874863e-317	-0.425931	6.31726513942825e-313	Cluster 0_NR
NIPBL-DT	NA	3.79075992219839e-316	-0.701502	6.56066819734876e-312	Cluster 0_NR
ZFP91	80829	6.57583919275432e-316	-0.449366	1.13808048908999e-311	Cluster 0_NR
FAM122A	NA	2.07119523201898e-315	-0.462608	3.58461758805525e-311	Cluster 0_NR
TMEM203	94107	2.23627462443696e-315	-0.960614	3.87032049251304e-311	Cluster 0_NR
IFI30	10437	2.33303365592e-315	0.487553	4.03778134830074e-311	Cluster 0_NR
NCF1	653361	4.42075371879114e-315	-0.679475	7.65099846111183e-311	Cluster 0_NR
FASN	2194	5.03610403216387e-315	-0.606622	8.71598524846601e-311	Cluster 0_NR
SNHG7	84973	9.91702161019124e-315	-0.829256	1.7163389300758e-310	Cluster 0_NR
IL17RC	84818	1.05107321348342e-314	-0.470697	1.81909241057575e-310	Cluster 0_NR
OXSR1	9943	2.36194380491481e-314	-0.656892	4.08781614316606e-310	Cluster 0_NR
NSMCE3	56160	2.65612359603401e-314	-0.96903	4.59695310765606e-310	Cluster 0_NR
CSK	1445	3.77683169089694e-314	-0.419879	6.53656260743533e-310	Cluster 0_NR
CCL4L2	9560	9.30158565449133e-314	-0.487916	0	Cluster 0_NR
TSPOAP1-AS1	100506779	9.41633918771773e-314	-0.488512	0	Cluster 0_NR
PLEKHO1	51177	2.666599515424e-313	-0.655534	0	Cluster 0_NR
NOG	9241	3.13913297714285e-312	-0.879171	5.43e-308	Cluster 0_NR
SIRT1	23411	3.52485526541928e-312	-0.654216	6.1e-308	Cluster 0_NR
ADPGK	83440	4.18549751107638e-312	-0.480354	7.24e-308	Cluster 0_NR
ZNF428	126299	6.26512399780778e-312	-0.562573	1.08e-307	Cluster 0_NR
GTPBP1	9567	1.26975484116667e-311	-0.432384	2.2e-307	Cluster 0_NR
RAB43	339122	1.69081521705242e-311	-0.477508	2.93e-307	Cluster 0_NR
AC073332.1	NA	2.29701810329355e-311	-0.689802	3.98e-307	Cluster 0_NR
2022-03-03	NA	2.92099085061345e-311	-0.408912	5.06e-307	Cluster 0_NR
OSGIN2	734	1.31815835544595e-310	-0.518329	2.28e-306	Cluster 0_NR
LINC01465	283416	1.62880439643911e-310	-0.461133	2.82e-306	Cluster 0_NR
AC009560.1	NA	2.23278997652605e-310	-0.442168	3.86e-306	Cluster 0_NR
LRCH1	23143	7.42059691376366e-310	-0.472874	1.28e-305	Cluster 0_NR
RWDD4	201965	9.60339336690524e-310	-0.522842	1.66e-305	Cluster 0_NR
MGAT2	4247	0	-0.592389	4.95e-305	Cluster 0_NR
NXT1	29107	0	-0.447606	7.26e-305	Cluster 0_NR
ATG4D	84971	2.42e-308	-0.491145	4.19e-304	Cluster 0_NR
DUSP28	285193	2.47e-308	-0.604791	4.27e-304	Cluster 0_NR
CDC34	997	1.1e-307	-0.650576	1.91e-303	Cluster 0_NR
ZNF264	9422	1.49e-307	-0.546445	2.57e-303	Cluster 0_NR
SEPHS2	22928	8.82e-307	-0.799534	1.53e-302	Cluster 0_NR
SCGB3A1	92304	8.9e-307	0.631683	1.54e-302	Cluster 0_NR
DOCK10	55619	1.88e-306	-0.474187	3.25e-302	Cluster 0_NR
MXI1	4601	2.23e-306	-0.509211	3.85e-302	Cluster 0_NR
MICU3	286097	5.94e-306	-0.693729	1.03e-301	Cluster 0_NR
AP001269.4	NA	8.65e-306	-0.608178	1.5e-301	Cluster 0_NR
SRSF9	8683	1.17e-305	-0.905635	2.02e-301	Cluster 0_NR
CD2AP	23607	1.69e-305	-0.54127	2.93e-301	Cluster 0_NR
SH3GLB2	56904	1.78e-305	-0.55364	3.08e-301	Cluster 0_NR
LINC00863	439994	2.37e-305	-0.549055	4.1e-301	Cluster 0_NR
HIPK1-AS1	101928846	3.61e-305	-0.524347	6.24e-301	Cluster 0_NR
MADCAM1	8174	5.86e-305	-0.47145	1.01e-300	Cluster 0_NR
AC103739.3	NA	1.09e-304	-0.429177	1.88e-300	Cluster 0_NR
PLEKHA3	65977	1.65e-304	-0.80344	2.85e-300	Cluster 0_NR
KDM1A	23028	5.54e-304	-0.49426	9.59e-300	Cluster 0_NR
SPATA2L	124044	6.65e-304	-0.539151	1.15e-299	Cluster 0_NR
DCTN6	10671	1.51e-303	-0.412557	2.62e-299	Cluster 0_NR
LY96	23643	2e-303	0.434237	3.46e-299	Cluster 0_NR
SYTL1	84958	2.81e-303	-0.626802	4.85e-299	Cluster 0_NR
WAPL	23063	4.79e-303	-0.551192	8.29e-299	Cluster 0_NR
ICE1	23379	8.64e-303	-0.701261	1.5e-298	Cluster 0_NR
PDP1	54704	1.23e-302	-0.597477	2.13e-298	Cluster 0_NR
SLC25A28	81894	1.85e-302	-0.501371	3.19e-298	Cluster 0_NR
C1QBP	708	2.17e-302	-0.973978	3.76e-298	Cluster 0_NR
MOSMO	730094	4.85e-302	-0.633368	8.39e-298	Cluster 0_NR
FBXL15	79176	1.44e-301	-0.933112	2.49e-297	Cluster 0_NR
RNF139	11236	1.96e-301	-0.558977	3.39e-297	Cluster 0_NR
FAM222B	55731	2.24e-301	-0.416309	3.88e-297	Cluster 0_NR
GALC	2581	4.64e-301	-0.522891	8.03e-297	Cluster 0_NR
ZBTB24	9841	8.9e-301	-0.695461	1.54e-296	Cluster 0_NR
FAM207A	85395	1.21e-300	-0.516567	2.09e-296	Cluster 0_NR
FBXO34	55030	1.24e-300	-0.548123	2.14e-296	Cluster 0_NR
PDZD8	118987	5.69e-300	-0.52818	9.85e-296	Cluster 0_NR
SMAD4	4089	2.13e-299	-0.596626	3.69e-295	Cluster 0_NR
ZBED3	84327	2.51e-299	-0.730221	4.34e-295	Cluster 0_NR
RGCC	28984	5.82e-298	-0.550493	1.01e-293	Cluster 0_NR
NENF	29937	1.3e-297	-0.921056	2.26e-293	Cluster 0_NR
HAR1A	768096	3.62e-297	-0.477712	6.27e-293	Cluster 0_NR
DUSP8	1850	4.28e-297	-0.418018	7.41e-293	Cluster 0_NR
TTC7A	57217	3.1e-296	-0.599344	5.37e-292	Cluster 0_NR
HIST1H2AL	NA	3.19e-296	0.571899	5.51e-292	Cluster 0_NR
EEFSEC	60678	4.64e-296	-0.522883	8.03e-292	Cluster 0_NR
UBE2Q2	92912	6.7e-296	-0.68582	1.16e-291	Cluster 0_NR
TRIM4	89122	6.97e-296	-0.646512	1.21e-291	Cluster 0_NR
TSC22D2	9819	1.85e-295	-0.536205	3.2e-291	Cluster 0_NR
LRRC47	57470	2.29e-295	-0.479206	3.97e-291	Cluster 0_NR
MCAT	27349	2.69e-295	-0.580251	4.65e-291	Cluster 0_NR
CMTM8	152189	2.79e-295	-0.834959	4.83e-291	Cluster 0_NR
TP53BP2	7159	3.75e-295	-0.549743	6.49e-291	Cluster 0_NR
MCRIP2	84331	4.82e-295	-0.831373	8.34e-291	Cluster 0_NR
CNOT11	55571	6.33e-295	-0.547364	1.1e-290	Cluster 0_NR
ZNF746	155061	8.45e-295	-0.469444	1.46e-290	Cluster 0_NR
AL031963.3	NA	9.97e-295	-0.754405	1.72e-290	Cluster 0_NR
BORCS5	118426	2e-294	-0.495889	3.47e-290	Cluster 0_NR
RAB34	83871	2.87e-294	0.4678	4.96e-290	Cluster 0_NR
ANKRD37	353322	8.36e-294	-0.531771	1.45e-289	Cluster 0_NR
PIGX	54965	1.53e-292	-0.584866	2.64e-288	Cluster 0_NR
TAPT1	202018	4.37e-292	-0.610228	7.56e-288	Cluster 0_NR
RMND5B	64777	7.48e-292	-0.690437	1.3e-287	Cluster 0_NR
TRIM8	81603	1.29e-291	-0.492623	2.24e-287	Cluster 0_NR
EIF1AY	9086	2.21e-291	-0.76524	3.83e-287	Cluster 0_NR
NR1D2	9975	2.41e-291	-0.428564	4.17e-287	Cluster 0_NR
H1FX	NA	3.26e-291	-0.836287	5.65e-287	Cluster 0_NR
IRF7	3665	3.29e-291	-0.472866	5.69e-287	Cluster 0_NR
AC016405.1	NA	9.84e-291	-0.561454	1.7e-286	Cluster 0_NR
RRP36	88745	1.04e-290	-0.903007	1.8e-286	Cluster 0_NR
ACTN1	87	1.06e-290	-0.653231	1.83e-286	Cluster 0_NR
ZC3H7A	29066	1.21e-290	-0.489346	2.1e-286	Cluster 0_NR
RAP2B	5912	2.72e-290	-0.595451	4.71e-286	Cluster 0_NR
FBXO11	80204	3.09e-290	-0.405693	5.35e-286	Cluster 0_NR
PI4K2A	55361	4.03e-290	-0.441283	6.97e-286	Cluster 0_NR
IFIH1	64135	7.09e-290	-0.610988	1.23e-285	Cluster 0_NR
RIC1	57589	2.69e-289	-0.58735	4.66e-285	Cluster 0_NR
B3GNT2	10678	2.77e-289	-0.499967	4.79e-285	Cluster 0_NR
FBXO33	254170	3.02e-289	-0.479358	5.22e-285	Cluster 0_NR
FCN1	2219	7.7e-289	0.447651	1.33e-284	Cluster 0_NR
EIF3B	8662	1.1e-288	-0.496293	1.9e-284	Cluster 0_NR
PMEPA1	56937	1.8e-288	-0.683777	3.12e-284	Cluster 0_NR
SDF2L1	23753	2.22e-288	-0.840743	3.84e-284	Cluster 0_NR
H2AFV	NA	2.66e-288	-0.445354	4.61e-284	Cluster 0_NR
MBLAC1	255374	3.03e-288	-0.548299	5.24e-284	Cluster 0_NR
GKAP1	80318	5.23e-288	-0.645038	9.05e-284	Cluster 0_NR
RELL1	768211	8.29e-288	-0.430834	1.43e-283	Cluster 0_NR
ODC1	4953	8.35e-288	-0.693026	1.45e-283	Cluster 0_NR
TMEM202-AS1	105370888	9.32e-288	-0.408772	1.61e-283	Cluster 0_NR
ZNF777	27153	2.37e-287	-0.480171	4.1e-283	Cluster 0_NR
METRN	79006	3.72e-287	-0.492852	6.44e-283	Cluster 0_NR
RABAC1	10567	4.21e-287	-0.407227	7.29e-283	Cluster 0_NR
USP14	9097	6.03e-287	-0.448068	1.04e-282	Cluster 0_NR
AC124016.1	NA	7.13e-287	-0.55902	1.23e-282	Cluster 0_NR
CMPK1	51727	1.46e-286	-0.70926	2.53e-282	Cluster 0_NR
AL451085.2	NA	1.86e-286	-0.70493	3.22e-282	Cluster 0_NR
CERNA1	100129973	2.05e-286	-0.471249	3.54e-282	Cluster 0_NR
N4BP3	23138	2.2e-286	-0.718001	3.8e-282	Cluster 0_NR
ZNF416	55659	2.69e-286	-0.422726	4.66e-282	Cluster 0_NR
EML3	256364	2.77e-286	-0.591241	4.79e-282	Cluster 0_NR
USF3	205717	6.36e-286	-0.476748	1.1e-281	Cluster 0_NR
KCNK12	56660	9.41e-286	-0.491208	1.63e-281	Cluster 0_NR
SAP30L	79685	1.24e-285	-0.705878	2.14e-281	Cluster 0_NR
IMP3	55272	1.76e-285	-0.877621	3.04e-281	Cluster 0_NR
KRT86	3892	7.44e-285	-0.411303	1.29e-280	Cluster 0_NR
ACSL3	2181	1.38e-284	-0.440708	2.38e-280	Cluster 0_NR
IRF2BP1	26145	4.08e-284	-0.446612	7.07e-280	Cluster 0_NR
GCNT4	51301	6.62e-283	-0.442269	1.15e-278	Cluster 0_NR
MTDH	92140	7.74e-283	-0.504114	1.34e-278	Cluster 0_NR
PDK3	5165	1.69e-282	-0.540418	2.93e-278	Cluster 0_NR
MCUB	55013	2.53e-282	-0.770969	4.37e-278	Cluster 0_NR
XPA	7507	2.77e-282	-0.633846	4.79e-278	Cluster 0_NR
NCBP2AS2	152217	2.83e-282	-0.979895	4.9e-278	Cluster 0_NR
SIK1B	102724428	3.17e-282	-0.470159	5.49e-278	Cluster 0_NR
NF2	4771	3.23e-282	-0.472875	5.59e-278	Cluster 0_NR
AC015912.3	NA	7e-282	0.462421	1.21e-277	Cluster 0_NR
SCARF2	NA	2.55e-281	-0.451784	4.41e-277	Cluster 0_NR
EGR1	1958	5.93e-281	0.582807	1.03e-276	Cluster 0_NR
YTHDF1	54915	9.64e-281	-0.533751	1.67e-276	Cluster 0_NR
PDIA3	2923	3.9e-280	-0.494446	6.74e-276	Cluster 0_NR
ATPAF1	64756	4.93e-280	-0.684877	8.53e-276	Cluster 0_NR
FAM117A	81558	1.21e-279	-0.500774	2.1e-275	Cluster 0_NR
C1orf198	84886	1.33e-279	-0.423561	2.31e-275	Cluster 0_NR
PYURF	100996939	1.2e-278	-0.828258	2.08e-274	Cluster 0_NR
PGRMC1	10857	9.96e-278	-0.728852	1.72e-273	Cluster 0_NR
ZNF580	51157	1.08e-277	-0.625736	1.86e-273	Cluster 0_NR
FBXW11	23291	1.49e-277	-0.586815	2.58e-273	Cluster 0_NR
GRSF1	2926	2.26e-277	-0.461127	3.91e-273	Cluster 0_NR
IMPAD1	NA	2.5e-277	-0.506667	4.33e-273	Cluster 0_NR
MID2	11043	3.54e-277	-0.408219	6.13e-273	Cluster 0_NR
ZNF263	10127	4.43e-277	-0.465036	7.66e-273	Cluster 0_NR
CD47	961	5.1e-277	-0.604047	8.83e-273	Cluster 0_NR
DOHH	83475	7.69e-277	-0.521142	1.33e-272	Cluster 0_NR
CITED2	10370	1.15e-276	-0.613661	1.99e-272	Cluster 0_NR
HABP4	22927	1.37e-276	-0.420995	2.36e-272	Cluster 0_NR
MAP2K4	6416	1.43e-276	-0.545418	2.47e-272	Cluster 0_NR
RP9	6100	2.2e-276	-0.695611	3.8e-272	Cluster 0_NR
RBM15B	29890	3.76e-276	-0.436567	6.5e-272	Cluster 0_NR
NECTIN3	25945	7.13e-276	-0.677669	1.23e-271	Cluster 0_NR
HIST1H2AH	NA	1.19e-275	0.536608	2.05e-271	Cluster 0_NR
KLC2	64837	2.53e-275	-0.428575	4.37e-271	Cluster 0_NR
CSNK1G3	1456	2.91e-274	-0.588403	5.03e-270	Cluster 0_NR
CSRNP2	81566	3.53e-274	-0.429547	6.11e-270	Cluster 0_NR
SNX3	8724	3.98e-274	-0.558736	6.89e-270	Cluster 0_NR
HDAC10	83933	4.64e-274	-0.446128	8.04e-270	Cluster 0_NR
EID2	163126	1.9e-273	-0.604335	3.29e-269	Cluster 0_NR
ZNF672	79894	2.97e-273	-0.468725	5.13e-269	Cluster 0_NR
HEBP2	23593	7.05e-273	-0.883348	1.22e-268	Cluster 0_NR
LMNB2	84823	1.09e-272	-0.423759	1.89e-268	Cluster 0_NR
KRT10	3858	2.61e-272	-0.825183	4.52e-268	Cluster 0_NR
RPS4Y1	6192	4.47e-272	-0.659641	7.73e-268	Cluster 0_NR
LRRN3	54674	5.6e-272	-0.435526	9.68e-268	Cluster 0_NR
PROSER1	80209	1.27e-271	-0.459118	2.2e-267	Cluster 0_NR
HMGXB3	22993	1.4e-271	-0.503691	2.43e-267	Cluster 0_NR
ADO	84890	1.53e-271	-0.474802	2.64e-267	Cluster 0_NR
HOMER1	9456	2.6e-271	-0.421566	4.51e-267	Cluster 0_NR
MAP4K5	11183	2.97e-271	-0.484408	5.15e-267	Cluster 0_NR
RALY	22913	3.24e-271	-0.551938	5.6e-267	Cluster 0_NR
ELAVL1	1994	1.15e-270	-0.66936	1.99e-266	Cluster 0_NR
RFK	55312	1.49e-270	-0.684358	2.58e-266	Cluster 0_NR
USP11	8237	1.66e-270	-0.549032	2.87e-266	Cluster 0_NR
TOPBP1	11073	2.68e-270	-0.508372	4.64e-266	Cluster 0_NR
GABPB1-IT1	55056	4.52e-270	-0.887768	7.82e-266	Cluster 0_NR
PSMG3	84262	1.79e-269	-0.558675	3.1e-265	Cluster 0_NR
FXN	2395	2.53e-269	-0.575535	4.37e-265	Cluster 0_NR
TAF10	6881	6.63e-269	-0.86269	1.15e-264	Cluster 0_NR
HIPK3	10114	1.24e-268	-0.486446	2.15e-264	Cluster 0_NR
GLUL	2752	7.92e-268	0.489006	1.37e-263	Cluster 0_NR
RALGAPA1	253959	1.58e-267	-0.506923	2.74e-263	Cluster 0_NR
ASPSCR1	79058	3.38e-267	-0.435522	5.86e-263	Cluster 0_NR
PTPRA	NA	4.45e-267	-0.548493	7.71e-263	Cluster 0_NR
PI4K2B	55300	5.42e-266	-0.560035	9.38e-262	Cluster 0_NR
DNPH1	10591	3.05e-265	-0.473574	5.28e-261	Cluster 0_NR
HPCAL1	3241	3.64e-265	-0.562806	6.3e-261	Cluster 0_NR
CYC1	1537	4.74e-265	-0.737828	8.2e-261	Cluster 0_NR
AC020911.2	NA	6.71e-265	-0.527196	1.16e-260	Cluster 0_NR
RAB4A	5867	6.82e-265	-0.880544	1.18e-260	Cluster 0_NR
NUDT8	254552	1.1e-264	-0.562842	1.9e-260	Cluster 0_NR
ARL5B	221079	5.35e-264	-0.491448	9.27e-260	Cluster 0_NR
KLRC3	3823	1.21e-263	-0.466625	2.09e-259	Cluster 0_NR
NUP50	10762	1.39e-263	-0.429358	2.41e-259	Cluster 0_NR
TMX4	56255	5e-263	-0.528458	8.65e-259	Cluster 0_NR
STK38L	23012	5.59e-263	-0.451189	9.68e-259	Cluster 0_NR
PHRF1	57661	8.51e-263	-0.422743	1.47e-258	Cluster 0_NR
CHAMP1	283489	1.54e-262	-0.482157	2.67e-258	Cluster 0_NR
AL135791.1	NA	4.28e-262	-0.617806	7.41e-258	Cluster 0_NR
RNF103	7844	9.13e-262	-0.470642	1.58e-257	Cluster 0_NR
PPM1B	5495	1.65e-261	-0.524743	2.85e-257	Cluster 0_NR
ASB6	140459	1.65e-261	-0.414283	2.85e-257	Cluster 0_NR
RNF38	152006	1.94e-261	-0.41217	3.35e-257	Cluster 0_NR
VCAN	1462	2.33e-261	0.524619	4.04e-257	Cluster 0_NR
WHRN	25861	8.29e-261	-0.462806	1.43e-256	Cluster 0_NR
SLC22A17	51310	1.31e-260	-0.415979	2.27e-256	Cluster 0_NR
HAGH	3029	1.69e-260	-0.685681	2.92e-256	Cluster 0_NR
NSMCE4A	54780	1.93e-260	-0.809714	3.35e-256	Cluster 0_NR
MAN1B1-DT	100289341	2.1e-260	-0.562575	3.63e-256	Cluster 0_NR
NOA1	84273	2.12e-260	-0.615981	3.66e-256	Cluster 0_NR
BLOC1S4	55330	1.04e-259	-0.909253	1.8e-255	Cluster 0_NR
CHCHD10	400916	2.7e-259	-0.958351	4.67e-255	Cluster 0_NR
FAM50A	9130	1.64e-258	-0.691541	2.84e-254	Cluster 0_NR
SURF1	6834	1.9e-258	-0.781608	3.3e-254	Cluster 0_NR
TLK2	11011	2.91e-258	-0.513617	5.03e-254	Cluster 0_NR
NAGPA	51172	3.81e-258	-0.683074	6.59e-254	Cluster 0_NR
AC018926.2	NA	4.73e-258	-0.518755	8.18e-254	Cluster 0_NR
MRPS26	64949	7.78e-258	-0.676363	1.35e-253	Cluster 0_NR
TMEM30B	161291	9.03e-258	-0.432731	1.56e-253	Cluster 0_NR
HSBP1L1	440498	3.38e-257	-0.702073	5.85e-253	Cluster 0_NR
RAB21	23011	4.73e-257	-0.460432	8.19e-253	Cluster 0_NR
AC005332.5	NA	1.09e-256	-0.442678	1.88e-252	Cluster 0_NR
HRAS	3265	1.1e-256	-0.676311	1.9e-252	Cluster 0_NR
MPP6	51678	2.08e-256	-0.533179	3.61e-252	Cluster 0_NR
DNAJC30	84277	2.79e-256	-0.578116	4.83e-252	Cluster 0_NR
LINC01003	100128822	2.87e-256	-0.698354	4.97e-252	Cluster 0_NR
ATP1B3	483	3.9e-256	-0.601954	6.75e-252	Cluster 0_NR
TTTY14	83869	4.88e-256	-0.716449	8.45e-252	Cluster 0_NR
IFNGR2	3460	5.14e-256	-0.544538	8.89e-252	Cluster 0_NR
NFKB1	4790	7.49e-256	-0.485266	1.3e-251	Cluster 0_NR
SENP5	205564	2.13e-255	-0.426396	3.69e-251	Cluster 0_NR
CAPRIN1	4076	4e-255	-0.442247	6.92e-251	Cluster 0_NR
CERS4	79603	5.15e-255	-0.43326	8.92e-251	Cluster 0_NR
PRR5	55615	5.59e-255	-0.578576	9.68e-251	Cluster 0_NR
COQ10A	93058	1.41e-254	-0.568606	2.44e-250	Cluster 0_NR
IGFBP3	3486	1.84e-254	-0.435323	3.19e-250	Cluster 0_NR
AC010331.1	NA	2.26e-254	-0.430915	3.92e-250	Cluster 0_NR
EFHD2	79180	7.19e-254	-0.442193	1.24e-249	Cluster 0_NR
ST3GAL5	8869	8.83e-254	-0.442032	1.53e-249	Cluster 0_NR
RABEP1	9135	1.59e-253	-0.6115	2.75e-249	Cluster 0_NR
GPR132	29933	2.74e-253	-0.409164	4.74e-249	Cluster 0_NR
XBP1	7494	4.63e-253	-0.435181	8.02e-249	Cluster 0_NR
CD163	9332	6.44e-253	0.440292	1.11e-248	Cluster 0_NR
HLX	3142	7.17e-253	0.439624	1.24e-248	Cluster 0_NR
FGF9	2254	8.68e-253	-0.438173	1.5e-248	Cluster 0_NR
ETV3	2117	1.07e-252	-0.550222	1.86e-248	Cluster 0_NR
AL121603.2	NA	1.4e-252	-0.563339	2.42e-248	Cluster 0_NR
ANTKMT	65990	1.5e-252	-0.90423	2.6e-248	Cluster 0_NR
FHL1	2273	1.72e-252	-0.510626	2.98e-248	Cluster 0_NR
KAT8	84148	3.07e-252	-0.505161	5.31e-248	Cluster 0_NR
FAM117B	150864	5.05e-252	-0.531431	8.74e-248	Cluster 0_NR
SPPL3	121665	1.41e-251	-0.469739	2.45e-247	Cluster 0_NR
AL158163.1	NA	2.07e-251	-0.442398	3.59e-247	Cluster 0_NR
DDHD2	23259	2.55e-251	-0.472469	4.41e-247	Cluster 0_NR
MYLIP	29116	5.11e-251	-0.417739	8.84e-247	Cluster 0_NR
AC144652.1	NA	1.03e-250	-0.430803	1.78e-246	Cluster 0_NR
DIPK2A	205428	1.04e-250	-0.476541	1.8e-246	Cluster 0_NR
AL117332.1	NA	1.35e-250	-0.54803	2.34e-246	Cluster 0_NR
CD68	968	2.34e-250	0.486907	4.06e-246	Cluster 0_NR
C15orf61	145853	2.5e-250	-0.739417	4.33e-246	Cluster 0_NR
RAC1	5879	5.99e-250	-0.658779	1.04e-245	Cluster 0_NR
TOR1B	27348	5.93e-249	-0.42397	1.03e-244	Cluster 0_NR
CHPT1	56994	1e-248	-0.606494	1.73e-244	Cluster 0_NR
ZNF414	84330	1.04e-248	-0.522276	1.79e-244	Cluster 0_NR
SSBP4	170463	2.55e-248	-0.833911	4.42e-244	Cluster 0_NR
ATP8A1	10396	7.17e-248	-0.557177	1.24e-243	Cluster 0_NR
SLC39A3	29985	7.28e-248	-0.406242	1.26e-243	Cluster 0_NR
R3HDM2	22864	9.33e-248	-0.658486	1.62e-243	Cluster 0_NR
PDE3B	5140	1.41e-247	-0.48498	2.45e-243	Cluster 0_NR
LAYN	143903	1.73e-247	-0.625416	3e-243	Cluster 0_NR
HEATR9	256957	1.89e-247	-0.429383	3.27e-243	Cluster 0_NR
SERPINE2	5270	2.8e-247	-0.480211	4.84e-243	Cluster 0_NR
LIX1L	128077	4.76e-247	-0.523443	8.24e-243	Cluster 0_NR
LRPPRC	10128	5.31e-247	-0.447015	9.2e-243	Cluster 0_NR
LGALS2	3957	1.06e-246	0.416502	1.84e-242	Cluster 0_NR
MSR1	NA	1.13e-246	0.490756	1.95e-242	Cluster 0_NR
KPNA4	3840	4.96e-246	-0.46059	8.58e-242	Cluster 0_NR
GP1BB	2812	1.02e-245	-0.748157	1.77e-241	Cluster 0_NR
MRGBP	55257	2.77e-245	-0.585942	4.79e-241	Cluster 0_NR
HES4	57801	1.34e-244	-0.43981	2.31e-240	Cluster 0_NR
LONRF1	91694	1.63e-244	-0.42283	2.82e-240	Cluster 0_NR
SMARCB1	6598	3.32e-244	-0.522103	5.74e-240	Cluster 0_NR
IDH2	3418	4.01e-244	-0.617275	6.94e-240	Cluster 0_NR
MFSD6	54842	9.86e-244	-0.442858	1.71e-239	Cluster 0_NR
RCAN3AS	NA	1.78e-243	-0.477808	3.07e-239	Cluster 0_NR
LRRC37B	114659	1.04e-242	-0.537983	1.8e-238	Cluster 0_NR
MRPS34	65993	5.24e-242	-0.836946	9.07e-238	Cluster 0_NR
C12orf49	NA	5.84e-242	-0.758616	1.01e-237	Cluster 0_NR
CCSER2	54462	7.1e-242	-0.551558	1.23e-237	Cluster 0_NR
NAA30	122830	7.65e-242	-0.412415	1.32e-237	Cluster 0_NR
CSF3R	1441	1.03e-241	0.472664	1.79e-237	Cluster 0_NR
MMP23B	8510	1.57e-241	-0.405781	2.72e-237	Cluster 0_NR
PDPK1	5170	1.93e-241	-0.410254	3.34e-237	Cluster 0_NR
YPEL3	83719	5.32e-241	-0.581596	9.2e-237	Cluster 0_NR
GLRX5	51218	9.4e-241	-0.922154	1.63e-236	Cluster 0_NR
ZNF711	7552	1.28e-240	-0.433957	2.22e-236	Cluster 0_NR
SNRNP70	6625	1.41e-240	-0.410692	2.44e-236	Cluster 0_NR
IFI44L	10964	1.53e-240	0.432516	2.65e-236	Cluster 0_NR
GRB2	2885	3.73e-240	-0.502589	6.46e-236	Cluster 0_NR
KLHL11	55175	5.45e-240	-0.407948	9.43e-236	Cluster 0_NR
SDHAF1	644096	6.29e-240	-0.790166	1.09e-235	Cluster 0_NR
RRM2B	50484	9.89e-240	-0.436449	1.71e-235	Cluster 0_NR
CAB39	51719	1.4e-239	-0.596964	2.41e-235	Cluster 0_NR
CCNG2	901	8.37e-239	-0.485572	1.45e-234	Cluster 0_NR
EFR3A	23167	8.88e-239	-0.429916	1.54e-234	Cluster 0_NR
KIF5B	3799	1.02e-238	-0.440039	1.77e-234	Cluster 0_NR
CCNQ	92002	4.35e-238	-0.630621	7.54e-234	Cluster 0_NR
RHEBL1	121268	8.15e-238	-0.50595	1.41e-233	Cluster 0_NR
ZDHHC20	253832	9.49e-238	-0.413578	1.64e-233	Cluster 0_NR
BEND5	79656	1.14e-237	-0.500712	1.97e-233	Cluster 0_NR
TSEN34	79042	1.31e-237	-0.493433	2.26e-233	Cluster 0_NR
NME4	4833	2.02e-237	-0.595192	3.5e-233	Cluster 0_NR
ZDBF2	57683	2.41e-237	-0.469811	4.17e-233	Cluster 0_NR
FUBP3	8939	3.59e-237	-0.475231	6.21e-233	Cluster 0_NR
SPPL2A	84888	1.1e-236	-0.540737	1.91e-232	Cluster 0_NR
JMY	133746	2.08e-236	-0.407954	3.59e-232	Cluster 0_NR
BEX3	27018	3.56e-236	-0.458788	6.16e-232	Cluster 0_NR
GTF2E2	2961	4.21e-236	-0.524326	7.29e-232	Cluster 0_NR
KDM7A	80853	7.97e-236	-0.453973	1.38e-231	Cluster 0_NR
HEIH	100859930	1.09e-235	-0.460913	1.89e-231	Cluster 0_NR
DENND6A	201627	1.64e-235	-0.430666	2.84e-231	Cluster 0_NR
NRL	4901	1.93e-235	-0.625436	3.35e-231	Cluster 0_NR
CHMP4B	128866	8.95e-235	-0.425338	1.55e-230	Cluster 0_NR
HES6	55502	4.25e-234	-0.498598	7.36e-230	Cluster 0_NR
MSRA	4482	7.77e-234	-0.64337	1.35e-229	Cluster 0_NR
PRELID1	27166	3.58e-233	-0.879443	6.19e-229	Cluster 0_NR
LMTK2	22853	5.53e-233	-0.445707	9.58e-229	Cluster 0_NR
P4HTM	54681	5.6e-233	-0.450359	9.7e-229	Cluster 0_NR
CARNMT1	138199	2.23e-232	-0.423326	3.87e-228	Cluster 0_NR
CFAP97D2	101929355	2.35e-232	-0.513357	4.08e-228	Cluster 0_NR
PARP10	84875	2.44e-232	-0.454783	4.22e-228	Cluster 0_NR
BAG1	573	6.68e-232	-0.753972	1.16e-227	Cluster 0_NR
NOM1	64434	1.65e-231	-0.581111	2.86e-227	Cluster 0_NR
OSBP	5007	2.61e-231	-0.491363	4.51e-227	Cluster 0_NR
INO80	54617	1.38e-230	-0.563954	2.4e-226	Cluster 0_NR
TM9SF3	56889	1.77e-230	-0.441515	3.06e-226	Cluster 0_NR
AC105020.6	NA	1.99e-230	-0.452244	3.45e-226	Cluster 0_NR
CSTA	1475	2.59e-230	0.491187	4.49e-226	Cluster 0_NR
VGLL4	9686	6.99e-230	-0.453074	1.21e-225	Cluster 0_NR
AK3	50808	9.45e-230	-0.421649	1.64e-225	Cluster 0_NR
TGFBR1	7046	2.57e-229	-0.521992	4.45e-225	Cluster 0_NR
PPM1G	5496	2.76e-229	-0.742022	4.77e-225	Cluster 0_NR
AFG3L2	10939	1.19e-228	-0.498069	2.06e-224	Cluster 0_NR
LNX2	NA	1.4e-228	-0.50648	2.42e-224	Cluster 0_NR
AC244213.1	NA	3.15e-228	-0.538048	5.45e-224	Cluster 0_NR
NSUN2	54888	3.63e-228	-0.444226	6.28e-224	Cluster 0_NR
CRELD2	79174	4.48e-228	-0.600757	7.75e-224	Cluster 0_NR
AGGF1	55109	9.89e-228	-0.5818	1.71e-223	Cluster 0_NR
GPR160	26996	1.58e-227	-0.531139	2.73e-223	Cluster 0_NR
POLDIP2	26073	1.79e-227	-0.464202	3.1e-223	Cluster 0_NR
ZDHHC24	254359	4.15e-227	-0.467169	7.18e-223	Cluster 0_NR
PHF19	26147	4.67e-227	-0.44216	8.08e-223	Cluster 0_NR
DNAJC1	64215	7.53e-227	-0.770316	1.3e-222	Cluster 0_NR
PIM3	415116	1.43e-226	-0.437262	2.47e-222	Cluster 0_NR
ACADVL	37	2.83e-226	-0.60054	4.9e-222	Cluster 0_NR
PTEN	5728	5.97e-226	-0.582765	1.03e-221	Cluster 0_NR
NELL2	4753	6.93e-226	-0.592263	1.2e-221	Cluster 0_NR
FEZ1	9638	2.02e-225	-0.427653	3.49e-221	Cluster 0_NR
SCAMP4	113178	2.42e-225	-0.548041	4.19e-221	Cluster 0_NR
KLHL36	79786	2.85e-225	-0.485868	4.93e-221	Cluster 0_NR
YY1	7528	4.92e-225	-0.416	8.51e-221	Cluster 0_NR
CXorf38	159013	1.02e-224	-0.552038	1.76e-220	Cluster 0_NR
RETREG1	54463	4.15e-224	-0.677861	7.18e-220	Cluster 0_NR
FADD	8772	8.21e-224	-0.485057	1.42e-219	Cluster 0_NR
MMD	23531	8.23e-224	-0.648201	1.42e-219	Cluster 0_NR
GTF3A	2971	1.12e-223	-0.465653	1.94e-219	Cluster 0_NR
COX5A	9377	1.44e-223	-0.695599	2.5e-219	Cluster 0_NR
AC007686.3	NA	3.74e-223	-0.486343	6.47e-219	Cluster 0_NR
HAGHL	84264	5.14e-223	-0.679782	8.9e-219	Cluster 0_NR
UBE3A	7337	5.92e-223	-0.415369	1.02e-218	Cluster 0_NR
AK5	26289	1.8e-222	-0.627116	3.12e-218	Cluster 0_NR
FAR1-IT1	NA	1.91e-222	-0.590065	3.3e-218	Cluster 0_NR
SUZ12	23512	3.01e-222	-0.579197	5.21e-218	Cluster 0_NR
APOBEC3A	200315	3.67e-222	0.455261	6.34e-218	Cluster 0_NR
ADAMTS10	81794	4.5e-222	-0.455283	7.79e-218	Cluster 0_NR
NORAD	647979	1.04e-220	-0.566265	1.8e-216	Cluster 0_NR
MAPK1	5594	1.13e-220	-0.454342	1.96e-216	Cluster 0_NR
MAN2A1	4124	1e-219	-0.43088	1.73e-215	Cluster 0_NR
AMN	81693	1.88e-219	-0.507204	3.25e-215	Cluster 0_NR
AL731569.1	NA	2.67e-219	-0.479325	4.62e-215	Cluster 0_NR
GCSH	2653	3.78e-219	-0.662132	6.54e-215	Cluster 0_NR
LAMP1	3916	4.91e-219	-0.456557	8.5e-215	Cluster 0_NR
ID1	3397	2.41e-218	-0.488022	4.17e-214	Cluster 0_NR
FAM185A	222234	4.9e-218	-0.415558	8.48e-214	Cluster 0_NR
GJB6	10804	7.79e-218	-0.47496	1.35e-213	Cluster 0_NR
GCH1	2643	1.13e-217	-0.492133	1.96e-213	Cluster 0_NR
AC123512.1	NA	1.19e-217	-0.43748	2.06e-213	Cluster 0_NR
NT5C3B	115024	1.38e-217	-0.475211	2.39e-213	Cluster 0_NR
IL21R-AS1	283888	1.59e-217	-0.458434	2.76e-213	Cluster 0_NR
KRT72	140807	2.79e-217	-0.426333	4.83e-213	Cluster 0_NR
FBXW7	55294	3.64e-217	-0.560228	6.3e-213	Cluster 0_NR
SLC36A4	120103	7.38e-217	-0.413015	1.28e-212	Cluster 0_NR
MTURN	222166	1.97e-216	-0.611714	3.41e-212	Cluster 0_NR
EPM2A	7957	3.43e-216	-0.435549	5.94e-212	Cluster 0_NR
EEF2K	29904	5.06e-216	-0.425785	8.76e-212	Cluster 0_NR
RFXAP	5994	1.2e-215	-0.531178	2.07e-211	Cluster 0_NR
TNIP2	79155	1.47e-215	-0.621698	2.54e-211	Cluster 0_NR
AC015871.7	NA	2.57e-215	-0.600058	4.45e-211	Cluster 0_NR
MNDA	4332	5.77e-215	0.483606	9.98e-211	Cluster 0_NR
CTCF	10664	8.97e-215	-0.513102	1.55e-210	Cluster 0_NR
GSK3B	2932	1.09e-214	-0.584133	1.88e-210	Cluster 0_NR
VMAC	400673	1.19e-214	-0.587095	2.06e-210	Cluster 0_NR
STXBP1	6812	1.45e-214	-0.453208	2.51e-210	Cluster 0_NR
OSTM1	28962	2.25e-214	-0.499183	3.9e-210	Cluster 0_NR
KIAA0232	9778	2.48e-214	-0.453692	4.3e-210	Cluster 0_NR
DDX28	55794	2.74e-214	-0.426576	4.75e-210	Cluster 0_NR
AC022075.1	NA	7.2e-214	-0.472869	1.25e-209	Cluster 0_NR
UBE2D1	7321	8.09e-214	-0.433234	1.4e-209	Cluster 0_NR
CD14	929	2.94e-212	0.413611	5.09e-208	Cluster 0_NR
2022-03-01	NA	3.64e-212	0.47698	6.3e-208	Cluster 0_NR
TSR3	115939	4.81e-212	-0.638375	8.32e-208	Cluster 0_NR
TERF2IP	54386	5.36e-212	-0.464665	9.28e-208	Cluster 0_NR
THAP12	5612	7.54e-212	-0.588248	1.3e-207	Cluster 0_NR
SLC35D2	11046	1.2e-211	-0.715084	2.08e-207	Cluster 0_NR
RNASET2	8635	4.97e-211	-0.581774	8.61e-207	Cluster 0_NR
TLNRD1	59274	5.6e-211	-0.428347	9.7e-207	Cluster 0_NR
AUH	549	1.24e-210	-0.659534	2.15e-206	Cluster 0_NR
SPINT2	10653	4.06e-210	-0.559784	7.03e-206	Cluster 0_NR
DGKZ	8525	1.06e-209	-0.562233	1.83e-205	Cluster 0_NR
NDUFAF8	284184	1.74e-209	-0.898509	3.01e-205	Cluster 0_NR
AGPS	8540	1.86e-209	-0.431012	3.22e-205	Cluster 0_NR
CCDC6	8030	2.61e-209	-0.466807	4.52e-205	Cluster 0_NR
HERC5	51191	7.61e-209	-0.57387	1.32e-204	Cluster 0_NR
TRAPPC10	7109	8.15e-209	-0.737607	1.41e-204	Cluster 0_NR
PTPDC1	138639	8.88e-209	-0.460813	1.54e-204	Cluster 0_NR
CPOX	1371	4.45e-208	-0.452946	7.7e-204	Cluster 0_NR
TARSL2	NA	5.13e-208	-0.519162	8.87e-204	Cluster 0_NR
MBP	4155	8.93e-208	-0.429845	1.55e-203	Cluster 0_NR
THBS1	7057	3.35e-206	0.431536	5.79e-202	Cluster 0_NR
PDCD2	5134	8.56e-206	-0.606758	1.48e-201	Cluster 0_NR
PLCH2	9651	1.5e-205	-0.42549	2.6e-201	Cluster 0_NR
GFER	2671	1.84e-205	-0.624833	3.18e-201	Cluster 0_NR
KYNU	8942	2.25e-205	0.443195	3.89e-201	Cluster 0_NR
CHKB	1120	7.89e-205	-0.581312	1.36e-200	Cluster 0_NR
ELAC1	55520	1.2e-204	-0.417751	2.08e-200	Cluster 0_NR
HMGN1	3150	1.24e-204	-0.513686	2.14e-200	Cluster 0_NR
AQP9	366	1.35e-204	0.405931	2.33e-200	Cluster 0_NR
SERPINA1	5265	2.37e-204	0.419674	4.1e-200	Cluster 0_NR
NIN	51199	2.95e-204	-0.499879	5.11e-200	Cluster 0_NR
PTPRK	5796	2.81e-202	-0.571386	4.86e-198	Cluster 0_NR
PPP1R3F	89801	2.7e-201	-0.53521	4.67e-197	Cluster 0_NR
FAM120AOS	158293	3.73e-201	-0.408117	6.46e-197	Cluster 0_NR
HPS6	79803	5.16e-201	-0.456636	8.94e-197	Cluster 0_NR
CLEC11A	6320	7.82e-201	-0.96036	1.35e-196	Cluster 0_NR
FBXO2	26232	1.62e-200	-0.443589	2.81e-196	Cluster 0_NR
PAK2	5062	1.85e-200	-0.48084	3.2e-196	Cluster 0_NR
RAB11FIP2	22841	2.39e-200	-0.414524	4.14e-196	Cluster 0_NR
VPS26B	112936	3.73e-200	-0.46473	6.45e-196	Cluster 0_NR
PURA	5813	2.21e-199	-0.592683	3.82e-195	Cluster 0_NR
PHF20L1	51105	7.71e-199	-0.430174	1.33e-194	Cluster 0_NR
OSBPL8	114882	1.22e-198	-0.470265	2.11e-194	Cluster 0_NR
ZNF12	7559	2.46e-198	-0.411553	4.26e-194	Cluster 0_NR
AL135925.1	NA	4.05e-198	-0.635222	7e-194	Cluster 0_NR
PSIP1	11168	5.88e-198	-0.531986	1.02e-193	Cluster 0_NR
GRN	2896	6.75e-198	0.431212	1.17e-193	Cluster 0_NR
FCGBP	8857	7.09e-198	-0.458764	1.23e-193	Cluster 0_NR
AL031848.2	NA	7.53e-198	-0.492703	1.3e-193	Cluster 0_NR
DUSP2	1844	9.1e-198	-0.537276	1.57e-193	Cluster 0_NR
RSAD1	55316	1.36e-197	-0.513201	2.35e-193	Cluster 0_NR
AKIRIN2	55122	1.45e-197	-0.669465	2.51e-193	Cluster 0_NR
RARA	5914	2.06e-196	-0.424735	3.56e-192	Cluster 0_NR
C1orf122	127687	2.23e-196	-0.801489	3.85e-192	Cluster 0_NR
ZNF821	55565	4.86e-195	-0.441482	8.42e-191	Cluster 0_NR
AC091729.3	NA	6.89e-195	-0.564674	1.19e-190	Cluster 0_NR
BORCS6	54785	8.41e-195	-0.603865	1.46e-190	Cluster 0_NR
SKI	6497	2.8e-194	-0.405522	4.84e-190	Cluster 0_NR
AC025181.2	NA	3.62e-194	-0.423718	6.26e-190	Cluster 0_NR
HEBP1	50865	6.15e-194	-0.460128	1.06e-189	Cluster 0_NR
OTUD3	23252	3.89e-193	-0.412333	6.73e-189	Cluster 0_NR
MALT1	10892	8.72e-193	-0.432899	1.51e-188	Cluster 0_NR
MAFF	23764	9.82e-193	-0.471	1.7e-188	Cluster 0_NR
RCCD1	91433	1.02e-192	-0.43104	1.76e-188	Cluster 0_NR
PRKCA	5578	2.05e-192	-0.499369	3.54e-188	Cluster 0_NR
FAM160B1	57700	1.27e-191	-0.602973	2.2e-187	Cluster 0_NR
SKIL	6498	2.05e-191	-0.407502	3.55e-187	Cluster 0_NR
GID4	79018	3.97e-191	-0.426679	6.87e-187	Cluster 0_NR
TSEN54	283989	4.31e-191	-0.472991	7.46e-187	Cluster 0_NR
HSPA1A	3303	4.68e-191	0.84487	8.1e-187	Cluster 0_NR
TMEM87B	84910	1.03e-190	-0.456672	1.78e-186	Cluster 0_NR
ITPRID2	6744	2.74e-190	-0.417399	4.75e-186	Cluster 0_NR
CH25H	9023	2.83e-190	0.437628	4.9e-186	Cluster 0_NR
TBC1D1	23216	8.72e-190	-0.418786	1.51e-185	Cluster 0_NR
SPAG9	9043	1.4e-189	-0.410714	2.43e-185	Cluster 0_NR
AC019257.1	NA	2.41e-189	-0.420588	4.18e-185	Cluster 0_NR
RGS3	5998	2.77e-189	-0.425062	4.79e-185	Cluster 0_NR
LRRFIP2	9209	2.69e-188	-0.62355	4.65e-184	Cluster 0_NR
TFEC	22797	4.62e-188	0.420612	7.99e-184	Cluster 0_NR
NOL9	79707	6.99e-188	-0.439354	1.21e-183	Cluster 0_NR
SAV1	60485	7.29e-188	-0.435021	1.26e-183	Cluster 0_NR
PSEN1	5663	3.81e-187	-0.44	6.59e-183	Cluster 0_NR
IRAK3	11213	7.9e-187	0.410665	1.37e-182	Cluster 0_NR
ECI1	1632	8.58e-187	-0.571281	1.48e-182	Cluster 0_NR
ZNF524	147807	5.23e-186	-0.612745	9.05e-182	Cluster 0_NR
HSPA6	3310	1.49e-185	0.479323	2.59e-181	Cluster 0_NR
FNBP4	23360	1.78e-185	-0.416006	3.07e-181	Cluster 0_NR
YPEL2	388403	2.91e-185	-0.568098	5.04e-181	Cluster 0_NR
RARA-AS1	101929693	2.95e-185	-0.420579	5.11e-181	Cluster 0_NR
TTC39C	125488	4.88e-185	-0.688803	8.44e-181	Cluster 0_NR
KDELR2	11014	4.97e-185	-0.68484	8.59e-181	Cluster 0_NR
DDHD1	80821	1.28e-184	-0.478794	2.22e-180	Cluster 0_NR
MXRA8	54587	1.52e-184	-0.490983	2.63e-180	Cluster 0_NR
RRAGC	64121	4.01e-183	-0.425025	6.94e-179	Cluster 0_NR
MVB12B	89853	1.95e-182	-0.431434	3.37e-178	Cluster 0_NR
UROS	7390	6.96e-181	-0.58637	1.2e-176	Cluster 0_NR
KDM4B	23030	8.34e-181	-0.422964	1.44e-176	Cluster 0_NR
WNT10A	80326	1.21e-180	-0.492268	2.09e-176	Cluster 0_NR
CYBB	1536	2.21e-180	0.435262	3.83e-176	Cluster 0_NR
FLNA	NA	2.33e-180	-0.488536	4.04e-176	Cluster 0_NR
D2HGDH	728294	2.36e-180	-0.461731	4.09e-176	Cluster 0_NR
PINK1	65018	3.53e-180	-0.502865	6.11e-176	Cluster 0_NR
SSNA1	8636	6.63e-180	-0.428633	1.15e-175	Cluster 0_NR
ARL5A	26225	1.64e-177	-0.48844	2.84e-173	Cluster 0_NR
CALHM6	441168	3.24e-177	-0.612512	5.6e-173	Cluster 0_NR
ZNF667	63934	1.36e-176	-0.539331	2.35e-172	Cluster 0_NR
CRLS1	54675	4.33e-176	-0.417954	7.5e-172	Cluster 0_NR
THRA	7067	6.72e-175	-0.475082	1.16e-170	Cluster 0_NR
DPH7	92715	2.17e-174	-0.46662	3.76e-170	Cluster 0_NR
AL023806.1	NA	7.58e-174	-0.409964	1.31e-169	Cluster 0_NR
DYRK2	8445	9.23e-174	-0.47877	1.6e-169	Cluster 0_NR
LIPT2	387787	4.8e-173	-0.550704	8.31e-169	Cluster 0_NR
HEXD	284004	5.77e-173	-0.481017	9.98e-169	Cluster 0_NR
GM2A	2760	1.09e-172	0.437982	1.88e-168	Cluster 0_NR
EGLN1	54583	7.84e-172	-0.51857	1.36e-167	Cluster 0_NR
CMC4	100272147	8.09e-172	-0.464277	1.4e-167	Cluster 0_NR
2022-03-02	NA	1.75e-171	-0.669364	3.03e-167	Cluster 0_NR
AL355001.2	NA	3.15e-170	-0.519429	5.45e-166	Cluster 0_NR
MAPKAPK5	8550	6.24e-170	-0.434844	1.08e-165	Cluster 0_NR
GPAA1	8733	7.35e-170	-0.441759	1.27e-165	Cluster 0_NR
PLEKHF2	79666	1.66e-169	-0.478441	2.87e-165	Cluster 0_NR
MAPK9	5601	4.9e-169	-0.494723	8.48e-165	Cluster 0_NR
ZBED1	9189	1.82e-168	-0.447527	3.15e-164	Cluster 0_NR
ZNF302	55900	2.22e-168	-0.608547	3.85e-164	Cluster 0_NR
DOCK9-DT	100861541	3.87e-168	-0.544108	6.7e-164	Cluster 0_NR
PWWP2A	114825	1.35e-167	-0.490061	2.34e-163	Cluster 0_NR
HRH2	3274	3.98e-167	0.467202	6.89e-163	Cluster 0_NR
PERP	64065	5.09e-167	-0.629857	8.81e-163	Cluster 0_NR
CTBS	1486	1.26e-166	-0.410974	2.18e-162	Cluster 0_NR
YTHDC2	64848	1.27e-166	-0.433067	2.2e-162	Cluster 0_NR
UBE2E2	7325	7.38e-166	-0.44347	1.28e-161	Cluster 0_NR
ACAA1	30	2.81e-165	-0.602236	4.87e-161	Cluster 0_NR
PPP3CB	5532	1.58e-163	-0.45989	2.73e-159	Cluster 0_NR
UTY	7404	2.55e-163	-0.681069	4.41e-159	Cluster 0_NR
GGA2	23062	5.91e-163	-0.418901	1.02e-158	Cluster 0_NR
FPR1	2357	1.1e-162	0.416313	1.9e-158	Cluster 0_NR
ANKLE2	23141	1.67e-162	-0.467733	2.9e-158	Cluster 0_NR
C17orf67	339210	2.09e-161	-0.469966	3.62e-157	Cluster 0_NR
TRIM44	54765	3.42e-161	-0.572525	5.92e-157	Cluster 0_NR
AL139393.3	NA	1.8e-160	-0.441739	3.12e-156	Cluster 0_NR
CDIPT	10423	3.46e-159	-0.420592	5.99e-155	Cluster 0_NR
SRM	6723	1.45e-157	-0.617866	2.52e-153	Cluster 0_NR
SYNGR1	9145	4.06e-157	-0.419251	7.03e-153	Cluster 0_NR
SIRT7	51547	4.32e-157	-0.666638	7.47e-153	Cluster 0_NR
SMARCC1	6599	9.09e-157	-0.41314	1.57e-152	Cluster 0_NR
METRNL	284207	9.51e-157	-0.455005	1.65e-152	Cluster 0_NR
SMAP1	60682	3.42e-156	-0.455007	5.93e-152	Cluster 0_NR
PBX4	80714	3.43e-156	-0.441979	5.93e-152	Cluster 0_NR
SIAH2	6478	2.79e-155	-0.554092	4.83e-151	Cluster 0_NR
CERS6	253782	6.36e-155	-0.494464	1.1e-150	Cluster 0_NR
AL139330.1	NA	6.77e-155	0.458619	1.17e-150	Cluster 0_NR
AC099568.2	NA	8.91e-155	-0.456091	1.54e-150	Cluster 0_NR
PHLDB2	90102	2.65e-154	-0.463764	4.58e-150	Cluster 0_NR
SIPA1	6494	1.28e-153	-0.47074	2.22e-149	Cluster 0_NR
LSM4	25804	2.23e-153	-0.47223	3.86e-149	Cluster 0_NR
GIMAP1	170575	2.25e-153	-0.424858	3.89e-149	Cluster 0_NR
AP001160.3	NA	4.55e-153	-0.443914	7.87e-149	Cluster 0_NR
DUT	1854	2.24e-150	-0.600464	3.88e-146	Cluster 0_NR
HOXB2	3212	8.96e-150	-0.487339	1.55e-145	Cluster 0_NR
OSBPL11	114885	4.58e-148	-0.5151	7.93e-144	Cluster 0_NR
CASD1	64921	7.36e-148	-0.48127	1.27e-143	Cluster 0_NR
ABHD8	79575	2.73e-147	-0.460149	4.72e-143	Cluster 0_NR
LAGE3	8270	2.77e-147	-0.568206	4.79e-143	Cluster 0_NR
AGPAT3	56894	7.74e-146	-0.429083	1.34e-141	Cluster 0_NR
PGAM5	192111	1.13e-144	-0.423885	1.96e-140	Cluster 0_NR
COMTD1	118881	1.79e-144	-0.51691	3.1e-140	Cluster 0_NR
SEC14L2	23541	4.18e-144	-0.419495	7.24e-140	Cluster 0_NR
NCK2	8440	4.4e-144	-0.41176	7.61e-140	Cluster 0_NR
MMP28	79148	5.89e-144	-0.523606	1.02e-139	Cluster 0_NR
INPP4A	3631	9.94e-144	-0.40841	1.72e-139	Cluster 0_NR
EHBP1L1	254102	2.4e-143	-0.424309	4.15e-139	Cluster 0_NR
SLC46A3	283537	5.26e-143	-0.438678	9.1e-139	Cluster 0_NR
IER5	51278	7.46e-143	-0.46172	1.29e-138	Cluster 0_NR
ZNF688	146542	2.58e-142	-0.514374	4.47e-138	Cluster 0_NR
MPND	84954	1.61e-141	-0.417968	2.78e-137	Cluster 0_NR
LEMD2	221496	1.96e-140	-0.493172	3.39e-136	Cluster 0_NR
RGPD2	729857	2.36e-140	0.504829	4.09e-136	Cluster 0_NR
NRCAM	4897	2.59e-140	-0.798258	4.48e-136	Cluster 0_NR
CTSH	1512	4.75e-140	0.598037	8.22e-136	Cluster 0_NR
HSPA1B	3304	6.87e-140	0.765023	1.19e-135	Cluster 0_NR
NRGN	4900	1.58e-139	-0.518085	2.73e-135	Cluster 0_NR
PANK2	80025	2.15e-139	-0.437909	3.72e-135	Cluster 0_NR
AL365272.1	NA	4.42e-139	-0.413016	7.66e-135	Cluster 0_NR
YRDC	79693	6.77e-139	-0.526267	1.17e-134	Cluster 0_NR
CHST11	50515	8.55e-139	-0.457883	1.48e-134	Cluster 0_NR
AC008440.2	NA	3.97e-138	0.410019	6.87e-134	Cluster 0_NR
MEF2C	4208	1.13e-137	0.407895	1.96e-133	Cluster 0_NR
DDX3Y	8653	2.36e-137	-0.626875	4.08e-133	Cluster 0_NR
MLEC	9761	4.02e-136	-0.486979	6.96e-132	Cluster 0_NR
FAM43A	131583	9.32e-136	-0.424626	1.61e-131	Cluster 0_NR
PTGES2	80142	2.89e-135	-0.424371	5e-131	Cluster 0_NR
ZDHHC2	51201	2.68e-134	-0.411833	4.64e-130	Cluster 0_NR
OTUD7A	161725	1.39e-133	-0.439703	2.4e-129	Cluster 0_NR
DEF6	50619	1.07e-131	-0.405864	1.85e-127	Cluster 0_NR
STX2	2054	1.85e-131	-0.464562	3.2e-127	Cluster 0_NR
EVA1B	55194	1.32e-128	-0.420943	2.28e-124	Cluster 0_NR
TBC1D10C	374403	8.12e-128	-0.441689	1.41e-123	Cluster 0_NR
PDCD7	10081	1.07e-127	-0.604262	1.85e-123	Cluster 0_NR
SOGA3	387104	1.47e-127	-0.419736	2.55e-123	Cluster 0_NR
STUB1	10273	1.27e-126	-0.733653	2.19e-122	Cluster 0_NR
WDR86	349136	1.3e-126	-0.421437	2.25e-122	Cluster 0_NR
DHX32	55760	2.13e-125	-0.407161	3.68e-121	Cluster 0_NR
ABHD14A	25864	5.39e-125	-0.427239	9.32e-121	Cluster 0_NR
EIF2AK1	27102	4.3e-124	-0.47776	7.44e-120	Cluster 0_NR
SUDS3	64426	1.31e-123	-0.450152	2.26e-119	Cluster 0_NR
CARS2	79587	1.76e-123	-0.441237	3.05e-119	Cluster 0_NR
HTATIP2	10553	1.78e-123	-0.423819	3.08e-119	Cluster 0_NR
TOR3A	64222	5e-123	-0.465829	8.66e-119	Cluster 0_NR
CMTM7	112616	2.88e-122	-0.453673	4.98e-118	Cluster 0_NR
SHARPIN	81858	7.71e-122	-0.42287	1.34e-117	Cluster 0_NR
APP	351	1.59e-121	-0.429376	2.75e-117	Cluster 0_NR
SATB1-AS1	NA	2.63e-121	-0.407183	4.56e-117	Cluster 0_NR
HIST1H2AE	NA	4.36e-121	0.464128	7.55e-117	Cluster 0_NR
FRMD4B	23150	5.44e-121	0.525314	9.42e-117	Cluster 0_NR
WAC-AS1	220906	3.47e-120	-0.421585	6e-116	Cluster 0_NR
OR2A1-AS1	101928492	1.21e-118	-0.408613	2.1e-114	Cluster 0_NR
PPP1R35	221908	2.68e-118	-0.637404	4.63e-114	Cluster 0_NR
B3GALT4	8705	4.07e-117	-0.426233	7.05e-113	Cluster 0_NR
COPRS	55352	2.04e-116	-0.482586	3.53e-112	Cluster 0_NR
MYO1G	64005	7.74e-115	-0.42385	1.34e-110	Cluster 0_NR
SFT2D3	84826	9.02e-115	-0.412692	1.56e-110	Cluster 0_NR
FAM89A	375061	2.76e-113	-0.407047	4.77e-109	Cluster 0_NR
C8orf82	414919	8.94e-113	-0.422364	1.55e-108	Cluster 0_NR
AC025263.1	NA	2.91e-112	-0.428307	5.04e-108	Cluster 0_NR
BRD7	29117	1.45e-111	-0.462114	2.52e-107	Cluster 0_NR
MTA1	9112	1.93e-111	-0.431934	3.34e-107	Cluster 0_NR
MCUR1	63933	5.73e-110	-0.446536	9.92e-106	Cluster 0_NR
DEXI	28955	6.46e-110	-0.422185	1.12e-105	Cluster 0_NR
USP9Y	8287	1.47e-109	-0.553084	2.54e-105	Cluster 0_NR
COMMD7	149951	3.71e-109	-0.414897	6.42e-105	Cluster 0_NR
DBN1	1627	5.5e-107	-0.507016	9.53e-103	Cluster 0_NR
NR4A2	NA	1.6e-103	-0.431437	2.77e-99	Cluster 0_NR
CRTAM	56253	9.99e-102	-0.667626	1.73e-97	Cluster 0_NR
ZNF853	54753	1.6e-101	-0.406988	2.76e-97	Cluster 0_NR
HIST1H2BD	NA	6.07e-101	0.405556	1.05e-96	Cluster 0_NR
KLRC4	8302	6.61e-101	-0.558488	1.14e-96	Cluster 0_NR
REEP3	221035	8.56e-101	-0.437162	1.48e-96	Cluster 0_NR
FGFBP3	143282	4.38e-99	-0.411613	7.57e-95	Cluster 0_NR
KLRB1	3820	9.24e-99	0.521426	1.6e-94	Cluster 0_NR
SCCPDH	51097	1.59e-97	-0.417985	2.76e-93	Cluster 0_NR
KDM5D	8284	2.63e-90	-0.464929	4.55e-86	Cluster 0_NR
MAF	4094	1.53e-88	0.515653	2.65e-84	Cluster 0_NR
UVRAG	7405	9.38e-87	-0.438695	1.62e-82	Cluster 0_NR
PRKY	5616	3.41e-86	-0.516859	5.91e-82	Cluster 0_NR
PRDM1	639	3.35e-85	0.506976	5.79e-81	Cluster 0_NR
GP9	2815	5.41e-85	-0.409969	9.36e-81	Cluster 0_NR
TMEM165	55858	4.47e-84	-0.563983	7.74e-80	Cluster 0_NR
ARID5B	84159	4.79e-84	0.434186	8.29e-80	Cluster 0_NR
ABCB1	5243	3.05e-82	-0.412682	5.29e-78	Cluster 0_NR
IFNAR2	3455	4.64e-80	-0.414032	8.03e-76	Cluster 0_NR
NAAA	27163	1.93e-79	-0.408214	3.35e-75	Cluster 0_NR
2022-03-09	NA	3.68e-78	-0.432897	6.36e-74	Cluster 0_NR
PPP1R14B	26472	1.06e-77	-0.50591	1.83e-73	Cluster 0_NR
LGALS3	3958	3.64e-74	0.469296	6.3e-70	Cluster 0_NR
TCEA2	6919	2.22e-73	-0.406717	3.84e-69	Cluster 0_NR
YBX3	8531	2.63e-73	-0.458561	4.55e-69	Cluster 0_NR
TNFRSF4	7293	1.81e-69	-0.539128	3.13e-65	Cluster 0_NR
TNFRSF18	8784	2.29e-65	-0.491333	3.96e-61	Cluster 0_NR
FAM13A	10144	9.72e-62	0.412068	1.68e-57	Cluster 0_NR
TRADD	8717	1.92e-53	-0.435616	3.32e-49	Cluster 0_NR
AKR7A2	8574	1.62e-47	-0.406266	2.8e-43	Cluster 0_NR
PGP	283871	5.78e-46	-0.472177	1e-41	Cluster 0_NR
CD8A	925	2.24e-41	-0.545061	3.88e-37	Cluster 0_NR
KLRK1	22914	3.57e-31	-0.429361	6.17e-27	Cluster 0_NR
CD8B	926	5.69e-23	-0.457855	9.85e-19	Cluster 0_NR
ABCG1	9619	0	-0.732611	0	Cluster 0_R
ABHD17A	81926	0	-1.23151	0	Cluster 0_R
ABHD17B	51104	0	-0.54346	0	Cluster 0_R
AC004812.2	NA	0	-0.587628	0	Cluster 0_R
AC005332.5	NA	0	-0.447641	0	Cluster 0_R
AC007216.2	NA	0	-0.436153	0	Cluster 0_R
AC007216.4	NA	0	-0.43624	0	Cluster 0_R
AC009560.1	NA	0	-0.436789	0	Cluster 0_R
AC011446.2	NA	0	-0.486415	0	Cluster 0_R
AC012306.2	NA	0	-0.664411	0	Cluster 0_R
AC016405.1	NA	0	-0.598081	0	Cluster 0_R
AC016405.3	NA	0	-0.682444	0	Cluster 0_R
AC025253.2	NA	0	-0.412624	0	Cluster 0_R
AC044849.1	NA	0	-1.14317	0	Cluster 0_R
AC055839.2	NA	0	-0.537596	0	Cluster 0_R
AC073332.1	NA	0	-0.743003	0	Cluster 0_R
AC079781.5	NA	0	-0.944536	0	Cluster 0_R
AC083799.1	NA	0	-0.589315	0	Cluster 0_R
AC100810.1	NA	0	-0.755727	0	Cluster 0_R
AC103563.7	NA	0	-0.655347	0	Cluster 0_R
AC103739.3	NA	0	-0.451024	0	Cluster 0_R
AC106739.1	NA	0	-0.582643	0	Cluster 0_R
AC106865.2	NA	0	-0.447375	0	Cluster 0_R
AC131934.1	NA	0	-0.579931	0	Cluster 0_R
AC231981.1	NA	0	-0.559629	0	Cluster 0_R
ACBD3	64746	0	-1.04241	0	Cluster 0_R
ACSL3	2181	0	-0.515506	0	Cluster 0_R
ACYP2	98	0	-0.751757	0	Cluster 0_R
ADAT3	113179	0	-0.41458	0	Cluster 0_R
ADNP2	22850	0	-0.452835	0	Cluster 0_R
ADPGK	83440	0	-0.52719	0	Cluster 0_R
ADPRHL2	NA	0	-0.530218	0	Cluster 0_R
AEBP2	121536	0	-0.568191	0	Cluster 0_R
AF129408.1	NA	0	-0.481623	0	Cluster 0_R
AK5	26289	0	-0.771646	0	Cluster 0_R
AKAP17A	8227	0	-0.804454	0	Cluster 0_R
AKIRIN1	79647	0	-0.73153	0	Cluster 0_R
AL135905.2	NA	0	-0.504353	0	Cluster 0_R
AL137003.1	NA	0	-0.419735	0	Cluster 0_R
AL138724.1	NA	0	-0.58765	0	Cluster 0_R
AL139246.5	NA	0	-0.834442	0	Cluster 0_R
AL160171.1	NA	0	-0.482465	0	Cluster 0_R
AL162377.1	NA	0	-0.698977	0	Cluster 0_R
AL359711.2	NA	0	-0.416694	0	Cluster 0_R
AL590822.3	NA	0	-0.51201	0	Cluster 0_R
AL596094.1	NA	0	-0.61936	0	Cluster 0_R
ALG2	85365	0	-0.622733	0	Cluster 0_R
ALKBH5	54890	0	-0.641025	0	Cluster 0_R
ANKRD37	353322	0	-0.562614	0	Cluster 0_R
AP000692.2	NA	0	-0.506931	0	Cluster 0_R
AP002381.2	NA	0	-0.853066	0	Cluster 0_R
ARF5	381	0	-0.620525	0	Cluster 0_R
ARF6	382	0	-0.504382	0	Cluster 0_R
ARGLU1	55082	0	-0.447942	0	Cluster 0_R
ARL5B	221079	0	-0.552194	0	Cluster 0_R
ARMH1	339541	0	-0.51911	0	Cluster 0_R
ARRDC2	27106	0	-0.793509	0	Cluster 0_R
ATAD3B	83858	0	-0.442599	0	Cluster 0_R
ATP1B3	483	0	-0.65185	0	Cluster 0_R
ATP5F1D	513	0	-1.28531	0	Cluster 0_R
AURKAIP1	54998	0	-0.469139	0	Cluster 0_R
B3GLCT	145173	0	-0.588451	0	Cluster 0_R
B3GNT2	10678	0	-0.535739	0	Cluster 0_R
BAD	572	0	-0.587204	0	Cluster 0_R
BBC3	27113	0	-0.903364	0	Cluster 0_R
BCL7B	9275	0	-1.01947	0	Cluster 0_R
BCL7C	9274	0	-1.25808	0	Cluster 0_R
BEX2	84707	0	-0.442588	0	Cluster 0_R
BIN1	274	0	-0.762155	0	Cluster 0_R
BOD1	91272	0	-0.919526	0	Cluster 0_R
BORCS5	118426	0	-0.55965	0	Cluster 0_R
BPGM	669	0	-0.536261	0	Cluster 0_R
BRAP	8315	0	-0.686236	0	Cluster 0_R
BRI3	25798	0	-0.779428	0	Cluster 0_R
BTBD1	53339	0	-0.788358	0	Cluster 0_R
BTG3	10950	0	-0.955583	0	Cluster 0_R
C16orf72	29035	0	-0.519824	0	Cluster 0_R
C17orf49	124944	0	-0.478916	0	Cluster 0_R
C18orf32	497661	0	-0.586703	0	Cluster 0_R
C1QBP	708	0	-1.08132	0	Cluster 0_R
C1orf35	79169	0	-0.990064	0	Cluster 0_R
C20orf204	284739	0	-0.51348	0	Cluster 0_R
C22orf39	128977	0	-0.723372	0	Cluster 0_R
C4orf48	401115	0	-0.823177	0	Cluster 0_R
C5orf15	56951	0	-0.420285	0	Cluster 0_R
C6orf120	387263	0	-0.827457	0	Cluster 0_R
C7orf50	84310	0	-0.60483	0	Cluster 0_R
C8orf33	65265	0	-0.762148	0	Cluster 0_R
C9orf40	55071	0	-0.592549	0	Cluster 0_R
CBFB	865	0	-0.556266	0	Cluster 0_R
CBR3	874	0	-0.791681	0	Cluster 0_R
CCDC85B	11007	0	-1.49696	0	Cluster 0_R
CCL3	6348	0	-0.457464	0	Cluster 0_R
CCL4L2	9560	0	-0.514913	0	Cluster 0_R
CCM2	83605	0	-0.593656	0	Cluster 0_R
CDK17	5128	0	-0.708444	0	Cluster 0_R
CDK5R1	8851	0	-0.458144	0	Cluster 0_R
CDR2	1039	0	-0.893037	0	Cluster 0_R
CEBPG	1054	0	-0.860361	0	Cluster 0_R
CFAP410	755	0	-0.709857	0	Cluster 0_R
CHIC2	26511	0	-1.24379	0	Cluster 0_R
CHMP1B	57132	0	-0.411956	0	Cluster 0_R
CITED2	10370	0	-0.698753	0	Cluster 0_R
CLASP2	23122	0	-0.637875	0	Cluster 0_R
CLIC3	9022	0	-1.10095	0	Cluster 0_R
CLTA	1211	0	-1.09973	0	Cluster 0_R
CLTB	1212	0	-1.1829	0	Cluster 0_R
CMPK1	51727	0	-0.846158	0	Cluster 0_R
CMTM8	152189	0	-0.931073	0	Cluster 0_R
CNOT8	9337	0	-0.468343	0	Cluster 0_R
COL18A1	80781	0	-0.949275	0	Cluster 0_R
COL6A2	1292	0	-0.882751	0	Cluster 0_R
COQ2	27235	0	-0.621765	0	Cluster 0_R
CR936218.1	NA	0	-0.481207	0	Cluster 0_R
CRB3	92359	0	-0.456558	0	Cluster 0_R
CSGALNACT2	55454	0	-0.454483	0	Cluster 0_R
CSNK1G2	1455	0	-0.933117	0	Cluster 0_R
CSNK1G3	1456	0	-0.648213	0	Cluster 0_R
CSRNP2	81566	0	-0.433252	0	Cluster 0_R
CTAG2	30848	0	-0.626304	0	Cluster 0_R
CTDP1	9150	0	-0.852388	0	Cluster 0_R
CUL4A	8451	0	-0.584297	0	Cluster 0_R
CYBA	1535	0	-1.16973	0	Cluster 0_R
DAPK3	1613	0	-0.861483	0	Cluster 0_R
DAZAP1	26528	0	-0.40966	0	Cluster 0_R
DBH	1621	0	-0.524279	0	Cluster 0_R
DBNDD2	55861	0	-0.572017	0	Cluster 0_R
DBP	1628	0	-0.740827	0	Cluster 0_R
DCK	1633	0	-0.789274	0	Cluster 0_R
DCTN6	10671	0	-0.44992	0	Cluster 0_R
DEAF1	10522	0	-0.714847	0	Cluster 0_R
DESI2	51029	0	-0.788072	0	Cluster 0_R
DHRS3	9249	0	-0.417438	0	Cluster 0_R
DIP2A-IT1	100862692	0	-0.427121	0	Cluster 0_R
DIS3	22894	0	-0.436083	0	Cluster 0_R
DNAJB2	3300	0	-0.505013	0	Cluster 0_R
DNAJC4	3338	0	-0.935994	0	Cluster 0_R
DNAJC5	80331	0	-0.560929	0	Cluster 0_R
DNLZ	728489	0	-1.11475	0	Cluster 0_R
DNM2	1785	0	-0.610595	0	Cluster 0_R
DNPH1	10591	0	-0.576533	0	Cluster 0_R
DOCK10	55619	0	-0.562738	0	Cluster 0_R
DPP7	29952	0	-0.48462	0	Cluster 0_R
DPYSL4	10570	0	-0.515368	0	Cluster 0_R
DR1	1810	0	-0.69696	0	Cluster 0_R
DUS3L	56931	0	-0.504905	0	Cluster 0_R
DUSP28	285193	0	-0.635004	0	Cluster 0_R
DUSP8	1850	0	-0.489677	0	Cluster 0_R
DYNLL2	140735	0	-0.791257	0	Cluster 0_R
EBPL	84650	0	-1.09005	0	Cluster 0_R
EFHD2	79180	0	-0.511655	0	Cluster 0_R
EI24	9538	0	-0.551121	0	Cluster 0_R
EIF3J	8669	0	-0.45058	0	Cluster 0_R
EIF4A3	9775	0	-0.716521	0	Cluster 0_R
EMC6	83460	0	-0.600047	0	Cluster 0_R
EMC8	10328	0	-0.806254	0	Cluster 0_R
ENOPH1	58478	0	-0.597116	0	Cluster 0_R
EPC2	26122	0	-0.917735	0	Cluster 0_R
ERO1A	30001	0	-0.697004	0	Cluster 0_R
ERO1B	56605	0	-0.675556	0	Cluster 0_R
ESYT2	57488	0	-0.712502	0	Cluster 0_R
ETNK2	55224	0	-0.431868	0	Cluster 0_R
ETV3	2117	0	-0.622341	0	Cluster 0_R
FAAP20	199990	0	-1.74194	0	Cluster 0_R
FAM118A	55007	0	-0.477573	0	Cluster 0_R
FAM122A	NA	0	-0.475576	0	Cluster 0_R
FAM169A	26049	0	-0.620745	0	Cluster 0_R
FAM171A1	221061	0	-0.461309	0	Cluster 0_R
FAM174C	55009	0	-0.977196	0	Cluster 0_R
FAM177A1	283635	0	-0.421475	0	Cluster 0_R
FAM199X	139231	0	-0.756888	0	Cluster 0_R
FAM229A	100128071	0	-0.510358	0	Cluster 0_R
FAM241A	132720	0	-0.709232	0	Cluster 0_R
FAM3C	10447	0	-0.476281	0	Cluster 0_R
FASN	2194	0	-0.573987	0	Cluster 0_R
FBF1	85302	0	-0.426349	0	Cluster 0_R
FBXL15	79176	0	-0.995794	0	Cluster 0_R
FBXL3	26224	0	-0.613015	0	Cluster 0_R
FBXO11	80204	0	-0.468505	0	Cluster 0_R
FBXO33	254170	0	-0.574739	0	Cluster 0_R
FBXO34	55030	0	-0.656008	0	Cluster 0_R
FBXO7	25793	0	-0.466827	0	Cluster 0_R
FBXW4	6468	0	-0.524	0	Cluster 0_R
FBXW5	54461	0	-1.15544	0	Cluster 0_R
FCN1	2219	0	0.480813	0	Cluster 0_R
FDX1	2230	0	-1.22649	0	Cluster 0_R
FEN1	2237	0	-0.414567	0	Cluster 0_R
FZR1	51343	0	-0.534407	0	Cluster 0_R
G0S2	50486	0	0.489544	0	Cluster 0_R
GADD45A	1647	0	-0.81598	0	Cluster 0_R
GADD45G	10912	0	-0.988369	0	Cluster 0_R
GADD45GIP1	90480	0	-1.20445	0	Cluster 0_R
GALC	2581	0	-0.532038	0	Cluster 0_R
GBP4	115361	0	-0.579346	0	Cluster 0_R
GCFC2	6936	0	-0.556648	0	Cluster 0_R
GCH1	2643	0	-0.559947	0	Cluster 0_R
GCHFR	2644	0	-0.866587	0	Cluster 0_R
GCNT4	51301	0	-0.501587	0	Cluster 0_R
GET4	51608	0	-0.494322	0	Cluster 0_R
GID8	54994	0	-0.51285	0	Cluster 0_R
GINM1	116254	0	-0.642107	0	Cluster 0_R
GLI4	2738	0	-0.879787	0	Cluster 0_R
GLS	2744	0	-0.707942	0	Cluster 0_R
GMDS	2762	0	-0.685072	0	Cluster 0_R
GMEB2	26205	0	-0.499667	0	Cluster 0_R
GOLPH3	64083	0	-0.830575	0	Cluster 0_R
GPR174	84636	0	-0.469101	0	Cluster 0_R
GPS2	2874	0	-0.540087	0	Cluster 0_R
GPX4	2879	0	-0.51276	0	Cluster 0_R
GRAMD2B	65983	0	-0.4387	0	Cluster 0_R
GRK2	156	0	-0.602112	0	Cluster 0_R
GSPT1	2935	0	-0.625842	0	Cluster 0_R
GTF3C4	9329	0	-0.586245	0	Cluster 0_R
GTPBP1	9567	0	-0.474284	0	Cluster 0_R
GTPBP6	8225	0	-1.2794	0	Cluster 0_R
H1FX	NA	0	-0.953465	0	Cluster 0_R
H2AFV	NA	0	-0.530114	0	Cluster 0_R
H2AFX	NA	0	-1.02966	0	Cluster 0_R
HAPLN3	145864	0	-0.458547	0	Cluster 0_R
HAR1A	768096	0	-0.482427	0	Cluster 0_R
HAR1B	768097	0	-0.68895	0	Cluster 0_R
HDAC10	83933	0	-0.460578	0	Cluster 0_R
HDAC5	10014	0	-0.466312	0	Cluster 0_R
HERPUD2	64224	0	-0.664539	0	Cluster 0_R
HIPK3	10114	0	-0.527212	0	Cluster 0_R
HIST2H2AA4	NA	0	-1.52334	0	Cluster 0_R
HLA-G	3135	0	-0.660391	0	Cluster 0_R
HLX	3142	0	0.517495	0	Cluster 0_R
HMCES	56941	0	-0.686698	0	Cluster 0_R
HNRNPA0	10949	0	-0.424273	0	Cluster 0_R
HNRNPAB	3182	0	-0.798445	0	Cluster 0_R
HUS1B	135458	0	-0.651163	0	Cluster 0_R
IFI30	10437	0	0.487751	0	Cluster 0_R
IFIH1	64135	0	-0.700631	0	Cluster 0_R
IFNGR2	3460	0	-0.614963	0	Cluster 0_R
IGHA1	3493	0	-0.553864	0	Cluster 0_R
IL17RC	84818	0	-0.480037	0	Cluster 0_R
IL27RA	9466	0	-0.561468	0	Cluster 0_R
ILKAP	80895	0	-0.739059	0	Cluster 0_R
IMPAD1	NA	0	-0.519209	0	Cluster 0_R
ING2	3622	0	-0.705753	0	Cluster 0_R
INPP5K	51763	0	-0.466429	0	Cluster 0_R
INSIG1	3638	0	-0.621166	0	Cluster 0_R
INTS1	26173	0	-0.687675	0	Cluster 0_R
IRF7	3665	0	-0.521606	0	Cluster 0_R
JMY	133746	0	-0.508334	0	Cluster 0_R
JOSD1	9929	0	-0.627509	0	Cluster 0_R
JOSD2	126119	0	-0.419021	0	Cluster 0_R
JTB	10899	0	-0.54125	0	Cluster 0_R
KBTBD2	25948	0	-0.515359	0	Cluster 0_R
KCMF1	56888	0	-0.764667	0	Cluster 0_R
KCNK12	56660	0	-0.513682	0	Cluster 0_R
KCNQ1	3784	0	-0.451011	0	Cluster 0_R
KCNQ5	56479	0	-0.507391	0	Cluster 0_R
KCTD5	54442	0	-0.434358	0	Cluster 0_R
KDM1A	23028	0	-0.543037	0	Cluster 0_R
KDM6B	23135	0	-0.804944	0	Cluster 0_R
KHDRBS1	10657	0	-0.527132	0	Cluster 0_R
KLF13	51621	0	-0.436709	0	Cluster 0_R
KLHDC2	23588	0	-0.846328	0	Cluster 0_R
KLHL6-AS1	NA	0	-0.428983	0	Cluster 0_R
KLHL9	55958	0	-0.551073	0	Cluster 0_R
KRAS	3845	0	-0.495155	0	Cluster 0_R
KRT10	3858	0	-0.943947	0	Cluster 0_R
LACTB	114294	0	-0.750426	0	Cluster 0_R
LEMD3	23592	0	-0.627196	0	Cluster 0_R
LIME1	54923	0	-1.70669	0	Cluster 0_R
LIN7C	55327	0	-0.41073	0	Cluster 0_R
LINC00623	728855	0	-0.409868	0	Cluster 0_R
LINC00863	439994	0	-0.53072	0	Cluster 0_R
LINC01465	283416	0	-0.459984	0	Cluster 0_R
LINC02256	100996255	0	-1.19487	0	Cluster 0_R
LONP1	9361	0	-0.598329	0	Cluster 0_R
LRCH1	23143	0	-0.496009	0	Cluster 0_R
LRCH4	4034	0	-0.630613	0	Cluster 0_R
LRRC45	201255	0	-0.608403	0	Cluster 0_R
LRRN1	57633	0	-0.405639	0	Cluster 0_R
LSM7	51690	0	-0.642878	0	Cluster 0_R
LTBP3	4054	0	-0.936172	0	Cluster 0_R
LYPD3	27076	0	-0.66356	0	Cluster 0_R
LYSMD2	256586	0	-1.39159	0	Cluster 0_R
LZTS3	9762	0	-0.535439	0	Cluster 0_R
MACO1	55219	0	-0.66452	0	Cluster 0_R
MACROD1	28992	0	-0.436609	0	Cluster 0_R
MAD1L1	8379	0	-0.713824	0	Cluster 0_R
MAF1	84232	0	-1.06489	0	Cluster 0_R
MALT1	10892	0	-0.574712	0	Cluster 0_R
MAN2A1	4124	0	-0.517919	0	Cluster 0_R
MANF	7873	0	-0.424811	0	Cluster 0_R
MAP1LC3A	84557	0	-0.859143	0	Cluster 0_R
MAP1LC3B	81631	0	-0.514675	0	Cluster 0_R
MAP2K2	5605	0	-1.10854	0	Cluster 0_R
MAP2K7	5609	0	-0.410707	0	Cluster 0_R
MAPK8	5599	0	-0.626625	0	Cluster 0_R
2022-03-05	NA	0	-0.792832	0	Cluster 0_R
2022-03-08	NA	0	-0.605984	0	Cluster 0_R
MARCKSL1	65108	0	-1.00184	0	Cluster 0_R
MATK	4145	0	-0.701425	0	Cluster 0_R
MBLAC1	255374	0	-0.550171	0	Cluster 0_R
MCAT	27349	0	-0.583967	0	Cluster 0_R
MCCC2	64087	0	-0.502546	0	Cluster 0_R
MED14	9282	0	-0.683121	0	Cluster 0_R
MED30	90390	0	-0.565949	0	Cluster 0_R
METTL21A	151194	0	-0.512344	0	Cluster 0_R
METTL26	84326	0	-0.933338	0	Cluster 0_R
METTL9	51108	0	-0.922296	0	Cluster 0_R
MGAT2	4247	0	-0.632838	0	Cluster 0_R
MIB2	142678	0	-0.589041	0	Cluster 0_R
MICU2	221154	0	-1.05884	0	Cluster 0_R
MID2	11043	0	-0.416616	0	Cluster 0_R
MIOS	54468	0	-0.861012	0	Cluster 0_R
MKRN1	23608	0	-0.486661	0	Cluster 0_R
MMP24OS	101410538	0	-0.918508	0	Cluster 0_R
MOSMO	730094	0	-0.62793	0	Cluster 0_R
MPP7	143098	0	-0.60793	0	Cluster 0_R
MRPL12	6182	0	-0.911947	0	Cluster 0_R
MRPL4	51073	0	-0.48132	0	Cluster 0_R
MRPL41	64975	0	-1.14922	0	Cluster 0_R
MRPS30	10884	0	-0.679217	0	Cluster 0_R
MTHFS	10588	0	-0.513965	0	Cluster 0_R
MTMR14	64419	0	-0.548233	0	Cluster 0_R
MTRNR2L1	100462977	0	0.760029	0	Cluster 0_R
MXD4	10608	0	-0.464631	0	Cluster 0_R
MXI1	4601	0	-0.686572	0	Cluster 0_R
MYDGF	56005	0	-1.01261	0	Cluster 0_R
MZT2A	653784	0	-0.788771	0	Cluster 0_R
MZT2B	80097	0	-0.728832	0	Cluster 0_R
N4BP1	9683	0	-0.746253	0	Cluster 0_R
NAF1	92345	0	-0.718303	0	Cluster 0_R
NAT14	57106	0	-0.588254	0	Cluster 0_R
NBL1	4681	0	-1.05302	0	Cluster 0_R
NDFIP1	80762	0	-0.545819	0	Cluster 0_R
NDUFAF6	137682	0	-0.601149	0	Cluster 0_R
NDUFV2-AS1	101927275	0	-0.486665	0	Cluster 0_R
NECTIN3	25945	0	-0.724876	0	Cluster 0_R
NF2	4771	0	-0.475524	0	Cluster 0_R
NFE2L2	4780	0	-0.45742	0	Cluster 0_R
NFKB1	4790	0	-0.549483	0	Cluster 0_R
NFKBIB	4793	0	-0.647993	0	Cluster 0_R
NINJ1	4814	0	-0.530158	0	Cluster 0_R
NIPA2	81614	0	-0.908064	0	Cluster 0_R
NIPBL-DT	NA	0	-0.751725	0	Cluster 0_R
NIPSNAP2	2631	0	-0.74384	0	Cluster 0_R
NME3	4832	0	-0.903915	0	Cluster 0_R
NOL7	51406	0	-0.546016	0	Cluster 0_R
NR1D2	9975	0	-0.471137	0	Cluster 0_R
NSMCE3	56160	0	-1.05839	0	Cluster 0_R
NT5C	30833	0	-1.09055	0	Cluster 0_R
NUDT16L1	84309	0	-0.923417	0	Cluster 0_R
NUDT4	11163	0	-0.527829	0	Cluster 0_R
NUP153	9972	0	-0.415669	0	Cluster 0_R
NUP50	10762	0	-0.479577	0	Cluster 0_R
NUS1	116150	0	-0.670153	0	Cluster 0_R
NUTM2B-AS1	101060691	0	-0.768919	0	Cluster 0_R
NXT1	29107	0	-0.530323	0	Cluster 0_R
ODC1	4953	0	-0.798545	0	Cluster 0_R
ODF3B	440836	0	-0.604965	0	Cluster 0_R
OGFOD3	79701	0	-0.731322	0	Cluster 0_R
OR4D1	26689	0	-0.414324	0	Cluster 0_R
ORAI1	84876	0	-0.686307	0	Cluster 0_R
OSGIN2	734	0	-0.565913	0	Cluster 0_R
OTULINL	54491	0	-1.10226	0	Cluster 0_R
OXSR1	9943	0	-0.703177	0	Cluster 0_R
OXT	5020	0	-0.503493	0	Cluster 0_R
PAIP1	10605	0	-0.627045	0	Cluster 0_R
PAN3	255967	0	-0.612433	0	Cluster 0_R
PARD6G	84552	0	-0.654468	0	Cluster 0_R
PCSK1N	27344	0	-1.12822	0	Cluster 0_R
PDIA3	2923	0	-0.59923	0	Cluster 0_R
PDP1	54704	0	-0.630692	0	Cluster 0_R
PDXK	8566	0	-0.695269	0	Cluster 0_R
PDZD8	118987	0	-0.556689	0	Cluster 0_R
PEX6	5190	0	-0.741991	0	Cluster 0_R
PEX7	5191	0	-0.72514	0	Cluster 0_R
PGLS	25796	0	-1.448	0	Cluster 0_R
PGRMC2	10424	0	-0.874177	0	Cluster 0_R
PHF19	26147	0	-0.524044	0	Cluster 0_R
PHLDB3	653583	0	-0.883962	0	Cluster 0_R
PI4K2A	55361	0	-0.50096	0	Cluster 0_R
PIK3CA	5290	0	-0.674478	0	Cluster 0_R
PIM3	415116	0	-0.572242	0	Cluster 0_R
PIP4P1	90809	0	-0.724182	0	Cluster 0_R
PITHD1	57095	0	-1.06078	0	Cluster 0_R
PITPNC1	26207	0	-0.822839	0	Cluster 0_R
PKN1	5585	0	-1.3751	0	Cluster 0_R
PLEKHF1	79156	0	-0.642431	0	Cluster 0_R
PLPP1	8611	0	-0.465508	0	Cluster 0_R
PMEPA1	56937	0	-0.72701	0	Cluster 0_R
PNMA1	9240	0	-0.636351	0	Cluster 0_R
PNPLA2	57104	0	-0.601406	0	Cluster 0_R
POMC	5443	0	-0.776777	0	Cluster 0_R
PPM1A	5494	0	-0.550641	0	Cluster 0_R
PPP1CC	5501	0	-0.596412	0	Cluster 0_R
PPP2CA	5515	0	-0.688039	0	Cluster 0_R
PPP2R2D	55844	0	-0.767514	0	Cluster 0_R
PPP2R5A	5525	0	-0.553982	0	Cluster 0_R
PPP3CC	5533	0	-0.791919	0	Cluster 0_R
PPP3R1	5534	0	-0.571381	0	Cluster 0_R
PRKRA	8575	0	-0.454483	0	Cluster 0_R
PRMT9	90826	0	-0.718275	0	Cluster 0_R
PRR7	80758	0	-1.09899	0	Cluster 0_R
PRXL2C	195827	0	-1.07273	0	Cluster 0_R
PSMD3	5709	0	-0.485617	0	Cluster 0_R
PSPC1	55269	0	-0.649999	0	Cluster 0_R
PTGER4	5734	0	-0.742331	0	Cluster 0_R
PTPMT1	114971	0	-0.908962	0	Cluster 0_R
PTPN2	5771	0	-0.414325	0	Cluster 0_R
R3HDM2	22864	0	-0.767653	0	Cluster 0_R
RAB10	10890	0	-0.45778	0	Cluster 0_R
RAB11FIP2	22841	0	-0.498249	0	Cluster 0_R
RAB21	23011	0	-0.527368	0	Cluster 0_R
RAB22A	57403	0	-1.11529	0	Cluster 0_R
RAB2A	5862	0	-0.665973	0	Cluster 0_R
RAB30	27314	0	-0.478481	0	Cluster 0_R
RAB33A	9363	0	-0.61956	0	Cluster 0_R
RAB43	339122	0	-0.495694	0	Cluster 0_R
RAB5IF	55969	0	-0.898024	0	Cluster 0_R
RABAC1	10567	0	-0.413197	0	Cluster 0_R
RAD23B	5887	0	-0.644069	0	Cluster 0_R
RALGAPA1	253959	0	-0.593219	0	Cluster 0_R
RANBP1	5902	0	-1.02115	0	Cluster 0_R
RAP2B	5912	0	-0.672772	0	Cluster 0_R
RASSF3	283349	0	-0.680344	0	Cluster 0_R
RBM17	84991	0	-0.645404	0	Cluster 0_R
RBM42	79171	0	-0.615617	0	Cluster 0_R
RCC1L	81554	0	-0.685204	0	Cluster 0_R
RCE1	9986	0	-0.7137	0	Cluster 0_R
RCHY1	25898	0	-0.419714	0	Cluster 0_R
RCN1	5954	0	-0.441602	0	Cluster 0_R
RCN2	5955	0	-1.14833	0	Cluster 0_R
RDH14	57665	0	-1.01696	0	Cluster 0_R
RELB	5971	0	-1.10832	0	Cluster 0_R
RELL1	768211	0	-0.481749	0	Cluster 0_R
REX1BD	55049	0	-1.6396	0	Cluster 0_R
REXO1	57455	0	-0.892114	0	Cluster 0_R
RFTN1	23180	0	-0.814312	0	Cluster 0_R
RGCC	28984	0	-0.647763	0	Cluster 0_R
RHEB	6009	0	-0.595123	0	Cluster 0_R
RIN3	79890	0	-0.608939	0	Cluster 0_R
RIPK1	8737	0	-0.553307	0	Cluster 0_R
RMND5A	64795	0	-0.51975	0	Cluster 0_R
RNASET2	8635	0	-0.738305	0	Cluster 0_R
RNF11	26994	0	-0.54445	0	Cluster 0_R
RNF126	55658	0	-1.64088	0	Cluster 0_R
RNF139	11236	0	-0.627892	0	Cluster 0_R
RNF145	153830	0	-1.01718	0	Cluster 0_R
RNF166	115992	0	-0.861874	0	Cluster 0_R
RNF220	55182	0	-0.60017	0	Cluster 0_R
RNF38	152006	0	-0.491447	0	Cluster 0_R
RPS10-NUDT3	100529239	0	-1.01587	0	Cluster 0_R
RPS4Y1	6192	0	-0.794064	0	Cluster 0_R
RRAGA	10670	0	-0.725682	0	Cluster 0_R
RRAS2	22800	0	-1.20628	0	Cluster 0_R
RTN4	57142	0	-0.420612	0	Cluster 0_R
RYBP	23429	0	-0.418223	0	Cluster 0_R
S100A12	6283	0	0.583432	0	Cluster 0_R
S100A8	6279	0	0.822369	0	Cluster 0_R
S100A9	6280	0	0.576101	0	Cluster 0_R
S1PR4	8698	0	-0.758606	0	Cluster 0_R
SART1	9092	0	-0.819629	0	Cluster 0_R
SCAND1	51282	0	-1.52367	0	Cluster 0_R
SDF4	51150	0	-0.85806	0	Cluster 0_R
SELENOM	140606	0	-0.495014	0	Cluster 0_R
SEPTIN1	1731	0	-1.08137	0	Cluster 0_R
SERPINB2	5055	0	0.600173	0	Cluster 0_R
SERPINB9	5272	0	-0.545224	0	Cluster 0_R
SH3GLB2	56904	0	-0.649423	0	Cluster 0_R
SIAH1	6477	0	-0.702689	0	Cluster 0_R
SIGIRR	59307	0	-0.438402	0	Cluster 0_R
SIK3	23387	0	-0.716859	0	Cluster 0_R
SIRT1	23411	0	-0.715668	0	Cluster 0_R
SLAIN2	57606	0	-0.535037	0	Cluster 0_R
SLBP	7884	0	-0.810539	0	Cluster 0_R
SLC22A17	51310	0	-0.465586	0	Cluster 0_R
SLC25A16	8034	0	-0.467069	0	Cluster 0_R
SLC25A32	81034	0	-0.613394	0	Cluster 0_R
SLC25A33	84275	0	-1.17628	0	Cluster 0_R
SLC30A5	64924	0	-0.80089	0	Cluster 0_R
SLC66A2	80148	0	-0.729448	0	Cluster 0_R
SMAD4	4089	0	-0.625236	0	Cluster 0_R
SMAD7	4092	0	-0.794626	0	Cluster 0_R
SMARCA5	8467	0	-0.696626	0	Cluster 0_R
SMIM10L1	100129361	0	-0.66297	0	Cluster 0_R
SNHG7	84973	0	-0.957499	0	Cluster 0_R
SNIP1	79753	0	-0.689917	0	Cluster 0_R
SNN	8303	0	-0.674314	0	Cluster 0_R
SNX9	51429	0	-0.742784	0	Cluster 0_R
SOCS1	NA	0	-1.25959	0	Cluster 0_R
SPACA6	147650	0	-0.433833	0	Cluster 0_R
SPATA2L	124044	0	-0.605313	0	Cluster 0_R
SPINK2	6691	0	-0.490113	0	Cluster 0_R
SPPL2A	84888	0	-0.607015	0	Cluster 0_R
SPRY1	10252	0	-0.658057	0	Cluster 0_R
SPSB1	80176	0	-0.521739	0	Cluster 0_R
SQLE	6713	0	-0.646605	0	Cluster 0_R
SQSTM1	8878	0	-0.63784	0	Cluster 0_R
SREBF1	6720	0	-0.701524	0	Cluster 0_R
SRP68	6730	0	-0.541513	0	Cluster 0_R
SRRD	402055	0	-0.707969	0	Cluster 0_R
SSBP2	23635	0	-0.441904	0	Cluster 0_R
STARD10	10809	0	-0.719588	0	Cluster 0_R
STARD3NL	NA	0	-0.766479	0	Cluster 0_R
STARD7	56910	0	-0.477674	0	Cluster 0_R
STK38L	23012	0	-0.484568	0	Cluster 0_R
SVBP	374969	0	-0.406563	0	Cluster 0_R
SYCE1L	100130958	0	-0.697054	0	Cluster 0_R
SYNJ2	8871	0	-0.751773	0	Cluster 0_R
SYTL1	84958	0	-0.707728	0	Cluster 0_R
TACO1	51204	0	-0.833446	0	Cluster 0_R
TAF6L	10629	0	-0.675046	0	Cluster 0_R
TAPT1	202018	0	-0.66662	0	Cluster 0_R
TES	26136	0	-0.409917	0	Cluster 0_R
TFDP2	7029	0	-0.470079	0	Cluster 0_R
TFG	10342	0	-0.505047	0	Cluster 0_R
TGFB1	7040	0	-1.04955	0	Cluster 0_R
TGIF2	60436	0	-0.49318	0	Cluster 0_R
THAP7	80764	0	-0.418642	0	Cluster 0_R
THEMIS2	9473	0	0.507897	0	Cluster 0_R
TIMM29	90580	0	-0.931074	0	Cluster 0_R
TINF2	26277	0	-0.423311	0	Cluster 0_R
TMCC1	23023	0	-0.67871	0	Cluster 0_R
TMED7	51014	0	-0.855175	0	Cluster 0_R
TMEM102	284114	0	-0.493549	0	Cluster 0_R
TMEM121	80757	0	-0.772585	0	Cluster 0_R
TMEM160	54958	0	-1.21355	0	Cluster 0_R
TMEM191B	728229	0	-0.532818	0	Cluster 0_R
TMEM191C	645426	0	-0.565637	0	Cluster 0_R
TMEM248	55069	0	-0.777053	0	Cluster 0_R
TMEM30B	161291	0	-0.475795	0	Cluster 0_R
TMPO	7112	0	-0.844929	0	Cluster 0_R
TMUB1	83590	0	-0.895586	0	Cluster 0_R
TMX4	56255	0	-0.588813	0	Cluster 0_R
TNFRSF25	8718	0	-0.83055	0	Cluster 0_R
TOMM40	10452	0	-0.786942	0	Cluster 0_R
TOMM70	9868	0	-0.604604	0	Cluster 0_R
TOP1	7150	0	-0.432857	0	Cluster 0_R
TP53BP2	7159	0	-0.662111	0	Cluster 0_R
TPRG1L	127262	0	-0.830849	0	Cluster 0_R
TRAF3	7187	0	-0.630167	0	Cluster 0_R
TRAF4	9618	0	-0.771052	0	Cluster 0_R
TRAPPC5	126003	0	-1.42338	0	Cluster 0_R
TRIM24	8805	0	-0.573489	0	Cluster 0_R
TRIM4	89122	0	-0.661945	0	Cluster 0_R
TRIM8	81603	0	-0.585694	0	Cluster 0_R
TSC22D2	9819	0	-0.591682	0	Cluster 0_R
TSPOAP1-AS1	100506779	0	-0.530915	0	Cluster 0_R
TUSC2	11334	0	-0.822302	0	Cluster 0_R
TXNDC11	51061	0	-0.43687	0	Cluster 0_R
TXNL4A	10907	0	-1.07662	0	Cluster 0_R
UAP1	6675	0	-0.696513	0	Cluster 0_R
UBA2	10054	0	-0.506044	0	Cluster 0_R
UBE2G1	7326	0	-0.986791	0	Cluster 0_R
UBE2H	7328	0	-0.658635	0	Cluster 0_R
UBE2J2	118424	0	-0.897738	0	Cluster 0_R
UBE2Q2	92912	0	-0.75376	0	Cluster 0_R
UBE2S	27338	0	-0.995983	0	Cluster 0_R
UBL3	5412	0	-0.657324	0	Cluster 0_R
UBXN2A	165324	0	-0.576032	0	Cluster 0_R
UPF1	5976	0	-0.429895	0	Cluster 0_R
UQCRFS1	7386	0	-0.856486	0	Cluster 0_R
URGCP	55665	0	-0.585002	0	Cluster 0_R
USF3	205717	0	-0.55348	0	Cluster 0_R
USP12	219333	0	-0.903922	0	Cluster 0_R
USP22	23326	0	-0.419864	0	Cluster 0_R
USP38	84640	0	-0.435037	0	Cluster 0_R
USP42	84132	0	-0.587188	0	Cluster 0_R
UTP18	51096	0	-0.457943	0	Cluster 0_R
UXS1	80146	0	-0.527843	0	Cluster 0_R
VAPB	9217	0	-0.448711	0	Cluster 0_R
VCP	7415	0	-0.54252	0	Cluster 0_R
VIPR2	7434	0	-0.476282	0	Cluster 0_R
VPS37B	79720	0	-0.648047	0	Cluster 0_R
VPS51	738	0	-1.00391	0	Cluster 0_R
WDR48	57599	0	-0.419034	0	Cluster 0_R
WHAMM	123720	0	-0.607346	0	Cluster 0_R
WNT7A	7476	0	-0.59629	0	Cluster 0_R
WTAP	9589	0	-0.436364	0	Cluster 0_R
XBP1	7494	0	-0.562509	0	Cluster 0_R
YBEY	54059	0	-0.500872	0	Cluster 0_R
YDJC	150223	0	-0.801009	0	Cluster 0_R
YWHAH	7533	0	-0.908889	0	Cluster 0_R
Z93930.2	NA	0	0.495443	0	Cluster 0_R
ZBTB1	22890	0	-0.667829	0	Cluster 0_R
ZC3H7A	29066	0	-0.567631	0	Cluster 0_R
ZFP91	80829	0	-0.49298	0	Cluster 0_R
ZFY	7544	0	-0.967288	0	Cluster 0_R
ZNF146	7705	0	-0.484971	0	Cluster 0_R
ZNF511	118472	0	-0.878826	0	Cluster 0_R
ZNF584	201514	0	-0.482941	0	Cluster 0_R
ZNF639	51193	0	-0.778499	0	Cluster 0_R
ZNF746	155061	0	-0.485834	0	Cluster 0_R
ZNF800	168850	0	-0.531483	0	Cluster 0_R
ZPR1	8882	0	-0.454415	0	Cluster 0_R
LMTK2	22853	9.88131291682493e-324	-0.470085	1.71015882651489e-319	Cluster 0_R
RAB34	83871	1.97626258336499e-323	0.499895	3.42031765302978e-319	Cluster 0_R
UHRF2	115426	2.47032822920623e-323	-0.453099	4.27539706628723e-319	Cluster 0_R
EFR3A	23167	5.92878775009496e-323	-0.46973	1.02609529590893e-318	Cluster 0_R
TP53RK	112858	1.92685601878086e-322	-0.690942	3.33480971170404e-318	Cluster 0_R
HNRNPD	3184	2.27270197086973e-322	-0.415353	3.93336530098425e-318	Cluster 0_R
CD163	9332	2.47032822920623e-322	0.520341	4.27539706628723e-318	Cluster 0_R
AC124016.1	NA	4.64421707090772e-322	-0.587504	8.03774648461999e-318	Cluster 0_R
ADO	84890	5.48412866883784e-322	-0.484385	9.49138148715764e-318	Cluster 0_R
CERNA1	100129973	6.22522713759971e-322	-0.485082	1.07740006070438e-317	Cluster 0_R
GPR132	29933	1.665001226485e-321	-0.422884	2.88161762267759e-317	Cluster 0_R
TMEM259	91304	3.62644184047475e-321	-0.709016	6.27628289330965e-317	Cluster 0_R
TLK2	11011	6.30427764093431e-321	-0.557538	1.0910813313165e-316	Cluster 0_R
SCAF8	22828	1.83382345766895e-319	-0.413737	3.17379825818766e-315	Cluster 0_R
WHRN	25861	3.3247159505595e-319	-0.49024	5.75408589563333e-315	Cluster 0_R
AL158163.1	NA	5.17899372596628e-319	-0.441085	8.96328444152985e-315	Cluster 0_R
RCAN3	11123	4.78024322452073e-318	-0.421352	8.27316694867803e-314	Cluster 0_R
CENPV	201161	5.197916440202e-318	-0.934562	8.99603398305761e-314	Cluster 0_R
XPA	7507	9.45137205115742e-318	-0.699929	1.63574896089381e-313	Cluster 0_R
MAP4K5	11183	1.80234702943805e-317	-0.501386	3.11932200384844e-313	Cluster 0_R
ZDBF2	57683	2.15411139389846e-317	-0.501168	3.72812058942006e-313	Cluster 0_R
ZBTB24	9841	2.83586319134752e-317	-0.743501	4.90802842526516e-313	Cluster 0_R
MADCAM1	8174	3.78672711136421e-317	-0.455493	6.55368861163804e-313	Cluster 0_R
LSR	51599	5.01492934695178e-317	-0.56742	8.67933822076945e-313	Cluster 0_R
TRABD	80305	7.47961831087638e-317	-0.528083	1.29449754106338e-312	Cluster 0_R
RCAN3AS	NA	4.63620386960438e-316	-0.529745	8.0238780371243e-312	Cluster 0_R
CDKN2D	1032	1.93336236927094e-315	-0.439905	3.34607025249722e-311	Cluster 0_R
DNAJC30	84277	2.77866153073942e-315	-0.646498	4.80902951125072e-311	Cluster 0_R
VCAN	1462	3.39483860862325e-315	0.555382	5.87544717994425e-311	Cluster 0_R
ARL2BP	23568	4.28173993539576e-315	-0.690564	7.41040730618944e-311	Cluster 0_R
GAMT	2593	5.11466836008099e-315	-0.707279	8.85195653079217e-311	Cluster 0_R
LONRF1	91694	9.58185849865709e-315	-0.434488	1.65833225036258e-310	Cluster 0_R
YEATS4	8089	1.52684220531273e-314	-0.408127	2.64250580473474e-310	Cluster 0_R
MTDH	92140	1.73491154847394e-314	-0.567261	3.00261141694384e-310	Cluster 0_R
LGALS2	3957	1.87334722466899e-314	0.464762	3.24220204173462e-310	Cluster 0_R
CNOT11	55571	2.16854308204555e-314	-0.56552	3.75309751209624e-310	Cluster 0_R
PHF1	5252	5.66226029835709e-314	-0.420241	9.79967389836662e-310	Cluster 0_R
FXN	2395	8.99434713326013e-314	-0.603387	0	Cluster 0_R
SDF2L1	23753	1.39818536362993e-313	-0.915267	0	Cluster 0_R
ATAD2	29028	3.37236370251094e-313	-0.406685	0	Cluster 0_R
PPM1B	5495	1.04649971187524e-312	-0.568	0	Cluster 0_R
MCUB	55013	2.01571031890416e-312	-0.85904	3.49e-308	Cluster 0_R
IGFBP3	3486	2.36893913917549e-312	-0.424655	4.1e-308	Cluster 0_R
ACVR1C	130399	2.68308401039617e-312	-0.416299	4.64e-308	Cluster 0_R
TLNRD1	59274	8.42292163994117e-312	-0.490651	1.46e-307	Cluster 0_R
EMB	133418	1.75556941463935e-311	-0.448905	3.04e-307	Cluster 0_R
RMND5B	64777	1.79752636513735e-311	-0.716864	3.11e-307	Cluster 0_R
KLHL11	55175	6.90633191369422e-311	-0.416955	1.2e-306	Cluster 0_R
TERF2	7014	0	-0.615426	4.26e-305	Cluster 0_R
AP001269.4	NA	0	-0.588619	4.7e-305	Cluster 0_R
HEBP2	23593	0	-0.987897	5.19e-305	Cluster 0_R
AC008105.3	NA	0	-0.950644	1.28e-304	Cluster 0_R
TMEM263	90488	2.4e-308	-0.65063	4.16e-304	Cluster 0_R
SRSF8	10929	5.65e-308	-0.46742	9.79e-304	Cluster 0_R
EML3	256364	5.98e-308	-0.600572	1.03e-303	Cluster 0_R
MSR1	NA	7.25e-308	0.577337	1.25e-303	Cluster 0_R
KRT72	140807	8.69e-308	-0.464257	1.5e-303	Cluster 0_R
C19orf12	83636	9.93e-308	-0.429227	1.72e-303	Cluster 0_R
GEM	2669	2.31e-307	-0.419151	3.99e-303	Cluster 0_R
USP14	9097	4.93e-307	-0.451082	8.53e-303	Cluster 0_R
LRPPRC	10128	1.09e-306	-0.492186	1.89e-302	Cluster 0_R
MICU3	286097	2.11e-306	-0.67782	3.65e-302	Cluster 0_R
2022-03-01	NA	2.55e-306	0.584845	4.41e-302	Cluster 0_R
SENP5	205564	4.44e-306	-0.446002	7.69e-302	Cluster 0_R
TAF10	6881	1.09e-305	-0.957422	1.89e-301	Cluster 0_R
GRSF1	2926	2.29e-305	-0.478317	3.97e-301	Cluster 0_R
STIM2	57620	9.46e-305	-0.415323	1.64e-300	Cluster 0_R
SLC25A28	81894	1.4e-304	-0.511804	2.42e-300	Cluster 0_R
DIPK2A	205428	2.66e-304	-0.495322	4.61e-300	Cluster 0_R
RRP1B	23076	3e-304	-0.677053	5.19e-300	Cluster 0_R
GABPB1-IT1	55056	3.19e-304	-0.9851	5.51e-300	Cluster 0_R
NME4	4833	5.37e-304	-0.685899	9.3e-300	Cluster 0_R
KLC2	64837	6.42e-304	-0.407687	1.11e-299	Cluster 0_R
CD47	961	7.98e-304	-0.667211	1.38e-299	Cluster 0_R
PI4K2B	55300	9.65e-303	-0.564248	1.67e-298	Cluster 0_R
TM9SF3	56889	2.53e-301	-0.505027	4.38e-297	Cluster 0_R
FAM207A	85395	5.51e-301	-0.521766	9.53e-297	Cluster 0_R
OTULIN	90268	7.04e-301	-0.432912	1.22e-296	Cluster 0_R
SNRNP70	6625	7.15e-301	-0.457061	1.24e-296	Cluster 0_R
PDK3	5165	1.15e-300	-0.550604	1.98e-296	Cluster 0_R
KPNA4	3840	3.64e-300	-0.486179	6.29e-296	Cluster 0_R
TTC7A	57217	1.9e-299	-0.563869	3.28e-295	Cluster 0_R
NAA30	122830	2.37e-299	-0.45345	4.1e-295	Cluster 0_R
CERS4	79603	4.21e-299	-0.443067	7.28e-295	Cluster 0_R
IP6K1	9807	5.71e-299	-0.824529	9.88e-295	Cluster 0_R
LINC01003	100128822	3.09e-298	-0.741961	5.36e-294	Cluster 0_R
SRSF9	8683	1.38e-297	-0.952822	2.38e-293	Cluster 0_R
ADM	133	1.48e-297	0.420524	2.56e-293	Cluster 0_R
ZNF428	126299	3.39e-297	-0.575751	5.86e-293	Cluster 0_R
PIGX	54965	5.93e-297	-0.588449	1.03e-292	Cluster 0_R
DDHD2	23259	2.08e-296	-0.490371	3.6e-292	Cluster 0_R
AL031963.3	NA	2.76e-296	-0.757651	4.78e-292	Cluster 0_R
NENF	29937	3.59e-296	-0.976572	6.21e-292	Cluster 0_R
SCARF2	NA	6.51e-296	-0.42444	1.13e-291	Cluster 0_R
APOBEC3A	200315	1.97e-295	0.556573	3.42e-291	Cluster 0_R
ICE1	23379	3.73e-295	-0.710277	6.45e-291	Cluster 0_R
SERP1	27230	4.87e-295	-0.419299	8.44e-291	Cluster 0_R
CAPRIN1	4076	7.3e-295	-0.478517	1.26e-290	Cluster 0_R
RIC1	57589	2.54e-294	-0.574538	4.4e-290	Cluster 0_R
FBXW11	23291	2.68e-294	-0.59371	4.64e-290	Cluster 0_R
RASA2	5922	3.93e-294	-0.408082	6.8e-290	Cluster 0_R
CDC34	997	4.08e-294	-0.628004	7.07e-290	Cluster 0_R
FAM117A	81558	4.45e-294	-0.514264	7.71e-290	Cluster 0_R
SMARCD1	6602	4.58e-294	-0.496209	7.92e-290	Cluster 0_R
DENND6A	201627	1.3e-293	-0.469071	2.26e-289	Cluster 0_R
PROSER1	80209	2.97e-293	-0.448117	5.14e-289	Cluster 0_R
NCBP2AS2	152217	7.45e-293	-1.05817	1.29e-288	Cluster 0_R
SEPHS2	22928	7.46e-292	-0.824834	1.29e-287	Cluster 0_R
FAM117B	150864	2.05e-291	-0.541294	3.55e-287	Cluster 0_R
AC010331.1	NA	7.99e-291	-0.4184	1.38e-286	Cluster 0_R
EIF1AY	9086	1.08e-290	-0.789556	1.87e-286	Cluster 0_R
LAMP1	3916	1.44e-290	-0.543754	2.49e-286	Cluster 0_R
SC5D	6309	2.4e-290	-0.40944	4.15e-286	Cluster 0_R
FBXW7	55294	2.83e-290	-0.623678	4.89e-286	Cluster 0_R
SAV1	60485	4.25e-288	-0.488549	7.36e-284	Cluster 0_R
RNF103	7844	5.84e-288	-0.470652	1.01e-283	Cluster 0_R
FAM50A	9130	8.64e-288	-0.738095	1.5e-283	Cluster 0_R
MYLIP	29116	3.13e-287	-0.482457	5.42e-283	Cluster 0_R
LRRC47	57470	1.12e-286	-0.466812	1.93e-282	Cluster 0_R
CSTA	1475	1.15e-286	0.526441	1.99e-282	Cluster 0_R
TMEM204	79652	1.66e-286	-0.488897	2.87e-282	Cluster 0_R
AC144652.1	NA	2e-286	-0.445121	3.45e-282	Cluster 0_R
ZDHHC20	253832	2.31e-286	-0.427951	4e-282	Cluster 0_R
BLOC1S4	55330	8.84e-286	-1.00006	1.53e-281	Cluster 0_R
KAT8	84148	1e-285	-0.545242	1.74e-281	Cluster 0_R
AL121603.2	NA	1.4e-285	-0.597375	2.43e-281	Cluster 0_R
NCF1	653361	1.03e-284	-0.677994	1.77e-280	Cluster 0_R
ZNF672	79894	2.67e-283	-0.460425	4.62e-279	Cluster 0_R
RBM15B	29890	3.52e-283	-0.455689	6.09e-279	Cluster 0_R
ID1	3397	8.03e-283	-0.527633	1.39e-278	Cluster 0_R
ACTN1	87	1.49e-282	-0.622232	2.58e-278	Cluster 0_R
AC018926.2	NA	2.47e-282	-0.526384	4.28e-278	Cluster 0_R
TMEM203	94107	4.49e-282	-0.970979	7.77e-278	Cluster 0_R
CHAMP1	283489	5.45e-282	-0.466494	9.44e-278	Cluster 0_R
GKAP1	80318	2.06e-281	-0.654341	3.56e-277	Cluster 0_R
LMBR1	64327	5.46e-281	-0.599444	9.45e-277	Cluster 0_R
NOG	9241	6.32e-281	-0.833422	1.09e-276	Cluster 0_R
MFSD6	54842	1.37e-280	-0.437154	2.38e-276	Cluster 0_R
KDM7A	80853	1.84e-280	-0.466164	3.19e-276	Cluster 0_R
RHEBL1	121268	2.68e-280	-0.553377	4.63e-276	Cluster 0_R
HERC5	51191	4.98e-280	-0.633793	8.61e-276	Cluster 0_R
HIPK1-AS1	101928846	5.83e-280	-0.504468	1.01e-275	Cluster 0_R
UGCG	7357	2.06e-279	-0.467967	3.56e-275	Cluster 0_R
IRF2BP1	26145	1.95e-278	-0.431796	3.38e-274	Cluster 0_R
EID2	163126	3.72e-278	-0.632096	6.43e-274	Cluster 0_R
HSBP1L1	440498	4.4e-278	-0.765947	7.61e-274	Cluster 0_R
AQP9	366	2.94e-277	0.491175	5.1e-273	Cluster 0_R
EEFSEC	60678	5.06e-277	-0.497357	8.76e-273	Cluster 0_R
CCDC6	8030	5.23e-277	-0.516531	9.04e-273	Cluster 0_R
HES4	57801	1.16e-276	-0.433952	2.01e-272	Cluster 0_R
PLEKHO1	51177	2e-276	-0.655547	3.47e-272	Cluster 0_R
TOPBP1	11073	1.04e-275	-0.497489	1.81e-271	Cluster 0_R
INO80	54617	1.1e-275	-0.613461	1.91e-271	Cluster 0_R
FAM210A	125228	1.19e-274	-0.499674	2.07e-270	Cluster 0_R
TNIP2	79155	1.37e-274	-0.703075	2.37e-270	Cluster 0_R
CD68	968	2.61e-274	0.502892	4.52e-270	Cluster 0_R
AC020911.2	NA	1.26e-273	-0.535536	2.17e-269	Cluster 0_R
DUSP2	1844	1.49e-273	-0.618906	2.58e-269	Cluster 0_R
ATPAF1	64756	1.79e-273	-0.695695	3.09e-269	Cluster 0_R
MSRA	4482	2.49e-273	-0.712638	4.32e-269	Cluster 0_R
PDE3B	5140	7.68e-273	-0.519547	1.33e-268	Cluster 0_R
WIPI2	26100	3.82e-272	-0.583286	6.62e-268	Cluster 0_R
WAPL	23063	9.28e-271	-0.537028	1.61e-266	Cluster 0_R
PLEKHA3	65977	1.26e-270	-0.793186	2.17e-266	Cluster 0_R
NFATC1	4772	1.58e-270	-0.415117	2.74e-266	Cluster 0_R
HIST1H4D	NA	1.66e-270	0.434836	2.87e-266	Cluster 0_R
SMARCB1	6598	6.67e-270	-0.544645	1.15e-265	Cluster 0_R
KIF5B	3799	1.1e-268	-0.508679	1.9e-264	Cluster 0_R
ZNF263	10127	1.63e-268	-0.463996	2.82e-264	Cluster 0_R
ZNF580	51157	2.06e-268	-0.620401	3.57e-264	Cluster 0_R
SSBP4	170463	6.14e-268	-0.900882	1.06e-263	Cluster 0_R
SIK1B	102724428	7.67e-268	-0.459783	1.33e-263	Cluster 0_R
AC015912.3	NA	6.56e-267	0.525062	1.13e-262	Cluster 0_R
LIX1L	128077	8.65e-266	-0.541749	1.5e-261	Cluster 0_R
ATG4D	84971	1.56e-265	-0.470443	2.71e-261	Cluster 0_R
KIAA0232	9778	2.13e-265	-0.467437	3.69e-261	Cluster 0_R
SLC36A4	120103	2.62e-264	-0.430833	4.53e-260	Cluster 0_R
ZNF777	27153	2.72e-264	-0.448999	4.71e-260	Cluster 0_R
PRKCA	5578	2.76e-264	-0.610257	4.77e-260	Cluster 0_R
MNDA	4332	5.14e-264	0.543349	8.9e-260	Cluster 0_R
TGFBR2	7048	2.52e-263	-0.414999	4.36e-259	Cluster 0_R
CTCF	10664	1.49e-262	-0.579876	2.58e-258	Cluster 0_R
CRELD2	79174	1.61e-262	-0.655715	2.78e-258	Cluster 0_R
FGF9	2254	1.17e-261	-0.413629	2.03e-257	Cluster 0_R
TRIR	79002	2.04e-261	-0.456695	3.53e-257	Cluster 0_R
PARP10	84875	2.25e-261	-0.45009	3.9e-257	Cluster 0_R
TERF2IP	54386	2.43e-261	-0.546435	4.21e-257	Cluster 0_R
AL117332.1	NA	4.66e-261	-0.561231	8.06e-257	Cluster 0_R
RAC1	5879	2.06e-260	-0.717911	3.57e-256	Cluster 0_R
SESN1	27244	1.99e-259	-0.500858	3.45e-255	Cluster 0_R
SNX3	8724	2.81e-259	-0.583784	4.86e-255	Cluster 0_R
LRRC37B	114659	3.54e-259	-0.552192	6.12e-255	Cluster 0_R
MCRIP2	84331	6.55e-259	-0.821286	1.13e-254	Cluster 0_R
AC017104.1	NA	1.41e-258	-0.419194	2.44e-254	Cluster 0_R
IMP3	55272	5.78e-258	-0.90456	1e-253	Cluster 0_R
RFK	55312	1.51e-257	-0.68525	2.62e-253	Cluster 0_R
RALY	22913	2.53e-257	-0.577211	4.38e-253	Cluster 0_R
NORAD	647979	1.67e-256	-0.621498	2.9e-252	Cluster 0_R
ATP11B	23200	2.93e-256	-0.415895	5.07e-252	Cluster 0_R
PLCH2	9651	4.17e-256	-0.442434	7.23e-252	Cluster 0_R
LINC01781	101927412	7.99e-256	0.426285	1.38e-251	Cluster 0_R
HEIH	100859930	1.31e-255	-0.480092	2.27e-251	Cluster 0_R
OSBP	5007	2.11e-255	-0.527803	3.65e-251	Cluster 0_R
CD14	929	2.33e-255	0.429011	4.04e-251	Cluster 0_R
FOXN3	1112	4.55e-255	-0.451302	7.88e-251	Cluster 0_R
SOCS3	9021	6.99e-255	-0.448503	1.21e-250	Cluster 0_R
KYNU	8942	9.97e-255	0.491152	1.72e-250	Cluster 0_R
GPR160	26996	1.31e-253	-0.553901	2.27e-249	Cluster 0_R
N4BP3	23138	7.74e-253	-0.616277	1.34e-248	Cluster 0_R
ADI1	55256	9.46e-253	-0.417718	1.64e-248	Cluster 0_R
GSK3B	2932	3.5e-252	-0.627951	6.06e-248	Cluster 0_R
UBE2D1	7321	1.5e-250	-0.45838	2.6e-246	Cluster 0_R
NELL2	4753	2.87e-250	-0.595279	4.97e-246	Cluster 0_R
CD36	948	5.14e-250	0.422555	8.9e-246	Cluster 0_R
PGRMC1	10857	4.29e-249	-0.731045	7.43e-245	Cluster 0_R
LILRB3	11025	5.39e-249	0.408635	9.33e-245	Cluster 0_R
RARA	5914	2.09e-248	-0.438488	3.61e-244	Cluster 0_R
KLRC3	3823	5.8e-248	-0.419477	1e-243	Cluster 0_R
KLHL36	79786	6.45e-248	-0.529547	1.12e-243	Cluster 0_R
HMGN1	3150	8.69e-248	-0.59952	1.5e-243	Cluster 0_R
ACADVL	37	9.19e-248	-0.658182	1.59e-243	Cluster 0_R
PDCD2	5134	2.37e-247	-0.693865	4.11e-243	Cluster 0_R
FEZ1	9638	7.56e-247	-0.413806	1.31e-242	Cluster 0_R
YTHDF1	54915	4.08e-246	-0.514133	7.06e-242	Cluster 0_R
PLBD1	79887	7.18e-246	0.425198	1.24e-241	Cluster 0_R
MAP2K4	6416	9.06e-246	-0.489539	1.57e-241	Cluster 0_R
CSF3R	1441	1.54e-245	0.479891	2.66e-241	Cluster 0_R
IDH2	3418	3.64e-245	-0.643081	6.3e-241	Cluster 0_R
FBXO2	26232	4.02e-245	-0.476172	6.96e-241	Cluster 0_R
HPCAL1	3241	4.2e-245	-0.565892	7.27e-241	Cluster 0_R
MBP	4155	4.71e-245	-0.495543	8.15e-241	Cluster 0_R
AL135791.1	NA	5.55e-244	-0.59374	9.61e-240	Cluster 0_R
PTPRA	NA	2.28e-243	-0.548933	3.95e-239	Cluster 0_R
C15orf61	145853	3e-243	-0.767949	5.2e-239	Cluster 0_R
MTURN	222166	5.74e-243	-0.66685	9.93e-239	Cluster 0_R
CD2AP	23607	3.51e-241	-0.482296	6.07e-237	Cluster 0_R
DOHH	83475	7.23e-241	-0.491636	1.25e-236	Cluster 0_R
MPP6	51678	1.03e-240	-0.52527	1.78e-236	Cluster 0_R
ASPSCR1	79058	1.03e-240	-0.414648	1.78e-236	Cluster 0_R
RABEP1	9135	1.53e-240	-0.598782	2.65e-236	Cluster 0_R
GTF3A	2971	5.74e-240	-0.514263	9.94e-236	Cluster 0_R
P2RY13	53829	6.91e-240	0.480071	1.2e-235	Cluster 0_R
PROK2	60675	1.2e-239	0.460876	2.08e-235	Cluster 0_R
IFI44L	10964	3.16e-239	0.434894	5.48e-235	Cluster 0_R
MAN1B1-DT	100289341	3.43e-239	-0.557003	5.94e-235	Cluster 0_R
CD1D	912	5.24e-239	0.41613	9.07e-235	Cluster 0_R
CARNMT1	138199	5.89e-239	-0.423374	1.02e-234	Cluster 0_R
FHL1	2273	1.24e-238	-0.506514	2.15e-234	Cluster 0_R
MAFF	23764	1.33e-238	-0.508906	2.3e-234	Cluster 0_R
PLEKHF2	79666	1.4e-238	-0.569945	2.42e-234	Cluster 0_R
TBC1D1	23216	1.41e-238	-0.445001	2.44e-234	Cluster 0_R
IL21R-AS1	283888	1.58e-238	-0.437587	2.73e-234	Cluster 0_R
CALHM6	441168	6.21e-238	-0.687848	1.07e-233	Cluster 0_R
RRM2B	50484	1.17e-237	-0.410898	2.03e-233	Cluster 0_R
RP9	6100	1.63e-237	-0.696929	2.81e-233	Cluster 0_R
HMGXB3	22993	3.6e-237	-0.469414	6.23e-233	Cluster 0_R
DNAJC1	64215	7.98e-237	-0.819891	1.38e-232	Cluster 0_R
HES6	55502	1.13e-236	-0.491574	1.96e-232	Cluster 0_R
AC007686.3	NA	1.21e-236	-0.499159	2.1e-232	Cluster 0_R
GLUL	2752	1.19e-235	0.479136	2.07e-231	Cluster 0_R
NSUN2	54888	1.51e-235	-0.42415	2.62e-231	Cluster 0_R
PYURF	100996939	2.34e-235	-0.831626	4.06e-231	Cluster 0_R
NOM1	64434	2.56e-235	-0.596209	4.44e-231	Cluster 0_R
CYBB	1536	3.41e-235	0.522322	5.9e-231	Cluster 0_R
SKIL	6498	6.88e-235	-0.424005	1.19e-230	Cluster 0_R
AKIRIN2	55122	7.9e-235	-0.753341	1.37e-230	Cluster 0_R
KCNE3	10008	2.59e-234	0.444531	4.49e-230	Cluster 0_R
KLF3	51274	4.89e-234	-0.417052	8.46e-230	Cluster 0_R
NUDT8	254552	9.74e-234	-0.538476	1.69e-229	Cluster 0_R
FNBP4	23360	2.29e-233	-0.489794	3.97e-229	Cluster 0_R
CYC1	1537	3.31e-233	-0.741178	5.73e-229	Cluster 0_R
CAMK2A	815	6.17e-233	0.468633	1.07e-228	Cluster 0_R
[truncated: 38,356 more rows]

## Sheet: NicheNet_anti_IL17 NR
Ligand	auroc	aupr	pearson	Sender	Target
IL23A	1	1	0.13156	Cluster_10	Cluster_19
IL23A	1	1	0.13156	Cluster_18	Cluster_19
HDC	0.564099	0.145117	0.0856652	Cluster_12	Cluster_18
GLG1	0.557972	0.1467	0.0808023	Cluster_16	Cluster_18
GLG1	0.557972	0.1467	0.0808023	Cluster_12	Cluster_18
CXCL16	0.549666	0.146136	0.0751245	Cluster_8	Cluster_18
CXCL9	0.549587	0.139865	0.0701709	Cluster_12	Cluster_18
CXCL6	0.553506	0.140488	0.0688125	Cluster_12	Cluster_18
OXT	0.553754	0.143361	0.06782	Cluster_0	Cluster_18
OXT	0.553754	0.143361	0.06782	Cluster_13	Cluster_18
OXT	0.553754	0.143361	0.06782	Cluster_14	Cluster_18
OXT	0.553754	0.143361	0.06782	Cluster_15	Cluster_18
OXT	0.553754	0.143361	0.06782	Cluster_7	Cluster_18
PROK2	0.552315	0.140938	0.0672782	Cluster_18	Cluster_18
PROK2	0.552315	0.140938	0.0672782	Cluster_12	Cluster_18
XCL2	0.550722	0.144816	0.0670794	Cluster_13	Cluster_18
XCL2	0.550722	0.144816	0.0670794	Cluster_15	Cluster_18
XCL2	0.550722	0.144816	0.0670794	Cluster_3	Cluster_18
PPBP	0.553058	0.142849	0.0667513	Cluster_12	Cluster_18
NMB	0.551422	0.143413	0.0667285	Cluster_13	Cluster_18
CXCL10	0.549174	0.138872	0.0652006	Cluster_12	Cluster_18
ADAM17	0.550964	0.135183	0.0651181	Cluster_8	Cluster_18
ADAM17	0.550964	0.135183	0.0651181	Cluster_12	Cluster_18
VWF	0.542592	0.137719	0.0648675	Cluster_12	Cluster_18
ITGB7	0.547616	0.141292	0.0647663	Cluster_13	Cluster_18
POMC	0.546859	0.13551	0.0647437	Cluster_0	Cluster_18
POMC	0.546859	0.13551	0.0647437	Cluster_1	Cluster_18
POMC	0.546859	0.13551	0.0647437	Cluster_13	Cluster_18
POMC	0.546859	0.13551	0.0647437	Cluster_14	Cluster_18
POMC	0.546859	0.13551	0.0647437	Cluster_18	Cluster_18
POMC	0.546859	0.13551	0.0647437	Cluster_3	Cluster_18
POMC	0.546859	0.13551	0.0647437	Cluster_7	Cluster_18
COL18A1	0.548832	0.138693	0.0635456	Cluster_12	Cluster_18
COL18A1	0.548832	0.138693	0.0635456	Cluster_0	Cluster_18
COL18A1	0.548832	0.138693	0.0635456	Cluster_1	Cluster_18
COL18A1	0.548832	0.138693	0.0635456	Cluster_13	Cluster_18
COL18A1	0.548832	0.138693	0.0635456	Cluster_14	Cluster_18
COL18A1	0.548832	0.138693	0.0635456	Cluster_18	Cluster_18
COL18A1	0.548832	0.138693	0.0635456	Cluster_3	Cluster_18
COL18A1	0.548832	0.138693	0.0635456	Cluster_5	Cluster_18
COL18A1	0.548832	0.138693	0.0635456	Cluster_7	Cluster_18
ICOSLG	0.546739	0.139866	0.0630915	Cluster_8	Cluster_18
ICOSLG	0.546739	0.139866	0.0630915	Cluster_12	Cluster_18
VCAM1	0.548752	0.137362	0.0625334	Cluster_12	Cluster_18
GPI	0.542737	0.138277	0.0624434	Cluster_12	Cluster_18
LGALS3	0.54486	0.137512	0.0623038	Cluster_0	Cluster_18
LGALS3	0.54486	0.137512	0.0623038	Cluster_1	Cluster_18
LGALS3	0.54486	0.137512	0.0623038	Cluster_7	Cluster_18
LGALS3	0.54486	0.137512	0.0623038	Cluster_8	Cluster_18
LGALS3	0.54486	0.137512	0.0623038	Cluster_12	Cluster_18
TNF	0.550863	0.134212	0.0615327	Cluster_12	Cluster_18
TNF	0.550863	0.134212	0.0615327	Cluster_11	Cluster_18
TNF	0.550863	0.134212	0.0615327	Cluster_18	Cluster_18
TNFSF12	0.543043	0.134155	0.0615226	Cluster_13	Cluster_18
TNFSF12	0.543043	0.134155	0.0615226	Cluster_9	Cluster_18
ANXA1	0.552229	0.141369	0.0609837	Cluster_12	Cluster_18
ANXA1	0.552229	0.141369	0.0609837	Cluster_7	Cluster_18
VEGFA	0.546698	0.134876	0.0606833	Cluster_18	Cluster_18
ESAM	0.544622	0.139943	0.0601182	Cluster_9	Cluster_18
HEBP1	0.546662	0.137279	0.0597304	Cluster_0	Cluster_18
HEBP1	0.546662	0.137279	0.0597304	Cluster_13	Cluster_18
HEBP1	0.546662	0.137279	0.0597304	Cluster_14	Cluster_18
HEBP1	0.546662	0.137279	0.0597304	Cluster_7	Cluster_18
HEBP1	0.546662	0.137279	0.0597304	Cluster_9	Cluster_18
VEGFB	0.546932	0.140508	0.0594674	Cluster_12	Cluster_18
PLXNB2	0.547878	0.138601	0.0587978	Cluster_12	Cluster_18
CELSR1	0.546619	0.135981	0.0584027	Cluster_12	Cluster_18
TNFSF13B	0.545783	0.134777	0.0582593	Cluster_12	Cluster_18
TNFSF13B	0.545783	0.134777	0.0582593	Cluster_8	Cluster_18
MMP9	0.550101	0.133424	0.0581553	Cluster_18	Cluster_18
PLAU	0.541358	0.132801	0.0577265	Cluster_12	Cluster_18
TNF	0.54571	0.0796501	0.0576904	Cluster_11	Cluster_1
TNF	0.54571	0.0796501	0.0576904	Cluster_12	Cluster_1
TNF	0.54571	0.0796501	0.0576904	Cluster_18	Cluster_1
PCDH1	0.550462	0.134734	0.0573184	Cluster_12	Cluster_18
NENF	0.550137	0.138043	0.0568976	Cluster_0	Cluster_18
NENF	0.550137	0.138043	0.0568976	Cluster_1	Cluster_18
NENF	0.550137	0.138043	0.0568976	Cluster_10	Cluster_18
NENF	0.550137	0.138043	0.0568976	Cluster_13	Cluster_18
NENF	0.550137	0.138043	0.0568976	Cluster_14	Cluster_18
NENF	0.550137	0.138043	0.0568976	Cluster_18	Cluster_18
NENF	0.550137	0.138043	0.0568976	Cluster_3	Cluster_18
NENF	0.550137	0.138043	0.0568976	Cluster_7	Cluster_18
NENF	0.550137	0.138043	0.0568976	Cluster_9	Cluster_18
NENF	0.550137	0.138043	0.0568976	Cluster_12	Cluster_18
SERPINE2	0.543041	0.137758	0.0567222	Cluster_0	Cluster_18
SERPINE2	0.543041	0.137758	0.0567222	Cluster_13	Cluster_18
SERPINE2	0.543041	0.137758	0.0567222	Cluster_14	Cluster_18
SERPINE2	0.543041	0.137758	0.0567222	Cluster_7	Cluster_18
COL1A1	0.544546	0.135625	0.0566946	Cluster_13	Cluster_18
COL1A1	0.544546	0.135625	0.0566946	Cluster_14	Cluster_18
COL1A1	0.544546	0.135625	0.0566946	Cluster_18	Cluster_18
SELL	0.541597	0.135014	0.0566526	Cluster_12	Cluster_18
SELL	0.541597	0.135014	0.0566526	Cluster_16	Cluster_18
ITGB1	0.546579	0.135135	0.0561481	Cluster_12	Cluster_18
ITGB1	0.546579	0.135135	0.0561481	Cluster_7	Cluster_18
GZMB	0.549364	0.135097	0.0561102	Cluster_10	Cluster_18
CCL20	0.54292	0.136028	0.0560555	Cluster_10	Cluster_18
CCL20	0.54292	0.136028	0.0560555	Cluster_18	Cluster_18
EFNA1	0.542019	0.137009	0.0557762	Cluster_7	Cluster_18
FASLG	0.547709	0.134535	0.0556991	Cluster_13	Cluster_18
SEMA3E	0.54584	0.13599	0.055665	Cluster_12	Cluster_18
TNFSF10	0.544757	0.131813	0.0553771	Cluster_12	Cluster_18
ITGA4	0.548189	0.137598	0.0546229	Cluster_12	Cluster_18
EFNA4	0.538845	0.136489	0.0542074	Cluster_12	Cluster_18
CALM3	0.550209	0.134488	0.0541195	Cluster_12	Cluster_18
AMIGO2	0.541269	0.132586	0.0540485	Cluster_13	Cluster_18
RTN4	0.550022	0.133144	0.0536682	Cluster_13	Cluster_18
TIMP1	0.540323	0.130629	0.0533923	Cluster_16	Cluster_18
TIMP1	0.540323	0.130629	0.0533923	Cluster_8	Cluster_18
TIMP1	0.540323	0.130629	0.0533923	Cluster_12	Cluster_18
DSC2	0.544717	0.135691	0.0533463	Cluster_12	Cluster_18
FAM3C	0.546151	0.131832	0.0530842	Cluster_0	Cluster_18
FAM3C	0.546151	0.131832	0.0530842	Cluster_13	Cluster_18
FAM3C	0.546151	0.131832	0.0530842	Cluster_3	Cluster_18
FAM3C	0.546151	0.131832	0.0530842	Cluster_5	Cluster_18
FAM3C	0.546151	0.131832	0.0530842	Cluster_7	Cluster_18
ALOX5AP	0.549023	0.126007	0.0529293	Cluster_8	Cluster_18
ALOX5AP	0.549023	0.126007	0.0529293	Cluster_12	Cluster_18
ALCAM	0.53733	0.133621	0.0528231	Cluster_18	Cluster_18
PSEN1	0.540611	0.133017	0.0527226	Cluster_0	Cluster_18
PSEN1	0.540611	0.133017	0.0527226	Cluster_13	Cluster_18
PSEN1	0.540611	0.133017	0.0527226	Cluster_3	Cluster_18
PSEN1	0.540611	0.133017	0.0527226	Cluster_5	Cluster_18
PSEN1	0.540611	0.133017	0.0527226	Cluster_7	Cluster_18
PSEN1	0.540611	0.133017	0.0527226	Cluster_9	Cluster_18
CD40	0.537339	0.131299	0.0524138	Cluster_12	Cluster_18
LRPAP1	0.543719	0.13125	0.05202	Cluster_12	Cluster_18
IL23A	0.525952	0.129334	0.051843	Cluster_10	Cluster_18
IL23A	0.525952	0.129334	0.051843	Cluster_18	Cluster_18
APOA1	0.538452	0.131601	0.0502723	Cluster_7	Cluster_18
HLA-G	0.561938	0.076916	0.0500781	Cluster_0	Cluster_8
HLA-G	0.561938	0.076916	0.0500781	Cluster_1	Cluster_8
HLA-G	0.561938	0.076916	0.0500781	Cluster_13	Cluster_8
HLA-G	0.561938	0.076916	0.0500781	Cluster_14	Cluster_8
HLA-G	0.561938	0.076916	0.0500781	Cluster_18	Cluster_8
HLA-G	0.561938	0.076916	0.0500781	Cluster_3	Cluster_8
HLA-G	0.561938	0.076916	0.0500781	Cluster_5	Cluster_8
HLA-G	0.561938	0.076916	0.0500781	Cluster_7	Cluster_8
HLA-G	0.561938	0.076916	0.0500781	Cluster_9	Cluster_8
SEMA4D	0.537994	0.132122	0.0500754	Cluster_12	Cluster_18
SEMA4D	0.537994	0.132122	0.0500754	Cluster_16	Cluster_18
WNT10A	0.537802	0.131288	0.0500556	Cluster_0	Cluster_18
WNT10A	0.537802	0.131288	0.0500556	Cluster_13	Cluster_18
WNT10A	0.537802	0.131288	0.0500556	Cluster_14	Cluster_18
WNT10A	0.537802	0.131288	0.0500556	Cluster_18	Cluster_18
WNT10A	0.537802	0.131288	0.0500556	Cluster_3	Cluster_18
WNT10A	0.537802	0.131288	0.0500556	Cluster_9	Cluster_18
CLEC11A	0.542618	0.132867	0.0500423	Cluster_0	Cluster_18
CLEC11A	0.542618	0.132867	0.0500423	Cluster_1	Cluster_18
CLEC11A	0.542618	0.132867	0.0500423	Cluster_13	Cluster_18
CLEC11A	0.542618	0.132867	0.0500423	Cluster_14	Cluster_18
CLEC11A	0.542618	0.132867	0.0500423	Cluster_15	Cluster_18
CLEC11A	0.542618	0.132867	0.0500423	Cluster_7	Cluster_18
CLEC11A	0.542618	0.132867	0.0500423	Cluster_12	Cluster_18
CMTM8	0.548247	0.125534	0.0499276	Cluster_0	Cluster_18
CMTM8	0.548247	0.125534	0.0499276	Cluster_1	Cluster_18
CMTM8	0.548247	0.125534	0.0499276	Cluster_10	Cluster_18
CMTM8	0.548247	0.125534	0.0499276	Cluster_13	Cluster_18
CMTM8	0.548247	0.125534	0.0499276	Cluster_14	Cluster_18
CMTM8	0.548247	0.125534	0.0499276	Cluster_15	Cluster_18
CMTM8	0.548247	0.125534	0.0499276	Cluster_18	Cluster_18
CMTM8	0.548247	0.125534	0.0499276	Cluster_3	Cluster_18
CMTM8	0.548247	0.125534	0.0499276	Cluster_5	Cluster_18
CMTM8	0.548247	0.125534	0.0499276	Cluster_7	Cluster_18
CMTM8	0.548247	0.125534	0.0499276	Cluster_9	Cluster_18
CMTM8	0.548247	0.125534	0.0499276	Cluster_12	Cluster_18
SCGB3A1	0.542097	0.131548	0.0499078	Cluster_12	Cluster_18
SCGB3A1	0.542097	0.131548	0.0499078	Cluster_0	Cluster_18
SCGB3A1	0.542097	0.131548	0.0499078	Cluster_1	Cluster_18
SCGB3A1	0.542097	0.131548	0.0499078	Cluster_11	Cluster_18
SCGB3A1	0.542097	0.131548	0.0499078	Cluster_13	Cluster_18
SCGB3A1	0.542097	0.131548	0.0499078	Cluster_3	Cluster_18
SCGB3A1	0.542097	0.131548	0.0499078	Cluster_5	Cluster_18
SCGB3A1	0.542097	0.131548	0.0499078	Cluster_6	Cluster_18
SCGB3A1	0.542097	0.131548	0.0499078	Cluster_7	Cluster_18
YARS	0.537687	0.132854	0.0498825	Cluster_12	Cluster_18
YARS	0.537687	0.132854	0.0498825	Cluster_16	Cluster_18
SEMA7A	0.540296	0.134457	0.0498431	Cluster_13	Cluster_18
SEMA7A	0.540296	0.134457	0.0498431	Cluster_18	Cluster_18
PCDH9	0.540253	0.132664	0.0497617	Cluster_9	Cluster_18
FGF9	0.538786	0.132876	0.0494221	Cluster_0	Cluster_18
FGF9	0.538786	0.132876	0.0494221	Cluster_13	Cluster_18
FGF9	0.538786	0.132876	0.0494221	Cluster_14	Cluster_18
FGF9	0.538786	0.132876	0.0494221	Cluster_18	Cluster_18
LTA	0.537368	0.129832	0.0492828	Cluster_18	Cluster_18
ICAM1	0.536358	0.1312	0.0488601	Cluster_12	Cluster_18
ICAM1	0.536358	0.1312	0.0488601	Cluster_16	Cluster_18
TXLNA	0.543827	0.131133	0.0486425	Cluster_12	Cluster_18
TNFSF9	0.534759	0.129067	0.0484278	Cluster_13	Cluster_18
TNFSF9	0.534759	0.129067	0.0484278	Cluster_18	Cluster_18
ADAM12	0.533948	0.133817	0.0482664	Cluster_18	Cluster_18
NCAM1	0.538566	0.128602	0.0478883	Cluster_13	Cluster_18
PODXL2	0.538984	0.133309	0.0477052	Cluster_13	Cluster_18
PODXL2	0.538984	0.133309	0.0477052	Cluster_14	Cluster_18
CRTAM	0.547654	0.0778921	0.0476037	Cluster_0	Cluster_8
CRTAM	0.547654	0.0778921	0.0476037	Cluster_1	Cluster_8
CRTAM	0.547654	0.0778921	0.0476037	Cluster_14	Cluster_8
CRTAM	0.547654	0.0778921	0.0476037	Cluster_15	Cluster_8
CRTAM	0.547654	0.0778921	0.0476037	Cluster_7	Cluster_8
CRTAM	0.547654	0.0778921	0.0476037	Cluster_12	Cluster_8
RABEP2	0.539075	0.131523	0.047205	Cluster_13	Cluster_18
RABEP2	0.539075	0.131523	0.047205	Cluster_3	Cluster_18
PLEKHO2	0.537695	0.133376	0.0471365	Cluster_12	Cluster_18
PLEKHO2	0.537695	0.133376	0.0471365	Cluster_1	Cluster_18
PLEKHO2	0.537695	0.133376	0.0471365	Cluster_8	Cluster_18
HBEGF	0.533077	0.129577	0.046818	Cluster_8	Cluster_18
HBEGF	0.533077	0.129577	0.046818	Cluster_12	Cluster_18
NUCB2	0.536583	0.132572	0.0467952	Cluster_16	Cluster_18
TGFB1	0.543382	0.127936	0.0464976	Cluster_0	Cluster_18
TGFB1	0.543382	0.127936	0.0464976	Cluster_1	Cluster_18
TGFB1	0.543382	0.127936	0.0464976	Cluster_10	Cluster_18
TGFB1	0.543382	0.127936	0.0464976	Cluster_13	Cluster_18
TGFB1	0.543382	0.127936	0.0464976	Cluster_14	Cluster_18
TGFB1	0.543382	0.127936	0.0464976	Cluster_15	Cluster_18
TGFB1	0.543382	0.127936	0.0464976	Cluster_18	Cluster_18
TGFB1	0.543382	0.127936	0.0464976	Cluster_3	Cluster_18
TGFB1	0.543382	0.127936	0.0464976	Cluster_5	Cluster_18
TGFB1	0.543382	0.127936	0.0464976	Cluster_7	Cluster_18
TGFB1	0.543382	0.127936	0.0464976	Cluster_9	Cluster_18
APP	0.536856	0.122314	0.04616	Cluster_0	Cluster_18
APP	0.536856	0.122314	0.04616	Cluster_13	Cluster_18
APP	0.536856	0.122314	0.04616	Cluster_14	Cluster_18
APP	0.536856	0.122314	0.04616	Cluster_7	Cluster_18
CCL3	0.533699	0.127985	0.0460051	Cluster_13	Cluster_18
CCL3	0.533699	0.127985	0.0460051	Cluster_3	Cluster_18
SPN	0.535852	0.12833	0.0457975	Cluster_12	Cluster_18
SPN	0.535852	0.12833	0.0457975	Cluster_11	Cluster_18
TNFSF14	0.528214	0.35577	0.0457222	Cluster_18	Cluster_12
LTA	0.573816	0.0175341	0.0456807	Cluster_18	Cluster_11
TNFSF13	0.535139	0.130453	0.0456355	Cluster_12	Cluster_18
CXCL8	0.537079	0.130687	0.0456221	Cluster_12	Cluster_18
EGF	0.546898	0.131995	0.0452531	Cluster_12	Cluster_18
CD86	0.540242	0.130813	0.0449996	Cluster_12	Cluster_18
CD86	0.540242	0.130813	0.0449995	Cluster_8	Cluster_18
SERPINA1	0.532868	0.13271	0.044759	Cluster_0	Cluster_18
SERPINA1	0.532868	0.13271	0.044759	Cluster_1	Cluster_18
SERPINA1	0.532868	0.13271	0.044759	Cluster_16	Cluster_18
SERPINA1	0.532868	0.13271	0.044759	Cluster_5	Cluster_18
SERPINA1	0.532868	0.13271	0.044759	Cluster_7	Cluster_18
SERPINA1	0.532868	0.13271	0.044759	Cluster_8	Cluster_18
SERPINA1	0.532868	0.13271	0.044759	Cluster_12	Cluster_18
NECTIN3	0.539233	0.130447	0.0446004	Cluster_12	Cluster_18
NECTIN3	0.539233	0.130447	0.0446004	Cluster_0	Cluster_18
NECTIN3	0.539233	0.130447	0.0446004	Cluster_1	Cluster_18
NECTIN3	0.539233	0.130447	0.0446004	Cluster_10	Cluster_18
NECTIN3	0.539233	0.130447	0.0446004	Cluster_13	Cluster_18
NECTIN3	0.539233	0.130447	0.0446004	Cluster_14	Cluster_18
NECTIN3	0.539233	0.130447	0.0446004	Cluster_15	Cluster_18
NECTIN3	0.539233	0.130447	0.0446004	Cluster_18	Cluster_18
NECTIN3	0.539233	0.130447	0.0446004	Cluster_3	Cluster_18
NECTIN3	0.539233	0.130447	0.0446004	Cluster_5	Cluster_18
NECTIN3	0.539233	0.130447	0.0446004	Cluster_7	Cluster_18
NECTIN3	0.539233	0.130447	0.0446004	Cluster_9	Cluster_18
RABEP1	0.535482	0.130507	0.0439815	Cluster_0	Cluster_18
RABEP1	0.535482	0.130507	0.0439815	Cluster_1	Cluster_18
RABEP1	0.535482	0.130507	0.0439815	Cluster_13	Cluster_18
RABEP1	0.535482	0.130507	0.0439815	Cluster_14	Cluster_18
RABEP1	0.535482	0.130507	0.0439815	Cluster_3	Cluster_18
RABEP1	0.535482	0.130507	0.0439815	Cluster_5	Cluster_18
RABEP1	0.535482	0.130507	0.0439815	Cluster_7	Cluster_18
RABEP1	0.535482	0.130507	0.0439815	Cluster_9	Cluster_18
WNT7A	0.533509	0.129009	0.0439801	Cluster_0	Cluster_18
WNT7A	0.533509	0.129009	0.0439801	Cluster_10	Cluster_18
WNT7A	0.533509	0.129009	0.0439801	Cluster_13	Cluster_18
WNT7A	0.533509	0.129009	0.0439801	Cluster_14	Cluster_18
WNT7A	0.533509	0.129009	0.0439801	Cluster_18	Cluster_18
WNT7A	0.533509	0.129009	0.0439801	Cluster_3	Cluster_18
WNT7A	0.533509	0.129009	0.0439801	Cluster_7	Cluster_18
ULBP2	0.537342	0.130285	0.0436252	Cluster_18	Cluster_18
ADM	0.538985	0.129284	0.0431287	Cluster_12	Cluster_18
ADM	0.538985	0.129284	0.0431287	Cluster_8	Cluster_18
IL15	0.525119	0.12277	0.0429618	Cluster_12	Cluster_18
HDC	0.540038	0.0668788	0.042639	Cluster_12	Cluster_10
CCL3	0.548273	0.0769162	0.0424726	Cluster_3	Cluster_1
CCL3	0.548273	0.0769162	0.0424726	Cluster_13	Cluster_1
MANF	0.538863	0.129966	0.0422678	Cluster_0	Cluster_18
HLA-G	0.528945	0.357445	0.0416135	Cluster_0	Cluster_12
HLA-G	0.528945	0.357445	0.0416135	Cluster_1	Cluster_12
HLA-G	0.528945	0.357445	0.0416135	Cluster_13	Cluster_12
HLA-G	0.528945	0.357445	0.0416135	Cluster_14	Cluster_12
HLA-G	0.528945	0.357445	0.0416135	Cluster_18	Cluster_12
HLA-G	0.528945	0.357445	0.0416135	Cluster_3	Cluster_12
HLA-G	0.528945	0.357445	0.0416135	Cluster_5	Cluster_12
HLA-G	0.528945	0.357445	0.0416135	Cluster_7	Cluster_12
HLA-G	0.528945	0.357445	0.0416135	Cluster_9	Cluster_12
ITGAL	0.985687	0.00416667	0.0413745	Cluster_12	Cluster_19
HDC	0.53493	0.0730469	0.0409179	Cluster_12	Cluster_1
ROBO1	0.533882	0.128003	0.040582	Cluster_14	Cluster_18
CMTM8	0.528765	0.0724641	0.0403999	Cluster_0	Cluster_1
CMTM8	0.528765	0.0724641	0.0403999	Cluster_1	Cluster_1
CMTM8	0.528765	0.0724641	0.0403999	Cluster_10	Cluster_1
CMTM8	0.528765	0.0724641	0.0403999	Cluster_12	Cluster_1
CMTM8	0.528765	0.0724641	0.0403999	Cluster_13	Cluster_1
CMTM8	0.528765	0.0724641	0.0403999	Cluster_14	Cluster_1
CMTM8	0.528765	0.0724641	0.0403999	Cluster_15	Cluster_1
CMTM8	0.528765	0.0724641	0.0403999	Cluster_18	Cluster_1
CMTM8	0.528765	0.0724641	0.0403999	Cluster_7	Cluster_1
CMTM8	0.528765	0.0724641	0.0403999	Cluster_3	Cluster_1
CMTM8	0.528765	0.0724641	0.0403999	Cluster_5	Cluster_1
CMTM8	0.528765	0.0724641	0.0403999	Cluster_9	Cluster_1
TGFB1	0.533045	0.0719717	0.0403265	Cluster_3	Cluster_1
TGFB1	0.533045	0.0719717	0.0403265	Cluster_5	Cluster_1
TGFB1	0.533045	0.0719717	0.0403265	Cluster_9	Cluster_1
TGFB1	0.533045	0.0719717	0.0403265	Cluster_0	Cluster_1
TGFB1	0.533045	0.0719717	0.0403265	Cluster_1	Cluster_1
TGFB1	0.533045	0.0719717	0.0403265	Cluster_10	Cluster_1
TGFB1	0.533045	0.0719717	0.0403265	Cluster_13	Cluster_1
TGFB1	0.533045	0.0719717	0.0403265	Cluster_14	Cluster_1
TGFB1	0.533045	0.0719717	0.0403265	Cluster_15	Cluster_1
TGFB1	0.533045	0.0719717	0.0403265	Cluster_18	Cluster_1
TGFB1	0.533045	0.0719717	0.0403265	Cluster_7	Cluster_1
HDGF	0.544771	0.130225	0.0399961	Cluster_12	Cluster_18
FBRS	0.538959	0.126608	0.0394998	Cluster_12	Cluster_18
FBRS	0.538959	0.126608	0.0394998	Cluster_16	Cluster_18
FBRS	0.538959	0.126608	0.0394998	Cluster_8	Cluster_18
APOA1	0.539235	0.0738144	0.0392724	Cluster_7	Cluster_8
PDGFD	0.527524	0.127499	0.0391999	Cluster_13	Cluster_18
HDC	0.536386	0.0680747	0.0390888	Cluster_12	Cluster_5
CCL3	0.523705	0.35407	0.0390686	Cluster_13	Cluster_12
CCL3	0.523705	0.35407	0.0390686	Cluster_3	Cluster_12
EFNA5	0.531253	0.125181	0.0389658	Cluster_12	Cluster_18
CTF1	0.517122	0.0702896	0.0389585	Cluster_12	Cluster_1
ANXA1	0.572647	0.0113667	0.0387341	Cluster_7	Cluster_11
ANXA1	0.572647	0.0113667	0.0387341	Cluster_12	Cluster_11
HLA-DMA	0.544885	0.074013	0.038492	Cluster_8	Cluster_8
HLA-DMA	0.544885	0.074013	0.038492	Cluster_12	Cluster_8
TGFB1	0.516877	0.352295	0.0380445	Cluster_15	Cluster_12
TGFB1	0.516877	0.352295	0.0380444	Cluster_0	Cluster_12
TGFB1	0.516877	0.352295	0.0380444	Cluster_1	Cluster_12
TGFB1	0.516877	0.352295	0.0380444	Cluster_10	Cluster_12
TGFB1	0.516877	0.352295	0.0380444	Cluster_13	Cluster_12
TGFB1	0.516877	0.352295	0.0380444	Cluster_14	Cluster_12
TGFB1	0.516877	0.352295	0.0380444	Cluster_18	Cluster_12
TGFB1	0.516877	0.352295	0.0380444	Cluster_3	Cluster_12
TGFB1	0.516877	0.352295	0.0380444	Cluster_5	Cluster_12
TGFB1	0.516877	0.352295	0.0380444	Cluster_7	Cluster_12
TGFB1	0.516877	0.352295	0.0380444	Cluster_9	Cluster_12
MADCAM1	0.525303	0.127891	0.0380306	Cluster_0	Cluster_18
MADCAM1	0.525303	0.127891	0.0380306	Cluster_13	Cluster_18
MADCAM1	0.525303	0.127891	0.0380306	Cluster_14	Cluster_18
MADCAM1	0.525303	0.127891	0.0380306	Cluster_7	Cluster_18
HDC	0.590951	0.0103755	0.0379381	Cluster_12	Cluster_6
CRTAM	0.528099	0.085274	0.0377478	Cluster_0	Cluster_16
CRTAM	0.528099	0.085274	0.0377478	Cluster_1	Cluster_16
CRTAM	0.528099	0.085274	0.0377478	Cluster_12	Cluster_16
CRTAM	0.528099	0.085274	0.0377478	Cluster_14	Cluster_16
CRTAM	0.528099	0.085274	0.0377478	Cluster_15	Cluster_16
CRTAM	0.528099	0.085274	0.0377478	Cluster_7	Cluster_16
PROS1	0.529099	0.127087	0.0376547	Cluster_14	Cluster_18
TNF	0.530048	0.0601907	0.0373351	Cluster_11	Cluster_10
TNF	0.530048	0.0601907	0.0373351	Cluster_12	Cluster_10
TNF	0.530048	0.0601907	0.0373351	Cluster_18	Cluster_10
HEBP1	0.577855	0.0141139	0.037189	Cluster_0	Cluster_11
HEBP1	0.577855	0.0141139	0.037189	Cluster_13	Cluster_11
HEBP1	0.577855	0.0141139	0.037189	Cluster_14	Cluster_11
HEBP1	0.577855	0.0141139	0.037189	Cluster_7	Cluster_11
HEBP1	0.577855	0.0141139	0.037189	Cluster_9	Cluster_11
EGF	0.526907	0.0612872	0.0371163	Cluster_12	Cluster_10
DUSP18	0.525589	0.124582	0.0370269	Cluster_12	Cluster_18
CD40	0.519117	0.352258	0.0369235	Cluster_12	Cluster_12
APP	0.521965	0.0698129	0.0364299	Cluster_0	Cluster_1
APP	0.521965	0.0698129	0.0364299	Cluster_13	Cluster_1
APP	0.521965	0.0698129	0.0364299	Cluster_14	Cluster_1
APP	0.521965	0.0698129	0.0364299	Cluster_7	Cluster_1
TNFSF13	0.545828	0.073681	0.0364181	Cluster_12	Cluster_8
IL16	0.545879	0.0723312	0.0364042	Cluster_12	Cluster_8
IL16	0.545879	0.0723312	0.0364042	Cluster_16	Cluster_8
IL16	0.545879	0.0723312	0.0364042	Cluster_8	Cluster_8
ADAM17	0.586527	0.0136473	0.0362006	Cluster_12	Cluster_11
ADAM17	0.586527	0.0136473	0.0362006	Cluster_8	Cluster_11
APP	0.993505	0.00909091	0.0361523	Cluster_0	Cluster_19
APP	0.993505	0.00909091	0.0361523	Cluster_13	Cluster_19
APP	0.993505	0.00909091	0.0361523	Cluster_14	Cluster_19
APP	0.993505	0.00909091	0.0361523	Cluster_7	Cluster_19
GRN	0.538816	0.0734503	0.036121	Cluster_0	Cluster_8
GRN	0.538816	0.0734503	0.036121	Cluster_1	Cluster_8
GRN	0.538816	0.0734503	0.036121	Cluster_15	Cluster_8
GRN	0.538816	0.0734503	0.036121	Cluster_7	Cluster_8
GRN	0.538816	0.0734503	0.036121	Cluster_8	Cluster_8
GRN	0.538816	0.0734503	0.036121	Cluster_12	Cluster_8
LTB	0.532955	0.119985	0.03587	Cluster_10	Cluster_18
LTB	0.532955	0.119985	0.03587	Cluster_18	Cluster_18
TIGIT	0.545101	0.0726536	0.0357512	Cluster_13	Cluster_8
TNFSF14	0.529214	0.123814	0.0354286	Cluster_18	Cluster_18
VWF	0.527828	0.0733286	0.0349339	Cluster_12	Cluster_1
CSF2	0.537476	0.124068	0.034909	Cluster_13	Cluster_18
CSF2	0.537476	0.124068	0.034909	Cluster_14	Cluster_18
CSF2	0.537476	0.124068	0.034909	Cluster_15	Cluster_18
CSF2	0.537476	0.124068	0.034909	Cluster_18	Cluster_18
TGFB1	0.592785	0.013028	0.0348102	Cluster_10	Cluster_11
TGFB1	0.592785	0.013028	0.0348102	Cluster_18	Cluster_11
TGFB1	0.592785	0.013028	0.0348102	Cluster_3	Cluster_11
TGFB1	0.592785	0.013028	0.0348102	Cluster_5	Cluster_11
TGFB1	0.592785	0.013028	0.0348102	Cluster_9	Cluster_11
TGFB1	0.592785	0.013028	0.0348102	Cluster_0	Cluster_11
TGFB1	0.592785	0.013028	0.0348102	Cluster_1	Cluster_11
TGFB1	0.592785	0.013028	0.0348102	Cluster_13	Cluster_11
TGFB1	0.592785	0.013028	0.0348102	Cluster_14	Cluster_11
TGFB1	0.592785	0.013028	0.0348102	Cluster_15	Cluster_11
TGFB1	0.592785	0.013028	0.0348102	Cluster_7	Cluster_11
CSF2	0.514088	0.350618	0.0342427	Cluster_13	Cluster_12
CSF2	0.514088	0.350618	0.0342427	Cluster_14	Cluster_12
CSF2	0.514088	0.350618	0.0342427	Cluster_18	Cluster_12
CSF2	0.514088	0.350618	0.0342427	Cluster_15	Cluster_12
PROS1	0.543478	0.0716497	0.0341151	Cluster_14	Cluster_8
TGFB1	0.983281	0.00357143	0.0340289	Cluster_18	Cluster_19
TGFB1	0.983281	0.00357143	0.0340289	Cluster_0	Cluster_19
TGFB1	0.983281	0.00357143	0.0340289	Cluster_1	Cluster_19
TGFB1	0.983281	0.00357143	0.0340289	Cluster_10	Cluster_19
TGFB1	0.983281	0.00357143	0.0340289	Cluster_13	Cluster_19
TGFB1	0.983281	0.00357143	0.0340289	Cluster_14	Cluster_19
TGFB1	0.983281	0.00357143	0.0340289	Cluster_15	Cluster_19
TGFB1	0.983281	0.00357143	0.0340289	Cluster_3	Cluster_19
TGFB1	0.983281	0.00357143	0.0340289	Cluster_5	Cluster_19
TGFB1	0.983281	0.00357143	0.0340289	Cluster_7	Cluster_19
TGFB1	0.983281	0.00357143	0.0340289	Cluster_9	Cluster_19
MADCAM1	0.539587	0.072733	0.0340283	Cluster_0	Cluster_8
MADCAM1	0.539587	0.072733	0.0340283	Cluster_13	Cluster_8
MADCAM1	0.539587	0.072733	0.0340283	Cluster_14	Cluster_8
MADCAM1	0.539587	0.072733	0.0340283	Cluster_7	Cluster_8
ALCAM	0.547102	0.0725044	0.0339245	Cluster_18	Cluster_8
WNT11	0.52176	0.125897	0.0337929	Cluster_10	Cluster_18
WNT11	0.52176	0.125897	0.0337929	Cluster_13	Cluster_18
WNT11	0.52176	0.125897	0.0337929	Cluster_18	Cluster_18
THBS1	0.540218	0.072122	0.033704	Cluster_0	Cluster_8
THBS1	0.540218	0.072122	0.033704	Cluster_1	Cluster_8
THBS1	0.540218	0.072122	0.033704	Cluster_7	Cluster_8
THBS1	0.540218	0.072122	0.033704	Cluster_8	Cluster_8
THBS1	0.540218	0.072122	0.033704	Cluster_12	Cluster_8
CCL3	0.541964	0.0729509	0.0336893	Cluster_13	Cluster_8
CCL3	0.541964	0.0729509	0.0336893	Cluster_3	Cluster_8
CSF2	0.534418	0.0739242	0.033684	Cluster_13	Cluster_8
CSF2	0.534418	0.0739242	0.033684	Cluster_14	Cluster_8
CSF2	0.534418	0.0739242	0.033684	Cluster_15	Cluster_8
CSF2	0.534418	0.0739242	0.033684	Cluster_18	Cluster_8
IL23A	0.599227	0.0105625	0.033465	Cluster_10	Cluster_11
IL23A	0.599227	0.0105625	0.033465	Cluster_18	Cluster_11
PDGFD	0.543471	0.0727556	0.0333736	Cluster_13	Cluster_8
XCL2	0.583379	0.013132	0.0332684	Cluster_13	Cluster_11
XCL2	0.583379	0.013132	0.0332684	Cluster_15	Cluster_11
XCL2	0.583379	0.013132	0.0332684	Cluster_3	Cluster_11
TIGIT	0.537684	0.0822578	0.033212	Cluster_13	Cluster_16
POMC	0.573986	0.0111784	0.0331563	Cluster_18	Cluster_11
POMC	0.573986	0.0111784	0.0331563	Cluster_3	Cluster_11
POMC	0.573986	0.0111784	0.0331563	Cluster_0	Cluster_11
POMC	0.573986	0.0111784	0.0331563	Cluster_1	Cluster_11
POMC	0.573986	0.0111784	0.0331563	Cluster_13	Cluster_11
POMC	0.573986	0.0111784	0.0331563	Cluster_14	Cluster_11
POMC	0.573986	0.0111784	0.0331563	Cluster_7	Cluster_11
ICAM4	0.539941	0.0725751	0.0327721	Cluster_11	Cluster_8
PLXNB2	0.595037	0.0113592	0.0327701	Cluster_12	Cluster_11
APP	0.515163	0.0609576	0.0327658	Cluster_0	Cluster_5
APP	0.515163	0.0609576	0.0327658	Cluster_13	Cluster_5
APP	0.515163	0.0609576	0.0327658	Cluster_14	Cluster_5
APP	0.515163	0.0609576	0.0327658	Cluster_7	Cluster_5
CDH23	0.526836	0.122746	0.0326271	Cluster_12	Cluster_18
ITGAL	0.562309	0.00760026	0.0325356	Cluster_12	Cluster_6
TGFB1	0.533224	0.0732909	0.032535	Cluster_0	Cluster_8
TGFB1	0.533224	0.0732909	0.032535	Cluster_1	Cluster_8
TGFB1	0.533224	0.0732909	0.032535	Cluster_10	Cluster_8
TGFB1	0.533224	0.0732909	0.032535	Cluster_13	Cluster_8
TGFB1	0.533224	0.0732909	0.032535	Cluster_14	Cluster_8
TGFB1	0.533224	0.0732909	0.032535	Cluster_15	Cluster_8
TGFB1	0.533224	0.0732909	0.032535	Cluster_18	Cluster_8
TGFB1	0.533224	0.0732909	0.032535	Cluster_3	Cluster_8
TGFB1	0.533224	0.0732909	0.032535	Cluster_5	Cluster_8
TGFB1	0.533224	0.0732909	0.032535	Cluster_7	Cluster_8
TGFB1	0.533224	0.0732909	0.032535	Cluster_9	Cluster_8
CSF2	0.523036	0.0699614	0.0324435	Cluster_13	Cluster_1
CSF2	0.523036	0.0699614	0.0324435	Cluster_14	Cluster_1
CSF2	0.523036	0.0699614	0.0324435	Cluster_15	Cluster_1
CSF2	0.523036	0.0699614	0.0324435	Cluster_18	Cluster_1
CMTM2	0.525603	0.117697	0.0324025	Cluster_12	Cluster_18
NMB	0.5823	0.0117436	0.032375	Cluster_13	Cluster_11
COL18A1	0.540916	0.0698287	0.0323189	Cluster_0	Cluster_1
COL18A1	0.540916	0.0698287	0.0323189	Cluster_1	Cluster_1
COL18A1	0.540916	0.0698287	0.0323189	Cluster_12	Cluster_1
COL18A1	0.540916	0.0698287	0.0323189	Cluster_13	Cluster_1
COL18A1	0.540916	0.0698287	0.0323189	Cluster_14	Cluster_1
COL18A1	0.540916	0.0698287	0.0323189	Cluster_18	Cluster_1
COL18A1	0.540916	0.0698287	0.0323189	Cluster_7	Cluster_1
COL18A1	0.540916	0.0698287	0.0323189	Cluster_3	Cluster_1
COL18A1	0.540916	0.0698287	0.0323189	Cluster_5	Cluster_1
GPI	0.521365	0.0691453	0.0322604	Cluster_12	Cluster_10
ICAM1	0.556522	0.0111049	0.0321748	Cluster_12	Cluster_11
ICAM1	0.556522	0.0111049	0.0321748	Cluster_16	Cluster_11
TNF	0.52715	0.0629843	0.0320758	Cluster_11	Cluster_5
TNF	0.52715	0.0629843	0.0320758	Cluster_12	Cluster_5
TNF	0.52715	0.0629843	0.0320758	Cluster_18	Cluster_5
TNFSF9	0.577382	0.0130614	0.0318037	Cluster_18	Cluster_11
TNFSF9	0.577382	0.0130614	0.0318037	Cluster_13	Cluster_11
TNFSF12	0.52699	0.0699891	0.0316332	Cluster_13	Cluster_1
TNFSF12	0.52699	0.0699891	0.0316332	Cluster_9	Cluster_1
ICOSLG	0.532569	0.0678312	0.0315411	Cluster_12	Cluster_10
ICOSLG	0.532569	0.0678312	0.0315411	Cluster_8	Cluster_10
CRTAM	0.51033	0.347136	0.0311985	Cluster_15	Cluster_12
CRTAM	0.51033	0.347136	0.0311985	Cluster_0	Cluster_12
CRTAM	0.51033	0.347136	0.0311985	Cluster_12	Cluster_12
CRTAM	0.51033	0.347136	0.0311985	Cluster_1	Cluster_12
CRTAM	0.51033	0.347136	0.0311985	Cluster_14	Cluster_12
CRTAM	0.51033	0.347136	0.0311985	Cluster_7	Cluster_12
PLAU	0.524471	0.0676021	0.0309264	Cluster_12	Cluster_5
LRPAP1	0.540412	0.0714763	0.0308965	Cluster_12	Cluster_8
ITGAL	0.541606	0.0733035	0.0305487	Cluster_12	Cluster_8
PROK2	0.578595	0.0113316	0.0304472	Cluster_18	Cluster_11
PROK2	0.578595	0.0113316	0.0304472	Cluster_12	Cluster_11
CXCL16	0.576341	0.0125665	0.0304076	Cluster_8	Cluster_11
TGFB1	0.528577	0.0585684	0.030332	Cluster_0	Cluster_10
TGFB1	0.528577	0.0585684	0.030332	Cluster_1	Cluster_10
TGFB1	0.528577	0.0585684	0.030332	Cluster_10	Cluster_10
TGFB1	0.528577	0.0585684	0.030332	Cluster_13	Cluster_10
TGFB1	0.528577	0.0585684	0.030332	Cluster_14	Cluster_10
TGFB1	0.528577	0.0585684	0.030332	Cluster_15	Cluster_10
TGFB1	0.528577	0.0585684	0.030332	Cluster_18	Cluster_10
TGFB1	0.528577	0.0585684	0.030332	Cluster_3	Cluster_10
TGFB1	0.528577	0.0585684	0.030332	Cluster_5	Cluster_10
TGFB1	0.528577	0.0585684	0.030332	Cluster_7	Cluster_10
TGFB1	0.528577	0.0585684	0.030332	Cluster_9	Cluster_10
THBS1	0.520265	0.348754	0.0303071	Cluster_1	Cluster_12
THBS1	0.520265	0.348754	0.0303071	Cluster_7	Cluster_12
THBS1	0.520265	0.348754	0.0303071	Cluster_0	Cluster_12
THBS1	0.520265	0.348754	0.0303071	Cluster_12	Cluster_12
THBS1	0.520265	0.348754	0.0303071	Cluster_8	Cluster_12
COL18A1	0.540282	0.0710078	0.030271	Cluster_0	Cluster_8
COL18A1	0.540282	0.0710078	0.030271	Cluster_1	Cluster_8
COL18A1	0.540282	0.0710078	0.030271	Cluster_13	Cluster_8
COL18A1	0.540282	0.0710078	0.030271	Cluster_14	Cluster_8
COL18A1	0.540282	0.0710078	0.030271	Cluster_18	Cluster_8
COL18A1	0.540282	0.0710078	0.030271	Cluster_3	Cluster_8
COL18A1	0.540282	0.0710078	0.030271	Cluster_5	Cluster_8
COL18A1	0.540282	0.0710078	0.030271	Cluster_7	Cluster_8
COL18A1	0.540282	0.0710078	0.030271	Cluster_12	Cluster_8
CCL20	0.574372	0.0127389	0.0302686	Cluster_10	Cluster_11
CCL20	0.574372	0.0127389	0.0302686	Cluster_18	Cluster_11
GRN	0.528814	0.123232	0.0302231	Cluster_12	Cluster_18
GRN	0.528814	0.123232	0.0302231	Cluster_0	Cluster_18
GRN	0.528814	0.123232	0.0302231	Cluster_1	Cluster_18
GRN	0.528814	0.123232	0.0302231	Cluster_15	Cluster_18
GRN	0.528814	0.123232	0.0302231	Cluster_7	Cluster_18
GRN	0.528814	0.123232	0.0302231	Cluster_8	Cluster_18
ITGAL	0.512137	0.347285	0.030159	Cluster_12	Cluster_12
POMC	0.526185	0.0724212	0.0299701	Cluster_0	Cluster_1
POMC	0.526185	0.0724212	0.0299701	Cluster_1	Cluster_1
POMC	0.526185	0.0724212	0.0299701	Cluster_13	Cluster_1
POMC	0.526185	0.0724212	0.0299701	Cluster_14	Cluster_1
POMC	0.526185	0.0724212	0.0299701	Cluster_18	Cluster_1
POMC	0.526185	0.0724212	0.0299701	Cluster_7	Cluster_1
POMC	0.526185	0.0724212	0.0299701	Cluster_3	Cluster_1
RABEP1	0.537477	0.0712461	0.0299392	Cluster_0	Cluster_8
RABEP1	0.537477	0.0712461	0.0299392	Cluster_1	Cluster_8
RABEP1	0.537477	0.0712461	0.0299392	Cluster_13	Cluster_8
RABEP1	0.537477	0.0712461	0.0299392	Cluster_14	Cluster_8
RABEP1	0.537477	0.0712461	0.0299392	Cluster_3	Cluster_8
RABEP1	0.537477	0.0712461	0.0299392	Cluster_5	Cluster_8
RABEP1	0.537477	0.0712461	0.0299392	Cluster_7	Cluster_8
RABEP1	0.537477	0.0712461	0.0299392	Cluster_9	Cluster_8
LTA	0.517271	0.349134	0.0298773	Cluster_18	Cluster_12
CXCL9	0.576594	0.0118745	0.0298743	Cluster_12	Cluster_11
LGALS3	0.522702	0.0648317	0.029867	Cluster_0	Cluster_10
LGALS3	0.522702	0.0648317	0.029867	Cluster_1	Cluster_10
LGALS3	0.522702	0.0648317	0.029867	Cluster_12	Cluster_10
LGALS3	0.522702	0.0648317	0.029867	Cluster_7	Cluster_10
LGALS3	0.522702	0.0648317	0.029867	Cluster_8	Cluster_10
CXCL8	0.52225	0.0729521	0.0298563	Cluster_12	Cluster_1
TNFSF13B	0.525688	0.0700848	0.0298321	Cluster_12	Cluster_1
TNFSF13B	0.525688	0.0700848	0.0298321	Cluster_8	Cluster_1
TNFSF10	0.566174	0.0122323	0.0297656	Cluster_12	Cluster_11
HLA-G	0.524414	0.122967	0.0297506	Cluster_0	Cluster_18
HLA-G	0.524414	0.122967	0.0297506	Cluster_1	Cluster_18
HLA-G	0.524414	0.122967	0.0297506	Cluster_13	Cluster_18
HLA-G	0.524414	0.122967	0.0297506	Cluster_14	Cluster_18
HLA-G	0.524414	0.122967	0.0297506	Cluster_18	Cluster_18
HLA-G	0.524414	0.122967	0.0297506	Cluster_3	Cluster_18
HLA-G	0.524414	0.122967	0.0297506	Cluster_5	Cluster_18
HLA-G	0.524414	0.122967	0.0297506	Cluster_7	Cluster_18
HLA-G	0.524414	0.122967	0.0297506	Cluster_9	Cluster_18
TNFSF13	0.519022	0.35003	0.0297283	Cluster_12	Cluster_12
ADAM17	0.526664	0.0693905	0.0296831	Cluster_12	Cluster_1
ADAM17	0.526664	0.0693905	0.0296831	Cluster_8	Cluster_1
CD40	0.542832	0.0723614	0.0296096	Cluster_12	Cluster_8
PLAU	0.527348	0.0617092	0.0295488	Cluster_12	Cluster_10
APP	0.518555	0.0565095	0.0294224	Cluster_0	Cluster_10
APP	0.518555	0.0565095	0.0294224	Cluster_13	Cluster_10
APP	0.518555	0.0565095	0.0294224	Cluster_14	Cluster_10
APP	0.518555	0.0565095	0.0294224	Cluster_7	Cluster_10
CLCF1	0.590128	0.0101298	0.029361	Cluster_12	Cluster_11
TNFSF9	0.539745	0.0718662	0.0292889	Cluster_13	Cluster_8
TNFSF9	0.539745	0.0718662	0.0292889	Cluster_18	Cluster_8
CLSTN1	0.527103	0.125417	0.0292866	Cluster_13	Cluster_18
TNFSF14	0.532929	0.069944	0.0292768	Cluster_18	Cluster_1
DUSP18	0.541817	0.0710395	0.0291358	Cluster_12	Cluster_8
NECTIN3	0.534029	0.0708694	0.0291215	Cluster_0	Cluster_8
NECTIN3	0.534029	0.0708694	0.0291215	Cluster_1	Cluster_8
NECTIN3	0.534029	0.0708694	0.0291215	Cluster_10	Cluster_8
NECTIN3	0.534029	0.0708694	0.0291215	Cluster_13	Cluster_8
NECTIN3	0.534029	0.0708694	0.0291215	Cluster_14	Cluster_8
NECTIN3	0.534029	0.0708694	0.0291215	Cluster_15	Cluster_8
NECTIN3	0.534029	0.0708694	0.0291215	Cluster_18	Cluster_8
NECTIN3	0.534029	0.0708694	0.0291215	Cluster_3	Cluster_8
NECTIN3	0.534029	0.0708694	0.0291215	Cluster_5	Cluster_8
NECTIN3	0.534029	0.0708694	0.0291215	Cluster_7	Cluster_8
NECTIN3	0.534029	0.0708694	0.0291215	Cluster_9	Cluster_8
NECTIN3	0.534029	0.0708694	0.0291214	Cluster_12	Cluster_8
CLSTN1	0.579804	0.0121506	0.0290727	Cluster_13	Cluster_11
FASLG	0.573257	0.0113726	0.0290586	Cluster_13	Cluster_11
CD86	0.538512	0.0119313	0.0289567	Cluster_8	Cluster_11
CD86	0.538512	0.0119313	0.0289567	Cluster_12	Cluster_11
TNFSF14	0.530908	0.0718342	0.0289043	Cluster_18	Cluster_8
ICAM1	0.539715	0.071475	0.0288292	Cluster_12	Cluster_8
ICAM1	0.539715	0.071475	0.0288292	Cluster_16	Cluster_8
GLG1	0.524548	0.0698953	0.0287459	Cluster_12	Cluster_1
GLG1	0.524548	0.0698953	0.0287459	Cluster_16	Cluster_1
CD226	0.53343	0.0814941	0.028741	Cluster_12	Cluster_16
CD226	0.53343	0.0814941	0.028741	Cluster_16	Cluster_16
ITGA4	0.576004	0.0144042	0.0287202	Cluster_12	Cluster_11
PPBP	0.528945	0.0706337	0.028653	Cluster_12	Cluster_1
CLCF1	0.517457	0.121728	0.0286119	Cluster_12	Cluster_18
CD40	0.5703	0.0100952	0.0284078	Cluster_12	Cluster_11
XCL2	0.527274	0.0699152	0.028356	Cluster_13	Cluster_1
XCL2	0.527274	0.0699152	0.028356	Cluster_15	Cluster_1
XCL2	0.527274	0.0699152	0.028356	Cluster_3	Cluster_1
CTF1	0.538964	0.122555	0.0283461	Cluster_12	Cluster_18
CD40	0.530394	0.0694987	0.0283105	Cluster_12	Cluster_1
PLAU	0.539444	0.0717109	0.0283014	Cluster_12	Cluster_8
LTB	0.538938	0.071113	0.0282492	Cluster_10	Cluster_8
LTB	0.538938	0.071113	0.0282492	Cluster_18	Cluster_8
CCL20	0.522698	0.0647903	0.0281896	Cluster_10	Cluster_10
CCL20	0.522698	0.0647903	0.0281896	Cluster_18	Cluster_10
TNFSF14	0.56798	0.0119757	0.0281671	Cluster_18	Cluster_11
NMB	0.527733	0.0700492	0.028076	Cluster_13	Cluster_1
NCAM1	0.528667	0.0696737	0.0278647	Cluster_13	Cluster_1
CXCL6	0.530306	0.0703184	0.0278163	Cluster_12	Cluster_1
GPI	0.519847	0.0719338	0.0277462	Cluster_12	Cluster_1
SCGB3A1	0.530414	0.0711414	0.0277154	Cluster_0	Cluster_8
SCGB3A1	0.530414	0.0711414	0.0277154	Cluster_1	Cluster_8
SCGB3A1	0.530414	0.0711414	0.0277154	Cluster_11	Cluster_8
SCGB3A1	0.530414	0.0711414	0.0277154	Cluster_13	Cluster_8
SCGB3A1	0.530414	0.0711414	0.0277154	Cluster_3	Cluster_8
SCGB3A1	0.530414	0.0711414	0.0277154	Cluster_5	Cluster_8
SCGB3A1	0.530414	0.0711414	0.0277154	Cluster_6	Cluster_8
SCGB3A1	0.530414	0.0711414	0.0277154	Cluster_7	Cluster_8
SCGB3A1	0.530414	0.0711414	0.0277154	Cluster_12	Cluster_8
VEGFB	0.587497	0.00989282	0.0276483	Cluster_12	Cluster_11
NUCB2	0.534694	0.0703178	0.0275653	Cluster_16	Cluster_8
CD226	0.5385	0.0709071	0.0275427	Cluster_12	Cluster_8
CD226	0.5385	0.0709071	0.0275427	Cluster_16	Cluster_8
SEMA4D	0.532371	0.0710786	0.0275234	Cluster_16	Cluster_8
SEMA4D	0.532371	0.0710786	0.0275234	Cluster_12	Cluster_8
IL16	0.53234	0.080316	0.027508	Cluster_12	Cluster_16
IL16	0.53234	0.080316	0.027508	Cluster_16	Cluster_16
IL16	0.53234	0.080316	0.027508	Cluster_8	Cluster_16
CMTM8	0.531011	0.0732576	0.0274779	Cluster_0	Cluster_8
CMTM8	0.531011	0.0732576	0.0274779	Cluster_1	Cluster_8
CMTM8	0.531011	0.0732576	0.0274779	Cluster_10	Cluster_8
CMTM8	0.531011	0.0732576	0.0274779	Cluster_13	Cluster_8
CMTM8	0.531011	0.0732576	0.0274779	Cluster_14	Cluster_8
CMTM8	0.531011	0.0732576	0.0274779	Cluster_15	Cluster_8
CMTM8	0.531011	0.0732576	0.0274779	Cluster_18	Cluster_8
CMTM8	0.531011	0.0732576	0.0274779	Cluster_3	Cluster_8
CMTM8	0.531011	0.0732576	0.0274779	Cluster_5	Cluster_8
CMTM8	0.531011	0.0732576	0.0274779	Cluster_7	Cluster_8
CMTM8	0.531011	0.0732576	0.0274779	Cluster_9	Cluster_8
CMTM8	0.531011	0.0732576	0.0274779	Cluster_12	Cluster_8
PLAU	0.521621	0.0707225	0.0274619	Cluster_12	Cluster_1
CELSR1	0.574546	0.0101577	0.0273243	Cluster_12	Cluster_11
CXCL9	0.526383	0.0699044	0.0273134	Cluster_12	Cluster_1
CLCF1	0.516851	0.345613	0.0272306	Cluster_12	Cluster_12
GLG1	0.529077	0.062296	0.0271791	Cluster_12	Cluster_10
GLG1	0.529077	0.062296	0.0271791	Cluster_16	Cluster_10
CXCL16	0.526071	0.0706217	0.0271355	Cluster_8	Cluster_1
SEMA3E	0.575849	0.0105892	0.0271343	Cluster_12	Cluster_11
TNFSF12	0.516506	0.347177	0.0271303	Cluster_13	Cluster_12
TNFSF12	0.516506	0.347177	0.0271303	Cluster_9	Cluster_12
ICAM4	0.527984	0.116633	0.0270652	Cluster_11	Cluster_18
CXCL10	0.529003	0.0691305	0.0270382	Cluster_12	Cluster_1
TNFSF9	0.517699	0.349086	0.0270284	Cluster_13	Cluster_12
TNFSF9	0.517699	0.349086	0.0270284	Cluster_18	Cluster_12
PROK2	0.526097	0.0698045	0.0269846	Cluster_12	Cluster_1
PROK2	0.526097	0.0698045	0.0269846	Cluster_18	Cluster_1
IFNL1	0.588484	0.00946324	0.0269013	Cluster_12	Cluster_11
SELL	0.577205	0.0101316	0.0269	Cluster_12	Cluster_11
SELL	0.577205	0.0101316	0.0269	Cluster_16	Cluster_11
HLA-G	0.531815	0.0802495	0.0268931	Cluster_0	Cluster_16
HLA-G	0.531815	0.0802495	0.0268931	Cluster_1	Cluster_16
HLA-G	0.531815	0.0802495	0.0268931	Cluster_13	Cluster_16
HLA-G	0.531815	0.0802495	0.0268931	Cluster_14	Cluster_16
HLA-G	0.531815	0.0802495	0.0268931	Cluster_18	Cluster_16
HLA-G	0.531815	0.0802495	0.0268931	Cluster_3	Cluster_16
HLA-G	0.531815	0.0802495	0.0268931	Cluster_5	Cluster_16
HLA-G	0.531815	0.0802495	0.0268931	Cluster_7	Cluster_16
HLA-G	0.531815	0.0802495	0.0268931	Cluster_9	Cluster_16
FGF9	0.580774	0.0104235	0.0268913	Cluster_0	Cluster_11
FGF9	0.580774	0.0104235	0.0268913	Cluster_13	Cluster_11
FGF9	0.580774	0.0104235	0.0268913	Cluster_14	Cluster_11
FGF9	0.580774	0.0104235	0.0268913	Cluster_18	Cluster_11
PPBP	0.565774	0.0113505	0.0268796	Cluster_12	Cluster_11
ICAM1	0.523809	0.0688732	0.0268483	Cluster_12	Cluster_1
ICAM1	0.523809	0.0688732	0.0268483	Cluster_16	Cluster_1
TNFSF12	0.568593	0.00977057	0.0267128	Cluster_13	Cluster_11
TNFSF12	0.568593	0.00977057	0.0267128	Cluster_9	Cluster_11
ITGB7	0.5854	0.00973682	0.026646	Cluster_13	Cluster_11
OXT	0.525717	0.0693653	0.0265986	Cluster_0	Cluster_1
OXT	0.525717	0.0693653	0.0265986	Cluster_13	Cluster_1
OXT	0.525717	0.0693653	0.0265986	Cluster_14	Cluster_1
OXT	0.525717	0.0693653	0.0265986	Cluster_15	Cluster_1
OXT	0.525717	0.0693653	0.0265986	Cluster_7	Cluster_1
HDC	0.562916	0.0105114	0.0265851	Cluster_12	Cluster_11
WNT10A	0.573616	0.0106223	0.0265024	Cluster_18	Cluster_11
WNT10A	0.573616	0.0106223	0.0265024	Cluster_3	Cluster_11
WNT10A	0.573616	0.0106223	0.0265024	Cluster_9	Cluster_11
WNT10A	0.573616	0.0106223	0.0265023	Cluster_0	Cluster_11
WNT10A	0.573616	0.0106223	0.0265023	Cluster_13	Cluster_11
WNT10A	0.573616	0.0106223	0.0265023	Cluster_14	Cluster_11
CXCL6	0.56714	0.011309	0.0264655	Cluster_12	Cluster_11
NCAM1	0.575261	0.00993745	0.0262209	Cluster_13	Cluster_11
SEMA7A	0.529418	0.0699532	0.0261711	Cluster_13	Cluster_8
SEMA7A	0.529418	0.0699532	0.0261711	Cluster_18	Cluster_8
CSF2	0.585237	0.00976681	0.0261635	Cluster_13	Cluster_11
CSF2	0.585237	0.00976681	0.0261635	Cluster_14	Cluster_11
CSF2	0.585237	0.00976681	0.0261635	Cluster_15	Cluster_11
CSF2	0.585237	0.00976681	0.0261635	Cluster_18	Cluster_11
COL1A1	0.534161	0.0698263	0.026065	Cluster_13	Cluster_8
COL1A1	0.534161	0.0698263	0.026065	Cluster_14	Cluster_8
COL1A1	0.534161	0.0698263	0.026065	Cluster_18	Cluster_8
TGFB2	0.553537	0.074188	0.0260437	Cluster_12	Cluster_8
EFNA4	0.580119	0.00975721	0.0260177	Cluster_12	Cluster_11
COL1A1	0.528383	0.0696379	0.0259493	Cluster_13	Cluster_1
COL1A1	0.528383	0.0696379	0.0259493	Cluster_14	Cluster_1
COL1A1	0.528383	0.0696379	0.0259493	Cluster_18	Cluster_1
WNT10A	0.529352	0.0680227	0.0259298	Cluster_0	Cluster_1
WNT10A	0.529352	0.0680227	0.0259298	Cluster_13	Cluster_1
WNT10A	0.529352	0.0680227	0.0259298	Cluster_14	Cluster_1
WNT10A	0.529352	0.0680227	0.0259298	Cluster_18	Cluster_1
WNT10A	0.529352	0.0680227	0.0259298	Cluster_3	Cluster_1
WNT10A	0.529352	0.0680227	0.0259298	Cluster_9	Cluster_1
TGFB1	0.524081	0.0616973	0.0258457	Cluster_0	Cluster_5
TGFB1	0.524081	0.0616973	0.0258457	Cluster_1	Cluster_5
TGFB1	0.524081	0.0616973	0.0258457	Cluster_10	Cluster_5
TGFB1	0.524081	0.0616973	0.0258457	Cluster_13	Cluster_5
TGFB1	0.524081	0.0616973	0.0258457	Cluster_14	Cluster_5
TGFB1	0.524081	0.0616973	0.0258457	Cluster_15	Cluster_5
TGFB1	0.524081	0.0616973	0.0258457	Cluster_18	Cluster_5
TGFB1	0.524081	0.0616973	0.0258457	Cluster_3	Cluster_5
TGFB1	0.524081	0.0616973	0.0258457	Cluster_5	Cluster_5
TGFB1	0.524081	0.0616973	0.0258457	Cluster_7	Cluster_5
TGFB1	0.524081	0.0616973	0.0258457	Cluster_9	Cluster_5
PPBP	0.527354	0.0653274	0.0257626	Cluster_12	Cluster_10
OXT	0.528155	0.0679194	0.0257262	Cluster_0	Cluster_10
OXT	0.528155	0.0679194	0.0257262	Cluster_13	Cluster_10
OXT	0.528155	0.0679194	0.0257262	Cluster_14	Cluster_10
OXT	0.528155	0.0679194	0.0257262	Cluster_15	Cluster_10
OXT	0.528155	0.0679194	0.0257262	Cluster_7	Cluster_10
PROK2	0.52911	0.0628963	0.0256508	Cluster_12	Cluster_10
PROK2	0.52911	0.0628963	0.0256508	Cluster_18	Cluster_10
GLG1	0.5203	0.0652022	0.0256296	Cluster_12	Cluster_5
GLG1	0.5203	0.0652022	0.0256296	Cluster_16	Cluster_5
TIMP1	0.538261	0.0703462	0.0255949	Cluster_12	Cluster_8
TIMP1	0.538261	0.0703462	0.0255949	Cluster_16	Cluster_8
TIMP1	0.538261	0.0703462	0.0255949	Cluster_8	Cluster_8
ADAM12	0.578097	0.00960621	0.0255858	Cluster_18	Cluster_11
VCAM1	0.578109	0.00949814	0.0254653	Cluster_12	Cluster_11
PROS1	0.51616	0.347558	0.0254443	Cluster_14	Cluster_12
CCL3	0.562652	0.00973016	0.0254188	Cluster_13	Cluster_11
CCL3	0.562652	0.00973016	0.0254188	Cluster_3	Cluster_11
XCL2	0.528066	0.0660377	0.0253995	Cluster_13	Cluster_10
XCL2	0.528066	0.0660377	0.0253995	Cluster_15	Cluster_10
XCL2	0.528066	0.0660377	0.0253995	Cluster_3	Cluster_10
YARS	0.569161	0.00986079	0.025355	Cluster_12	Cluster_11
YARS	0.569161	0.00986079	0.025355	Cluster_16	Cluster_11
VEGFB	0.526546	0.0698852	0.0253355	Cluster_12	Cluster_1
GPI	0.514015	0.0666259	0.0252389	Cluster_12	Cluster_5
NMB	0.528244	0.0661998	0.0252292	Cluster_13	Cluster_10
VWF	0.513723	0.346754	0.025179	Cluster_12	Cluster_12
CXCL10	0.556451	0.0115335	0.0251725	Cluster_12	Cluster_11
ITGB7	0.52242	0.0698601	0.0251613	Cluster_13	Cluster_1
TNFSF12	0.536954	0.071023	0.0251501	Cluster_13	Cluster_8
TNFSF12	0.536954	0.071023	0.0251501	Cluster_9	Cluster_8
THBS1	0.522293	0.122803	0.0251065	Cluster_12	Cluster_18
THBS1	0.522293	0.122803	0.0251065	Cluster_0	Cluster_18
THBS1	0.522293	0.122803	0.0251065	Cluster_1	Cluster_18
THBS1	0.522293	0.122803	0.0251065	Cluster_7	Cluster_18
THBS1	0.522293	0.122803	0.0251065	Cluster_8	Cluster_18
GLG1	0.568878	0.00984871	0.0250764	Cluster_12	Cluster_11
GLG1	0.568878	0.00984871	0.0250764	Cluster_16	Cluster_11
EFNA1	0.523137	0.0701474	0.0250412	Cluster_7	Cluster_1
FGF9	0.520987	0.0704826	0.0250117	Cluster_0	Cluster_1
FGF9	0.520987	0.0704826	0.0250117	Cluster_13	Cluster_1
FGF9	0.520987	0.0704826	0.0250117	Cluster_14	Cluster_1
FGF9	0.520987	0.0704826	0.0250117	Cluster_18	Cluster_1
PCDH1	0.525845	0.0695689	0.0249726	Cluster_12	Cluster_1
TNFSF13B	0.520968	0.0629174	0.0249577	Cluster_12	Cluster_5
TNFSF13B	0.520968	0.0629174	0.0249577	Cluster_8	Cluster_5
EFNA4	0.521377	0.0697344	0.0249347	Cluster_12	Cluster_1
LTA	0.532235	0.0703198	0.0249257	Cluster_18	Cluster_8
VWF	0.519138	0.061812	0.0248859	Cluster_12	Cluster_10
SERPINE2	0.5328	0.0697596	0.024855	Cluster_0	Cluster_8
SERPINE2	0.5328	0.0697596	0.024855	Cluster_13	Cluster_8
SERPINE2	0.5328	0.0697596	0.024855	Cluster_14	Cluster_8
SERPINE2	0.5328	0.0697596	0.024855	Cluster_7	Cluster_8
ULBP2	0.533932	0.0695761	0.0248501	Cluster_18	Cluster_8
GRN	0.531769	0.0689284	0.0248359	Cluster_0	Cluster_1
GRN	0.531769	0.0689284	0.0248359	Cluster_1	Cluster_1
GRN	0.531769	0.0689284	0.0248359	Cluster_12	Cluster_1
GRN	0.531769	0.0689284	0.0248359	Cluster_15	Cluster_1
GRN	0.531769	0.0689284	0.0248359	Cluster_7	Cluster_1
GRN	0.531769	0.0689284	0.0248359	Cluster_8	Cluster_1
ADAM12	0.5296	0.069993	0.0248265	Cluster_18	Cluster_8
YARS	0.530788	0.0703786	0.0247546	Cluster_12	Cluster_8
YARS	0.530788	0.0703786	0.0247546	Cluster_16	Cluster_8
DUSP18	0.550047	0.0106981	0.024719	Cluster_12	Cluster_11
FBRS	0.569077	0.0104096	0.0247148	Cluster_12	Cluster_11
FBRS	0.569077	0.0104096	0.0247148	Cluster_16	Cluster_11
FBRS	0.569077	0.0104096	0.0247148	Cluster_8	Cluster_11
HLA-G	0.531583	0.06761	0.0246512	Cluster_3	Cluster_1
HLA-G	0.531583	0.06761	0.0246512	Cluster_5	Cluster_1
HLA-G	0.531583	0.06761	0.0246512	Cluster_9	Cluster_1
HLA-G	0.531583	0.06761	0.0246512	Cluster_0	Cluster_1
HLA-G	0.531583	0.06761	0.0246512	Cluster_1	Cluster_1
HLA-G	0.531583	0.06761	0.0246512	Cluster_13	Cluster_1
HLA-G	0.531583	0.06761	0.0246512	Cluster_14	Cluster_1
HLA-G	0.531583	0.06761	0.0246512	Cluster_18	Cluster_1
HLA-G	0.531583	0.06761	0.0246512	Cluster_7	Cluster_1
CLEC11A	0.534068	0.0689489	0.0245546	Cluster_0	Cluster_8
CLEC11A	0.534068	0.0689489	0.0245546	Cluster_1	Cluster_8
CLEC11A	0.534068	0.0689489	0.0245546	Cluster_13	Cluster_8
CLEC11A	0.534068	0.0689489	0.0245546	Cluster_14	Cluster_8
CLEC11A	0.534068	0.0689489	0.0245546	Cluster_15	Cluster_8
CLEC11A	0.534068	0.0689489	0.0245546	Cluster_7	Cluster_8
CLEC11A	0.534068	0.0689489	0.0245546	Cluster_12	Cluster_8
EFNA1	0.572436	0.00968593	0.0245292	Cluster_7	Cluster_11
VEGFB	0.528145	0.0639815	0.0245139	Cluster_12	Cluster_10
GRN	0.524069	0.0803317	0.0244225	Cluster_0	Cluster_16
GRN	0.524069	0.0803317	0.0244225	Cluster_1	Cluster_16
GRN	0.524069	0.0803317	0.0244225	Cluster_12	Cluster_16
GRN	0.524069	0.0803317	0.0244225	Cluster_15	Cluster_16
GRN	0.524069	0.0803317	0.0244225	Cluster_7	Cluster_16
GRN	0.524069	0.0803317	0.0244225	Cluster_8	Cluster_16
IL23A	0.508409	0.0599485	0.0243715	Cluster_10	Cluster_10
IL23A	0.508409	0.0599485	0.0243715	Cluster_18	Cluster_10
HLA-DMA	0.526151	0.0798512	0.0243689	Cluster_12	Cluster_16
HLA-DMA	0.526151	0.0798512	0.0243689	Cluster_8	Cluster_16
TGFB2	0.522037	0.351401	0.0243339	Cluster_12	Cluster_12
VWF	0.571643	0.00985315	0.0243176	Cluster_12	Cluster_11
IL15	0.510359	0.0686274	0.0241757	Cluster_12	Cluster_1
ESAM	0.525808	0.0693385	0.0241219	Cluster_9	Cluster_1
PLEKHO2	0.529366	0.0691396	0.0240586	Cluster_1	Cluster_8
PLEKHO2	0.529366	0.0691396	0.0240586	Cluster_12	Cluster_8
PLEKHO2	0.529366	0.0691396	0.0240586	Cluster_8	Cluster_8
VCAM1	0.53122	0.069802	0.0240571	Cluster_12	Cluster_8
HEBP1	0.526262	0.0699647	0.0240268	Cluster_0	Cluster_1
HEBP1	0.526262	0.0699647	0.0240268	Cluster_13	Cluster_1
HEBP1	0.526262	0.0699647	0.0240268	Cluster_14	Cluster_1
HEBP1	0.526262	0.0699647	0.0240268	Cluster_7	Cluster_1
HEBP1	0.526262	0.0699647	0.0240268	Cluster_9	Cluster_1
TXLNA	0.530037	0.0690876	0.0240028	Cluster_12	Cluster_8
HLA-DMA	0.532065	0.0683131	0.0239605	Cluster_12	Cluster_1
HLA-DMA	0.532065	0.0683131	0.0239605	Cluster_8	Cluster_1
EFNA4	0.529322	0.0694783	0.0239467	Cluster_12	Cluster_8
POMC	0.526472	0.0696178	0.0239427	Cluster_0	Cluster_8
POMC	0.526472	0.0696178	0.0239427	Cluster_1	Cluster_8
POMC	0.526472	0.0696178	0.0239427	Cluster_13	Cluster_8
POMC	0.526472	0.0696178	0.0239427	Cluster_14	Cluster_8
POMC	0.526472	0.0696178	0.0239427	Cluster_18	Cluster_8
POMC	0.526472	0.0696178	0.0239427	Cluster_3	Cluster_8
POMC	0.526472	0.0696178	0.0239427	Cluster_7	Cluster_8
TNFSF13B	0.567708	0.00989313	0.023935	Cluster_12	Cluster_11
TNFSF13B	0.567708	0.00989313	0.023935	Cluster_8	Cluster_11
SEMA4D	0.523181	0.0694961	0.0238612	Cluster_12	Cluster_1
SEMA4D	0.523181	0.0694961	0.0238612	Cluster_16	Cluster_1
EFNA5	0.532033	0.0694939	0.0238579	Cluster_12	Cluster_8
CLSTN1	0.530421	0.0688704	0.0238552	Cluster_13	Cluster_8
TNFSF14	0.524635	0.0632066	0.0238275	Cluster_18	Cluster_5
MADCAM1	0.515239	0.345851	0.0237628	Cluster_0	Cluster_12
MADCAM1	0.515239	0.345851	0.0237628	Cluster_13	Cluster_12
MADCAM1	0.515239	0.345851	0.0237628	Cluster_14	Cluster_12
MADCAM1	0.515239	0.345851	0.0237628	Cluster_7	Cluster_12
TIGIT	0.523288	0.117584	0.0237134	Cluster_13	Cluster_18
DUSP18	0.513941	0.069708	0.0236825	Cluster_12	Cluster_1
MMP9	0.529299	0.0700864	0.0236615	Cluster_18	Cluster_1
LTA	0.531064	0.0679209	0.0235985	Cluster_18	Cluster_1
ANXA1	0.531757	0.0703992	0.0235238	Cluster_12	Cluster_1
ANXA1	0.531757	0.0703992	0.0235238	Cluster_7	Cluster_1
PLXNB2	0.520945	0.0699606	0.0234457	Cluster_12	Cluster_1
OXT	0.559601	0.0099201	0.0234454	Cluster_0	Cluster_11
OXT	0.559601	0.0099201	0.0234454	Cluster_13	Cluster_11
OXT	0.559601	0.0099201	0.0234454	Cluster_14	Cluster_11
OXT	0.559601	0.0099201	0.0234454	Cluster_15	Cluster_11
OXT	0.559601	0.0099201	0.0234454	Cluster_7	Cluster_11
LTB	0.513705	0.345442	0.0234273	Cluster_10	Cluster_12
LTB	0.513705	0.345442	0.0234273	Cluster_18	Cluster_12
SELL	0.532497	0.0697422	0.0234073	Cluster_12	Cluster_8
SELL	0.532497	0.0697422	0.0234073	Cluster_16	Cluster_8
HLA-DMA	0.521136	0.119942	0.0232958	Cluster_12	Cluster_18
HLA-DMA	0.521136	0.119942	0.0232958	Cluster_8	Cluster_18
SEMA4D	0.565231	0.00968856	0.023267	Cluster_12	Cluster_11
SEMA4D	0.565231	0.00968856	0.023267	Cluster_16	Cluster_11
PODXL2	0.567915	0.00958167	0.023265	Cluster_13	Cluster_11
PODXL2	0.567915	0.00958167	0.023265	Cluster_14	Cluster_11
HBEGF	0.535529	0.070198	0.0232245	Cluster_8	Cluster_8
HBEGF	0.535529	0.070198	0.0232245	Cluster_12	Cluster_8
ITGB1	0.526532	0.0692563	0.0232235	Cluster_12	Cluster_1
ITGB1	0.526532	0.0692563	0.0232235	Cluster_7	Cluster_1
ITGB1	0.574244	0.00942066	0.0232077	Cluster_12	Cluster_11
ITGB1	0.574244	0.00942066	0.0232077	Cluster_7	Cluster_11
PROS1	0.525151	0.078924	0.0231539	Cluster_14	Cluster_16
CXCL10	0.53584	0.0697985	0.0231521	Cluster_12	Cluster_8
IGF1	0.539331	0.12247	0.0231243	Cluster_12	Cluster_18
ADM	0.53253	0.0693798	0.0231082	Cluster_12	Cluster_8
ADM	0.53253	0.0693798	0.0231082	Cluster_8	Cluster_8
SCGB3A1	0.568807	0.00938538	0.0231012	Cluster_11	Cluster_11
SCGB3A1	0.568807	0.00938538	0.0231012	Cluster_3	Cluster_11
SCGB3A1	0.568807	0.00938538	0.0231012	Cluster_5	Cluster_11
SCGB3A1	0.568807	0.00938538	0.0231012	Cluster_6	Cluster_11
SCGB3A1	0.568807	0.00938538	0.0231012	Cluster_12	Cluster_11
SCGB3A1	0.568807	0.00938538	0.0231012	Cluster_0	Cluster_11
SCGB3A1	0.568807	0.00938538	0.0231012	Cluster_1	Cluster_11
SCGB3A1	0.568807	0.00938538	0.0231012	Cluster_13	Cluster_11
SCGB3A1	0.568807	0.00938538	0.0231012	Cluster_7	Cluster_11
NENF	0.527896	0.0692981	0.0230647	Cluster_0	Cluster_10
NENF	0.527896	0.0692981	0.0230647	Cluster_1	Cluster_10
NENF	0.527896	0.0692981	0.0230647	Cluster_10	Cluster_10
NENF	0.527896	0.0692981	0.0230647	Cluster_12	Cluster_10
NENF	0.527896	0.0692981	0.0230647	Cluster_13	Cluster_10
NENF	0.527896	0.0692981	0.0230647	Cluster_14	Cluster_10
NENF	0.527896	0.0692981	0.0230647	Cluster_18	Cluster_10
NENF	0.527896	0.0692981	0.0230647	Cluster_3	Cluster_10
NENF	0.527896	0.0692981	0.0230647	Cluster_7	Cluster_10
NENF	0.527896	0.0692981	0.0230647	Cluster_9	Cluster_10
WNT7A	0.568973	0.00947157	0.0230638	Cluster_0	Cluster_11
WNT7A	0.568973	0.00947157	0.0230638	Cluster_13	Cluster_11
WNT7A	0.568973	0.00947157	0.0230638	Cluster_14	Cluster_11
WNT7A	0.568973	0.00947157	0.0230638	Cluster_7	Cluster_11
WNT7A	0.568973	0.00947157	0.0230638	Cluster_10	Cluster_11
WNT7A	0.568973	0.00947157	0.0230638	Cluster_18	Cluster_11
WNT7A	0.568973	0.00947157	0.0230638	Cluster_3	Cluster_11
CXCL10	0.520764	0.0790047	0.0230624	Cluster_12	Cluster_16
ITGA4	0.528774	0.0694047	0.0230325	Cluster_12	Cluster_8
AMIGO2	0.559051	0.0102073	0.0230198	Cluster_13	Cluster_11
CELSR1	0.522193	0.0681661	0.0230031	Cluster_12	Cluster_1
MANF	0.531076	0.0690826	0.0229959	Cluster_0	Cluster_8
HDC	0.514387	0.346719	0.0229873	Cluster_12	Cluster_12
FGF9	0.530672	0.0691481	0.0229687	Cluster_0	Cluster_8
FGF9	0.530672	0.0691481	0.0229687	Cluster_13	Cluster_8
FGF9	0.530672	0.0691481	0.0229687	Cluster_14	Cluster_8
FGF9	0.530672	0.0691481	0.0229687	Cluster_18	Cluster_8
CXCL6	0.52463	0.061712	0.0229674	Cluster_12	Cluster_10
MMP9	0.530729	0.0698111	0.0229432	Cluster_18	Cluster_8
ICOSLG	0.519823	0.0693332	0.0228907	Cluster_12	Cluster_1
ICOSLG	0.519823	0.0693332	0.0228907	Cluster_8	Cluster_1
GPI	0.512982	0.347021	0.0228573	Cluster_12	Cluster_12
LTB	0.527372	0.0597956	0.0228499	Cluster_10	Cluster_10
LTB	0.527372	0.0597956	0.0228499	Cluster_18	Cluster_10
VCAM1	0.521779	0.0686321	0.0228365	Cluster_12	Cluster_1
PODXL2	0.529269	0.0690507	0.0228339	Cluster_13	Cluster_8
PODXL2	0.529269	0.0690507	0.0228339	Cluster_14	Cluster_8
DSC2	0.565245	0.00949641	0.0228224	Cluster_12	Cluster_11
TXLNA	0.567379	0.00999796	0.022779	Cluster_12	Cluster_11
TNFSF13B	0.535021	0.0701852	0.0227475	Cluster_12	Cluster_8
TNFSF13B	0.535021	0.0701852	0.0227475	Cluster_8	Cluster_8
TNFSF13	0.521384	0.0690674	0.0227432	Cluster_12	Cluster_1
HEBP1	0.525825	0.0625888	0.0226625	Cluster_0	Cluster_10
HEBP1	0.525825	0.0625888	0.0226625	Cluster_13	Cluster_10
HEBP1	0.525825	0.0625888	0.0226625	Cluster_14	Cluster_10
HEBP1	0.525825	0.0625888	0.0226625	Cluster_7	Cluster_10
HEBP1	0.525825	0.0625888	0.0226625	Cluster_9	Cluster_10
GPI	0.569716	0.009081	0.0226489	Cluster_12	Cluster_11
ALCAM	0.522977	0.0667535	0.022572	Cluster_18	Cluster_1
CXCL10	0.527597	0.0595358	0.0225444	Cluster_12	Cluster_10
CALM3	0.571818	0.00968723	0.0225427	Cluster_12	Cluster_11
COL1A1	0.575098	0.00908738	0.0225306	Cluster_18	Cluster_11
COL1A1	0.575098	0.00908738	0.0225306	Cluster_13	Cluster_11
COL1A1	0.575098	0.00908738	0.0225306	Cluster_14	Cluster_11
GZMB	0.571873	0.00938248	0.0224897	Cluster_10	Cluster_11
DSC2	0.526522	0.068991	0.0224453	Cluster_12	Cluster_8
COL1A1	0.526232	0.0652651	0.0224231	Cluster_13	Cluster_10
COL1A1	0.526232	0.0652651	0.0224231	Cluster_14	Cluster_10
COL1A1	0.526232	0.0652651	0.0224231	Cluster_18	Cluster_10
TNFSF13	0.523309	0.0798087	0.022358	Cluster_12	Cluster_16
NENF	0.562258	0.00946871	0.0223368	Cluster_10	Cluster_11
NENF	0.562258	0.00946871	0.0223368	Cluster_18	Cluster_11
NENF	0.562258	0.00946871	0.0223368	Cluster_3	Cluster_11
NENF	0.562258	0.00946871	0.0223368	Cluster_9	Cluster_11
NENF	0.562258	0.00946871	0.0223368	Cluster_0	Cluster_11
NENF	0.562258	0.00946871	0.0223368	Cluster_1	Cluster_11
NENF	0.562258	0.00946871	0.0223368	Cluster_13	Cluster_11
NENF	0.562258	0.00946871	0.0223368	Cluster_14	Cluster_11
NENF	0.562258	0.00946871	0.0223368	Cluster_7	Cluster_11
NENF	0.562258	0.00946871	0.0223368	Cluster_12	Cluster_11
SEMA7A	0.56918	0.00940943	0.0223288	Cluster_18	Cluster_11
SEMA7A	0.56918	0.00940943	0.0223288	Cluster_13	Cluster_11
CTF1	0.523003	0.0698025	0.0223191	Cluster_12	Cluster_8
DUSP18	0.515984	0.344853	0.0223128	Cluster_12	Cluster_12
CXCL16	0.524437	0.0614259	0.0223094	Cluster_8	Cluster_10
CCL20	0.519968	0.0693974	0.0222941	Cluster_10	Cluster_1
CCL20	0.519968	0.0693974	0.0222941	Cluster_18	Cluster_1
NECTIN3	0.520773	0.0792306	0.0222855	Cluster_0	Cluster_16
NECTIN3	0.520773	0.0792306	0.0222855	Cluster_1	Cluster_16
NECTIN3	0.520773	0.0792306	0.0222855	Cluster_13	Cluster_16
NECTIN3	0.520773	0.0792306	0.0222855	Cluster_14	Cluster_16
NECTIN3	0.520773	0.0792306	0.0222855	Cluster_15	Cluster_16
NECTIN3	0.520773	0.0792306	0.0222855	Cluster_18	Cluster_16
NECTIN3	0.520773	0.0792306	0.0222855	Cluster_3	Cluster_16
NECTIN3	0.520773	0.0792306	0.0222855	Cluster_5	Cluster_16
NECTIN3	0.520773	0.0792306	0.0222855	Cluster_7	Cluster_16
NECTIN3	0.520773	0.0792306	0.0222855	Cluster_9	Cluster_16
NECTIN3	0.520773	0.0792306	0.0222855	Cluster_12	Cluster_16
NECTIN3	0.520773	0.0792306	0.0222855	Cluster_10	Cluster_16
ITGB1	0.524553	0.0622156	0.0222796	Cluster_12	Cluster_10
ITGB1	0.524553	0.0622156	0.0222796	Cluster_7	Cluster_10
SELL	0.522793	0.0681616	0.0222701	Cluster_12	Cluster_1
SELL	0.522793	0.0681616	0.0222701	Cluster_16	Cluster_1
GPI	0.527686	0.0699042	0.0222413	Cluster_12	Cluster_8
ROBO1	0.527552	0.0687416	0.022236	Cluster_14	Cluster_8
SPN	0.524222	0.0672168	0.0222346	Cluster_11	Cluster_1
SPN	0.524222	0.0672168	0.0222346	Cluster_12	Cluster_1
COL18A1	0.5621	0.0091118	0.0222289	Cluster_18	Cluster_11
COL18A1	0.5621	0.0091118	0.0222289	Cluster_3	Cluster_11
COL18A1	0.5621	0.0091118	0.0222289	Cluster_5	Cluster_11
COL18A1	0.5621	0.0091118	0.0222289	Cluster_0	Cluster_11
COL18A1	0.5621	0.0091118	0.0222289	Cluster_1	Cluster_11
COL18A1	0.5621	0.0091118	0.0222289	Cluster_13	Cluster_11
COL18A1	0.5621	0.0091118	0.0222289	Cluster_14	Cluster_11
COL18A1	0.5621	0.0091118	0.0222289	Cluster_7	Cluster_11
COL18A1	0.5621	0.0091118	0.0222289	Cluster_12	Cluster_11
LTA	0.554906	0.00804857	0.022226	Cluster_18	Cluster_6
MMP9	0.514728	0.347723	0.0222248	Cluster_18	Cluster_12
ADAM17	0.521767	0.0582411	0.0221877	Cluster_12	Cluster_10
ADAM17	0.521767	0.0582411	0.0221877	Cluster_8	Cluster_10
RTN4	0.529491	0.0690913	0.0221453	Cluster_13	Cluster_8
SERPINA1	0.526918	0.0687926	0.0221431	Cluster_12	Cluster_8
SERPINA1	0.526918	0.0687926	0.0221431	Cluster_0	Cluster_8
SERPINA1	0.526918	0.0687926	0.0221431	Cluster_1	Cluster_8
SERPINA1	0.526918	0.0687926	0.0221431	Cluster_16	Cluster_8
SERPINA1	0.526918	0.0687926	0.0221431	Cluster_5	Cluster_8
SERPINA1	0.526918	0.0687926	0.0221431	Cluster_7	Cluster_8
SERPINA1	0.526918	0.0687926	0.0221431	Cluster_8	Cluster_8
ADM	0.565872	0.00963676	0.0221293	Cluster_8	Cluster_11
ADM	0.565872	0.00963676	0.0221293	Cluster_12	Cluster_11
FASLG	0.521615	0.0693619	0.0220691	Cluster_13	Cluster_1
COL18A1	0.529549	0.0612906	0.0220624	Cluster_0	Cluster_10
COL18A1	0.529549	0.0612906	0.0220624	Cluster_1	Cluster_10
COL18A1	0.529549	0.0612906	0.0220624	Cluster_12	Cluster_10
COL18A1	0.529549	0.0612906	0.0220624	Cluster_13	Cluster_10
COL18A1	0.529549	0.0612906	0.0220624	Cluster_14	Cluster_10
COL18A1	0.529549	0.0612906	0.0220624	Cluster_18	Cluster_10
COL18A1	0.529549	0.0612906	0.0220624	Cluster_3	Cluster_10
COL18A1	0.529549	0.0612906	0.0220624	Cluster_5	Cluster_10
COL18A1	0.529549	0.0612906	0.0220624	Cluster_7	Cluster_10
EFNA1	0.522612	0.0647371	0.0220595	Cluster_7	Cluster_10
PCDH9	0.526743	0.0612685	0.0220502	Cluster_9	Cluster_10
ULBP2	0.555437	0.0094296	0.0220265	Cluster_18	Cluster_11
CALM3	0.522558	0.0691071	0.0220089	Cluster_12	Cluster_8
PDGFD	0.523857	0.0804422	0.0219292	Cluster_13	Cluster_16
IL17C	0.518783	0.115622	0.0219174	Cluster_12	Cluster_18
CD86	0.534035	0.0696749	0.021888	Cluster_8	Cluster_8
CD86	0.534035	0.0696749	0.021888	Cluster_12	Cluster_8
THBS1	0.522141	0.0790013	0.0218762	Cluster_12	Cluster_16
THBS1	0.522141	0.0790013	0.0218762	Cluster_0	Cluster_16
THBS1	0.522141	0.0790013	0.0218762	Cluster_1	Cluster_16
THBS1	0.522141	0.0790013	0.0218762	Cluster_7	Cluster_16
THBS1	0.522141	0.0790013	0.0218762	Cluster_8	Cluster_16
CXCL8	0.514091	0.0786514	0.0218735	Cluster_12	Cluster_16
TNF	0.479191	0.0154949	0.0218671	Cluster_11	Cluster_15
TNF	0.479191	0.0154949	0.0218671	Cluster_12	Cluster_15
TNF	0.479191	0.0154949	0.0218671	Cluster_18	Cluster_15
SPN	0.529648	0.0691294	0.0218622	Cluster_11	Cluster_8
SPN	0.529648	0.0691294	0.0218622	Cluster_12	Cluster_8
HDGF	0.509491	0.0680451	0.0218444	Cluster_12	Cluster_1
PCDH9	0.568067	0.00897804	0.0218431	Cluster_9	Cluster_11
VEGFA	0.52003	0.0680221	0.021818	Cluster_18	Cluster_1
TIMP1	0.521853	0.0682321	0.0217631	Cluster_12	Cluster_1
TIMP1	0.521853	0.0682321	0.0217631	Cluster_16	Cluster_1
TIMP1	0.521853	0.0682321	0.0217631	Cluster_8	Cluster_1
NCAM1	0.514035	0.343813	0.0217423	Cluster_13	Cluster_12
GZMB	0.529571	0.0685771	0.0217126	Cluster_10	Cluster_8
PSEN1	0.560034	0.0101028	0.0216917	Cluster_0	Cluster_11
PSEN1	0.560034	0.0101028	0.0216917	Cluster_13	Cluster_11
PSEN1	0.560034	0.0101028	0.0216917	Cluster_7	Cluster_11
PSEN1	0.560034	0.0101028	0.0216917	Cluster_3	Cluster_11
PSEN1	0.560034	0.0101028	0.0216917	Cluster_5	Cluster_11
PSEN1	0.560034	0.0101028	0.0216917	Cluster_9	Cluster_11
SERPINE2	0.516291	0.0693859	0.0216657	Cluster_0	Cluster_1
SERPINE2	0.516291	0.0693859	0.0216657	Cluster_13	Cluster_1
SERPINE2	0.516291	0.0693859	0.0216657	Cluster_14	Cluster_1
SERPINE2	0.516291	0.0693859	0.0216657	Cluster_7	Cluster_1
CXCL9	0.524563	0.059583	0.0216471	Cluster_12	Cluster_10
FAM3C	0.528365	0.0690191	0.0216374	Cluster_0	Cluster_8
FAM3C	0.528365	0.0690191	0.0216374	Cluster_13	Cluster_8
FAM3C	0.528365	0.0690191	0.0216374	Cluster_3	Cluster_8
FAM3C	0.528365	0.0690191	0.0216374	Cluster_5	Cluster_8
FAM3C	0.528365	0.0690191	0.0216374	Cluster_7	Cluster_8
TNFSF13B	0.512794	0.344881	0.0216254	Cluster_12	Cluster_12
TNFSF13B	0.512794	0.344881	0.0216254	Cluster_8	Cluster_12
CLEC11A	0.54898	0.00990109	0.0215748	Cluster_0	Cluster_11
CLEC11A	0.54898	0.00990109	0.0215748	Cluster_1	Cluster_11
CLEC11A	0.54898	0.00990109	0.0215748	Cluster_13	Cluster_11
CLEC11A	0.54898	0.00990109	0.0215748	Cluster_14	Cluster_11
CLEC11A	0.54898	0.00990109	0.0215748	Cluster_15	Cluster_11
CLEC11A	0.54898	0.00990109	0.0215748	Cluster_7	Cluster_11
CLEC11A	0.54898	0.00990109	0.0215748	Cluster_12	Cluster_11
FASLG	0.522902	0.0693093	0.0215697	Cluster_13	Cluster_8
IFNL1	0.531214	0.0702179	0.021569	Cluster_12	Cluster_8
HBEGF	0.567403	0.0094844	0.0215661	Cluster_12	Cluster_11
HBEGF	0.567403	0.0094844	0.0215661	Cluster_8	Cluster_11
PROS1	0.523173	0.0674758	0.0215552	Cluster_14	Cluster_1
GRN	0.512279	0.344998	0.0215443	Cluster_0	Cluster_12
GRN	0.512279	0.344998	0.0215443	Cluster_12	Cluster_12
GRN	0.512279	0.344998	0.0215443	Cluster_8	Cluster_12
GRN	0.512279	0.344998	0.0215443	Cluster_1	Cluster_12
GRN	0.512279	0.344998	0.0215443	Cluster_7	Cluster_12
GRN	0.512279	0.344998	0.0215443	Cluster_15	Cluster_12
POMC	0.520351	0.0585429	0.0215366	Cluster_0	Cluster_10
POMC	0.520351	0.0585429	0.0215366	Cluster_1	Cluster_10
POMC	0.520351	0.0585429	0.0215366	Cluster_13	Cluster_10
POMC	0.520351	0.0585429	0.0215366	Cluster_14	Cluster_10
POMC	0.520351	0.0585429	0.0215366	Cluster_18	Cluster_10
POMC	0.520351	0.0585429	0.0215366	Cluster_3	Cluster_10
POMC	0.520351	0.0585429	0.0215366	Cluster_7	Cluster_10
SERPINE2	0.555891	0.00942567	0.0215253	Cluster_0	Cluster_11
SERPINE2	0.555891	0.00942567	0.0215253	Cluster_13	Cluster_11
SERPINE2	0.555891	0.00942567	0.0215253	Cluster_14	Cluster_11
SERPINE2	0.555891	0.00942567	0.0215253	Cluster_7	Cluster_11
ITGB7	0.52588	0.0689368	0.0213921	Cluster_13	Cluster_8
PLXNB2	0.526145	0.0688392	0.0213895	Cluster_12	Cluster_8
MMP9	0.5762	0.00957471	0.0212999	Cluster_18	Cluster_11
AMIGO2	0.528942	0.0690507	0.0212931	Cluster_13	Cluster_8
CMTM8	0.51245	0.0808613	0.0212433	Cluster_10	Cluster_16
CMTM8	0.51245	0.0808613	0.0212433	Cluster_12	Cluster_16
CMTM8	0.51245	0.0808613	0.0212433	Cluster_0	Cluster_16
CMTM8	0.51245	0.0808613	0.0212433	Cluster_1	Cluster_16
CMTM8	0.51245	0.0808613	0.0212433	Cluster_13	Cluster_16
CMTM8	0.51245	0.0808613	0.0212433	Cluster_14	Cluster_16
CMTM8	0.51245	0.0808613	0.0212433	Cluster_15	Cluster_16
CMTM8	0.51245	0.0808613	0.0212433	Cluster_18	Cluster_16
CMTM8	0.51245	0.0808613	0.0212433	Cluster_3	Cluster_16
CMTM8	0.51245	0.0808613	0.0212433	Cluster_5	Cluster_16
CMTM8	0.51245	0.0808613	0.0212433	Cluster_7	Cluster_16
CMTM8	0.51245	0.0808613	0.0212433	Cluster_9	Cluster_16
ICAM4	0.513	0.345105	0.0212114	Cluster_11	Cluster_12
ITGB7	0.511662	0.344812	0.0211292	Cluster_13	Cluster_12
COL1A1	0.514599	0.343415	0.0211079	Cluster_13	Cluster_12
COL1A1	0.514599	0.343415	0.0211079	Cluster_14	Cluster_12
COL1A1	0.514599	0.343415	0.0211079	Cluster_18	Cluster_12
PCDH1	0.553259	0.00958717	0.0211017	Cluster_12	Cluster_11
SEMA3E	0.530165	0.0686929	0.021089	Cluster_12	Cluster_8
HLA-G	0.545942	0.00945066	0.021069	Cluster_0	Cluster_11
HLA-G	0.545942	0.00945066	0.021069	Cluster_1	Cluster_11
HLA-G	0.545942	0.00945066	0.021069	Cluster_13	Cluster_11
HLA-G	0.545942	0.00945066	0.021069	Cluster_14	Cluster_11
HLA-G	0.545942	0.00945066	0.021069	Cluster_7	Cluster_11
HLA-G	0.545942	0.00945066	0.021069	Cluster_18	Cluster_11
HLA-G	0.545942	0.00945066	0.021069	Cluster_3	Cluster_11
HLA-G	0.545942	0.00945066	0.021069	Cluster_5	Cluster_11
HLA-G	0.545942	0.00945066	0.021069	Cluster_9	Cluster_11
POMC	0.509528	0.342829	0.0210659	Cluster_0	Cluster_12
POMC	0.509528	0.342829	0.0210659	Cluster_1	Cluster_12
POMC	0.509528	0.342829	0.0210659	Cluster_13	Cluster_12
POMC	0.509528	0.342829	0.0210659	Cluster_14	Cluster_12
POMC	0.509528	0.342829	0.0210659	Cluster_18	Cluster_12
POMC	0.509528	0.342829	0.0210659	Cluster_3	Cluster_12
POMC	0.509528	0.342829	0.0210659	Cluster_7	Cluster_12
CELSR1	0.519771	0.0608818	0.021044	Cluster_12	Cluster_10
CXCL8	0.531897	0.069665	0.0210436	Cluster_12	Cluster_8
PDGFD	0.511856	0.34805	0.021027	Cluster_13	Cluster_12
ULBP2	0.520356	0.0683047	0.0209997	Cluster_18	Cluster_1
ADAM12	0.519919	0.0679926	0.020977	Cluster_18	Cluster_1
ICAM1	0.515547	0.345389	0.0208863	Cluster_12	Cluster_12
ICAM1	0.515547	0.345389	0.0208863	Cluster_16	Cluster_12
EFNA1	0.526196	0.0687394	0.0208639	Cluster_7	Cluster_8
RTN4	0.530087	0.0612404	0.0208552	Cluster_13	Cluster_10
IL17C	0.562418	0.00869059	0.02085	Cluster_12	Cluster_11
PSEN1	0.516357	0.0615336	0.0208428	Cluster_0	Cluster_10
PSEN1	0.516357	0.0615336	0.0208428	Cluster_13	Cluster_10
PSEN1	0.516357	0.0615336	0.0208428	Cluster_3	Cluster_10
PSEN1	0.516357	0.0615336	0.0208428	Cluster_5	Cluster_10
PSEN1	0.516357	0.0615336	0.0208428	Cluster_7	Cluster_10
PSEN1	0.516357	0.0615336	0.0208428	Cluster_9	Cluster_10
ICOSLG	0.529679	0.0690988	0.0207981	Cluster_12	Cluster_8
ICOSLG	0.529679	0.0690988	0.0207981	Cluster_8	Cluster_8
MANF	0.548849	0.00957738	0.020793	Cluster_0	Cluster_11
RABEP2	0.523334	0.0687442	0.020715	Cluster_13	Cluster_8
RABEP2	0.523334	0.0687442	0.020715	Cluster_3	Cluster_8
NCAM1	0.52526	0.068332	0.0207027	Cluster_13	Cluster_8
LTB	0.526681	0.0790632	0.020679	Cluster_10	Cluster_16
LTB	0.526681	0.0790632	0.020679	Cluster_18	Cluster_16
SPN	0.51365	0.343418	0.0206515	Cluster_11	Cluster_12
SPN	0.51365	0.343418	0.0206515	Cluster_12	Cluster_12
CMTM8	0.500588	0.34275	0.0206385	Cluster_15	Cluster_12
CMTM8	0.500588	0.34275	0.0206385	Cluster_0	Cluster_12
CMTM8	0.500588	0.34275	0.0206385	Cluster_1	Cluster_12
CMTM8	0.500588	0.34275	0.0206385	Cluster_10	Cluster_12
CMTM8	0.500588	0.34275	0.0206385	Cluster_12	Cluster_12
CMTM8	0.500588	0.34275	0.0206385	Cluster_13	Cluster_12
CMTM8	0.500588	0.34275	0.0206385	Cluster_14	Cluster_12
CMTM8	0.500588	0.34275	0.0206385	Cluster_18	Cluster_12
CMTM8	0.500588	0.34275	0.0206385	Cluster_3	Cluster_12
CMTM8	0.500588	0.34275	0.0206385	Cluster_5	Cluster_12
CMTM8	0.500588	0.34275	0.0206385	Cluster_7	Cluster_12
CMTM8	0.500588	0.34275	0.0206385	Cluster_9	Cluster_12
CLCF1	0.519265	0.0793714	0.0206258	Cluster_12	Cluster_16
TNFSF9	0.518496	0.0666882	0.020619	Cluster_13	Cluster_1
TNFSF9	0.518496	0.0666882	0.020619	Cluster_18	Cluster_1
CXCL6	0.523777	0.0694644	0.0206025	Cluster_12	Cluster_8
PPBP	0.525799	0.0686038	0.0205969	Cluster_12	Cluster_8
WNT11	0.526176	0.0686707	0.0205638	Cluster_10	Cluster_8
WNT11	0.526176	0.0686707	0.0205638	Cluster_13	Cluster_8
WNT11	0.526176	0.0686707	0.0205638	Cluster_18	Cluster_8
TNFSF13B	0.522988	0.0595408	0.0205143	Cluster_12	Cluster_10
TNFSF13B	0.522988	0.0595408	0.0205143	Cluster_8	Cluster_10
RABEP2	0.557778	0.00940401	0.0205137	Cluster_13	Cluster_11
RABEP2	0.557778	0.00940401	0.0205137	Cluster_3	Cluster_11
APOA1	0.510155	0.344125	0.0205065	Cluster_7	Cluster_12
IFNL1	0.525787	0.0799333	0.0204992	Cluster_12	Cluster_16
HLA-DMA	0.511607	0.345136	0.0204834	Cluster_12	Cluster_12
HLA-DMA	0.511607	0.345136	0.0204834	Cluster_8	Cluster_12
MANF	0.523763	0.0658864	0.0204377	Cluster_0	Cluster_10
TNFSF14	0.523025	0.059736	0.0203566	Cluster_18	Cluster_10
OXT	0.524735	0.0636336	0.0203352	Cluster_0	Cluster_5
OXT	0.524735	0.0636336	0.0203352	Cluster_13	Cluster_5
OXT	0.524735	0.0636336	0.0203352	Cluster_14	Cluster_5
OXT	0.524735	0.0636336	0.0203352	Cluster_15	Cluster_5
OXT	0.524735	0.0636336	0.0203352	Cluster_7	Cluster_5
TNFSF14	0.52098	0.0791305	0.0203211	Cluster_18	Cluster_16
PCDH1	0.525085	0.0682541	0.0202405	Cluster_12	Cluster_8
LTB	0.522716	0.0609653	0.0202394	Cluster_10	Cluster_5
LTB	0.522716	0.0609653	0.0202394	Cluster_18	Cluster_5
ITGB7	0.520769	0.0653175	0.0202306	Cluster_13	Cluster_10
PLXNB2	0.523894	0.0641801	0.0201776	Cluster_12	Cluster_10
IL15	0.587633	0.00914883	0.0201284	Cluster_12	Cluster_11
IFNL1	0.512457	0.342712	0.0201272	Cluster_12	Cluster_12
LRPAP1	0.521322	0.0788503	0.0201067	Cluster_12	Cluster_16
LRPAP1	0.514126	0.0681686	0.0200894	Cluster_12	Cluster_1
DUSP18	0.52672	0.078811	0.0200772	Cluster_12	Cluster_16
CSF2	0.515908	0.0803166	0.0200404	Cluster_13	Cluster_16
CSF2	0.515908	0.0803166	0.0200404	Cluster_14	Cluster_16
CSF2	0.515908	0.0803166	0.0200404	Cluster_15	Cluster_16
CSF2	0.515908	0.0803166	0.0200404	Cluster_18	Cluster_16
WNT7A	0.525208	0.0685534	0.0200286	Cluster_0	Cluster_8
WNT7A	0.525208	0.0685534	0.0200286	Cluster_10	Cluster_8
WNT7A	0.525208	0.0685534	0.0200286	Cluster_13	Cluster_8
WNT7A	0.525208	0.0685534	0.0200286	Cluster_14	Cluster_8
WNT7A	0.525208	0.0685534	0.0200286	Cluster_18	Cluster_8
WNT7A	0.525208	0.0685534	0.0200286	Cluster_3	Cluster_8
WNT7A	0.525208	0.0685534	0.0200286	Cluster_7	Cluster_8
FAM3C	0.520471	0.0622232	0.0200229	Cluster_0	Cluster_10
FAM3C	0.520471	0.0622232	0.0200229	Cluster_13	Cluster_10
FAM3C	0.520471	0.0622232	0.0200229	Cluster_3	Cluster_10
FAM3C	0.520471	0.0622232	0.0200229	Cluster_5	Cluster_10
FAM3C	0.520471	0.0622232	0.0200229	Cluster_7	Cluster_10
YARS	0.511595	0.0688248	0.0200203	Cluster_12	Cluster_1
YARS	0.511595	0.0688248	0.0200203	Cluster_16	Cluster_1
ITGB1	0.529368	0.0688132	0.0199928	Cluster_12	Cluster_8
ITGB1	0.529368	0.0688132	0.0199928	Cluster_7	Cluster_8
PLEKHO2	0.553264	0.00952629	0.019971	Cluster_1	Cluster_11
PLEKHO2	0.553264	0.00952629	0.019971	Cluster_12	Cluster_11
PLEKHO2	0.553264	0.00952629	0.019971	Cluster_8	Cluster_11
VWF	0.530371	0.0693093	0.0199648	Cluster_12	Cluster_8
ADM	0.517821	0.0688569	0.0199503	Cluster_12	Cluster_1
ADM	0.517821	0.0688569	0.0199503	Cluster_8	Cluster_1
FGF9	0.510997	0.343804	0.0199277	Cluster_13	Cluster_12
FGF9	0.510997	0.343804	0.0199277	Cluster_14	Cluster_12
FGF9	0.510997	0.343804	0.0199277	Cluster_18	Cluster_12
FGF9	0.510997	0.343804	0.0199277	Cluster_0	Cluster_12
FAM3C	0.552685	0.00897699	0.0199147	Cluster_0	Cluster_11
FAM3C	0.552685	0.00897699	0.0199147	Cluster_13	Cluster_11
FAM3C	0.552685	0.00897699	0.0199147	Cluster_3	Cluster_11
FAM3C	0.552685	0.00897699	0.0199147	Cluster_5	Cluster_11
FAM3C	0.552685	0.00897699	0.0199147	Cluster_7	Cluster_11
CSF2	0.517255	0.0609418	0.0198987	Cluster_13	Cluster_5
CSF2	0.517255	0.0609418	0.0198987	Cluster_14	Cluster_5
CSF2	0.517255	0.0609418	0.0198987	Cluster_15	Cluster_5
CSF2	0.517255	0.0609418	0.0198987	Cluster_18	Cluster_5
CD226	0.521469	0.112463	0.0198946	Cluster_16	Cluster_18
CD226	0.521469	0.112463	0.0198946	Cluster_12	Cluster_18
SELL	0.513544	0.344057	0.0198717	Cluster_12	Cluster_12
SELL	0.513544	0.344057	0.0198717	Cluster_16	Cluster_12
IL23A	0.515398	0.342113	0.0198634	Cluster_10	Cluster_12
IL23A	0.515398	0.342113	0.0198634	Cluster_18	Cluster_12
ANXA1	0.528289	0.0616137	0.0198468	Cluster_12	Cluster_10
ANXA1	0.528289	0.0616137	0.0198468	Cluster_7	Cluster_10
SPN	0.536724	0.0101148	0.0198455	Cluster_11	Cluster_11
SPN	0.536724	0.0101148	0.0198455	Cluster_12	Cluster_11
LRPAP1	0.553055	0.00936889	0.0198404	Cluster_12	Cluster_11
TIMP1	0.51451	0.344645	0.019759	Cluster_12	Cluster_12
TIMP1	0.51451	0.344645	0.019759	Cluster_16	Cluster_12
TIMP1	0.51451	0.344645	0.019759	Cluster_8	Cluster_12
CXCL10	0.523356	0.0611185	0.0197485	Cluster_12	Cluster_5
RABEP2	0.517539	0.0679542	0.0197393	Cluster_13	Cluster_1
RABEP2	0.517539	0.0679542	0.0197393	Cluster_3	Cluster_1
HDC	0.529245	0.0689533	0.0197076	Cluster_12	Cluster_8
ALCAM	0.512053	0.344811	0.0196805	Cluster_18	Cluster_12
TXLNA	0.519912	0.0682765	0.019657	Cluster_12	Cluster_1
VWF	0.514977	0.0614751	0.0196486	Cluster_12	Cluster_5
IL15	0.511187	0.00733071	0.0196238	Cluster_12	Cluster_6
ADAM12	0.511829	0.343779	0.0196172	Cluster_18	Cluster_12
COL18A1	0.514205	0.342974	0.0196109	Cluster_0	Cluster_12
COL18A1	0.514205	0.342974	0.0196109	Cluster_12	Cluster_12
COL18A1	0.514205	0.342974	0.0196109	Cluster_1	Cluster_12
COL18A1	0.514205	0.342974	0.0196109	Cluster_13	Cluster_12
COL18A1	0.514205	0.342974	0.0196109	Cluster_14	Cluster_12
COL18A1	0.514205	0.342974	0.0196109	Cluster_18	Cluster_12
COL18A1	0.514205	0.342974	0.0196109	Cluster_3	Cluster_12
COL18A1	0.514205	0.342974	0.0196109	Cluster_5	Cluster_12
COL18A1	0.514205	0.342974	0.0196109	Cluster_7	Cluster_12
CELSR1	0.527165	0.0690877	0.0196001	Cluster_12	Cluster_8
NECTIN3	0.520253	0.0678053	0.0195888	Cluster_3	Cluster_1
NECTIN3	0.520253	0.0678053	0.0195888	Cluster_5	Cluster_1
NECTIN3	0.520253	0.0678053	0.0195888	Cluster_9	Cluster_1
NECTIN3	0.520253	0.0678053	0.0195888	Cluster_0	Cluster_1
NECTIN3	0.520253	0.0678053	0.0195888	Cluster_1	Cluster_1
NECTIN3	0.520253	0.0678053	0.0195888	Cluster_10	Cluster_1
NECTIN3	0.520253	0.0678053	0.0195888	Cluster_12	Cluster_1
NECTIN3	0.520253	0.0678053	0.0195888	Cluster_13	Cluster_1
NECTIN3	0.520253	0.0678053	0.0195888	Cluster_14	Cluster_1
NECTIN3	0.520253	0.0678053	0.0195888	Cluster_15	Cluster_1
NECTIN3	0.520253	0.0678053	0.0195888	Cluster_18	Cluster_1
NECTIN3	0.520253	0.0678053	0.0195888	Cluster_7	Cluster_1
ESAM	0.547838	0.00956356	0.0195565	Cluster_9	Cluster_11
TIMP1	0.549674	0.00910964	0.0195426	Cluster_12	Cluster_11
TIMP1	0.549674	0.00910964	0.0195426	Cluster_16	Cluster_11
TIMP1	0.549674	0.00910964	0.0195426	Cluster_8	Cluster_11
YARS	0.509758	0.344413	0.0194998	Cluster_12	Cluster_12
YARS	0.509758	0.344413	0.0194998	Cluster_16	Cluster_12
VCAM1	0.521284	0.060479	0.0194916	Cluster_12	Cluster_10
XCL2	0.525704	0.0685828	0.0194118	Cluster_13	Cluster_8
XCL2	0.525704	0.0685828	0.0194118	Cluster_15	Cluster_8
XCL2	0.525704	0.0685828	0.0194118	Cluster_3	Cluster_8
APOA1	0.522682	0.0686633	0.0193922	Cluster_7	Cluster_1
NUCB2	0.548493	0.00972172	0.0193899	Cluster_16	Cluster_11
IL15	0.510872	0.342203	0.0193658	Cluster_12	Cluster_12
NECTIN3	0.548703	0.00932221	0.0193609	Cluster_10	Cluster_11
NECTIN3	0.548703	0.00932221	0.0193609	Cluster_18	Cluster_11
NECTIN3	0.548703	0.00932221	0.0193609	Cluster_3	Cluster_11
NECTIN3	0.548703	0.00932221	0.0193609	Cluster_5	Cluster_11
NECTIN3	0.548703	0.00932221	0.0193609	Cluster_9	Cluster_11
NECTIN3	0.548703	0.00932221	0.0193609	Cluster_0	Cluster_11
NECTIN3	0.548703	0.00932221	0.0193609	Cluster_1	Cluster_11
NECTIN3	0.548703	0.00932221	0.0193609	Cluster_13	Cluster_11
NECTIN3	0.548703	0.00932221	0.0193609	Cluster_14	Cluster_11
NECTIN3	0.548703	0.00932221	0.0193609	Cluster_15	Cluster_11
NECTIN3	0.548703	0.00932221	0.0193609	Cluster_7	Cluster_11
NECTIN3	0.548703	0.00932221	0.0193609	Cluster_12	Cluster_11
ITGAL	0.55194	0.0102289	0.0193464	Cluster_12	Cluster_11
CXCL16	0.526648	0.068789	0.0193451	Cluster_8	Cluster_8
ADAM17	0.516266	0.344446	0.0193351	Cluster_12	Cluster_12
ADAM17	0.516266	0.344446	0.0193351	Cluster_8	Cluster_12
ICOSLG	0.559989	0.00877704	0.0193296	Cluster_12	Cluster_11
ICOSLG	0.559989	0.00877704	0.0193296	Cluster_8	Cluster_11
CCL3	0.524725	0.0625763	0.0193215	Cluster_13	Cluster_5
CCL3	0.524725	0.0625763	0.0193215	Cluster_3	Cluster_5
TNFSF12	0.521093	0.0608137	0.0193136	Cluster_13	Cluster_5
TNFSF12	0.521093	0.0608137	0.0193136	Cluster_9	Cluster_5
GZMB	0.522338	0.0674353	0.0193043	Cluster_10	Cluster_1
EGF	0.583434	0.0107377	0.0192962	Cluster_12	Cluster_11
HEBP1	0.527921	0.0685297	0.0192782	Cluster_0	Cluster_8
HEBP1	0.527921	0.0685297	0.0192782	Cluster_13	Cluster_8
HEBP1	0.527921	0.0685297	0.0192782	Cluster_14	Cluster_8
HEBP1	0.527921	0.0685297	0.0192782	Cluster_7	Cluster_8
HEBP1	0.527921	0.0685297	0.0192782	Cluster_9	Cluster_8
NMB	0.525447	0.0685464	0.0192451	Cluster_13	Cluster_8
MADCAM1	0.520289	0.0787933	0.0192298	Cluster_0	Cluster_16
MADCAM1	0.520289	0.0787933	0.0192298	Cluster_13	Cluster_16
MADCAM1	0.520289	0.0787933	0.0192298	Cluster_14	Cluster_16
MADCAM1	0.520289	0.0787933	0.0192298	Cluster_7	Cluster_16
TNFSF10	0.523708	0.0682041	0.019227	Cluster_12	Cluster_1
CXCL8	0.567809	0.00933401	0.019214	Cluster_12	Cluster_11
EFNA4	0.518435	0.0635706	0.01917	Cluster_12	Cluster_10
LRPAP1	0.511613	0.345446	0.0191295	Cluster_12	Cluster_12
CLCF1	0.526156	0.0685699	0.0191258	Cluster_12	Cluster_8
CXCL8	0.518986	0.0604584	0.0191128	Cluster_12	Cluster_10
TNFSF13	0.531824	0.0101292	0.0191102	Cluster_12	Cluster_11
THBS1	0.558826	0.00872324	0.0190993	Cluster_0	Cluster_11
THBS1	0.558826	0.00872324	0.0190993	Cluster_1	Cluster_11
THBS1	0.558826	0.00872324	0.0190993	Cluster_7	Cluster_11
THBS1	0.558826	0.00872324	0.0190993	Cluster_8	Cluster_11
THBS1	0.558826	0.00872324	0.0190993	Cluster_12	Cluster_11
PROS1	0.552537	0.00882026	0.0190477	Cluster_14	Cluster_11
CDH23	0.524683	0.0686004	0.0190371	Cluster_12	Cluster_8
VEGFA	0.527323	0.0695098	0.0190226	Cluster_18	Cluster_8
SEMA7A	0.515518	0.0684694	0.0190205	Cluster_13	Cluster_1
SEMA7A	0.515518	0.0684694	0.0190205	Cluster_18	Cluster_1
HBEGF	0.51076	0.344853	0.0190089	Cluster_12	Cluster_12
HBEGF	0.51076	0.344853	0.0190089	Cluster_8	Cluster_12
FASLG	0.512099	0.343741	0.0189883	Cluster_13	Cluster_12
RABEP1	0.520549	0.0784287	0.0189561	Cluster_0	Cluster_16
RABEP1	0.520549	0.0784287	0.0189561	Cluster_1	Cluster_16
RABEP1	0.520549	0.0784287	0.0189561	Cluster_13	Cluster_16
RABEP1	0.520549	0.0784287	0.0189561	Cluster_14	Cluster_16
RABEP1	0.520549	0.0784287	0.0189561	Cluster_3	Cluster_16
RABEP1	0.520549	0.0784287	0.0189561	Cluster_5	Cluster_16
RABEP1	0.520549	0.0784287	0.0189561	Cluster_7	Cluster_16
RABEP1	0.520549	0.0784287	0.0189561	Cluster_9	Cluster_16
RTN4	0.547362	0.00965154	0.0189414	Cluster_13	Cluster_11
VEGFB	0.526121	0.0680652	0.0189328	Cluster_12	Cluster_8
LTA	0.522429	0.0585883	0.0189131	Cluster_18	Cluster_10
NECTIN3	0.510577	0.34425	0.018885	Cluster_1	Cluster_12
NECTIN3	0.510577	0.34425	0.018885	Cluster_10	Cluster_12
NECTIN3	0.510577	0.34425	0.018885	Cluster_13	Cluster_12
NECTIN3	0.510577	0.34425	0.018885	Cluster_14	Cluster_12
NECTIN3	0.510577	0.34425	0.018885	Cluster_18	Cluster_12
NECTIN3	0.510577	0.34425	0.018885	Cluster_3	Cluster_12
NECTIN3	0.510577	0.34425	0.018885	Cluster_5	Cluster_12
NECTIN3	0.510577	0.34425	0.018885	Cluster_7	Cluster_12
NECTIN3	0.510577	0.34425	0.018885	Cluster_9	Cluster_12
NECTIN3	0.510577	0.34425	0.018885	Cluster_0	Cluster_12
NECTIN3	0.510577	0.34425	0.018885	Cluster_12	Cluster_12
NECTIN3	0.510577	0.34425	0.018885	Cluster_15	Cluster_12
LTB	0.519005	0.0653551	0.0188391	Cluster_10	Cluster_1
LTB	0.519005	0.0653551	0.0188391	Cluster_18	Cluster_1
TNFSF14	0.555345	0.00976232	0.0188288	Cluster_18	Cluster_6
LGALS3	0.565073	0.00919812	0.0187801	Cluster_0	Cluster_11
LGALS3	0.565073	0.00919812	0.0187801	Cluster_1	Cluster_11
LGALS3	0.565073	0.00919812	0.0187801	Cluster_7	Cluster_11
LGALS3	0.565073	0.00919812	0.0187801	Cluster_12	Cluster_11
LGALS3	0.565073	0.00919812	0.0187801	Cluster_8	Cluster_11
LTB	0.54034	0.0122631	0.0187507	Cluster_10	Cluster_11
LTB	0.54034	0.0122631	0.0187507	Cluster_18	Cluster_11
CELSR1	0.510337	0.342698	0.0187355	Cluster_12	Cluster_12
EFNA5	0.540824	0.00947997	0.0186936	Cluster_12	Cluster_11
TNF	0.496729	0.114291	0.018693	Cluster_12	Cluster_3
TNF	0.496729	0.114291	0.018693	Cluster_18	Cluster_3
TNF	0.496729	0.114291	0.018693	Cluster_11	Cluster_3
CXCL10	0.510261	0.342317	0.0186916	Cluster_12	Cluster_12
PPBP	0.521864	0.0636198	0.0186339	Cluster_12	Cluster_5
SERPINE2	0.518334	0.0617925	0.0186191	Cluster_0	Cluster_10
SERPINE2	0.518334	0.0617925	0.0186191	Cluster_13	Cluster_10
SERPINE2	0.518334	0.0617925	0.0186191	Cluster_14	Cluster_10
SERPINE2	0.518334	0.0617925	0.0186191	Cluster_7	Cluster_10
VEGFA	0.578791	0.00948098	0.0186082	Cluster_18	Cluster_11
VEGFA	0.518692	0.0601862	0.0185875	Cluster_18	Cluster_5
DSC2	0.520544	0.0651635	0.0185551	Cluster_12	Cluster_10
IL16	0.516651	0.121416	0.018529	Cluster_16	Cluster_18
IL16	0.516651	0.121416	0.018529	Cluster_8	Cluster_18
IL16	0.516651	0.121416	0.018529	Cluster_12	Cluster_18
TNFSF10	0.523533	0.0603364	0.0184991	Cluster_12	Cluster_5
CLSTN1	0.51959	0.0773463	0.0184915	Cluster_13	Cluster_16
PCDH9	0.518622	0.0670539	0.018484	Cluster_9	Cluster_1
AMIGO2	0.517222	0.0601421	0.0184736	Cluster_13	Cluster_10
ITGB1	0.52045	0.0612974	0.0184701	Cluster_7	Cluster_5
ITGB1	0.52045	0.0612974	0.0184701	Cluster_12	Cluster_5
NENF	0.518446	0.0683915	0.0184511	Cluster_3	Cluster_1
NENF	0.518446	0.0683915	0.0184511	Cluster_9	Cluster_1
NENF	0.518446	0.0683915	0.018451	Cluster_0	Cluster_1
NENF	0.518446	0.0683915	0.018451	Cluster_1	Cluster_1
NENF	0.518446	0.0683915	0.018451	Cluster_10	Cluster_1
NENF	0.518446	0.0683915	0.018451	Cluster_12	Cluster_1
NENF	0.518446	0.0683915	0.018451	Cluster_13	Cluster_1
NENF	0.518446	0.0683915	0.018451	Cluster_14	Cluster_1
NENF	0.518446	0.0683915	0.018451	Cluster_18	Cluster_1
NENF	0.518446	0.0683915	0.018451	Cluster_7	Cluster_1
XCL2	0.521961	0.0628542	0.0184401	Cluster_13	Cluster_5
XCL2	0.521961	0.0628542	0.0184401	Cluster_15	Cluster_5
XCL2	0.521961	0.0628542	0.0184401	Cluster_3	Cluster_5
ICAM1	0.514211	0.0605858	0.0184366	Cluster_12	Cluster_5
ICAM1	0.514211	0.0605858	0.0184366	Cluster_16	Cluster_5
COL1A1	0.520927	0.0777677	0.0184118	Cluster_13	Cluster_16
COL1A1	0.520927	0.0777677	0.0184118	Cluster_14	Cluster_16
COL1A1	0.520927	0.0777677	0.0184118	Cluster_18	Cluster_16
ICAM4	0.52274	0.0786017	0.0183996	Cluster_11	Cluster_16
CCL20	0.52624	0.0686362	0.018367	Cluster_10	Cluster_8
CCL20	0.52624	0.0686362	0.018367	Cluster_18	Cluster_8
CLEC11A	0.519497	0.0670825	0.0183073	Cluster_0	Cluster_1
CLEC11A	0.519497	0.0670825	0.0183073	Cluster_1	Cluster_1
CLEC11A	0.519497	0.0670825	0.0183073	Cluster_12	Cluster_1
CLEC11A	0.519497	0.0670825	0.0183073	Cluster_13	Cluster_1
CLEC11A	0.519497	0.0670825	0.0183073	Cluster_14	Cluster_1
CLEC11A	0.519497	0.0670825	0.0183073	Cluster_15	Cluster_1
CLEC11A	0.519497	0.0670825	0.0183073	Cluster_7	Cluster_1
TGFB2	0.531572	0.0805957	0.0183012	Cluster_12	Cluster_16
ADAM17	0.519448	0.0600954	0.0182941	Cluster_12	Cluster_5
ADAM17	0.519448	0.0600954	0.0182941	Cluster_8	Cluster_5
PROK2	0.523758	0.0682891	0.0182719	Cluster_18	Cluster_8
PROK2	0.523758	0.0682891	0.0182719	Cluster_12	Cluster_8
ITGA4	0.518694	0.0681592	0.018263	Cluster_12	Cluster_1
RTN4	0.522754	0.0682867	0.0182624	Cluster_13	Cluster_1
EFNA5	0.510482	0.343844	0.0182079	Cluster_12	Cluster_12
OXT	0.525329	0.06806	0.0182051	Cluster_0	Cluster_8
OXT	0.525329	0.06806	0.0182051	Cluster_13	Cluster_8
OXT	0.525329	0.06806	0.0182051	Cluster_14	Cluster_8
OXT	0.525329	0.06806	0.0182051	Cluster_15	Cluster_8
OXT	0.525329	0.06806	0.0182051	Cluster_7	Cluster_8
NMB	0.521895	0.0629775	0.0181789	Cluster_13	Cluster_5
CXCL9	0.527064	0.0687441	0.0181551	Cluster_12	Cluster_8
TNF	0.497892	0.159051	0.0181216	Cluster_12	Cluster_7
TNF	0.497892	0.159051	0.0181216	Cluster_18	Cluster_7
TNF	0.497892	0.159051	0.0181216	Cluster_11	Cluster_7
TNFSF13	0.515959	0.0600585	0.0181024	Cluster_12	Cluster_10
DSC2	0.51513	0.0679104	0.0181009	Cluster_12	Cluster_1
SEMA4D	0.519861	0.0600774	0.0180851	Cluster_12	Cluster_10
SEMA4D	0.519861	0.0600774	0.0180851	Cluster_16	Cluster_10
POMC	0.520312	0.0603855	0.0180821	Cluster_0	Cluster_5
POMC	0.520312	0.0603855	0.0180821	Cluster_1	Cluster_5
POMC	0.520312	0.0603855	0.0180821	Cluster_13	Cluster_5
POMC	0.520312	0.0603855	0.0180821	Cluster_14	Cluster_5
POMC	0.520312	0.0603855	0.0180821	Cluster_18	Cluster_5
POMC	0.520312	0.0603855	0.0180821	Cluster_3	Cluster_5
POMC	0.520312	0.0603855	0.0180821	Cluster_7	Cluster_5
LGALS3	0.523686	0.0689304	0.0179689	Cluster_0	Cluster_1
LGALS3	0.523686	0.0689304	0.0179689	Cluster_1	Cluster_1
LGALS3	0.523686	0.0689304	0.0179689	Cluster_12	Cluster_1
LGALS3	0.523686	0.0689304	0.0179689	Cluster_7	Cluster_1
LGALS3	0.523686	0.0689304	0.0179689	Cluster_8	Cluster_1
HBEGF	0.521045	0.068031	0.017964	Cluster_12	Cluster_1
HBEGF	0.521045	0.068031	0.017964	Cluster_8	Cluster_1
LRPAP1	0.518036	0.0591165	0.017964	Cluster_12	Cluster_10
COL18A1	0.525193	0.0608217	0.0179515	Cluster_0	Cluster_5
COL18A1	0.525193	0.0608217	0.0179515	Cluster_1	Cluster_5
COL18A1	0.525193	0.0608217	0.0179515	Cluster_13	Cluster_5
COL18A1	0.525193	0.0608217	0.0179515	Cluster_14	Cluster_5
COL18A1	0.525193	0.0608217	0.0179515	Cluster_18	Cluster_5
COL18A1	0.525193	0.0608217	0.0179515	Cluster_3	Cluster_5
COL18A1	0.525193	0.0608217	0.0179515	Cluster_5	Cluster_5
COL18A1	0.525193	0.0608217	0.0179515	Cluster_7	Cluster_5
COL18A1	0.525193	0.0608217	0.0179515	Cluster_12	Cluster_5
ESAM	0.524547	0.0678081	0.0179339	Cluster_9	Cluster_8
PSEN1	0.525184	0.0682817	0.0177995	Cluster_0	Cluster_8
PSEN1	0.525184	0.0682817	0.0177995	Cluster_13	Cluster_8
PSEN1	0.525184	0.0682817	0.0177995	Cluster_3	Cluster_8
PSEN1	0.525184	0.0682817	0.0177995	Cluster_5	Cluster_8
PSEN1	0.525184	0.0682817	0.0177995	Cluster_7	Cluster_8
PSEN1	0.525184	0.0682817	0.0177995	Cluster_9	Cluster_8
CLCF1	0.515452	0.0659272	0.0177819	Cluster_12	Cluster_1
SEMA3E	0.51952	0.0669627	0.0177725	Cluster_12	Cluster_1
CXCL9	0.52056	0.0605302	0.0177612	Cluster_12	Cluster_5
GLG1	0.526919	0.0685272	0.0177452	Cluster_12	Cluster_8
GLG1	0.526919	0.0685272	0.0177452	Cluster_16	Cluster_8
SCGB3A1	0.520355	0.0662083	0.0177357	Cluster_0	Cluster_1
SCGB3A1	0.520355	0.0662083	0.0177357	Cluster_1	Cluster_1
SCGB3A1	0.520355	0.0662083	0.0177357	Cluster_11	Cluster_1
SCGB3A1	0.520355	0.0662083	0.0177357	Cluster_12	Cluster_1
SCGB3A1	0.520355	0.0662083	0.0177357	Cluster_13	Cluster_1
SCGB3A1	0.520355	0.0662083	0.0177357	Cluster_7	Cluster_1
SCGB3A1	0.520355	0.0662083	0.0177357	Cluster_3	Cluster_1
SCGB3A1	0.520355	0.0662083	0.0177357	Cluster_5	Cluster_1
SCGB3A1	0.520355	0.0662083	0.0177357	Cluster_6	Cluster_1
HBEGF	0.516635	0.057946	0.017655	Cluster_12	Cluster_10
HBEGF	0.516635	0.057946	0.017655	Cluster_8	Cluster_10
TNFSF9	0.519178	0.0788271	0.0176496	Cluster_13	Cluster_16
TNFSF9	0.519178	0.0788271	0.0176496	Cluster_18	Cluster_16
EFNA5	0.518496	0.0779339	0.017615	Cluster_12	Cluster_16
NENF	0.520971	0.0674983	0.0175876	Cluster_12	Cluster_8
NENF	0.520971	0.0674983	0.0175876	Cluster_0	Cluster_8
NENF	0.520971	0.0674983	0.0175876	Cluster_1	Cluster_8
NENF	0.520971	0.0674983	0.0175876	Cluster_10	Cluster_8
NENF	0.520971	0.0674983	0.0175876	Cluster_13	Cluster_8
NENF	0.520971	0.0674983	0.0175876	Cluster_14	Cluster_8
NENF	0.520971	0.0674983	0.0175876	Cluster_18	Cluster_8
NENF	0.520971	0.0674983	0.0175876	Cluster_3	Cluster_8
NENF	0.520971	0.0674983	0.0175876	Cluster_7	Cluster_8
NENF	0.520971	0.0674983	0.0175876	Cluster_9	Cluster_8
ICAM1	0.520197	0.077936	0.0175695	Cluster_12	Cluster_16
ICAM1	0.520197	0.077936	0.0175695	Cluster_16	Cluster_16
ADAM17	0.544408	0.00708881	0.0175515	Cluster_12	Cluster_6
ADAM17	0.544408	0.00708881	0.0175515	Cluster_8	Cluster_6
CALM3	0.519489	0.0677413	0.0175505	Cluster_12	Cluster_1
ITGA4	0.521499	0.0611861	0.0175411	Cluster_12	Cluster_10
CALM3	0.522987	0.0597186	0.0175267	Cluster_12	Cluster_10
CLEC11A	0.52148	0.0627267	0.0175222	Cluster_0	Cluster_10
CLEC11A	0.52148	0.0627267	0.0175222	Cluster_1	Cluster_10
CLEC11A	0.52148	0.0627267	0.0175222	Cluster_12	Cluster_10
CLEC11A	0.52148	0.0627267	0.0175222	Cluster_13	Cluster_10
CLEC11A	0.52148	0.0627267	0.0175222	Cluster_14	Cluster_10
CLEC11A	0.52148	0.0627267	0.0175222	Cluster_15	Cluster_10
CLEC11A	0.52148	0.0627267	0.0175222	Cluster_7	Cluster_10
AMIGO2	0.512566	0.0673931	0.0175199	Cluster_13	Cluster_1
CALM3	0.507955	0.0782637	0.0175089	Cluster_12	Cluster_16
PROK2	0.520971	0.0608222	0.0175014	Cluster_12	Cluster_5
PROK2	0.520971	0.0608222	0.0175014	Cluster_18	Cluster_5
COL1A1	0.523461	0.0644431	0.0174838	Cluster_13	Cluster_5
COL1A1	0.523461	0.0644431	0.0174838	Cluster_14	Cluster_5
COL1A1	0.523461	0.0644431	0.0174838	Cluster_18	Cluster_5
PCDH1	0.509589	0.342785	0.0174752	Cluster_12	Cluster_12
EFNA5	0.515071	0.0665372	0.0174673	Cluster_12	Cluster_1
GZMB	0.511433	0.342673	0.0174633	Cluster_10	Cluster_12
ANXA1	0.529624	0.0693608	0.0174371	Cluster_7	Cluster_8
ANXA1	0.529624	0.0693608	0.0174371	Cluster_12	Cluster_8
CALM3	0.507677	0.342594	0.0174364	Cluster_12	Cluster_12
HDGF	0.527671	0.0695187	0.0174159	Cluster_12	Cluster_8
MADCAM1	0.512078	0.0666871	0.0173942	Cluster_0	Cluster_1
MADCAM1	0.512078	0.0666871	0.0173942	Cluster_13	Cluster_1
MADCAM1	0.512078	0.0666871	0.0173942	Cluster_14	Cluster_1
MADCAM1	0.512078	0.0666871	0.0173942	Cluster_7	Cluster_1
ICAM4	0.535169	0.00905165	0.0173897	Cluster_11	Cluster_11
ITGB7	0.518418	0.0639082	0.0173749	Cluster_13	Cluster_5
VEGFB	0.52103	0.061872	0.0173593	Cluster_12	Cluster_5
THBS1	0.519658	0.0672772	0.0173318	Cluster_0	Cluster_1
THBS1	0.519658	0.0672772	0.0173318	Cluster_1	Cluster_1
THBS1	0.519658	0.0672772	0.0173318	Cluster_12	Cluster_1
THBS1	0.519658	0.0672772	0.0173318	Cluster_7	Cluster_1
THBS1	0.519658	0.0672772	0.0173318	Cluster_8	Cluster_1
CD40	0.522605	0.0785375	0.0173085	Cluster_12	Cluster_16
CD40	0.516517	0.057842	0.0173074	Cluster_12	Cluster_10
CD226	0.520281	0.0640332	0.0172892	Cluster_12	Cluster_1
CD226	0.520281	0.0640332	0.0172892	Cluster_16	Cluster_1
ICOSLG	0.509874	0.342579	0.0172826	Cluster_12	Cluster_12
ICOSLG	0.509874	0.342579	0.0172826	Cluster_8	Cluster_12
EFNA1	0.509835	0.342965	0.0172496	Cluster_7	Cluster_12
EFNA4	0.516939	0.0777962	0.0172362	Cluster_12	Cluster_16
GPI	0.476302	0.0301975	0.0172106	Cluster_12	Cluster_6
IL17C	0.516901	0.0582663	0.0172017	Cluster_12	Cluster_10
APP	0.482997	0.10935	0.0171793	Cluster_0	Cluster_3
APP	0.482997	0.10935	0.0171793	Cluster_13	Cluster_3
APP	0.482997	0.10935	0.0171793	Cluster_14	Cluster_3
APP	0.482997	0.10935	0.0171793	Cluster_7	Cluster_3
LGALS3	0.528554	0.068949	0.0171699	Cluster_0	Cluster_8
LGALS3	0.528554	0.068949	0.0171699	Cluster_1	Cluster_8
LGALS3	0.528554	0.068949	0.0171699	Cluster_7	Cluster_8
LGALS3	0.528554	0.068949	0.0171699	Cluster_8	Cluster_8
LGALS3	0.528554	0.068949	0.0171699	Cluster_12	Cluster_8
ICAM1	0.515681	0.0584266	0.0171554	Cluster_12	Cluster_10
ICAM1	0.515681	0.0584266	0.0171554	Cluster_16	Cluster_10
TXLNA	0.521644	0.062325	0.0171447	Cluster_12	Cluster_10
EFNA4	0.515515	0.063221	0.017135	Cluster_12	Cluster_5
TNFSF10	0.521193	0.0558631	0.0171119	Cluster_12	Cluster_10
MADCAM1	0.536255	0.00927902	0.0171065	Cluster_0	Cluster_11
MADCAM1	0.536255	0.00927902	0.0171065	Cluster_13	Cluster_11
MADCAM1	0.536255	0.00927902	0.0171065	Cluster_14	Cluster_11
MADCAM1	0.536255	0.00927902	0.0171065	Cluster_7	Cluster_11
FASLG	0.523131	0.0586862	0.017024	Cluster_13	Cluster_10
LTA	0.517923	0.0780554	0.0170227	Cluster_18	Cluster_16
ALCAM	0.521177	0.0591831	0.0170098	Cluster_18	Cluster_10
SEMA3E	0.519277	0.0607703	0.0169425	Cluster_12	Cluster_10
ITGA4	0.507745	0.342604	0.0169255	Cluster_12	Cluster_12
GRN	0.549187	0.00866887	0.0169151	Cluster_0	Cluster_11
GRN	0.549187	0.00866887	0.0169151	Cluster_1	Cluster_11
GRN	0.549187	0.00866887	0.0169151	Cluster_15	Cluster_11
GRN	0.549187	0.00866887	0.0169151	Cluster_7	Cluster_11
GRN	0.549187	0.00866887	0.0169151	Cluster_12	Cluster_11
GRN	0.549187	0.00866887	0.0169151	Cluster_8	Cluster_11
XCL2	0.510722	0.341929	0.0169058	Cluster_15	Cluster_12
XCL2	0.510722	0.341929	0.0169058	Cluster_13	Cluster_12
XCL2	0.510722	0.341929	0.0169058	Cluster_3	Cluster_12
PCDH1	0.52072	0.0616055	0.0168937	Cluster_12	Cluster_10
IL16	0.523221	0.0148785	0.0168895	Cluster_12	Cluster_11
IL16	0.523221	0.0148785	0.0168895	Cluster_16	Cluster_11
IL16	0.523221	0.0148785	0.0168895	Cluster_8	Cluster_11
TNFSF9	0.516045	0.0581298	0.016857	Cluster_13	Cluster_10
TNFSF9	0.516045	0.0581298	0.016857	Cluster_18	Cluster_10
SCGB3A1	0.509335	0.342697	0.0168553	Cluster_11	Cluster_12
SCGB3A1	0.509335	0.342697	0.0168553	Cluster_6	Cluster_12
SCGB3A1	0.509335	0.342697	0.0168553	Cluster_0	Cluster_12
SCGB3A1	0.509335	0.342697	0.0168553	Cluster_12	Cluster_12
SCGB3A1	0.509335	0.342697	0.0168553	Cluster_1	Cluster_12
SCGB3A1	0.509335	0.342697	0.0168553	Cluster_13	Cluster_12
SCGB3A1	0.509335	0.342697	0.0168553	Cluster_3	Cluster_12
SCGB3A1	0.509335	0.342697	0.0168553	Cluster_5	Cluster_12
SCGB3A1	0.509335	0.342697	0.0168553	Cluster_7	Cluster_12
WNT7A	0.516368	0.0663866	0.0168518	Cluster_3	Cluster_1
WNT7A	0.516368	0.0663866	0.0168518	Cluster_0	Cluster_1
WNT7A	0.516368	0.0663866	0.0168518	Cluster_10	Cluster_1
WNT7A	0.516368	0.0663866	0.0168518	Cluster_13	Cluster_1
WNT7A	0.516368	0.0663866	0.0168518	Cluster_14	Cluster_1
WNT7A	0.516368	0.0663866	0.0168518	Cluster_18	Cluster_1
WNT7A	0.516368	0.0663866	0.0168518	Cluster_7	Cluster_1
CMTM8	0.524336	0.0550629	0.0167751	Cluster_0	Cluster_10
CMTM8	0.524336	0.0550629	0.0167751	Cluster_1	Cluster_10
CMTM8	0.524336	0.0550629	0.0167751	Cluster_10	Cluster_10
CMTM8	0.524336	0.0550629	0.0167751	Cluster_12	Cluster_10
CMTM8	0.524336	0.0550629	0.0167751	Cluster_13	Cluster_10
CMTM8	0.524336	0.0550629	0.0167751	Cluster_14	Cluster_10
CMTM8	0.524336	0.0550629	0.0167751	Cluster_15	Cluster_10
CMTM8	0.524336	0.0550629	0.0167751	Cluster_18	Cluster_10
CMTM8	0.524336	0.0550629	0.0167751	Cluster_3	Cluster_10
CMTM8	0.524336	0.0550629	0.0167751	Cluster_5	Cluster_10
CMTM8	0.524336	0.0550629	0.0167751	Cluster_7	Cluster_10
CMTM8	0.524336	0.0550629	0.0167751	Cluster_9	Cluster_10
SELL	0.519155	0.0585109	0.0167694	Cluster_12	Cluster_10
SELL	0.519155	0.0585109	0.0167694	Cluster_16	Cluster_10
COL18A1	0.51854	0.0776883	0.0167415	Cluster_12	Cluster_16
COL18A1	0.51854	0.0776883	0.0167415	Cluster_0	Cluster_16
COL18A1	0.51854	0.0776883	0.0167415	Cluster_1	Cluster_16
COL18A1	0.51854	0.0776883	0.0167415	Cluster_13	Cluster_16
COL18A1	0.51854	0.0776883	0.0167415	Cluster_14	Cluster_16
COL18A1	0.51854	0.0776883	0.0167415	Cluster_18	Cluster_16
COL18A1	0.51854	0.0776883	0.0167415	Cluster_3	Cluster_16
COL18A1	0.51854	0.0776883	0.0167415	Cluster_5	Cluster_16
COL18A1	0.51854	0.0776883	0.0167415	Cluster_7	Cluster_16
ALCAM	0.520605	0.0779126	0.0167119	Cluster_18	Cluster_16
EFNA4	0.510011	0.342927	0.0167096	Cluster_12	Cluster_12
SEMA4D	0.509505	0.342447	0.0166922	Cluster_12	Cluster_12
SEMA4D	0.509505	0.342447	0.0166922	Cluster_16	Cluster_12
TIMP1	0.519244	0.0780914	0.0166907	Cluster_16	Cluster_16
TIMP1	0.519244	0.0780914	0.0166907	Cluster_8	Cluster_16
TIMP1	0.519244	0.0780914	0.0166907	Cluster_12	Cluster_16
PLEKHO2	0.512923	0.0675088	0.0166617	Cluster_1	Cluster_1
PLEKHO2	0.512923	0.0675088	0.0166617	Cluster_12	Cluster_1
PLEKHO2	0.512923	0.0675088	0.0166617	Cluster_8	Cluster_1
TIMP1	0.518797	0.0574146	0.0166418	Cluster_12	Cluster_10
TIMP1	0.518797	0.0574146	0.0166418	Cluster_16	Cluster_10
TIMP1	0.518797	0.0574146	0.0166418	Cluster_8	Cluster_10
ALOX5AP	0.524552	0.0682748	0.0166321	Cluster_12	Cluster_8
ALOX5AP	0.524552	0.0682748	0.016632	Cluster_8	Cluster_8
CXCL6	0.520446	0.0606288	0.0166297	Cluster_12	Cluster_5
CXCL9	0.513169	0.343421	0.0165746	Cluster_12	Cluster_12
TNF	0.536749	0.0724163	0.0165515	Cluster_11	Cluster_8
TNF	0.536749	0.0724163	0.0165515	Cluster_18	Cluster_8
TNF	0.536749	0.0724163	0.0165515	Cluster_12	Cluster_8
ULBP2	0.508763	0.343064	0.0165403	Cluster_18	Cluster_12
RABEP1	0.510613	0.0672718	0.0165367	Cluster_0	Cluster_1
RABEP1	0.510613	0.0672718	0.0165367	Cluster_1	Cluster_1
RABEP1	0.510613	0.0672718	0.0165367	Cluster_13	Cluster_1
RABEP1	0.510613	0.0672718	0.0165367	Cluster_14	Cluster_1
RABEP1	0.510613	0.0672718	0.0165367	Cluster_3	Cluster_1
RABEP1	0.510613	0.0672718	0.0165367	Cluster_5	Cluster_1
RABEP1	0.510613	0.0672718	0.0165367	Cluster_7	Cluster_1
RABEP1	0.510613	0.0672718	0.0165367	Cluster_9	Cluster_1
DUSP18	0.50973	0.0589313	0.0165136	Cluster_12	Cluster_10
ALCAM	0.511989	0.00982657	0.0164948	Cluster_18	Cluster_11
IL15	0.509131	0.0551108	0.0164854	Cluster_12	Cluster_10
IGF1	0.557813	0.00886309	0.0164843	Cluster_12	Cluster_11
HDGF	0.507705	0.0601043	0.0164521	Cluster_12	Cluster_5
NCAM1	0.521498	0.0582442	0.0164441	Cluster_13	Cluster_10
NCAM1	0.517219	0.0774105	0.016419	Cluster_13	Cluster_16
ANXA1	0.523012	0.0621996	0.0164001	Cluster_7	Cluster_5
ANXA1	0.523012	0.0621996	0.0164001	Cluster_12	Cluster_5
IL23A	0.524367	0.078879	0.0163703	Cluster_18	Cluster_16
IL23A	0.524367	0.078879	0.0163703	Cluster_10	Cluster_16
RABEP2	0.519212	0.0636977	0.0163585	Cluster_13	Cluster_10
RABEP2	0.519212	0.0636977	0.0163585	Cluster_3	Cluster_10
VEGFA	0.522042	0.0569856	0.0163553	Cluster_18	Cluster_10
NUCB2	0.51195	0.0676141	0.0163497	Cluster_16	Cluster_1
IL15	0.445447	0.0243201	0.0163248	Cluster_12	Cluster_15
TXLNA	0.516879	0.0770205	0.016302	Cluster_12	Cluster_16
ULBP2	0.521191	0.063799	0.0162189	Cluster_18	Cluster_10
PLAU	0.524451	0.0783405	0.0161995	Cluster_12	Cluster_16
CD226	0.505845	0.343433	0.016154	Cluster_12	Cluster_12
CD226	0.505845	0.343433	0.016154	Cluster_16	Cluster_12
PSEN1	0.51745	0.0670369	0.0161394	Cluster_0	Cluster_1
PSEN1	0.51745	0.0670369	0.0161394	Cluster_13	Cluster_1
PSEN1	0.51745	0.0670369	0.0161394	Cluster_3	Cluster_1
PSEN1	0.51745	0.0670369	0.0161394	Cluster_5	Cluster_1
PSEN1	0.51745	0.0670369	0.0161394	Cluster_7	Cluster_1
PSEN1	0.51745	0.0670369	0.0161394	Cluster_9	Cluster_1
VCAM1	0.516832	0.0611765	0.0161128	Cluster_12	Cluster_5
PCDH9	0.520933	0.0675848	0.0161069	Cluster_9	Cluster_8
TNFSF12	0.519354	0.0783672	0.0160843	Cluster_13	Cluster_16
TNFSF12	0.519354	0.0783672	0.0160843	Cluster_9	Cluster_16
HDGF	0.511683	0.0774232	0.0160789	Cluster_12	Cluster_16
TNFSF12	0.521719	0.0567872	0.0160733	Cluster_13	Cluster_10
TNFSF12	0.521719	0.0567872	0.0160733	Cluster_9	Cluster_10
HLA-DMA	0.532632	0.00943869	0.0160445	Cluster_12	Cluster_11
HLA-DMA	0.532632	0.00943869	0.0160445	Cluster_8	Cluster_11
YARS	0.515887	0.0782265	0.0160354	Cluster_12	Cluster_16
YARS	0.515887	0.0782265	0.0160354	Cluster_16	Cluster_16
VCAM1	0.510518	0.342348	0.0160281	Cluster_12	Cluster_12
SCGB3A1	0.521348	0.0604784	0.0160249	Cluster_11	Cluster_10
SCGB3A1	0.521348	0.0604784	0.0160249	Cluster_6	Cluster_10
SCGB3A1	0.521348	0.0604784	0.0160249	Cluster_0	Cluster_10
SCGB3A1	0.521348	0.0604784	0.0160249	Cluster_1	Cluster_10
SCGB3A1	0.521348	0.0604784	0.0160249	Cluster_12	Cluster_10
SCGB3A1	0.521348	0.0604784	0.0160249	Cluster_13	Cluster_10
SCGB3A1	0.521348	0.0604784	0.0160249	Cluster_3	Cluster_10
SCGB3A1	0.521348	0.0604784	0.0160249	Cluster_5	Cluster_10
SCGB3A1	0.521348	0.0604784	0.0160249	Cluster_7	Cluster_10
FGF9	0.517927	0.064842	0.0159465	Cluster_0	Cluster_10
FGF9	0.517927	0.064842	0.0159465	Cluster_13	Cluster_10
FGF9	0.517927	0.064842	0.0159465	Cluster_14	Cluster_10
FGF9	0.517927	0.064842	0.0159465	Cluster_18	Cluster_10
PODXL2	0.513205	0.0672457	0.0158897	Cluster_13	Cluster_1
PODXL2	0.513205	0.0672457	0.0158897	Cluster_14	Cluster_1
HBEGF	0.519121	0.0782652	0.0158771	Cluster_8	Cluster_16
HBEGF	0.519121	0.0782652	0.0158771	Cluster_12	Cluster_16
IL23A	0.528935	0.068856	0.0158687	Cluster_10	Cluster_8
IL23A	0.528935	0.068856	0.0158687	Cluster_18	Cluster_8
SEMA4D	0.516769	0.0774219	0.0157866	Cluster_16	Cluster_16
SEMA4D	0.516769	0.0774219	0.0157866	Cluster_12	Cluster_16
CXCL16	0.51789	0.0609295	0.0157799	Cluster_8	Cluster_5
SERPINE2	0.517878	0.0773844	0.0157735	Cluster_0	Cluster_16
SERPINE2	0.517878	0.0773844	0.0157735	Cluster_13	Cluster_16
SERPINE2	0.517878	0.0773844	0.0157735	Cluster_14	Cluster_16
SERPINE2	0.517878	0.0773844	0.0157735	Cluster_7	Cluster_16
MADCAM1	0.514722	0.0633663	0.0157597	Cluster_0	Cluster_10
MADCAM1	0.514722	0.0633663	0.0157597	Cluster_13	Cluster_10
MADCAM1	0.514722	0.0633663	0.0157597	Cluster_14	Cluster_10
MADCAM1	0.514722	0.0633663	0.0157597	Cluster_7	Cluster_10
ESAM	0.51334	0.0600425	0.0157575	Cluster_9	Cluster_10
SEMA7A	0.516775	0.0641334	0.0157495	Cluster_13	Cluster_10
SEMA7A	0.516775	0.0641334	0.0157495	Cluster_18	Cluster_10
CLSTN1	0.518727	0.0675466	0.0157295	Cluster_13	Cluster_1
IL23A	0.517484	0.0654519	0.015705	Cluster_10	Cluster_1
IL23A	0.517484	0.0654519	0.015705	Cluster_18	Cluster_1
VWF	0.515985	0.0776316	0.0156179	Cluster_12	Cluster_16
APOA1	0.520845	0.0784785	0.0155012	Cluster_7	Cluster_16
NUCB2	0.515019	0.0659885	0.0154967	Cluster_16	Cluster_10
CD86	0.524163	0.059014	0.0154924	Cluster_12	Cluster_10
CD86	0.524163	0.059014	0.0154924	Cluster_8	Cluster_10
ALCAM	0.513987	0.0603866	0.0154472	Cluster_18	Cluster_5
HDGF	0.522654	0.0597366	0.0154256	Cluster_12	Cluster_10
NMB	0.509555	0.341454	0.0154241	Cluster_13	Cluster_12
PPBP	0.509394	0.341948	0.0154139	Cluster_12	Cluster_12
CXCL8	0.506249	0.341282	0.015404	Cluster_12	Cluster_12
HDC	0.506499	0.118374	0.0154034	Cluster_12	Cluster_3
FAM3C	0.515345	0.0668833	0.0153618	Cluster_0	Cluster_1
FAM3C	0.515345	0.0668833	0.0153618	Cluster_13	Cluster_1
FAM3C	0.515345	0.0668833	0.0153618	Cluster_3	Cluster_1
FAM3C	0.515345	0.0668833	0.0153618	Cluster_5	Cluster_1
FAM3C	0.515345	0.0668833	0.0153618	Cluster_7	Cluster_1
CELSR1	0.518089	0.0629775	0.015338	Cluster_12	Cluster_5
RABEP1	0.513479	0.065102	0.0153326	Cluster_0	Cluster_10
RABEP1	0.513479	0.065102	0.0153326	Cluster_1	Cluster_10
RABEP1	0.513479	0.065102	0.0153326	Cluster_13	Cluster_10
RABEP1	0.513479	0.065102	0.0153326	Cluster_14	Cluster_10
RABEP1	0.513479	0.065102	0.0153326	Cluster_3	Cluster_10
RABEP1	0.513479	0.065102	0.0153326	Cluster_5	Cluster_10
RABEP1	0.513479	0.065102	0.0153326	Cluster_7	Cluster_10
RABEP1	0.513479	0.065102	0.0153326	Cluster_9	Cluster_10
TGFB1	0.530092	0.00591471	0.0153016	Cluster_18	Cluster_6
TGFB1	0.530092	0.00591471	0.0153016	Cluster_0	Cluster_6
TGFB1	0.530092	0.00591471	0.0153016	Cluster_1	Cluster_6
TGFB1	0.530092	0.00591471	0.0153016	Cluster_10	Cluster_6
TGFB1	0.530092	0.00591471	0.0153016	Cluster_13	Cluster_6
TGFB1	0.530092	0.00591471	0.0153016	Cluster_14	Cluster_6
TGFB1	0.530092	0.00591471	0.0153016	Cluster_3	Cluster_6
TGFB1	0.530092	0.00591471	0.0153016	Cluster_7	Cluster_6
TGFB1	0.530092	0.00591471	0.0153016	Cluster_9	Cluster_6
TGFB1	0.530092	0.00591471	0.0153016	Cluster_15	Cluster_6
TGFB1	0.530092	0.00591471	0.0153016	Cluster_5	Cluster_6
PLXNB2	0.50874	0.342538	0.0153015	Cluster_12	Cluster_12
FBRS	0.521117	0.0667249	0.0153009	Cluster_16	Cluster_8
FBRS	0.521117	0.0667249	0.0153009	Cluster_8	Cluster_8
FBRS	0.521117	0.0667249	0.0153009	Cluster_12	Cluster_8
TNFSF10	0.531038	0.0696124	0.0152757	Cluster_12	Cluster_8
ROBO1	0.530208	0.0092028	0.0152706	Cluster_14	Cluster_11
EFNA1	0.515419	0.0629622	0.0152397	Cluster_7	Cluster_5
CDH23	0.506964	0.343393	0.0152087	Cluster_12	Cluster_12
ADM	0.518925	0.0596187	0.0151794	Cluster_12	Cluster_10
ADM	0.518925	0.0596187	0.0151794	Cluster_8	Cluster_10
IL17C	0.525798	0.0678746	0.0151651	Cluster_12	Cluster_8
ULBP2	0.51652	0.0772706	0.0151485	Cluster_18	Cluster_16
CCL3	0.519862	0.0778168	0.0151172	Cluster_13	Cluster_16
CCL3	0.519862	0.0778168	0.0151172	Cluster_3	Cluster_16
APOA1	0.536496	0.00905623	0.0151009	Cluster_7	Cluster_11
ADAM17	0.529787	0.0689931	0.0150914	Cluster_12	Cluster_8
ADAM17	0.529787	0.0689931	0.0150914	Cluster_8	Cluster_8
ESAM	0.516278	0.0611204	0.0150564	Cluster_9	Cluster_5
GZMB	0.518388	0.0625609	0.0150488	Cluster_10	Cluster_10
TNF	0.584127	0.00923735	0.0150382	Cluster_11	Cluster_11
TNF	0.584127	0.00923735	0.0150382	Cluster_18	Cluster_11
TNF	0.584127	0.00923735	0.0150382	Cluster_12	Cluster_11
ROBO1	0.515474	0.0659611	0.0150373	Cluster_14	Cluster_1
ALOX5AP	0.516825	0.0557318	0.0150302	Cluster_12	Cluster_10
ALOX5AP	0.516825	0.0557318	0.0150302	Cluster_8	Cluster_10
TNFSF10	0.513762	0.346098	0.0150223	Cluster_12	Cluster_12
PLEKHO2	0.508473	0.342407	0.0149219	Cluster_1	Cluster_12
PLEKHO2	0.508473	0.342407	0.0149219	Cluster_12	Cluster_12
PLEKHO2	0.508473	0.342407	0.0149219	Cluster_8	Cluster_12
TIGIT	0.519964	0.0647829	0.0148984	Cluster_13	Cluster_1
PLXNB2	0.515535	0.0637699	0.0148905	Cluster_12	Cluster_5
SERPINA1	0.514023	0.0622562	0.0148808	Cluster_0	Cluster_10
SERPINA1	0.514023	0.0622562	0.0148808	Cluster_1	Cluster_10
SERPINA1	0.514023	0.0622562	0.0148808	Cluster_12	Cluster_10
SERPINA1	0.514023	0.0622562	0.0148808	Cluster_16	Cluster_10
SERPINA1	0.514023	0.0622562	0.0148808	Cluster_5	Cluster_10
SERPINA1	0.514023	0.0622562	0.0148808	Cluster_7	Cluster_10
SERPINA1	0.514023	0.0622562	0.0148808	Cluster_8	Cluster_10
HEBP1	0.51939	0.0607569	0.0148677	Cluster_0	Cluster_5
HEBP1	0.51939	0.0607569	0.0148677	Cluster_13	Cluster_5
HEBP1	0.51939	0.0607569	0.0148677	Cluster_14	Cluster_5
HEBP1	0.51939	0.0607569	0.0148677	Cluster_7	Cluster_5
HEBP1	0.51939	0.0607569	0.0148677	Cluster_9	Cluster_5
IGF1	0.527028	0.0671739	0.0147799	Cluster_12	Cluster_1
PLEKHO2	0.514408	0.0766115	0.0147675	Cluster_12	Cluster_16
PLEKHO2	0.514408	0.0766115	0.0147675	Cluster_1	Cluster_16
PLEKHO2	0.514408	0.0766115	0.0147675	Cluster_8	Cluster_16
ALOX5AP	0.541561	0.00855104	0.014731	Cluster_12	Cluster_11
ALOX5AP	0.541561	0.00855104	0.014731	Cluster_8	Cluster_11
APOA1	0.51737	0.0586692	0.0147265	Cluster_7	Cluster_10
IL16	0.508692	0.343286	0.0147054	Cluster_12	Cluster_12
IL16	0.508692	0.343286	0.0147054	Cluster_16	Cluster_12
IL16	0.508692	0.343286	0.0147054	Cluster_8	Cluster_12
CMTM8	0.54243	0.00834091	0.0147008	Cluster_0	Cluster_11
CMTM8	0.54243	0.00834091	0.0147008	Cluster_1	Cluster_11
CMTM8	0.54243	0.00834091	0.0147008	Cluster_12	Cluster_11
CMTM8	0.54243	0.00834091	0.0147008	Cluster_13	Cluster_11
CMTM8	0.54243	0.00834091	0.0147008	Cluster_14	Cluster_11
CMTM8	0.54243	0.00834091	0.0147008	Cluster_15	Cluster_11
CMTM8	0.54243	0.00834091	0.0147008	Cluster_7	Cluster_11
CMTM8	0.54243	0.00834091	0.0147008	Cluster_10	Cluster_11
CMTM8	0.54243	0.00834091	0.0147008	Cluster_18	Cluster_11
CMTM8	0.54243	0.00834091	0.0147008	Cluster_3	Cluster_11
CMTM8	0.54243	0.00834091	0.0147008	Cluster_5	Cluster_11
CMTM8	0.54243	0.00834091	0.0147008	Cluster_9	Cluster_11
TNFSF9	0.514719	0.0589385	0.0146369	Cluster_13	Cluster_5
TNFSF9	0.514719	0.0589385	0.0146369	Cluster_18	Cluster_5
VEGFA	0.511432	0.342813	0.0146241	Cluster_18	Cluster_12
HDGF	0.54806	0.00936298	0.0146012	Cluster_12	Cluster_11
FGF9	0.514714	0.0768739	0.0145974	Cluster_0	Cluster_16
FGF9	0.514714	0.0768739	0.0145974	Cluster_13	Cluster_16
FGF9	0.514714	0.0768739	0.0145974	Cluster_14	Cluster_16
FGF9	0.514714	0.0768739	0.0145974	Cluster_18	Cluster_16
CXCL16	0.509217	0.341258	0.0144948	Cluster_8	Cluster_12
SCGB3A1	0.511437	0.0773027	0.0144303	Cluster_0	Cluster_16
SCGB3A1	0.511437	0.0773027	0.0144303	Cluster_1	Cluster_16
SCGB3A1	0.511437	0.0773027	0.0144303	Cluster_11	Cluster_16
SCGB3A1	0.511437	0.0773027	0.0144303	Cluster_13	Cluster_16
SCGB3A1	0.511437	0.0773027	0.0144303	Cluster_3	Cluster_16
SCGB3A1	0.511437	0.0773027	0.0144303	Cluster_5	Cluster_16
SCGB3A1	0.511437	0.0773027	0.0144303	Cluster_6	Cluster_16
SCGB3A1	0.511437	0.0773027	0.0144303	Cluster_7	Cluster_16
SCGB3A1	0.511437	0.0773027	0.0144303	Cluster_12	Cluster_16
CD86	0.518168	0.0673824	0.0143998	Cluster_12	Cluster_1
CD86	0.518168	0.0673824	0.0143998	Cluster_8	Cluster_1
TIGIT	0.509111	0.342564	0.0143679	Cluster_13	Cluster_12
CMTM8	0.519443	0.0584708	0.0143315	Cluster_0	Cluster_5
CMTM8	0.519443	0.0584708	0.0143315	Cluster_1	Cluster_5
CMTM8	0.519443	0.0584708	0.0143315	Cluster_10	Cluster_5
CMTM8	0.519443	0.0584708	0.0143315	Cluster_13	Cluster_5
CMTM8	0.519443	0.0584708	0.0143315	Cluster_14	Cluster_5
CMTM8	0.519443	0.0584708	0.0143315	Cluster_15	Cluster_5
CMTM8	0.519443	0.0584708	0.0143315	Cluster_18	Cluster_5
CMTM8	0.519443	0.0584708	0.0143315	Cluster_3	Cluster_5
CMTM8	0.519443	0.0584708	0.0143315	Cluster_5	Cluster_5
CMTM8	0.519443	0.0584708	0.0143315	Cluster_7	Cluster_5
CMTM8	0.519443	0.0584708	0.0143315	Cluster_9	Cluster_5
CMTM8	0.519443	0.0584708	0.0143315	Cluster_12	Cluster_5
LTB	0.54521	0.0054254	0.0142672	Cluster_10	Cluster_6
LTB	0.54521	0.0054254	0.0142672	Cluster_18	Cluster_6
CD226	0.902815	0.000618047	0.0142017	Cluster_16	Cluster_19
CD226	0.902815	0.000618047	0.0142017	Cluster_12	Cluster_19
PDGFD	0.509954	0.0632222	0.0141874	Cluster_13	Cluster_10
FASLG	0.509853	0.0774279	0.0141431	Cluster_13	Cluster_16
ICAM4	0.52121	0.0559424	0.0141353	Cluster_11	Cluster_10
FASLG	0.516236	0.0603099	0.0141214	Cluster_13	Cluster_5
PLEKHO2	0.515332	0.0645704	0.0141036	Cluster_1	Cluster_10
PLEKHO2	0.515332	0.0645704	0.0141036	Cluster_12	Cluster_10
PLEKHO2	0.515332	0.0645704	0.0141036	Cluster_8	Cluster_10
NCAM1	0.516771	0.0598169	0.0140411	Cluster_13	Cluster_5
ICOSLG	0.515216	0.0604854	0.0140311	Cluster_12	Cluster_5
ICOSLG	0.515216	0.0604854	0.0140311	Cluster_8	Cluster_5
NECTIN3	0.518275	0.0614645	0.0139991	Cluster_0	Cluster_10
NECTIN3	0.518275	0.0614645	0.0139991	Cluster_1	Cluster_10
NECTIN3	0.518275	0.0614645	0.0139991	Cluster_10	Cluster_10
NECTIN3	0.518275	0.0614645	0.0139991	Cluster_12	Cluster_10
NECTIN3	0.518275	0.0614645	0.0139991	Cluster_13	Cluster_10
NECTIN3	0.518275	0.0614645	0.0139991	Cluster_14	Cluster_10
NECTIN3	0.518275	0.0614645	0.0139991	Cluster_15	Cluster_10
NECTIN3	0.518275	0.0614645	0.0139991	Cluster_18	Cluster_10
NECTIN3	0.518275	0.0614645	0.0139991	Cluster_3	Cluster_10
NECTIN3	0.518275	0.0614645	0.0139991	Cluster_5	Cluster_10
NECTIN3	0.518275	0.0614645	0.0139991	Cluster_7	Cluster_10
NECTIN3	0.518275	0.0614645	0.0139991	Cluster_9	Cluster_10
WNT7A	0.507614	0.340711	0.0139948	Cluster_0	Cluster_12
WNT7A	0.507614	0.340711	0.0139948	Cluster_10	Cluster_12
WNT7A	0.507614	0.340711	0.0139948	Cluster_13	Cluster_12
WNT7A	0.507614	0.340711	0.0139948	Cluster_14	Cluster_12
WNT7A	0.507614	0.340711	0.0139948	Cluster_18	Cluster_12
WNT7A	0.507614	0.340711	0.0139948	Cluster_3	Cluster_12
WNT7A	0.507614	0.340711	0.0139948	Cluster_7	Cluster_12
PODXL2	0.517602	0.0631483	0.0139859	Cluster_13	Cluster_10
PODXL2	0.517602	0.0631483	0.0139859	Cluster_14	Cluster_10
CELSR1	0.557228	0.00553084	0.0139729	Cluster_12	Cluster_6
ICAM4	0.560352	0.00585377	0.0139646	Cluster_11	Cluster_6
SEMA4D	0.513039	0.0608273	0.0138404	Cluster_12	Cluster_5
SEMA4D	0.513039	0.0608273	0.0138404	Cluster_16	Cluster_5
PDGFD	0.539308	0.00830358	0.0138264	Cluster_13	Cluster_11
TGFB1	0.516128	0.0781985	0.0137402	Cluster_10	Cluster_16
TGFB1	0.516128	0.0781985	0.0137402	Cluster_0	Cluster_16
TGFB1	0.516128	0.0781985	0.0137402	Cluster_1	Cluster_16
TGFB1	0.516128	0.0781985	0.0137402	Cluster_13	Cluster_16
TGFB1	0.516128	0.0781985	0.0137402	Cluster_14	Cluster_16
TGFB1	0.516128	0.0781985	0.0137402	Cluster_15	Cluster_16
TGFB1	0.516128	0.0781985	0.0137402	Cluster_18	Cluster_16
TGFB1	0.516128	0.0781985	0.0137402	Cluster_3	Cluster_16
TGFB1	0.516128	0.0781985	0.0137402	Cluster_5	Cluster_16
TGFB1	0.516128	0.0781985	0.0137402	Cluster_7	Cluster_16
TGFB1	0.516128	0.0781985	0.0137402	Cluster_9	Cluster_16
PROK2	0.508707	0.340828	0.0137135	Cluster_18	Cluster_12
PROK2	0.508707	0.340828	0.0137135	Cluster_12	Cluster_12
CD86	0.519069	0.0776259	0.0137114	Cluster_8	Cluster_16
CD86	0.519069	0.0776259	0.0137114	Cluster_12	Cluster_16
MMP9	0.515442	0.0771058	0.0137036	Cluster_18	Cluster_16
ICOSLG	0.5156	0.0774165	0.013698	Cluster_12	Cluster_16
ICOSLG	0.5156	0.0774165	0.013698	Cluster_8	Cluster_16
SERPINA1	0.507272	0.0672312	0.0136794	Cluster_0	Cluster_1
SERPINA1	0.507272	0.0672312	0.0136794	Cluster_1	Cluster_1
SERPINA1	0.507272	0.0672312	0.0136794	Cluster_12	Cluster_1
SERPINA1	0.507272	0.0672312	0.0136794	Cluster_16	Cluster_1
SERPINA1	0.507272	0.0672312	0.0136794	Cluster_7	Cluster_1
SERPINA1	0.507272	0.0672312	0.0136794	Cluster_8	Cluster_1
SERPINA1	0.507272	0.0672312	0.0136794	Cluster_5	Cluster_1
SERPINA1	0.529665	0.00833674	0.013672	Cluster_5	Cluster_11
SERPINA1	0.529665	0.00833674	0.013672	Cluster_8	Cluster_11
SERPINA1	0.529665	0.00833674	0.013672	Cluster_12	Cluster_11
SERPINA1	0.529665	0.00833674	0.013672	Cluster_16	Cluster_11
SERPINA1	0.529665	0.00833674	0.013672	Cluster_0	Cluster_11
SERPINA1	0.529665	0.00833674	0.013672	Cluster_1	Cluster_11
SERPINA1	0.529665	0.00833674	0.013672	Cluster_7	Cluster_11
EFNA1	0.512173	0.0769039	0.0136441	Cluster_7	Cluster_16
CCL20	0.509386	0.340147	0.0136369	Cluster_10	Cluster_12
CCL20	0.509386	0.340147	0.0136369	Cluster_18	Cluster_12
MANF	0.513697	0.0659794	0.013605	Cluster_0	Cluster_1
RABEP1	0.509027	0.341846	0.0135865	Cluster_1	Cluster_12
RABEP1	0.509027	0.341846	0.0135865	Cluster_13	Cluster_12
RABEP1	0.509027	0.341846	0.0135865	Cluster_14	Cluster_12
RABEP1	0.509027	0.341846	0.0135865	Cluster_3	Cluster_12
RABEP1	0.509027	0.341846	0.0135865	Cluster_5	Cluster_12
RABEP1	0.509027	0.341846	0.0135865	Cluster_7	Cluster_12
RABEP1	0.509027	0.341846	0.0135865	Cluster_9	Cluster_12
[truncated: 908 more rows]

## Sheet: NicheNet_anti_IL17R
Ligand	auroc	aupr	pearson	Sender	Target
APP	0.954303	0.0634978	0.134247	Cluster_0	Cluster_17
APP	0.954303	0.0634978	0.134247	Cluster_14	Cluster_17
APP	0.954303	0.0634978	0.134247	Cluster_9	Cluster_17
APP	0.954303	0.0634978	0.134247	Cluster_13	Cluster_17
APP	0.954303	0.0634978	0.134247	Cluster_18	Cluster_17
APP	0.954303	0.0634978	0.134247	Cluster_7	Cluster_17
HDC	0.548989	0.415293	0.0907222	Cluster_16	Cluster_18
HDC	0.548989	0.415293	0.0907222	Cluster_12	Cluster_18
CRLF1	0.557245	0.339089	0.0900209	Cluster_15	Cluster_16
HLA-G	0.556791	0.348563	0.0851312	Cluster_0	Cluster_12
HLA-G	0.556791	0.348563	0.0851312	Cluster_1	Cluster_12
HLA-G	0.556791	0.348563	0.0851312	Cluster_10	Cluster_12
HLA-G	0.556791	0.348563	0.0851312	Cluster_13	Cluster_12
HLA-G	0.556791	0.348563	0.0851312	Cluster_14	Cluster_12
HLA-G	0.556791	0.348563	0.0851312	Cluster_15	Cluster_12
HLA-G	0.556791	0.348563	0.0851312	Cluster_3	Cluster_12
HLA-G	0.556791	0.348563	0.0851312	Cluster_5	Cluster_12
HLA-G	0.556791	0.348563	0.0851312	Cluster_7	Cluster_12
HLA-G	0.556791	0.348563	0.0851312	Cluster_9	Cluster_12
HLA-G	0.556791	0.348563	0.0851312	Cluster_18	Cluster_12
ICAM2	0.556086	0.33395	0.0843332	Cluster_16	Cluster_16
CFH	0.547146	0.408771	0.0832214	Cluster_7	Cluster_18
CD226	0.55323	0.336178	0.0830403	Cluster_16	Cluster_16
CD226	0.55323	0.336178	0.0830403	Cluster_12	Cluster_16
TIGIT	0.552313	0.334495	0.0827734	Cluster_13	Cluster_16
CLCF1	0.552037	0.334882	0.0819291	Cluster_12	Cluster_16
GHRL	0.545325	0.409878	0.081355	Cluster_3	Cluster_18
GHRL	0.545325	0.409878	0.081355	Cluster_12	Cluster_18
GHRL	0.545325	0.409878	0.081355	Cluster_1	Cluster_18
GHRL	0.545325	0.409878	0.081355	Cluster_5	Cluster_18
CCL4	0.556744	0.333329	0.0812441	Cluster_1	Cluster_16
CCL4	0.556744	0.333329	0.0812441	Cluster_16	Cluster_16
CCL4	0.556744	0.333329	0.0812441	Cluster_3	Cluster_16
CCL4	0.556744	0.333329	0.0812441	Cluster_5	Cluster_16
HLA-G	0.554921	0.33067	0.080107	Cluster_1	Cluster_16
HLA-G	0.554921	0.33067	0.080107	Cluster_10	Cluster_16
HLA-G	0.554921	0.33067	0.080107	Cluster_15	Cluster_16
HLA-G	0.554921	0.33067	0.080107	Cluster_3	Cluster_16
HLA-G	0.554921	0.33067	0.080107	Cluster_5	Cluster_16
HLA-G	0.554921	0.33067	0.080107	Cluster_0	Cluster_16
HLA-G	0.554921	0.33067	0.080107	Cluster_13	Cluster_16
HLA-G	0.554921	0.33067	0.080107	Cluster_14	Cluster_16
HLA-G	0.554921	0.33067	0.080107	Cluster_18	Cluster_16
HLA-G	0.554921	0.33067	0.080107	Cluster_7	Cluster_16
HLA-G	0.554921	0.33067	0.080107	Cluster_9	Cluster_16
HLA-G	0.561498	0.22366	0.0800541	Cluster_0	Cluster_8
HLA-G	0.561498	0.22366	0.0800541	Cluster_1	Cluster_8
HLA-G	0.561498	0.22366	0.0800541	Cluster_10	Cluster_8
HLA-G	0.561498	0.22366	0.0800541	Cluster_13	Cluster_8
HLA-G	0.561498	0.22366	0.0800541	Cluster_14	Cluster_8
HLA-G	0.561498	0.22366	0.0800541	Cluster_15	Cluster_8
HLA-G	0.561498	0.22366	0.0800541	Cluster_3	Cluster_8
HLA-G	0.561498	0.22366	0.0800541	Cluster_5	Cluster_8
HLA-G	0.561498	0.22366	0.0800541	Cluster_7	Cluster_8
HLA-G	0.561498	0.22366	0.0800541	Cluster_9	Cluster_8
HLA-G	0.561498	0.22366	0.0800541	Cluster_18	Cluster_8
PROS1	0.553644	0.331452	0.0798379	Cluster_15	Cluster_16
IL16	0.551137	0.330581	0.0788585	Cluster_12	Cluster_16
IL16	0.551137	0.330581	0.0788585	Cluster_16	Cluster_16
IL16	0.551137	0.330581	0.0788585	Cluster_8	Cluster_16
THBS1	0.551856	0.331278	0.0779106	Cluster_1	Cluster_16
THBS1	0.551856	0.331278	0.0779106	Cluster_15	Cluster_16
THBS1	0.551856	0.331278	0.0779106	Cluster_16	Cluster_16
THBS1	0.551856	0.331278	0.0779106	Cluster_8	Cluster_16
THBS1	0.551856	0.331278	0.0779106	Cluster_0	Cluster_16
THBS1	0.551856	0.331278	0.0779106	Cluster_12	Cluster_16
THBS1	0.551856	0.331278	0.0779106	Cluster_7	Cluster_16
FLT3LG	0.554318	0.332232	0.0779085	Cluster_16	Cluster_16
FLT3LG	0.554318	0.332232	0.0779085	Cluster_18	Cluster_16
FLT3LG	0.554318	0.332232	0.0779085	Cluster_8	Cluster_16
GLG1	0.539497	0.407442	0.0767522	Cluster_16	Cluster_18
GLG1	0.539497	0.407442	0.0767522	Cluster_8	Cluster_18
GLG1	0.539497	0.407442	0.0767522	Cluster_12	Cluster_18
CCL3	0.552723	0.331742	0.0765637	Cluster_1	Cluster_16
CCL3	0.552723	0.331742	0.0765637	Cluster_3	Cluster_16
CCL3	0.552723	0.331742	0.0765637	Cluster_5	Cluster_16
CCL3	0.552723	0.331742	0.0765637	Cluster_0	Cluster_16
CCL3	0.552723	0.331742	0.0765637	Cluster_13	Cluster_16
CCL3	0.552723	0.331742	0.0765637	Cluster_18	Cluster_16
CCL3	0.552723	0.331742	0.0765637	Cluster_7	Cluster_16
PECAM1	0.549741	0.328894	0.0762495	Cluster_8	Cluster_16
PDGFA	0.550338	0.331137	0.0755637	Cluster_18	Cluster_16
EREG	0.546151	0.32959	0.0750937	Cluster_12	Cluster_16
EREG	0.546151	0.32959	0.0750936	Cluster_8	Cluster_16
JAM3	0.545941	0.328889	0.0750347	Cluster_18	Cluster_16
JAM3	0.545941	0.328889	0.0750347	Cluster_9	Cluster_16
COL1A1	0.547991	0.328861	0.0749572	Cluster_10	Cluster_16
COL1A1	0.547991	0.328861	0.0749572	Cluster_13	Cluster_16
COL1A1	0.547991	0.328861	0.0749572	Cluster_15	Cluster_16
COL1A1	0.547991	0.328861	0.0749572	Cluster_18	Cluster_16
COL1A1	0.547991	0.328861	0.0749572	Cluster_3	Cluster_16
COL1A1	0.547991	0.328861	0.0749572	Cluster_5	Cluster_16
GRN	0.546145	0.330507	0.0748281	Cluster_0	Cluster_16
GRN	0.546145	0.330507	0.0748281	Cluster_12	Cluster_16
GRN	0.546145	0.330507	0.0748281	Cluster_7	Cluster_16
GRN	0.546145	0.330507	0.0748281	Cluster_1	Cluster_16
GRN	0.546145	0.330507	0.0748281	Cluster_15	Cluster_16
GRN	0.546145	0.330507	0.0748281	Cluster_5	Cluster_16
GRN	0.546145	0.330507	0.0748281	Cluster_8	Cluster_16
ICAM3	0.54863	0.330146	0.0745017	Cluster_16	Cluster_16
NECTIN2	0.546651	0.328269	0.0744038	Cluster_18	Cluster_16
NECTIN3	0.546713	0.328784	0.0743308	Cluster_1	Cluster_16
NECTIN3	0.546713	0.328784	0.0743308	Cluster_10	Cluster_16
NECTIN3	0.546713	0.328784	0.0743308	Cluster_15	Cluster_16
NECTIN3	0.546713	0.328784	0.0743308	Cluster_3	Cluster_16
NECTIN3	0.546713	0.328784	0.0743308	Cluster_5	Cluster_16
NECTIN3	0.546713	0.328784	0.0743308	Cluster_6	Cluster_16
NECTIN3	0.546713	0.328784	0.0743308	Cluster_0	Cluster_16
NECTIN3	0.546713	0.328784	0.0743308	Cluster_12	Cluster_16
NECTIN3	0.546713	0.328784	0.0743308	Cluster_13	Cluster_16
NECTIN3	0.546713	0.328784	0.0743308	Cluster_14	Cluster_16
NECTIN3	0.546713	0.328784	0.0743308	Cluster_18	Cluster_16
NECTIN3	0.546713	0.328784	0.0743308	Cluster_7	Cluster_16
NECTIN3	0.546713	0.328784	0.0743308	Cluster_9	Cluster_16
ANGPTL1	0.553544	0.331247	0.0741396	Cluster_15	Cluster_16
NCAM1	0.547261	0.328402	0.0739382	Cluster_15	Cluster_16
AGRN	0.545767	0.330506	0.0737001	Cluster_15	Cluster_16
AGRN	0.545767	0.330506	0.0737001	Cluster_18	Cluster_16
CCL3	0.547494	0.341416	0.0731441	Cluster_18	Cluster_12
CCL3	0.547494	0.341416	0.0731441	Cluster_0	Cluster_12
CCL3	0.547494	0.341416	0.0731441	Cluster_1	Cluster_12
CCL3	0.547494	0.341416	0.0731441	Cluster_13	Cluster_12
CCL3	0.547494	0.341416	0.0731441	Cluster_3	Cluster_12
CCL3	0.547494	0.341416	0.0731441	Cluster_5	Cluster_12
CCL3	0.547494	0.341416	0.0731441	Cluster_7	Cluster_12
PF4	0.548248	0.32943	0.0728095	Cluster_16	Cluster_16
PF4	0.548248	0.32943	0.0728095	Cluster_19	Cluster_16
TNFSF14	0.546393	0.327627	0.0727818	Cluster_18	Cluster_16
TNFSF14	0.546393	0.327627	0.0727818	Cluster_10	Cluster_16
TNFSF14	0.546393	0.327627	0.0727818	Cluster_16	Cluster_16
TNFSF14	0.546393	0.327627	0.0727818	Cluster_3	Cluster_16
ITGAM	0.538975	0.405469	0.0726973	Cluster_16	Cluster_18
ITGAM	0.538975	0.405469	0.0726973	Cluster_12	Cluster_18
FGF9	0.546256	0.327549	0.0725681	Cluster_0	Cluster_16
FGF9	0.546256	0.327549	0.0725681	Cluster_13	Cluster_16
FGF9	0.546256	0.327549	0.0725681	Cluster_14	Cluster_16
FGF9	0.546256	0.327549	0.0725681	Cluster_18	Cluster_16
FGF9	0.546256	0.327549	0.0725681	Cluster_10	Cluster_16
FGF9	0.546256	0.327549	0.0725681	Cluster_15	Cluster_16
FGF9	0.546256	0.327549	0.0725681	Cluster_3	Cluster_16
FGF9	0.546256	0.327549	0.0725681	Cluster_5	Cluster_16
IFNL1	0.548657	0.331515	0.0724404	Cluster_12	Cluster_16
TIMP1	0.549001	0.328991	0.0724347	Cluster_15	Cluster_16
TIMP1	0.549001	0.328991	0.0724347	Cluster_16	Cluster_16
TIMP1	0.549001	0.328991	0.0724347	Cluster_8	Cluster_16
TIMP1	0.549001	0.328991	0.0724347	Cluster_12	Cluster_16
ICAM2	0.553136	0.220264	0.0723872	Cluster_16	Cluster_8
HDC	0.5515	0.185907	0.072314	Cluster_12	Cluster_10
HDC	0.5515	0.185907	0.072314	Cluster_16	Cluster_10
HCRT	0.538184	0.405392	0.0721098	Cluster_15	Cluster_18
NRTN	0.546723	0.328168	0.071996	Cluster_15	Cluster_16
OXT	0.5389	0.405903	0.0715755	Cluster_10	Cluster_18
OXT	0.5389	0.405903	0.0715755	Cluster_13	Cluster_18
OXT	0.5389	0.405903	0.0715755	Cluster_14	Cluster_18
OXT	0.5389	0.405903	0.0715755	Cluster_18	Cluster_18
OXT	0.5389	0.405903	0.0715755	Cluster_9	Cluster_18
OXT	0.5389	0.405903	0.0715755	Cluster_15	Cluster_18
OXT	0.5389	0.405903	0.0715755	Cluster_0	Cluster_18
OXT	0.5389	0.405903	0.0715755	Cluster_7	Cluster_18
TGFB3	0.547956	0.329559	0.071537	Cluster_15	Cluster_16
GZMB	0.5474	0.326489	0.0714419	Cluster_16	Cluster_16
OSM	0.550307	0.330802	0.0713421	Cluster_16	Cluster_16
OSM	0.550307	0.330802	0.0713421	Cluster_8	Cluster_16
TNFSF13	0.545841	0.328485	0.0710826	Cluster_12	Cluster_16
HSPG2	0.544443	0.328368	0.071052	Cluster_15	Cluster_16
CELSR2	0.54751	0.327679	0.0706486	Cluster_15	Cluster_16
COL18A1	0.547051	0.326964	0.0705437	Cluster_1	Cluster_16
COL18A1	0.547051	0.326964	0.0705437	Cluster_10	Cluster_16
COL18A1	0.547051	0.326964	0.0705437	Cluster_15	Cluster_16
COL18A1	0.547051	0.326964	0.0705437	Cluster_3	Cluster_16
COL18A1	0.547051	0.326964	0.0705437	Cluster_5	Cluster_16
COL18A1	0.547051	0.326964	0.0705437	Cluster_0	Cluster_16
COL18A1	0.547051	0.326964	0.0705437	Cluster_12	Cluster_16
COL18A1	0.547051	0.326964	0.0705437	Cluster_13	Cluster_16
COL18A1	0.547051	0.326964	0.0705437	Cluster_14	Cluster_16
COL18A1	0.547051	0.326964	0.0705437	Cluster_18	Cluster_16
COL18A1	0.547051	0.326964	0.0705437	Cluster_7	Cluster_16
COL18A1	0.547051	0.326964	0.0705437	Cluster_9	Cluster_16
ULBP2	0.544937	0.32661	0.070271	Cluster_18	Cluster_16
ULBP2	0.544937	0.32661	0.070271	Cluster_10	Cluster_16
ULBP2	0.544937	0.32661	0.070271	Cluster_3	Cluster_16
JAG2	0.544972	0.402931	0.0700921	Cluster_15	Cluster_18
SELL	0.545478	0.327854	0.070004	Cluster_16	Cluster_16
SELL	0.545478	0.327854	0.070004	Cluster_8	Cluster_16
SELL	0.545478	0.327854	0.070004	Cluster_12	Cluster_16
ADM	0.545599	0.327002	0.0699453	Cluster_16	Cluster_16
ADM	0.545599	0.327002	0.0699453	Cluster_8	Cluster_16
ADM	0.545599	0.327002	0.0699453	Cluster_0	Cluster_16
ADM	0.545599	0.327002	0.0699453	Cluster_12	Cluster_16
ADM	0.545599	0.327002	0.0699453	Cluster_7	Cluster_16
MADCAM1	0.542472	0.329146	0.0698778	Cluster_0	Cluster_16
MADCAM1	0.542472	0.329146	0.0698778	Cluster_13	Cluster_16
MADCAM1	0.542472	0.329146	0.0698778	Cluster_14	Cluster_16
MADCAM1	0.542472	0.329146	0.0698778	Cluster_18	Cluster_16
MADCAM1	0.542472	0.329146	0.0698778	Cluster_10	Cluster_16
MADCAM1	0.542472	0.329146	0.0698778	Cluster_15	Cluster_16
CD86	0.548246	0.328552	0.0693717	Cluster_8	Cluster_16
CD86	0.548246	0.328552	0.0693717	Cluster_12	Cluster_16
CXCL10	0.546651	0.326566	0.0693065	Cluster_12	Cluster_16
IL16	0.549204	0.218616	0.0692965	Cluster_16	Cluster_8
IL16	0.549204	0.218616	0.0692965	Cluster_8	Cluster_8
IL16	0.549204	0.218616	0.0692965	Cluster_12	Cluster_8
EFNA5	0.546516	0.326529	0.0691395	Cluster_15	Cluster_16
NRG2	0.543899	0.326415	0.0690993	Cluster_15	Cluster_16
CD40	0.543707	0.339048	0.0690621	Cluster_12	Cluster_12
MMP9	0.539876	0.402012	0.0690423	Cluster_10	Cluster_18
MMP9	0.539876	0.402012	0.0690423	Cluster_18	Cluster_18
THBS1	0.54467	0.337828	0.0690383	Cluster_0	Cluster_12
THBS1	0.54467	0.337828	0.0690383	Cluster_1	Cluster_12
THBS1	0.54467	0.337828	0.0690383	Cluster_12	Cluster_12
THBS1	0.54467	0.337828	0.0690383	Cluster_15	Cluster_12
THBS1	0.54467	0.337828	0.0690383	Cluster_16	Cluster_12
THBS1	0.54467	0.337828	0.0690383	Cluster_7	Cluster_12
THBS1	0.54467	0.337828	0.0690383	Cluster_8	Cluster_12
PTGS2	0.547816	0.329096	0.068901	Cluster_18	Cluster_16
CD28	0.550078	0.329957	0.0688625	Cluster_16	Cluster_16
CD28	0.550078	0.329957	0.0688625	Cluster_8	Cluster_16
TNFSF9	0.547023	0.328186	0.0688038	Cluster_13	Cluster_16
TNFSF9	0.547023	0.328186	0.0688038	Cluster_18	Cluster_16
TNFSF9	0.547023	0.328186	0.0688038	Cluster_9	Cluster_16
TNFSF9	0.547023	0.328186	0.0688038	Cluster_10	Cluster_16
TNFSF9	0.547023	0.328186	0.0688038	Cluster_15	Cluster_16
TNFSF9	0.547023	0.328186	0.0688038	Cluster_3	Cluster_16
TNFSF9	0.547023	0.328186	0.0688038	Cluster_6	Cluster_16
NECTIN1	0.543883	0.325924	0.0687718	Cluster_15	Cluster_16
NECTIN1	0.543883	0.325924	0.0687718	Cluster_18	Cluster_16
DUSP18	0.549926	0.327037	0.0684825	Cluster_16	Cluster_16
DUSP18	0.549926	0.327037	0.0684825	Cluster_12	Cluster_16
TNFSF14	0.542319	0.336839	0.0684213	Cluster_18	Cluster_12
TNFSF14	0.542319	0.336839	0.0684213	Cluster_10	Cluster_12
TNFSF14	0.542319	0.336839	0.0684213	Cluster_16	Cluster_12
TNFSF14	0.542319	0.336839	0.0684213	Cluster_3	Cluster_12
CD2	0.543952	0.326564	0.068339	Cluster_19	Cluster_16
TXLNA	0.544374	0.325447	0.0683141	Cluster_12	Cluster_16
XCL1	0.535937	0.402961	0.0682242	Cluster_18	Cluster_18
XCL1	0.535937	0.402961	0.0682242	Cluster_5	Cluster_18
XCL1	0.535937	0.402961	0.0682242	Cluster_3	Cluster_18
FGF22	0.543078	0.325204	0.0682179	Cluster_15	Cluster_16
FGF22	0.543078	0.325204	0.0682179	Cluster_8	Cluster_16
FGF22	0.543078	0.325204	0.0682179	Cluster_18	Cluster_16
EDA	0.543118	0.325057	0.0682175	Cluster_18	Cluster_16
THBS1	0.550005	0.218234	0.0681304	Cluster_0	Cluster_8
THBS1	0.550005	0.218234	0.0681304	Cluster_1	Cluster_8
THBS1	0.550005	0.218234	0.0681304	Cluster_12	Cluster_8
THBS1	0.550005	0.218234	0.0681304	Cluster_15	Cluster_8
THBS1	0.550005	0.218234	0.0681304	Cluster_16	Cluster_8
THBS1	0.550005	0.218234	0.0681304	Cluster_7	Cluster_8
THBS1	0.550005	0.218234	0.0681304	Cluster_8	Cluster_8
SEMA4D	0.545923	0.325462	0.0681142	Cluster_16	Cluster_16
SEMA4D	0.545923	0.325462	0.0681142	Cluster_8	Cluster_16
SEMA4D	0.545923	0.325462	0.0681142	Cluster_12	Cluster_16
RGMA	0.543575	0.326437	0.0680481	Cluster_15	Cluster_16
CCL20	0.544566	0.326483	0.0679959	Cluster_10	Cluster_16
CCL20	0.544566	0.326483	0.0679959	Cluster_18	Cluster_16
LRPAP1	0.546912	0.326304	0.0679921	Cluster_12	Cluster_16
LRPAP1	0.546912	0.326304	0.0679921	Cluster_16	Cluster_16
LRPAP1	0.546912	0.326304	0.0679921	Cluster_8	Cluster_16
GMFB	0.539238	0.404046	0.0679051	Cluster_16	Cluster_18
GMFB	0.539238	0.404046	0.0679051	Cluster_8	Cluster_18
HBEGF	0.547258	0.328126	0.0678367	Cluster_12	Cluster_16
HBEGF	0.547258	0.328126	0.0678367	Cluster_16	Cluster_16
HBEGF	0.547258	0.328126	0.0678367	Cluster_8	Cluster_16
SELPLG	0.542854	0.326295	0.0677064	Cluster_16	Cluster_16
PDGFD	0.543275	0.328274	0.067589	Cluster_15	Cluster_16
UCN	0.542292	0.328354	0.067583	Cluster_15	Cluster_16
SPN	0.545359	0.324455	0.067573	Cluster_16	Cluster_16
SPN	0.545359	0.324455	0.067573	Cluster_12	Cluster_16
POMC	0.536747	0.399709	0.0675493	Cluster_0	Cluster_18
POMC	0.536747	0.399709	0.0675493	Cluster_15	Cluster_18
POMC	0.536747	0.399709	0.0675493	Cluster_3	Cluster_18
POMC	0.536747	0.399709	0.0675493	Cluster_7	Cluster_18
POMC	0.536747	0.399709	0.0675493	Cluster_1	Cluster_18
POMC	0.536747	0.399709	0.0675493	Cluster_10	Cluster_18
POMC	0.536747	0.399709	0.0675493	Cluster_13	Cluster_18
POMC	0.536747	0.399709	0.0675493	Cluster_14	Cluster_18
POMC	0.536747	0.399709	0.0675493	Cluster_18	Cluster_18
POMC	0.536747	0.399709	0.0675493	Cluster_5	Cluster_18
POMC	0.536747	0.399709	0.0675493	Cluster_6	Cluster_18
POMC	0.536747	0.399709	0.0675493	Cluster_9	Cluster_18
LAMB1	0.541549	0.326052	0.0675145	Cluster_15	Cluster_16
APOA1	0.545712	0.327969	0.0671949	Cluster_13	Cluster_16
APOA1	0.545712	0.327969	0.0671949	Cluster_7	Cluster_16
PODXL2	0.542395	0.32527	0.0669204	Cluster_15	Cluster_16
PODXL2	0.542395	0.32527	0.0669204	Cluster_13	Cluster_16
PODXL2	0.542395	0.32527	0.0669204	Cluster_18	Cluster_16
BMP8B	0.546568	0.328231	0.0669194	Cluster_15	Cluster_16
NTN4	0.540539	0.326863	0.0667898	Cluster_15	Cluster_16
NTN4	0.540539	0.326863	0.0667898	Cluster_18	Cluster_16
EFNA1	0.542741	0.324985	0.0667659	Cluster_15	Cluster_16
FASLG	0.546012	0.326636	0.0667558	Cluster_15	Cluster_16
F11R	0.542448	0.3254	0.0666994	Cluster_18	Cluster_16
CALM3	0.540627	0.324511	0.0665691	Cluster_16	Cluster_16
CALM3	0.540627	0.324511	0.0665691	Cluster_19	Cluster_16
CALM3	0.540627	0.324511	0.0665691	Cluster_12	Cluster_16
TNFSF13	0.542428	0.337577	0.0665451	Cluster_12	Cluster_12
A2M	0.541248	0.32507	0.0665348	Cluster_15	Cluster_16
ICOSLG	0.545047	0.325743	0.0664713	Cluster_8	Cluster_16
ICOSLG	0.545047	0.325743	0.0664713	Cluster_12	Cluster_16
OCLN	0.536996	0.398132	0.0663469	Cluster_15	Cluster_18
OXT	0.542975	0.324846	0.066254	Cluster_0	Cluster_16
OXT	0.542975	0.324846	0.066254	Cluster_13	Cluster_16
OXT	0.542975	0.324846	0.066254	Cluster_14	Cluster_16
OXT	0.542975	0.324846	0.066254	Cluster_18	Cluster_16
OXT	0.542975	0.324846	0.066254	Cluster_7	Cluster_16
OXT	0.542975	0.324846	0.066254	Cluster_9	Cluster_16
OXT	0.542975	0.324846	0.066254	Cluster_10	Cluster_16
OXT	0.542975	0.324846	0.066254	Cluster_15	Cluster_16
VEGFB	0.542036	0.324439	0.0662167	Cluster_12	Cluster_16
VEGFB	0.542036	0.324439	0.0662167	Cluster_9	Cluster_16
DSC1	0.54147	0.322959	0.0660563	Cluster_15	Cluster_16
GMFB	0.542592	0.324987	0.0660275	Cluster_16	Cluster_16
GMFB	0.542592	0.324987	0.0660275	Cluster_8	Cluster_16
PLEKHO2	0.541183	0.323699	0.0659683	Cluster_12	Cluster_16
PLEKHO2	0.541183	0.323699	0.0659683	Cluster_1	Cluster_16
PLEKHO2	0.541183	0.323699	0.0659683	Cluster_8	Cluster_16
TPH1	0.53856	0.32463	0.0658413	Cluster_15	Cluster_16
SERPINE2	0.541911	0.324413	0.0656966	Cluster_15	Cluster_16
SERPINE2	0.541911	0.324413	0.0656966	Cluster_0	Cluster_16
SERPINE2	0.541911	0.324413	0.0656966	Cluster_13	Cluster_16
SERPINE2	0.541911	0.324413	0.0656966	Cluster_14	Cluster_16
SERPINE2	0.541911	0.324413	0.0656966	Cluster_18	Cluster_16
SERPINE2	0.541911	0.324413	0.0656966	Cluster_7	Cluster_16
GRN	0.544504	0.217247	0.0656883	Cluster_12	Cluster_8
GRN	0.544504	0.217247	0.0656883	Cluster_0	Cluster_8
GRN	0.544504	0.217247	0.0656883	Cluster_1	Cluster_8
GRN	0.544504	0.217247	0.0656883	Cluster_15	Cluster_8
GRN	0.544504	0.217247	0.0656883	Cluster_5	Cluster_8
GRN	0.544504	0.217247	0.0656883	Cluster_7	Cluster_8
GRN	0.544504	0.217247	0.0656883	Cluster_8	Cluster_8
ADM2	0.53735	0.40142	0.0656191	Cluster_15	Cluster_18
ITGB7	0.535689	0.402863	0.0655414	Cluster_13	Cluster_18
CMTM8	0.541979	0.393164	0.0655394	Cluster_12	Cluster_18
CMTM8	0.541979	0.393164	0.0655394	Cluster_15	Cluster_18
CMTM8	0.541979	0.393164	0.0655394	Cluster_0	Cluster_18
CMTM8	0.541979	0.393164	0.0655394	Cluster_3	Cluster_18
CMTM8	0.541979	0.393164	0.0655394	Cluster_7	Cluster_18
CMTM8	0.541979	0.393164	0.0655394	Cluster_1	Cluster_18
CMTM8	0.541979	0.393164	0.0655394	Cluster_10	Cluster_18
CMTM8	0.541979	0.393164	0.0655394	Cluster_13	Cluster_18
CMTM8	0.541979	0.393164	0.0655394	Cluster_14	Cluster_18
CMTM8	0.541979	0.393164	0.0655394	Cluster_18	Cluster_18
CMTM8	0.541979	0.393164	0.0655394	Cluster_5	Cluster_18
CMTM8	0.541979	0.393164	0.0655394	Cluster_6	Cluster_18
CMTM8	0.541979	0.393164	0.0655394	Cluster_9	Cluster_18
PROS1	0.549422	0.216214	0.0655147	Cluster_15	Cluster_8
RABEP1	0.540772	0.324247	0.0654534	Cluster_10	Cluster_16
RABEP1	0.540772	0.324247	0.0654534	Cluster_15	Cluster_16
RABEP1	0.540772	0.324247	0.0654534	Cluster_3	Cluster_16
RABEP1	0.540772	0.324247	0.0654534	Cluster_5	Cluster_16
RABEP1	0.540772	0.324247	0.0654534	Cluster_0	Cluster_16
RABEP1	0.540772	0.324247	0.0654534	Cluster_13	Cluster_16
RABEP1	0.540772	0.324247	0.0654534	Cluster_14	Cluster_16
RABEP1	0.540772	0.324247	0.0654534	Cluster_18	Cluster_16
RABEP1	0.540772	0.324247	0.0654534	Cluster_7	Cluster_16
RABEP1	0.540772	0.324247	0.0654534	Cluster_9	Cluster_16
ADAM12	0.541204	0.325272	0.0653457	Cluster_10	Cluster_16
ADAM12	0.541204	0.325272	0.0653457	Cluster_15	Cluster_16
ADAM12	0.541204	0.325272	0.0653457	Cluster_18	Cluster_16
WNT7A	0.541624	0.324225	0.0652865	Cluster_0	Cluster_16
WNT7A	0.541624	0.324225	0.0652865	Cluster_13	Cluster_16
WNT7A	0.541624	0.324225	0.0652865	Cluster_14	Cluster_16
WNT7A	0.541624	0.324225	0.0652865	Cluster_18	Cluster_16
WNT7A	0.541624	0.324225	0.0652865	Cluster_7	Cluster_16
WNT7A	0.541624	0.324225	0.0652865	Cluster_9	Cluster_16
WNT7A	0.541624	0.324225	0.0652864	Cluster_1	Cluster_16
WNT7A	0.541624	0.324225	0.0652864	Cluster_10	Cluster_16
WNT7A	0.541624	0.324225	0.0652864	Cluster_15	Cluster_16
WNT7A	0.541624	0.324225	0.0652864	Cluster_3	Cluster_16
WNT7A	0.541624	0.324225	0.0652864	Cluster_5	Cluster_16
PCDH1	0.540632	0.400156	0.0652561	Cluster_15	Cluster_18
PCDH1	0.540632	0.400156	0.0652561	Cluster_16	Cluster_18
ITGB7	0.541851	0.324803	0.0652558	Cluster_13	Cluster_16
ICAM5	0.541875	0.323366	0.0651322	Cluster_15	Cluster_16
SEMA5A	0.541655	0.324311	0.0650814	Cluster_18	Cluster_16
ICAM1	0.547219	0.327532	0.0650526	Cluster_12	Cluster_16
ICAM1	0.547219	0.327532	0.0650526	Cluster_18	Cluster_16
ICAM1	0.547219	0.327532	0.0650526	Cluster_16	Cluster_16
ICAM1	0.547219	0.327532	0.0650526	Cluster_6	Cluster_16
TNFSF12	0.531678	0.397429	0.0648562	Cluster_10	Cluster_18
TNFSF12	0.531678	0.397429	0.0648562	Cluster_13	Cluster_18
TNFSF12	0.531678	0.397429	0.0648562	Cluster_14	Cluster_18
TNFSF12	0.531678	0.397429	0.0648562	Cluster_18	Cluster_18
TNFSF12	0.531678	0.397429	0.0648562	Cluster_9	Cluster_18
TNFSF12	0.531678	0.397429	0.0648562	Cluster_0	Cluster_18
YARS	0.542012	0.32419	0.0648156	Cluster_16	Cluster_16
YARS	0.542012	0.32419	0.0648156	Cluster_8	Cluster_16
YARS	0.542012	0.32419	0.0648156	Cluster_12	Cluster_16
BMP6	0.533259	0.398484	0.0647032	Cluster_15	Cluster_18
NMB	0.535187	0.40116	0.0647021	Cluster_13	Cluster_18
NMB	0.535187	0.40116	0.0647021	Cluster_14	Cluster_18
NMB	0.535187	0.40116	0.0647021	Cluster_18	Cluster_18
NMB	0.535187	0.40116	0.0647021	Cluster_9	Cluster_18
XCL2	0.534541	0.400898	0.0646426	Cluster_3	Cluster_18
XCL2	0.534541	0.400898	0.0646426	Cluster_15	Cluster_18
XCL2	0.534541	0.400898	0.0646426	Cluster_1	Cluster_18
XCL2	0.534541	0.400898	0.0646426	Cluster_13	Cluster_18
XCL2	0.534541	0.400898	0.0646426	Cluster_18	Cluster_18
XCL2	0.534541	0.400898	0.0646426	Cluster_5	Cluster_18
XCL2	0.541423	0.324326	0.0645354	Cluster_1	Cluster_16
XCL2	0.541423	0.324326	0.0645354	Cluster_15	Cluster_16
XCL2	0.541423	0.324326	0.0645354	Cluster_3	Cluster_16
XCL2	0.541423	0.324326	0.0645354	Cluster_5	Cluster_16
XCL2	0.541423	0.324326	0.0645354	Cluster_13	Cluster_16
XCL2	0.541423	0.324326	0.0645354	Cluster_18	Cluster_16
ROBO1	0.539775	0.323051	0.0644986	Cluster_15	Cluster_16
ITGA4	0.539353	0.322881	0.0644721	Cluster_12	Cluster_16
ITGA4	0.539353	0.322881	0.0644721	Cluster_16	Cluster_16
ITGA4	0.539353	0.322881	0.0644721	Cluster_8	Cluster_16
DCHS1	0.540958	0.324164	0.0644067	Cluster_15	Cluster_16
AGRN	0.544983	0.218885	0.0643966	Cluster_15	Cluster_8
AGRN	0.544983	0.218885	0.0643966	Cluster_18	Cluster_8
PCDH9	0.541437	0.324573	0.0643618	Cluster_9	Cluster_16
BMP8A	0.547553	0.328055	0.0641772	Cluster_15	Cluster_16
BMP8A	0.547553	0.328055	0.0641771	Cluster_18	Cluster_16
OMG	0.540601	0.326286	0.0640402	Cluster_15	Cluster_16
CCL4	0.544133	0.336908	0.0640043	Cluster_1	Cluster_12
CCL4	0.544133	0.336908	0.0640043	Cluster_16	Cluster_12
CCL4	0.544133	0.336908	0.0640043	Cluster_3	Cluster_12
CCL4	0.544133	0.336908	0.0640043	Cluster_5	Cluster_12
LTA	0.544119	0.326641	0.0639987	Cluster_18	Cluster_16
LTA	0.544119	0.326641	0.0639987	Cluster_1	Cluster_16
LTA	0.544119	0.326641	0.0639987	Cluster_10	Cluster_16
LTA	0.544119	0.326641	0.0639987	Cluster_3	Cluster_16
LTA	0.544119	0.326641	0.0639987	Cluster_5	Cluster_16
LTB	0.545781	0.32403	0.0639791	Cluster_18	Cluster_16
LTB	0.545781	0.32403	0.0639791	Cluster_10	Cluster_16
LTB	0.545781	0.32403	0.0639791	Cluster_19	Cluster_16
PLXNB2	0.540856	0.323648	0.063822	Cluster_8	Cluster_16
PLXNB2	0.540856	0.323648	0.063822	Cluster_12	Cluster_16
CD40	0.549121	0.326961	0.0638177	Cluster_12	Cluster_16
HCRT	0.544088	0.325408	0.0637715	Cluster_15	Cluster_16
TNFSF12	0.54428	0.325581	0.0637221	Cluster_10	Cluster_16
TNFSF12	0.54428	0.325581	0.063722	Cluster_0	Cluster_16
TNFSF12	0.54428	0.325581	0.063722	Cluster_13	Cluster_16
TNFSF12	0.54428	0.325581	0.063722	Cluster_14	Cluster_16
TNFSF12	0.54428	0.325581	0.063722	Cluster_18	Cluster_16
TNFSF12	0.54428	0.325581	0.063722	Cluster_9	Cluster_16
CFH	0.550523	0.181163	0.0637201	Cluster_7	Cluster_10
CD58	0.540616	0.323121	0.0636791	Cluster_8	Cluster_16
ITGB1	0.539538	0.323737	0.063638	Cluster_12	Cluster_16
ITGB1	0.539538	0.323737	0.063638	Cluster_7	Cluster_16
ADAM23	0.538504	0.323137	0.0636107	Cluster_18	Cluster_16
COL5A3	0.534579	0.394263	0.063603	Cluster_18	Cluster_18
CXCL16	0.531847	0.400253	0.0635963	Cluster_16	Cluster_18
CXCL16	0.531847	0.400253	0.0635963	Cluster_8	Cluster_18
CXCL16	0.531847	0.400253	0.0635963	Cluster_18	Cluster_18
ADM2	0.53972	0.323856	0.0635648	Cluster_15	Cluster_16
IL1B	0.523186	0.390719	0.0635214	Cluster_18	Cluster_18
IL1B	0.523186	0.390719	0.0635214	Cluster_9	Cluster_18
IL1B	0.523186	0.390719	0.0635214	Cluster_8	Cluster_18
TNFSF8	0.540949	0.32439	0.0635115	Cluster_16	Cluster_16
AMIGO2	0.539182	0.323648	0.0634681	Cluster_13	Cluster_16
AMIGO2	0.539182	0.323648	0.0634681	Cluster_18	Cluster_16
AMIGO2	0.539182	0.323648	0.0634681	Cluster_10	Cluster_16
AMIGO2	0.539182	0.323648	0.0634681	Cluster_15	Cluster_16
AMIGO2	0.539182	0.323648	0.0634681	Cluster_19	Cluster_16
PROK2	0.535183	0.399994	0.0634036	Cluster_0	Cluster_18
PROK2	0.535183	0.399994	0.0634036	Cluster_1	Cluster_18
PROK2	0.535183	0.399994	0.0634036	Cluster_10	Cluster_18
PROK2	0.535183	0.399994	0.0634036	Cluster_16	Cluster_18
PROK2	0.535183	0.399994	0.0634036	Cluster_18	Cluster_18
PROK2	0.535183	0.399994	0.0634036	Cluster_7	Cluster_18
PROK2	0.535183	0.399994	0.0634036	Cluster_12	Cluster_18
SEMA3E	0.540625	0.323439	0.0633001	Cluster_12	Cluster_16
ALCAM	0.540941	0.324881	0.0631281	Cluster_10	Cluster_16
ALCAM	0.540941	0.324881	0.0631281	Cluster_18	Cluster_16
ALCAM	0.540941	0.324881	0.0631281	Cluster_9	Cluster_16
GAS6	0.53392	0.39951	0.0631064	Cluster_18	Cluster_18
GAS6	0.53392	0.39951	0.0631064	Cluster_15	Cluster_18
IL23A	0.547665	0.327723	0.0630825	Cluster_10	Cluster_16
IL23A	0.547665	0.327723	0.0630825	Cluster_18	Cluster_16
TIGIT	0.545979	0.216561	0.0630274	Cluster_13	Cluster_8
EFNB2	0.539391	0.323372	0.062983	Cluster_18	Cluster_16
EFNB2	0.539391	0.323372	0.062983	Cluster_15	Cluster_16
NMB	0.540143	0.323464	0.0628819	Cluster_13	Cluster_16
NMB	0.540143	0.323464	0.0628819	Cluster_14	Cluster_16
NMB	0.540143	0.323464	0.0628819	Cluster_18	Cluster_16
NMB	0.540143	0.323464	0.0628819	Cluster_9	Cluster_16
RABEP2	0.538774	0.322844	0.0626609	Cluster_13	Cluster_16
RABEP2	0.538774	0.322844	0.0626609	Cluster_18	Cluster_16
RABEP2	0.538774	0.322844	0.0626609	Cluster_9	Cluster_16
RABEP2	0.538774	0.322844	0.0626609	Cluster_10	Cluster_16
RABEP2	0.538774	0.322844	0.0626609	Cluster_3	Cluster_16
RABEP2	0.538774	0.322844	0.0626609	Cluster_5	Cluster_16
RABEP2	0.538774	0.322844	0.0626609	Cluster_6	Cluster_16
WNT1	0.540679	0.39812	0.062618	Cluster_18	Cluster_18
CCL4	0.549797	0.216487	0.0626132	Cluster_1	Cluster_8
CCL4	0.549797	0.216487	0.0626132	Cluster_16	Cluster_8
CCL4	0.549797	0.216487	0.0626132	Cluster_3	Cluster_8
CCL4	0.549797	0.216487	0.0626132	Cluster_5	Cluster_8
NUCB2	0.540362	0.323036	0.062482	Cluster_16	Cluster_16
NUCB2	0.540362	0.323036	0.062482	Cluster_8	Cluster_16
PROS1	0.539458	0.334784	0.0624345	Cluster_15	Cluster_12
SCGB3A1	0.538725	0.323374	0.0624237	Cluster_1	Cluster_16
SCGB3A1	0.538725	0.323374	0.0624237	Cluster_3	Cluster_16
SCGB3A1	0.538725	0.323374	0.0624237	Cluster_5	Cluster_16
SCGB3A1	0.538725	0.323374	0.0624237	Cluster_0	Cluster_16
SCGB3A1	0.538725	0.323374	0.0624237	Cluster_12	Cluster_16
SCGB3A1	0.538725	0.323374	0.0624237	Cluster_13	Cluster_16
SCGB3A1	0.538725	0.323374	0.0624237	Cluster_7	Cluster_16
CD2	0.538286	0.336059	0.0623935	Cluster_19	Cluster_12
PPBP	0.535995	0.400809	0.0623859	Cluster_16	Cluster_18
PPBP	0.535995	0.400809	0.0623859	Cluster_19	Cluster_18
PPBP	0.535995	0.400809	0.0623859	Cluster_12	Cluster_18
GMFB	0.54015	0.33501	0.0622929	Cluster_16	Cluster_12
GMFB	0.54015	0.33501	0.0622929	Cluster_8	Cluster_12
BMP2	0.546716	0.3274	0.0622841	Cluster_15	Cluster_16
PNOC	0.540609	0.323243	0.0622775	Cluster_9	Cluster_16
PPBP	0.538818	0.322607	0.062024	Cluster_16	Cluster_16
PPBP	0.538818	0.322607	0.062024	Cluster_19	Cluster_16
PPBP	0.538818	0.322607	0.0620239	Cluster_12	Cluster_16
INSL6	0.545384	0.326453	0.0620043	Cluster_15	Cluster_16
CCL22	0.539651	0.322723	0.0619834	Cluster_18	Cluster_16
GAS6	0.539644	0.323681	0.0619489	Cluster_18	Cluster_16
GAS6	0.539644	0.323681	0.0619489	Cluster_15	Cluster_16
WNT1	0.538833	0.323615	0.0619266	Cluster_18	Cluster_16
PROK2	0.540141	0.322906	0.0618502	Cluster_0	Cluster_16
PROK2	0.540141	0.322906	0.0618502	Cluster_1	Cluster_16
PROK2	0.540141	0.322906	0.0618502	Cluster_10	Cluster_16
PROK2	0.540141	0.322906	0.0618502	Cluster_12	Cluster_16
PROK2	0.540141	0.322906	0.0618502	Cluster_16	Cluster_16
PROK2	0.540141	0.322906	0.0618502	Cluster_18	Cluster_16
PROK2	0.540141	0.322906	0.0618502	Cluster_7	Cluster_16
CRLF1	0.537539	0.333458	0.0617882	Cluster_15	Cluster_12
CSF2	0.537542	0.337348	0.061786	Cluster_18	Cluster_12
CSF2	0.537542	0.337348	0.061786	Cluster_10	Cluster_12
CSF2	0.537542	0.337348	0.061786	Cluster_13	Cluster_12
CSF2	0.537542	0.337348	0.061786	Cluster_15	Cluster_12
CSF2	0.537542	0.337348	0.061786	Cluster_3	Cluster_12
CSF2	0.537542	0.337348	0.061786	Cluster_6	Cluster_12
CSF2	0.537542	0.337348	0.061786	Cluster_8	Cluster_12
PDGFA	0.542511	0.215934	0.0616759	Cluster_18	Cluster_8
JAG2	0.538333	0.322111	0.0615641	Cluster_15	Cluster_16
XCL1	0.539907	0.323082	0.0615224	Cluster_18	Cluster_16
XCL1	0.539907	0.323082	0.0615224	Cluster_3	Cluster_16
XCL1	0.539907	0.323082	0.0615224	Cluster_5	Cluster_16
HEBP1	0.531855	0.399994	0.0615078	Cluster_13	Cluster_18
HEBP1	0.531855	0.399994	0.0615078	Cluster_14	Cluster_18
HEBP1	0.531855	0.399994	0.0615078	Cluster_18	Cluster_18
HEBP1	0.531855	0.399994	0.0615078	Cluster_9	Cluster_18
HEBP1	0.531855	0.399994	0.0615078	Cluster_0	Cluster_18
HEBP1	0.531855	0.399994	0.0615078	Cluster_7	Cluster_18
SEMA7A	0.53752	0.322027	0.0614859	Cluster_10	Cluster_16
SEMA7A	0.53752	0.322027	0.0614859	Cluster_16	Cluster_16
SEMA7A	0.53752	0.322027	0.0614859	Cluster_13	Cluster_16
SEMA7A	0.53752	0.322027	0.0614859	Cluster_18	Cluster_16
SEMA7A	0.53752	0.322027	0.0614859	Cluster_9	Cluster_16
HLA-DMA	0.53607	0.335986	0.0614602	Cluster_18	Cluster_12
HLA-DMA	0.53607	0.335986	0.0614602	Cluster_12	Cluster_12
HLA-DMA	0.53607	0.335986	0.0614602	Cluster_8	Cluster_12
PNOC	0.532413	0.399789	0.06141	Cluster_9	Cluster_18
IL12A	0.545666	0.328068	0.0614094	Cluster_15	Cluster_16
HLA-DRA	0.542323	0.324294	0.0613131	Cluster_8	Cluster_16
HLA-DRA	0.542323	0.324294	0.0613131	Cluster_12	Cluster_16
HLA-DRA	0.542323	0.324294	0.0613131	Cluster_18	Cluster_16
TNFSF9	0.540947	0.335655	0.0612944	Cluster_18	Cluster_12
TNFSF9	0.540947	0.335655	0.0612944	Cluster_10	Cluster_12
TNFSF9	0.540947	0.335655	0.0612944	Cluster_13	Cluster_12
TNFSF9	0.540947	0.335655	0.0612944	Cluster_15	Cluster_12
TNFSF9	0.540947	0.335655	0.0612944	Cluster_3	Cluster_12
TNFSF9	0.540947	0.335655	0.0612944	Cluster_6	Cluster_12
TNFSF9	0.540947	0.335655	0.0612944	Cluster_9	Cluster_12
PCDH1	0.538871	0.322007	0.0612856	Cluster_15	Cluster_16
PCDH1	0.538871	0.322007	0.0612856	Cluster_16	Cluster_16
BMP6	0.544444	0.325594	0.0611839	Cluster_15	Cluster_16
TNFSF13	0.544375	0.216276	0.0611517	Cluster_12	Cluster_8
TGFA	0.548457	0.327994	0.0611336	Cluster_18	Cluster_16
TGFA	0.548457	0.327994	0.0611336	Cluster_15	Cluster_16
WNT10B	0.534402	0.398787	0.0611288	Cluster_15	Cluster_18
HLA-DMA	0.540652	0.215594	0.0610408	Cluster_12	Cluster_8
HLA-DMA	0.540652	0.215594	0.0610408	Cluster_18	Cluster_8
HLA-DMA	0.540652	0.215594	0.0610408	Cluster_8	Cluster_8
IL1B	0.524764	0.175197	0.0608231	Cluster_18	Cluster_10
IL1B	0.524764	0.175197	0.0608231	Cluster_8	Cluster_10
IL1B	0.524764	0.175197	0.0608231	Cluster_9	Cluster_10
APOA1	0.540507	0.215177	0.0608187	Cluster_13	Cluster_8
APOA1	0.540507	0.215177	0.0608187	Cluster_7	Cluster_8
IL1B	0.533926	0.0970017	0.0608085	Cluster_18	Cluster_1
IL1B	0.533926	0.0970017	0.0608085	Cluster_9	Cluster_1
IL1B	0.533926	0.0970017	0.0608085	Cluster_8	Cluster_1
CXCL8	0.53964	0.324815	0.0607418	Cluster_16	Cluster_16
CXCL8	0.53964	0.324815	0.0607418	Cluster_8	Cluster_16
CXCL8	0.53964	0.324815	0.0607418	Cluster_12	Cluster_16
IL1RN	0.527385	0.395716	0.0607244	Cluster_18	Cluster_18
ANXA1	0.531387	0.400567	0.0606684	Cluster_12	Cluster_18
OCLN	0.538373	0.323709	0.0605924	Cluster_15	Cluster_16
CXCL16	0.54135	0.32356	0.0605831	Cluster_16	Cluster_16
CXCL16	0.54135	0.32356	0.0605831	Cluster_8	Cluster_16
CXCL16	0.54135	0.32356	0.0605831	Cluster_18	Cluster_16
HLA-DMA	0.536931	0.321401	0.0605646	Cluster_8	Cluster_16
HLA-DMA	0.536931	0.321401	0.0605646	Cluster_12	Cluster_16
HLA-DMA	0.536931	0.321401	0.0605646	Cluster_18	Cluster_16
ADAM17	0.532747	0.394591	0.0605272	Cluster_16	Cluster_18
ADAM17	0.532747	0.394591	0.0605272	Cluster_8	Cluster_18
ADAM17	0.532747	0.394591	0.0605272	Cluster_12	Cluster_18
CDH1	0.538405	0.321014	0.0605136	Cluster_18	Cluster_16
CDH1	0.538405	0.321014	0.0605136	Cluster_15	Cluster_16
EREG	0.540679	0.214989	0.0605052	Cluster_12	Cluster_8
EREG	0.540679	0.214989	0.0605052	Cluster_8	Cluster_8
PTGS2	0.541065	0.398274	0.0604159	Cluster_18	Cluster_18
NLGN2	0.536718	0.322466	0.0602344	Cluster_15	Cluster_16
COL5A3	0.538815	0.323996	0.06016	Cluster_18	Cluster_16
FAM3C	0.536703	0.322188	0.060146	Cluster_3	Cluster_16
FAM3C	0.536703	0.322188	0.060146	Cluster_5	Cluster_16
FAM3C	0.536703	0.322188	0.060146	Cluster_0	Cluster_16
FAM3C	0.536703	0.322188	0.060146	Cluster_13	Cluster_16
FAM3C	0.536703	0.322188	0.060146	Cluster_18	Cluster_16
FAM3C	0.536703	0.322188	0.060146	Cluster_7	Cluster_16
FAM3C	0.536703	0.322188	0.060146	Cluster_9	Cluster_16
GSTP1	0.538713	0.321877	0.0600417	Cluster_16	Cluster_16
GSTP1	0.538713	0.321877	0.0600417	Cluster_12	Cluster_16
A2M	0.535994	0.399443	0.0599807	Cluster_15	Cluster_18
NENF	0.53775	0.399731	0.059956	Cluster_1	Cluster_18
NENF	0.53775	0.399731	0.059956	Cluster_10	Cluster_18
NENF	0.53775	0.399731	0.059956	Cluster_13	Cluster_18
NENF	0.53775	0.399731	0.059956	Cluster_14	Cluster_18
NENF	0.53775	0.399731	0.059956	Cluster_18	Cluster_18
NENF	0.53775	0.399731	0.059956	Cluster_5	Cluster_18
NENF	0.53775	0.399731	0.059956	Cluster_6	Cluster_18
NENF	0.53775	0.399731	0.059956	Cluster_9	Cluster_18
NENF	0.53775	0.399731	0.059956	Cluster_0	Cluster_18
NENF	0.53775	0.399731	0.059956	Cluster_3	Cluster_18
NENF	0.53775	0.399731	0.059956	Cluster_7	Cluster_18
NENF	0.53775	0.399731	0.059956	Cluster_12	Cluster_18
NENF	0.53775	0.399731	0.059956	Cluster_15	Cluster_18
VCAM1	0.53977	0.321636	0.0599221	Cluster_15	Cluster_16
BMP2	0.530659	0.394142	0.0599175	Cluster_15	Cluster_18
CRLF1	0.545087	0.215399	0.0598983	Cluster_15	Cluster_8
ANGPTL1	0.548344	0.216868	0.0598878	Cluster_15	Cluster_8
UCN	0.532442	0.396048	0.0598449	Cluster_15	Cluster_18
GRN	0.536635	0.333418	0.0598426	Cluster_0	Cluster_12
GRN	0.536635	0.333418	0.0598426	Cluster_1	Cluster_12
GRN	0.536635	0.333418	0.0598426	Cluster_12	Cluster_12
GRN	0.536635	0.333418	0.0598426	Cluster_15	Cluster_12
GRN	0.536635	0.333418	0.0598426	Cluster_5	Cluster_12
GRN	0.536635	0.333418	0.0598426	Cluster_7	Cluster_12
GRN	0.536635	0.333418	0.0598426	Cluster_8	Cluster_12
DSC2	0.536759	0.321273	0.0598304	Cluster_12	Cluster_16
PF4	0.542804	0.215223	0.0597355	Cluster_16	Cluster_8
PF4	0.542804	0.215223	0.0597355	Cluster_19	Cluster_8
CCL3	0.546048	0.216136	0.059701	Cluster_0	Cluster_8
CCL3	0.546048	0.216136	0.059701	Cluster_1	Cluster_8
CCL3	0.546048	0.216136	0.059701	Cluster_13	Cluster_8
CCL3	0.546048	0.216136	0.059701	Cluster_3	Cluster_8
CCL3	0.546048	0.216136	0.059701	Cluster_5	Cluster_8
CCL3	0.546048	0.216136	0.059701	Cluster_7	Cluster_8
CCL3	0.546048	0.216136	0.059701	Cluster_18	Cluster_8
CSF2	0.551144	0.330519	0.0596947	Cluster_10	Cluster_16
CSF2	0.551144	0.330519	0.0596947	Cluster_13	Cluster_16
CSF2	0.551144	0.330519	0.0596947	Cluster_15	Cluster_16
CSF2	0.551144	0.330519	0.0596947	Cluster_18	Cluster_16
CSF2	0.551144	0.330519	0.0596947	Cluster_3	Cluster_16
CSF2	0.551144	0.330519	0.0596947	Cluster_6	Cluster_16
CSF2	0.551144	0.330519	0.0596947	Cluster_8	Cluster_16
WNT11	0.53884	0.322008	0.0596939	Cluster_10	Cluster_16
WNT11	0.53884	0.322008	0.0596939	Cluster_15	Cluster_16
WNT11	0.53884	0.322008	0.0596939	Cluster_6	Cluster_16
WNT11	0.53884	0.322008	0.0596939	Cluster_13	Cluster_16
WNT11	0.53884	0.322008	0.0596939	Cluster_18	Cluster_16
PSEN1	0.53923	0.322196	0.0595931	Cluster_0	Cluster_16
PSEN1	0.53923	0.322196	0.0595931	Cluster_13	Cluster_16
PSEN1	0.53923	0.322196	0.0595931	Cluster_14	Cluster_16
PSEN1	0.53923	0.322196	0.0595931	Cluster_18	Cluster_16
PSEN1	0.53923	0.322196	0.0595931	Cluster_9	Cluster_16
PSEN1	0.53923	0.322196	0.0595931	Cluster_3	Cluster_16
PSEN1	0.53923	0.322196	0.0595931	Cluster_5	Cluster_16
LTA	0.537959	0.334226	0.059441	Cluster_1	Cluster_12
LTA	0.537959	0.334226	0.059441	Cluster_10	Cluster_12
LTA	0.537959	0.334226	0.059441	Cluster_18	Cluster_12
LTA	0.537959	0.334226	0.059441	Cluster_3	Cluster_12
LTA	0.537959	0.334226	0.059441	Cluster_5	Cluster_12
SELPLG	0.532659	0.39719	0.0593519	Cluster_16	Cluster_18
PLAU	0.544322	0.323308	0.0593248	Cluster_12	Cluster_16
ITGAM	0.54065	0.324035	0.0593035	Cluster_12	Cluster_16
ITGAM	0.54065	0.324035	0.0593035	Cluster_16	Cluster_16
PDGFB	0.546019	0.328813	0.0592439	Cluster_15	Cluster_16
COL18A1	0.543467	0.213907	0.0591929	Cluster_12	Cluster_8
COL18A1	0.543467	0.213907	0.0591929	Cluster_18	Cluster_8
COL18A1	0.543467	0.213907	0.0591929	Cluster_0	Cluster_8
COL18A1	0.543467	0.213907	0.0591929	Cluster_1	Cluster_8
COL18A1	0.543467	0.213907	0.0591929	Cluster_10	Cluster_8
COL18A1	0.543467	0.213907	0.0591929	Cluster_13	Cluster_8
COL18A1	0.543467	0.213907	0.0591929	Cluster_14	Cluster_8
COL18A1	0.543467	0.213907	0.0591929	Cluster_15	Cluster_8
COL18A1	0.543467	0.213907	0.0591929	Cluster_3	Cluster_8
COL18A1	0.543467	0.213907	0.0591929	Cluster_5	Cluster_8
COL18A1	0.543467	0.213907	0.0591929	Cluster_7	Cluster_8
COL18A1	0.543467	0.213907	0.0591929	Cluster_9	Cluster_8
HDC	0.537957	0.334214	0.0591036	Cluster_12	Cluster_12
HDC	0.537957	0.334214	0.0591036	Cluster_16	Cluster_12
ITGB1	0.533592	0.396953	0.0590553	Cluster_12	Cluster_18
ITGB1	0.533592	0.396953	0.0590553	Cluster_7	Cluster_18
NECTIN2	0.54268	0.213096	0.0590446	Cluster_18	Cluster_8
PECAM1	0.537927	0.332259	0.0589611	Cluster_8	Cluster_12
CLEC11A	0.536137	0.319839	0.058942	Cluster_15	Cluster_16
CLEC11A	0.536137	0.319839	0.058942	Cluster_0	Cluster_16
CLEC11A	0.536137	0.319839	0.058942	Cluster_12	Cluster_16
CLEC11A	0.536137	0.319839	0.058942	Cluster_13	Cluster_16
CLEC11A	0.536137	0.319839	0.058942	Cluster_14	Cluster_16
CLEC11A	0.536137	0.319839	0.058942	Cluster_18	Cluster_16
CLEC11A	0.536137	0.319839	0.058942	Cluster_7	Cluster_16
CLEC11A	0.536137	0.319839	0.058942	Cluster_9	Cluster_16
SEMA5A	0.536831	0.396147	0.058859	Cluster_18	Cluster_18
JAM3	0.539115	0.214177	0.0588285	Cluster_18	Cluster_8
JAM3	0.539115	0.214177	0.0588285	Cluster_9	Cluster_8
ICAM3	0.546193	0.214303	0.0588098	Cluster_16	Cluster_8
TNFSF14	0.540501	0.214063	0.0587777	Cluster_10	Cluster_8
TNFSF14	0.540501	0.214063	0.0587777	Cluster_16	Cluster_8
TNFSF14	0.540501	0.214063	0.0587777	Cluster_3	Cluster_8
TNFSF14	0.540501	0.214063	0.0587777	Cluster_18	Cluster_8
DUSP18	0.547936	0.214563	0.0587437	Cluster_16	Cluster_8
DUSP18	0.547936	0.214563	0.0587437	Cluster_12	Cluster_8
CFH	0.537843	0.322238	0.0587217	Cluster_7	Cluster_16
CLCF1	0.536944	0.330797	0.0586042	Cluster_12	Cluster_12
WNT10A	0.534647	0.395151	0.058533	Cluster_10	Cluster_18
WNT10A	0.534647	0.395151	0.058533	Cluster_13	Cluster_18
WNT10A	0.534647	0.395151	0.058533	Cluster_14	Cluster_18
WNT10A	0.534647	0.395151	0.058533	Cluster_18	Cluster_18
WNT10A	0.534647	0.395151	0.058533	Cluster_9	Cluster_18
WNT10A	0.534647	0.395151	0.058533	Cluster_0	Cluster_18
WNT10A	0.534647	0.395151	0.058533	Cluster_15	Cluster_18
WNT10A	0.534647	0.395151	0.058533	Cluster_3	Cluster_18
TNFSF13B	0.542645	0.323863	0.0583082	Cluster_12	Cluster_16
TNFSF13B	0.542645	0.323863	0.0583082	Cluster_1	Cluster_16
TNFSF13B	0.542645	0.323863	0.0583082	Cluster_16	Cluster_16
TNFSF13B	0.542645	0.323863	0.0583082	Cluster_8	Cluster_16
LAMB1	0.540407	0.214409	0.0582111	Cluster_15	Cluster_8
TPH1	0.538341	0.214594	0.0582056	Cluster_15	Cluster_8
CD40	0.547694	0.216082	0.058168	Cluster_12	Cluster_8
TNFSF12	0.538698	0.332969	0.0581493	Cluster_0	Cluster_12
TNFSF12	0.538698	0.332969	0.0581493	Cluster_10	Cluster_12
TNFSF12	0.538698	0.332969	0.0581493	Cluster_13	Cluster_12
TNFSF12	0.538698	0.332969	0.0581493	Cluster_14	Cluster_12
TNFSF12	0.538698	0.332969	0.0581493	Cluster_18	Cluster_12
TNFSF12	0.538698	0.332969	0.0581493	Cluster_9	Cluster_12
HSPG2	0.540777	0.214494	0.0580616	Cluster_15	Cluster_8
CELSR2	0.544567	0.214268	0.057981	Cluster_15	Cluster_8
CCL5	0.546745	0.328232	0.0579783	Cluster_16	Cluster_16
CCL5	0.546745	0.328232	0.0579783	Cluster_19	Cluster_16
NTN4	0.530697	0.395633	0.0579515	Cluster_18	Cluster_18
NTN4	0.530697	0.395633	0.0579514	Cluster_15	Cluster_18
SELPLG	0.535151	0.332952	0.0579452	Cluster_16	Cluster_12
POMC	0.541953	0.325448	0.0579156	Cluster_0	Cluster_16
POMC	0.541953	0.325448	0.0579156	Cluster_13	Cluster_16
POMC	0.541953	0.325448	0.0579156	Cluster_14	Cluster_16
POMC	0.541953	0.325448	0.0579156	Cluster_18	Cluster_16
POMC	0.541953	0.325448	0.0579156	Cluster_7	Cluster_16
POMC	0.541953	0.325448	0.0579156	Cluster_9	Cluster_16
POMC	0.541953	0.325448	0.0579156	Cluster_1	Cluster_16
POMC	0.541953	0.325448	0.0579156	Cluster_10	Cluster_16
POMC	0.541953	0.325448	0.0579156	Cluster_15	Cluster_16
POMC	0.541953	0.325448	0.0579156	Cluster_3	Cluster_16
POMC	0.541953	0.325448	0.0579156	Cluster_5	Cluster_16
POMC	0.541953	0.325448	0.0579156	Cluster_6	Cluster_16
CD2	0.540587	0.214515	0.0578093	Cluster_19	Cluster_8
NECTIN3	0.539902	0.21361	0.0577436	Cluster_0	Cluster_8
NECTIN3	0.539902	0.21361	0.0577436	Cluster_1	Cluster_8
NECTIN3	0.539902	0.21361	0.0577436	Cluster_10	Cluster_8
NECTIN3	0.539902	0.21361	0.0577436	Cluster_13	Cluster_8
NECTIN3	0.539902	0.21361	0.0577436	Cluster_14	Cluster_8
NECTIN3	0.539902	0.21361	0.0577436	Cluster_15	Cluster_8
NECTIN3	0.539902	0.21361	0.0577436	Cluster_3	Cluster_8
NECTIN3	0.539902	0.21361	0.0577436	Cluster_5	Cluster_8
NECTIN3	0.539902	0.21361	0.0577436	Cluster_6	Cluster_8
NECTIN3	0.539902	0.21361	0.0577436	Cluster_7	Cluster_8
NECTIN3	0.539902	0.21361	0.0577436	Cluster_9	Cluster_8
NECTIN3	0.539902	0.21361	0.0577436	Cluster_12	Cluster_8
NECTIN3	0.539902	0.21361	0.0577436	Cluster_18	Cluster_8
TNFSF13B	0.5291	0.396147	0.0575569	Cluster_16	Cluster_18
TNFSF13B	0.5291	0.396147	0.0575569	Cluster_8	Cluster_18
TNFSF13B	0.5291	0.396147	0.0575569	Cluster_12	Cluster_18
TNFSF13B	0.5291	0.396147	0.0575569	Cluster_1	Cluster_18
NECTIN1	0.531878	0.39693	0.0574403	Cluster_18	Cluster_18
NECTIN1	0.531878	0.39693	0.0574403	Cluster_15	Cluster_18
COL1A1	0.540784	0.21338	0.0573816	Cluster_10	Cluster_8
COL1A1	0.540784	0.21338	0.0573816	Cluster_13	Cluster_8
COL1A1	0.540784	0.21338	0.0573816	Cluster_15	Cluster_8
COL1A1	0.540784	0.21338	0.0573816	Cluster_3	Cluster_8
COL1A1	0.540784	0.21338	0.0573816	Cluster_5	Cluster_8
COL1A1	0.540784	0.21338	0.0573815	Cluster_18	Cluster_8
COL1A1	0.536537	0.331066	0.0573233	Cluster_10	Cluster_12
COL1A1	0.536537	0.331066	0.0573233	Cluster_13	Cluster_12
COL1A1	0.536537	0.331066	0.0573233	Cluster_15	Cluster_12
COL1A1	0.536537	0.331066	0.0573233	Cluster_18	Cluster_12
COL1A1	0.536537	0.331066	0.0573233	Cluster_3	Cluster_12
COL1A1	0.536537	0.331066	0.0573233	Cluster_5	Cluster_12
NCAM1	0.539915	0.21281	0.0572579	Cluster_15	Cluster_8
NECTIN1	0.536201	0.331699	0.0572173	Cluster_18	Cluster_12
NECTIN1	0.536201	0.331699	0.0572173	Cluster_15	Cluster_12
SERPINA1	0.536464	0.320885	0.0571929	Cluster_0	Cluster_16
SERPINA1	0.536464	0.320885	0.0571929	Cluster_12	Cluster_16
SERPINA1	0.536464	0.320885	0.0571929	Cluster_7	Cluster_16
SERPINA1	0.536464	0.320885	0.0571929	Cluster_1	Cluster_16
SERPINA1	0.536464	0.320885	0.0571929	Cluster_15	Cluster_16
SERPINA1	0.536464	0.320885	0.0571929	Cluster_16	Cluster_16
SERPINA1	0.536464	0.320885	0.0571929	Cluster_3	Cluster_16
SERPINA1	0.536464	0.320885	0.0571929	Cluster_5	Cluster_16
SERPINA1	0.536464	0.320885	0.0571929	Cluster_8	Cluster_16
IL1RN	0.546808	0.325969	0.0571587	Cluster_18	Cluster_16
HDC	0.539808	0.321332	0.0571114	Cluster_12	Cluster_16
HDC	0.539808	0.321332	0.0571114	Cluster_16	Cluster_16
CDH23	0.536784	0.320298	0.0570991	Cluster_16	Cluster_16
CDH23	0.536784	0.320298	0.0570991	Cluster_12	Cluster_16
TIMP1	0.538627	0.332303	0.0570962	Cluster_12	Cluster_12
TIMP1	0.538627	0.332303	0.0570962	Cluster_15	Cluster_12
TIMP1	0.538627	0.332303	0.0570962	Cluster_16	Cluster_12
TIMP1	0.538627	0.332303	0.0570962	Cluster_8	Cluster_12
PDGFD	0.534806	0.33524	0.0570635	Cluster_15	Cluster_12
MMP9	0.542872	0.325171	0.0569994	Cluster_10	Cluster_16
MMP9	0.542872	0.325171	0.0569994	Cluster_18	Cluster_16
TNFSF9	0.544539	0.21557	0.056885	Cluster_18	Cluster_8
TNFSF9	0.544539	0.21557	0.056885	Cluster_10	Cluster_8
TNFSF9	0.544539	0.21557	0.056885	Cluster_13	Cluster_8
TNFSF9	0.544539	0.21557	0.056885	Cluster_15	Cluster_8
TNFSF9	0.544539	0.21557	0.056885	Cluster_3	Cluster_8
TNFSF9	0.544539	0.21557	0.056885	Cluster_6	Cluster_8
TNFSF9	0.544539	0.21557	0.056885	Cluster_9	Cluster_8
EDA	0.541565	0.212449	0.0568779	Cluster_18	Cluster_8
COL18A1	0.53827	0.331086	0.0567709	Cluster_0	Cluster_12
COL18A1	0.53827	0.331086	0.0567709	Cluster_1	Cluster_12
COL18A1	0.53827	0.331086	0.0567709	Cluster_10	Cluster_12
COL18A1	0.53827	0.331086	0.0567709	Cluster_12	Cluster_12
COL18A1	0.53827	0.331086	0.0567709	Cluster_13	Cluster_12
COL18A1	0.53827	0.331086	0.0567709	Cluster_14	Cluster_12
COL18A1	0.53827	0.331086	0.0567709	Cluster_15	Cluster_12
COL18A1	0.53827	0.331086	0.0567709	Cluster_3	Cluster_12
COL18A1	0.53827	0.331086	0.0567709	Cluster_5	Cluster_12
COL18A1	0.53827	0.331086	0.0567709	Cluster_7	Cluster_12
COL18A1	0.53827	0.331086	0.0567709	Cluster_9	Cluster_12
COL18A1	0.53827	0.331086	0.0567709	Cluster_18	Cluster_12
GLG1	0.541562	0.180157	0.0567519	Cluster_12	Cluster_10
GLG1	0.541562	0.180157	0.0567519	Cluster_16	Cluster_10
GLG1	0.541562	0.180157	0.0567519	Cluster_8	Cluster_10
EREG	0.531946	0.332419	0.0567263	Cluster_12	Cluster_12
EREG	0.531946	0.332419	0.0567263	Cluster_8	Cluster_12
LRPAP1	0.5439	0.213462	0.0567263	Cluster_12	Cluster_8
LRPAP1	0.5439	0.213462	0.0567263	Cluster_16	Cluster_8
LRPAP1	0.5439	0.213462	0.0567263	Cluster_8	Cluster_8
LGALS3	0.540105	0.323451	0.0566221	Cluster_0	Cluster_16
LGALS3	0.540105	0.323451	0.0566221	Cluster_12	Cluster_16
LGALS3	0.540105	0.323451	0.0566221	Cluster_7	Cluster_16
LGALS3	0.540105	0.323451	0.0566221	Cluster_1	Cluster_16
LGALS3	0.540105	0.323451	0.0566221	Cluster_15	Cluster_16
LGALS3	0.540105	0.323451	0.0566221	Cluster_16	Cluster_16
LGALS3	0.540105	0.323451	0.0566221	Cluster_8	Cluster_16
NRTN	0.536246	0.332399	0.0565937	Cluster_15	Cluster_12
CXCL10	0.530529	0.395104	0.0565927	Cluster_12	Cluster_18
DSC1	0.54091	0.211122	0.0565887	Cluster_15	Cluster_8
HLA-DRA	0.539102	0.334733	0.0565744	Cluster_12	Cluster_12
HLA-DRA	0.539102	0.334733	0.0565744	Cluster_18	Cluster_12
HLA-DRA	0.539102	0.334733	0.0565744	Cluster_8	Cluster_12
PECAM1	0.542823	0.21208	0.0565636	Cluster_8	Cluster_8
CCL5	0.534866	0.395148	0.05652	Cluster_16	Cluster_18
CCL5	0.534866	0.395148	0.05652	Cluster_19	Cluster_18
CD226	0.54417	0.214805	0.0565132	Cluster_12	Cluster_8
CD226	0.54417	0.214805	0.0565132	Cluster_16	Cluster_8
MADCAM1	0.537295	0.215153	0.0564013	Cluster_0	Cluster_8
MADCAM1	0.537295	0.215153	0.0564013	Cluster_10	Cluster_8
MADCAM1	0.537295	0.215153	0.0564013	Cluster_13	Cluster_8
MADCAM1	0.537295	0.215153	0.0564013	Cluster_14	Cluster_8
MADCAM1	0.537295	0.215153	0.0564013	Cluster_15	Cluster_8
MADCAM1	0.537295	0.215153	0.0564013	Cluster_18	Cluster_8
MADCAM1	0.535265	0.33156	0.0563615	Cluster_18	Cluster_12
MADCAM1	0.535265	0.33156	0.0563615	Cluster_0	Cluster_12
MADCAM1	0.535265	0.33156	0.0563615	Cluster_10	Cluster_12
MADCAM1	0.535265	0.33156	0.0563615	Cluster_13	Cluster_12
MADCAM1	0.535265	0.33156	0.0563615	Cluster_14	Cluster_12
MADCAM1	0.535265	0.33156	0.0563615	Cluster_15	Cluster_12
GLG1	0.537961	0.321201	0.0563424	Cluster_12	Cluster_16
GLG1	0.537961	0.321201	0.0563424	Cluster_16	Cluster_16
GLG1	0.537961	0.321201	0.0563424	Cluster_8	Cluster_16
ALCAM	0.543841	0.213832	0.0563281	Cluster_18	Cluster_8
ALCAM	0.543841	0.213832	0.0563281	Cluster_10	Cluster_8
ALCAM	0.543841	0.213832	0.0563281	Cluster_9	Cluster_8
HSPG2	0.534687	0.331726	0.0563075	Cluster_15	Cluster_12
CD6	0.536238	0.319282	0.0562942	Cluster_16	Cluster_16
CD6	0.536238	0.319282	0.0562942	Cluster_19	Cluster_16
CD6	0.536238	0.319282	0.0562942	Cluster_8	Cluster_16
GHRL	0.542953	0.324977	0.0562854	Cluster_1	Cluster_16
GHRL	0.542953	0.324977	0.0562854	Cluster_3	Cluster_16
GHRL	0.542953	0.324977	0.0562854	Cluster_5	Cluster_16
GHRL	0.542953	0.324977	0.0562854	Cluster_12	Cluster_16
COL1A1	0.529787	0.39669	0.0562609	Cluster_3	Cluster_18
COL1A1	0.529787	0.39669	0.0562609	Cluster_15	Cluster_18
COL1A1	0.529787	0.39669	0.0562609	Cluster_10	Cluster_18
COL1A1	0.529787	0.39669	0.0562609	Cluster_13	Cluster_18
COL1A1	0.529787	0.39669	0.0562609	Cluster_18	Cluster_18
COL1A1	0.529787	0.39669	0.0562609	Cluster_5	Cluster_18
JAM3	0.533847	0.396164	0.0562549	Cluster_18	Cluster_18
JAM3	0.533847	0.396164	0.0562549	Cluster_9	Cluster_18
GHRL	0.54344	0.178704	0.0562538	Cluster_12	Cluster_10
GHRL	0.54344	0.178704	0.0562538	Cluster_3	Cluster_10
GHRL	0.54344	0.178704	0.0562538	Cluster_1	Cluster_10
GHRL	0.54344	0.178704	0.0562538	Cluster_5	Cluster_10
TIMP1	0.543186	0.213889	0.0562467	Cluster_15	Cluster_8
TIMP1	0.543186	0.213889	0.0562467	Cluster_16	Cluster_8
TIMP1	0.543186	0.213889	0.0562467	Cluster_8	Cluster_8
TIMP1	0.543186	0.213889	0.0562467	Cluster_12	Cluster_8
SEMA4D	0.54032	0.212545	0.0562191	Cluster_16	Cluster_8
SEMA4D	0.54032	0.212545	0.0562191	Cluster_8	Cluster_8
SEMA4D	0.54032	0.212545	0.0562191	Cluster_12	Cluster_8
TNF	0.535472	0.0973299	0.0562071	Cluster_10	Cluster_1
TNF	0.535472	0.0973299	0.0562071	Cluster_18	Cluster_1
TNF	0.535472	0.0973299	0.0562071	Cluster_3	Cluster_1
TNF	0.535472	0.0973299	0.0562071	Cluster_5	Cluster_1
RTN4	0.538812	0.321883	0.056123	Cluster_0	Cluster_16
RTN4	0.538812	0.321883	0.056123	Cluster_13	Cluster_16
RTN4	0.538812	0.321883	0.056123	Cluster_14	Cluster_16
RTN4	0.538812	0.321883	0.056123	Cluster_18	Cluster_16
RTN4	0.538812	0.321883	0.056123	Cluster_9	Cluster_16
ULBP2	0.53987	0.21252	0.0561012	Cluster_18	Cluster_8
ULBP2	0.53987	0.21252	0.0561012	Cluster_10	Cluster_8
ULBP2	0.53987	0.21252	0.0561012	Cluster_3	Cluster_8
ALCAM	0.535662	0.331756	0.0560356	Cluster_10	Cluster_12
ALCAM	0.535662	0.331756	0.0560356	Cluster_9	Cluster_12
ALCAM	0.535662	0.331756	0.0560355	Cluster_18	Cluster_12
COL18A1	0.532348	0.395197	0.0560056	Cluster_0	Cluster_18
COL18A1	0.532348	0.395197	0.0560056	Cluster_3	Cluster_18
COL18A1	0.532348	0.395197	0.0560056	Cluster_7	Cluster_18
COL18A1	0.532348	0.395197	0.0560056	Cluster_12	Cluster_18
COL18A1	0.532348	0.395197	0.0560056	Cluster_15	Cluster_18
COL18A1	0.532348	0.395197	0.0560056	Cluster_1	Cluster_18
COL18A1	0.532348	0.395197	0.0560056	Cluster_10	Cluster_18
COL18A1	0.532348	0.395197	0.0560056	Cluster_13	Cluster_18
COL18A1	0.532348	0.395197	0.0560056	Cluster_14	Cluster_18
COL18A1	0.532348	0.395197	0.0560056	Cluster_18	Cluster_18
COL18A1	0.532348	0.395197	0.0560056	Cluster_5	Cluster_18
COL18A1	0.532348	0.395197	0.0560056	Cluster_9	Cluster_18
ADM	0.541724	0.212491	0.0559765	Cluster_12	Cluster_8
ADM	0.541724	0.212491	0.0559765	Cluster_0	Cluster_8
ADM	0.541724	0.212491	0.0559765	Cluster_16	Cluster_8
ADM	0.541724	0.212491	0.0559765	Cluster_7	Cluster_8
ADM	0.541724	0.212491	0.0559765	Cluster_8	Cluster_8
CCL22	0.533473	0.396747	0.0559672	Cluster_18	Cluster_18
CLSTN1	0.534524	0.3187	0.0559628	Cluster_13	Cluster_16
WNT10A	0.533783	0.319582	0.0559542	Cluster_0	Cluster_16
WNT10A	0.533783	0.319582	0.0559542	Cluster_13	Cluster_16
WNT10A	0.533783	0.319582	0.0559542	Cluster_14	Cluster_16
WNT10A	0.533783	0.319582	0.0559542	Cluster_18	Cluster_16
WNT10A	0.533783	0.319582	0.0559542	Cluster_9	Cluster_16
WNT10A	0.533783	0.319582	0.0559542	Cluster_10	Cluster_16
WNT10A	0.533783	0.319582	0.0559542	Cluster_15	Cluster_16
WNT10A	0.533783	0.319582	0.0559542	Cluster_3	Cluster_16
NCAM1	0.53608	0.329771	0.0559002	Cluster_15	Cluster_12
FBRS	0.535087	0.317023	0.0558659	Cluster_16	Cluster_16
FBRS	0.535087	0.317023	0.0558659	Cluster_8	Cluster_16
FBRS	0.535087	0.317023	0.0558659	Cluster_12	Cluster_16
CD6	0.54025	0.213559	0.0557374	Cluster_16	Cluster_8
CD6	0.54025	0.213559	0.0557374	Cluster_19	Cluster_8
CD6	0.54025	0.213559	0.0557374	Cluster_8	Cluster_8
LRPAP1	0.534523	0.332833	0.0556915	Cluster_12	Cluster_12
LRPAP1	0.534523	0.332833	0.0556915	Cluster_16	Cluster_12
LRPAP1	0.534523	0.332833	0.0556915	Cluster_8	Cluster_12
UCN	0.533822	0.330228	0.055638	Cluster_15	Cluster_12
CCL3	0.556331	0.100868	0.0555992	Cluster_0	Cluster_1
CCL3	0.556331	0.100868	0.0555992	Cluster_1	Cluster_1
CCL3	0.556331	0.100868	0.0555992	Cluster_13	Cluster_1
CCL3	0.556331	0.100868	0.0555992	Cluster_18	Cluster_1
CCL3	0.556331	0.100868	0.0555992	Cluster_3	Cluster_1
CCL3	0.556331	0.100868	0.0555992	Cluster_5	Cluster_1
CCL3	0.556331	0.100868	0.0555992	Cluster_7	Cluster_1
GPI	0.531763	0.333126	0.0555599	Cluster_12	Cluster_12
GPI	0.531763	0.333126	0.0555599	Cluster_16	Cluster_12
GPI	0.531763	0.333126	0.0555599	Cluster_8	Cluster_12
ITGAM	0.536755	0.331711	0.0552991	Cluster_12	Cluster_12
ITGAM	0.536755	0.331711	0.0552991	Cluster_16	Cluster_12
WNT10B	0.536568	0.319889	0.0552791	Cluster_15	Cluster_16
HLA-DRA	0.542366	0.2135	0.0552579	Cluster_12	Cluster_8
HLA-DRA	0.542366	0.2135	0.0552579	Cluster_18	Cluster_8
HLA-DRA	0.542366	0.2135	0.0552579	Cluster_8	Cluster_8
ICAM1	0.538962	0.332933	0.055215	Cluster_12	Cluster_12
ICAM1	0.538962	0.332933	0.055215	Cluster_16	Cluster_12
ICAM1	0.538962	0.332933	0.055215	Cluster_6	Cluster_12
ICAM1	0.538962	0.332933	0.055215	Cluster_18	Cluster_12
VCAM1	0.531662	0.396292	0.0552008	Cluster_15	Cluster_18
PLXNB2	0.532858	0.395859	0.0551574	Cluster_12	Cluster_18
PLXNB2	0.532858	0.395859	0.0551574	Cluster_8	Cluster_18
OSM	0.540702	0.2139	0.0550932	Cluster_16	Cluster_8
OSM	0.540702	0.2139	0.0550932	Cluster_8	Cluster_8
ICAM5	0.539992	0.211567	0.0550502	Cluster_15	Cluster_8
PDGFD	0.538683	0.214779	0.0550326	Cluster_15	Cluster_8
SELPLG	0.537826	0.213127	0.0549919	Cluster_16	Cluster_8
CD40LG	0.548247	0.327597	0.0549652	Cluster_16	Cluster_16
CDH1	0.533838	0.394642	0.0549298	Cluster_18	Cluster_18
CDH1	0.533838	0.394642	0.0549298	Cluster_15	Cluster_18
VEGFB	0.530789	0.396629	0.0548243	Cluster_12	Cluster_18
VEGFB	0.530789	0.396629	0.0548243	Cluster_9	Cluster_18
SELL	0.53855	0.212849	0.0548208	Cluster_12	Cluster_8
SELL	0.53855	0.212849	0.0548208	Cluster_16	Cluster_8
SELL	0.53855	0.212849	0.0548208	Cluster_8	Cluster_8
HBEGF	0.541229	0.213341	0.0548194	Cluster_16	Cluster_8
HBEGF	0.541229	0.213341	0.0548194	Cluster_8	Cluster_8
HBEGF	0.541229	0.213341	0.0548194	Cluster_12	Cluster_8
EFNB2	0.529822	0.396805	0.0548142	Cluster_15	Cluster_18
EFNB2	0.529822	0.396805	0.0548142	Cluster_18	Cluster_18
SELL	0.535061	0.330846	0.0547736	Cluster_12	Cluster_12
SELL	0.535061	0.330846	0.0547736	Cluster_16	Cluster_12
SELL	0.535061	0.330846	0.0547736	Cluster_8	Cluster_12
AGRN	0.533021	0.331438	0.0547647	Cluster_15	Cluster_12
AGRN	0.533021	0.331438	0.0547647	Cluster_18	Cluster_12
APOA1	0.533105	0.33197	0.0547544	Cluster_13	Cluster_12
APOA1	0.533105	0.33197	0.0547544	Cluster_7	Cluster_12
CSF2	0.541672	0.216481	0.0546425	Cluster_18	Cluster_8
CSF2	0.541672	0.216481	0.0546425	Cluster_10	Cluster_8
CSF2	0.541672	0.216481	0.0546425	Cluster_13	Cluster_8
CSF2	0.541672	0.216481	0.0546425	Cluster_15	Cluster_8
CSF2	0.541672	0.216481	0.0546425	Cluster_3	Cluster_8
CSF2	0.541672	0.216481	0.0546425	Cluster_6	Cluster_8
CSF2	0.541672	0.216481	0.0546425	Cluster_8	Cluster_8
CD40LG	0.540528	0.33511	0.0546089	Cluster_16	Cluster_12
TGFB1	0.540075	0.337968	0.0545633	Cluster_0	Cluster_12
TGFB1	0.540075	0.337968	0.0545633	Cluster_1	Cluster_12
TGFB1	0.540075	0.337968	0.0545633	Cluster_10	Cluster_12
TGFB1	0.540075	0.337968	0.0545633	Cluster_13	Cluster_12
TGFB1	0.540075	0.337968	0.0545633	Cluster_14	Cluster_12
TGFB1	0.540075	0.337968	0.0545633	Cluster_15	Cluster_12
TGFB1	0.540075	0.337968	0.0545633	Cluster_3	Cluster_12
TGFB1	0.540075	0.337968	0.0545633	Cluster_5	Cluster_12
TGFB1	0.540075	0.337968	0.0545633	Cluster_6	Cluster_12
TGFB1	0.540075	0.337968	0.0545633	Cluster_7	Cluster_12
TGFB1	0.540075	0.337968	0.0545633	Cluster_9	Cluster_12
TGFB1	0.540075	0.337968	0.0545633	Cluster_18	Cluster_12
DUSP18	0.538608	0.330685	0.0544684	Cluster_12	Cluster_12
DUSP18	0.538608	0.330685	0.0544684	Cluster_16	Cluster_12
TNFSF8	0.531401	0.394267	0.0544467	Cluster_16	Cluster_18
GSTP1	0.530711	0.395258	0.054346	Cluster_12	Cluster_18
GSTP1	0.530711	0.395258	0.054346	Cluster_16	Cluster_18
TNFSF13B	0.534775	0.331061	0.054345	Cluster_1	Cluster_12
TNFSF13B	0.534775	0.331061	0.054345	Cluster_12	Cluster_12
TNFSF13B	0.534775	0.331061	0.054345	Cluster_16	Cluster_12
TNFSF13B	0.534775	0.331061	0.054345	Cluster_8	Cluster_12
ADAM12	0.533916	0.330702	0.0543084	Cluster_18	Cluster_12
ADAM12	0.533916	0.330702	0.0543084	Cluster_10	Cluster_12
ADAM12	0.533916	0.330702	0.0543084	Cluster_15	Cluster_12
IL16	0.533628	0.331479	0.0542726	Cluster_12	Cluster_12
IL16	0.533628	0.331479	0.0542726	Cluster_16	Cluster_12
IL16	0.533628	0.331479	0.0542726	Cluster_8	Cluster_12
FAM3C	0.532441	0.394682	0.0542181	Cluster_0	Cluster_18
FAM3C	0.532441	0.394682	0.0542181	Cluster_13	Cluster_18
FAM3C	0.532441	0.394682	0.0542181	Cluster_18	Cluster_18
FAM3C	0.532441	0.394682	0.0542181	Cluster_3	Cluster_18
FAM3C	0.532441	0.394682	0.0542181	Cluster_5	Cluster_18
FAM3C	0.532441	0.394682	0.0542181	Cluster_7	Cluster_18
FAM3C	0.532441	0.394682	0.0542181	Cluster_9	Cluster_18
FGF9	0.540173	0.211578	0.0541994	Cluster_0	Cluster_8
FGF9	0.540173	0.211578	0.0541994	Cluster_10	Cluster_8
FGF9	0.540173	0.211578	0.0541994	Cluster_13	Cluster_8
FGF9	0.540173	0.211578	0.0541994	Cluster_14	Cluster_8
FGF9	0.540173	0.211578	0.0541994	Cluster_15	Cluster_8
FGF9	0.540173	0.211578	0.0541994	Cluster_3	Cluster_8
FGF9	0.540173	0.211578	0.0541994	Cluster_5	Cluster_8
FGF9	0.540173	0.211578	0.0541994	Cluster_18	Cluster_8
ICAM1	0.545199	0.213719	0.0541351	Cluster_16	Cluster_8
ICAM1	0.545199	0.213719	0.0541351	Cluster_6	Cluster_8
ICAM1	0.545199	0.213719	0.0541351	Cluster_12	Cluster_8
ICAM1	0.545199	0.213719	0.0541351	Cluster_18	Cluster_8
NTN4	0.534966	0.330355	0.0541205	Cluster_18	Cluster_12
NTN4	0.534966	0.330355	0.0541205	Cluster_15	Cluster_12
FGF9	0.533637	0.330152	0.0540897	Cluster_18	Cluster_12
FGF9	0.533637	0.330152	0.0540897	Cluster_0	Cluster_12
FGF9	0.533637	0.330152	0.0540897	Cluster_10	Cluster_12
FGF9	0.533637	0.330152	0.0540897	Cluster_13	Cluster_12
FGF9	0.533637	0.330152	0.0540897	Cluster_14	Cluster_12
FGF9	0.533637	0.330152	0.0540897	Cluster_15	Cluster_12
FGF9	0.533637	0.330152	0.0540897	Cluster_3	Cluster_12
FGF9	0.533637	0.330152	0.0540897	Cluster_5	Cluster_12
JAG2	0.54672	0.178252	0.0540855	Cluster_15	Cluster_10
ADAM12	0.52947	0.394755	0.0540829	Cluster_10	Cluster_18
ADAM12	0.52947	0.394755	0.0540829	Cluster_18	Cluster_18
ADAM12	0.52947	0.394755	0.0540829	Cluster_15	Cluster_18
GAS6	0.533432	0.331561	0.0540512	Cluster_15	Cluster_12
GAS6	0.533432	0.331561	0.0540512	Cluster_18	Cluster_12
CLCF1	0.538787	0.212987	0.0539846	Cluster_12	Cluster_8
CD28	0.541065	0.333664	0.0539802	Cluster_16	Cluster_12
CD28	0.541065	0.333664	0.0539802	Cluster_8	Cluster_12
RABEP1	0.539129	0.211454	0.0539662	Cluster_0	Cluster_8
RABEP1	0.539129	0.211454	0.0539662	Cluster_10	Cluster_8
RABEP1	0.539129	0.211454	0.0539662	Cluster_13	Cluster_8
RABEP1	0.539129	0.211454	0.0539662	Cluster_14	Cluster_8
RABEP1	0.539129	0.211454	0.0539662	Cluster_15	Cluster_8
RABEP1	0.539129	0.211454	0.0539662	Cluster_18	Cluster_8
RABEP1	0.539129	0.211454	0.0539662	Cluster_3	Cluster_8
RABEP1	0.539129	0.211454	0.0539662	Cluster_5	Cluster_8
RABEP1	0.539129	0.211454	0.0539662	Cluster_7	Cluster_8
RABEP1	0.539129	0.211454	0.0539662	Cluster_9	Cluster_8
JAM3	0.533172	0.3299	0.0539399	Cluster_9	Cluster_12
JAM3	0.533172	0.3299	0.0539399	Cluster_18	Cluster_12
HSPG2	0.531487	0.393727	0.0538997	Cluster_15	Cluster_18
XCL1	0.534693	0.329671	0.0538362	Cluster_3	Cluster_12
XCL1	0.534693	0.329671	0.0538362	Cluster_5	Cluster_12
XCL1	0.534693	0.329671	0.0538362	Cluster_18	Cluster_12
GMFB	0.539208	0.211707	0.0538028	Cluster_16	Cluster_8
GMFB	0.539208	0.211707	0.0538028	Cluster_8	Cluster_8
FGF9	0.531357	0.395003	0.0537467	Cluster_10	Cluster_18
FGF9	0.531357	0.395003	0.0537467	Cluster_13	Cluster_18
FGF9	0.531357	0.395003	0.0537467	Cluster_14	Cluster_18
FGF9	0.531357	0.395003	0.0537467	Cluster_18	Cluster_18
FGF9	0.531357	0.395003	0.0537467	Cluster_5	Cluster_18
FGF9	0.531357	0.395003	0.0537467	Cluster_15	Cluster_18
FGF9	0.531357	0.395003	0.0537467	Cluster_0	Cluster_18
FGF9	0.531357	0.395003	0.0537467	Cluster_3	Cluster_18
HEBP1	0.535016	0.319841	0.0537152	Cluster_0	Cluster_16
HEBP1	0.535016	0.319841	0.0537152	Cluster_13	Cluster_16
HEBP1	0.535016	0.319841	0.0537152	Cluster_14	Cluster_16
HEBP1	0.535016	0.319841	0.0537152	Cluster_18	Cluster_16
HEBP1	0.535016	0.319841	0.0537152	Cluster_7	Cluster_16
HEBP1	0.535016	0.319841	0.0537152	Cluster_9	Cluster_16
EFNA5	0.533808	0.330853	0.053698	Cluster_15	Cluster_12
SELL	0.528802	0.394757	0.0536779	Cluster_12	Cluster_18
SELL	0.528802	0.394757	0.0536779	Cluster_16	Cluster_18
SELL	0.528802	0.394757	0.0536779	Cluster_8	Cluster_18
PF4	0.53217	0.330539	0.0536368	Cluster_16	Cluster_12
PF4	0.53217	0.330539	0.0536368	Cluster_19	Cluster_12
CELSR2	0.536986	0.329645	0.0536058	Cluster_15	Cluster_12
PDGFA	0.532935	0.330151	0.0535866	Cluster_18	Cluster_12
CD40LG	0.531666	0.392476	0.0535849	Cluster_16	Cluster_18
MAPT	0.541308	0.324194	0.0535756	Cluster_15	Cluster_16
NECTIN3	0.531552	0.330675	0.0534991	Cluster_18	Cluster_12
NECTIN3	0.531552	0.330675	0.0534991	Cluster_0	Cluster_12
NECTIN3	0.531552	0.330675	0.0534991	Cluster_1	Cluster_12
NECTIN3	0.531552	0.330675	0.0534991	Cluster_10	Cluster_12
NECTIN3	0.531552	0.330675	0.0534991	Cluster_12	Cluster_12
NECTIN3	0.531552	0.330675	0.0534991	Cluster_13	Cluster_12
NECTIN3	0.531552	0.330675	0.0534991	Cluster_14	Cluster_12
NECTIN3	0.531552	0.330675	0.0534991	Cluster_15	Cluster_12
NECTIN3	0.531552	0.330675	0.0534991	Cluster_3	Cluster_12
NECTIN3	0.531552	0.330675	0.0534991	Cluster_5	Cluster_12
NECTIN3	0.531552	0.330675	0.0534991	Cluster_6	Cluster_12
NECTIN3	0.531552	0.330675	0.0534991	Cluster_7	Cluster_12
NECTIN3	0.531552	0.330675	0.0534991	Cluster_9	Cluster_12
IL1B	0.549205	0.341851	0.0534719	Cluster_8	Cluster_12
IL1B	0.549205	0.341851	0.0534719	Cluster_9	Cluster_12
IL1B	0.549205	0.341851	0.0534719	Cluster_18	Cluster_12
TGFB3	0.545349	0.213838	0.0534605	Cluster_15	Cluster_8
CXCL8	0.530247	0.394995	0.053452	Cluster_12	Cluster_18
CXCL8	0.530247	0.394995	0.053452	Cluster_16	Cluster_18
CXCL8	0.530247	0.394995	0.053452	Cluster_8	Cluster_18
CD86	0.544124	0.214317	0.0534003	Cluster_12	Cluster_8
CD86	0.544124	0.214317	0.0534003	Cluster_8	Cluster_8
TGFB1	0.528501	0.0984885	0.053299	Cluster_0	Cluster_1
TGFB1	0.528501	0.0984885	0.053299	Cluster_1	Cluster_1
TGFB1	0.528501	0.0984885	0.053299	Cluster_10	Cluster_1
TGFB1	0.528501	0.0984885	0.053299	Cluster_13	Cluster_1
TGFB1	0.528501	0.0984885	0.053299	Cluster_14	Cluster_1
TGFB1	0.528501	0.0984885	0.053299	Cluster_15	Cluster_1
TGFB1	0.528501	0.0984885	0.053299	Cluster_18	Cluster_1
TGFB1	0.528501	0.0984885	0.053299	Cluster_3	Cluster_1
TGFB1	0.528501	0.0984885	0.053299	Cluster_5	Cluster_1
TGFB1	0.528501	0.0984885	0.053299	Cluster_6	Cluster_1
TGFB1	0.528501	0.0984885	0.053299	Cluster_7	Cluster_1
TGFB1	0.528501	0.0984885	0.053299	Cluster_9	Cluster_1
TNFSF13B	0.538459	0.212654	0.0532773	Cluster_12	Cluster_8
TNFSF13B	0.538459	0.212654	0.0532773	Cluster_1	Cluster_8
TNFSF13B	0.538459	0.212654	0.0532773	Cluster_16	Cluster_8
TNFSF13B	0.538459	0.212654	0.0532773	Cluster_8	Cluster_8
PLEKHO2	0.53796	0.210298	0.0532599	Cluster_1	Cluster_8
PLEKHO2	0.53796	0.210298	0.0532599	Cluster_8	Cluster_8
PLEKHO2	0.53796	0.210298	0.0532599	Cluster_12	Cluster_8
BMP8A	0.534338	0.328979	0.0531782	Cluster_18	Cluster_12
BMP8A	0.534338	0.328979	0.0531782	Cluster_15	Cluster_12
ADAM12	0.537163	0.212065	0.0531644	Cluster_10	Cluster_8
ADAM12	0.537163	0.212065	0.0531644	Cluster_15	Cluster_8
ADAM12	0.537163	0.212065	0.0531644	Cluster_18	Cluster_8
WNT11	0.539351	0.211613	0.0531386	Cluster_10	Cluster_8
WNT11	0.539351	0.211613	0.0531386	Cluster_13	Cluster_8
WNT11	0.539351	0.211613	0.0531386	Cluster_15	Cluster_8
WNT11	0.539351	0.211613	0.0531386	Cluster_6	Cluster_8
WNT11	0.539351	0.211613	0.0531386	Cluster_18	Cluster_8
HBEGF	0.533516	0.331422	0.0531049	Cluster_12	Cluster_12
HBEGF	0.533516	0.331422	0.0531049	Cluster_16	Cluster_12
HBEGF	0.533516	0.331422	0.0531049	Cluster_8	Cluster_12
LAMB1	0.531404	0.331282	0.0530574	Cluster_15	Cluster_12
NRTN	0.538983	0.211871	0.0530441	Cluster_15	Cluster_8
SPN	0.534966	0.32851	0.0530414	Cluster_12	Cluster_12
SPN	0.534966	0.32851	0.0530414	Cluster_16	Cluster_12
RGMA	0.540534	0.211482	0.0530236	Cluster_15	Cluster_8
WNT7A	0.530267	0.391913	0.0529486	Cluster_0	Cluster_18
WNT7A	0.530267	0.391913	0.0529486	Cluster_3	Cluster_18
WNT7A	0.530267	0.391913	0.0529486	Cluster_7	Cluster_18
WNT7A	0.530267	0.391913	0.0529486	Cluster_15	Cluster_18
WNT7A	0.530267	0.391913	0.0529486	Cluster_1	Cluster_18
WNT7A	0.530267	0.391913	0.0529486	Cluster_10	Cluster_18
WNT7A	0.530267	0.391913	0.0529486	Cluster_13	Cluster_18
WNT7A	0.530267	0.391913	0.0529486	Cluster_14	Cluster_18
WNT7A	0.530267	0.391913	0.0529486	Cluster_18	Cluster_18
WNT7A	0.530267	0.391913	0.0529486	Cluster_5	Cluster_18
WNT7A	0.530267	0.391913	0.0529486	Cluster_9	Cluster_18
PODXL2	0.537398	0.2113	0.0529039	Cluster_13	Cluster_8
PODXL2	0.537398	0.2113	0.0529039	Cluster_15	Cluster_8
PODXL2	0.537398	0.2113	0.0529039	Cluster_18	Cluster_8
ANGPTL1	0.536746	0.330282	0.0528432	Cluster_15	Cluster_12
TNFSF12	0.543592	0.213682	0.0528319	Cluster_0	Cluster_8
TNFSF12	0.543592	0.213682	0.0528319	Cluster_10	Cluster_8
TNFSF12	0.543592	0.213682	0.0528319	Cluster_13	Cluster_8
TNFSF12	0.543592	0.213682	0.0528319	Cluster_14	Cluster_8
TNFSF12	0.543592	0.213682	0.0528319	Cluster_18	Cluster_8
TNFSF12	0.543592	0.213682	0.0528319	Cluster_9	Cluster_8
CXCL10	0.53381	0.328755	0.0528164	Cluster_12	Cluster_12
TXLNA	0.537776	0.210581	0.052729	Cluster_12	Cluster_8
ULBP2	0.531814	0.330462	0.052705	Cluster_18	Cluster_12
ULBP2	0.531814	0.330462	0.052705	Cluster_10	Cluster_12
ULBP2	0.531814	0.330462	0.052705	Cluster_3	Cluster_12
PLAU	0.524606	0.391497	0.0527018	Cluster_12	Cluster_18
SERPINE2	0.530191	0.39532	0.0526948	Cluster_0	Cluster_18
SERPINE2	0.530191	0.39532	0.0526948	Cluster_7	Cluster_18
SERPINE2	0.530191	0.39532	0.0526948	Cluster_15	Cluster_18
SERPINE2	0.530191	0.39532	0.0526947	Cluster_13	Cluster_18
SERPINE2	0.530191	0.39532	0.0526947	Cluster_14	Cluster_18
SERPINE2	0.530191	0.39532	0.0526947	Cluster_18	Cluster_18
AMIGO2	0.530312	0.392835	0.0526509	Cluster_19	Cluster_18
AMIGO2	0.530312	0.392835	0.0526509	Cluster_15	Cluster_18
AMIGO2	0.530312	0.392835	0.0526509	Cluster_10	Cluster_18
AMIGO2	0.530312	0.392835	0.0526509	Cluster_13	Cluster_18
AMIGO2	0.530312	0.392835	0.0526509	Cluster_18	Cluster_18
NRG2	0.537361	0.211448	0.052623	Cluster_15	Cluster_8
VEGFA	0.530683	0.392949	0.0526195	Cluster_10	Cluster_18
VEGFA	0.530683	0.392949	0.0526195	Cluster_18	Cluster_18
TGFB1	0.551064	0.33233	0.0526121	Cluster_1	Cluster_16
TGFB1	0.551064	0.33233	0.0526121	Cluster_10	Cluster_16
TGFB1	0.551064	0.33233	0.0526121	Cluster_15	Cluster_16
TGFB1	0.551064	0.33233	0.0526121	Cluster_3	Cluster_16
TGFB1	0.551064	0.33233	0.0526121	Cluster_5	Cluster_16
TGFB1	0.551064	0.33233	0.0526121	Cluster_6	Cluster_16
TGFB1	0.551064	0.33233	0.0526121	Cluster_0	Cluster_16
TGFB1	0.551064	0.33233	0.0526121	Cluster_13	Cluster_16
TGFB1	0.551064	0.33233	0.0526121	Cluster_14	Cluster_16
TGFB1	0.551064	0.33233	0.0526121	Cluster_18	Cluster_16
TGFB1	0.551064	0.33233	0.0526121	Cluster_7	Cluster_16
TGFB1	0.551064	0.33233	0.0526121	Cluster_9	Cluster_16
GPI	0.528161	0.393223	0.0525694	Cluster_12	Cluster_18
GPI	0.528161	0.393223	0.0525694	Cluster_16	Cluster_18
GPI	0.528161	0.393223	0.0525694	Cluster_8	Cluster_18
ADAM23	0.537389	0.210663	0.0525646	Cluster_18	Cluster_8
FBRS	0.533519	0.393204	0.0524861	Cluster_12	Cluster_18
FBRS	0.533519	0.393204	0.0524861	Cluster_16	Cluster_18
FBRS	0.533519	0.393204	0.0524861	Cluster_8	Cluster_18
GZMB	0.539133	0.210175	0.0524708	Cluster_16	Cluster_8
CFH	0.542266	0.274906	0.05244	Cluster_7	Cluster_9
CXCL10	0.542227	0.212571	0.0524059	Cluster_12	Cluster_8
OMG	0.529158	0.390371	0.0523873	Cluster_15	Cluster_18
FASLG	0.539677	0.212067	0.0523466	Cluster_15	Cluster_8
NCAM1	0.530478	0.39218	0.0522475	Cluster_15	Cluster_18
CALM3	0.53518	0.395596	0.0522387	Cluster_12	Cluster_18
CALM3	0.53518	0.395596	0.0522387	Cluster_16	Cluster_18
CALM3	0.53518	0.395596	0.0522387	Cluster_19	Cluster_18
FGF22	0.537166	0.210582	0.0522296	Cluster_15	Cluster_8
FGF22	0.537166	0.210582	0.0522296	Cluster_8	Cluster_8
FGF22	0.537166	0.210582	0.0522296	Cluster_18	Cluster_8
EFNA5	0.540566	0.2109	0.0522249	Cluster_15	Cluster_8
TGFA	0.54376	0.214925	0.0521881	Cluster_15	Cluster_8
TGFA	0.54376	0.214925	0.0521881	Cluster_18	Cluster_8
SERPINE2	0.538146	0.210963	0.052168	Cluster_18	Cluster_8
SERPINE2	0.538146	0.210963	0.052168	Cluster_0	Cluster_8
SERPINE2	0.538146	0.210963	0.052168	Cluster_13	Cluster_8
SERPINE2	0.538146	0.210963	0.052168	Cluster_14	Cluster_8
SERPINE2	0.538146	0.210963	0.052168	Cluster_15	Cluster_8
SERPINE2	0.538146	0.210963	0.052168	Cluster_7	Cluster_8
NENF	0.530433	0.317427	0.0521294	Cluster_1	Cluster_16
NENF	0.530433	0.317427	0.0521294	Cluster_10	Cluster_16
NENF	0.530433	0.317427	0.0521294	Cluster_15	Cluster_16
NENF	0.530433	0.317427	0.0521294	Cluster_3	Cluster_16
NENF	0.530433	0.317427	0.0521294	Cluster_5	Cluster_16
NENF	0.530433	0.317427	0.0521294	Cluster_6	Cluster_16
NENF	0.530433	0.317427	0.0521294	Cluster_0	Cluster_16
NENF	0.530433	0.317427	0.0521294	Cluster_12	Cluster_16
NENF	0.530433	0.317427	0.0521294	Cluster_13	Cluster_16
NENF	0.530433	0.317427	0.0521294	Cluster_14	Cluster_16
NENF	0.530433	0.317427	0.0521294	Cluster_18	Cluster_16
NENF	0.530433	0.317427	0.0521294	Cluster_7	Cluster_16
NENF	0.530433	0.317427	0.0521294	Cluster_9	Cluster_16
CALM3	0.536044	0.21092	0.0521217	Cluster_16	Cluster_8
CALM3	0.536044	0.21092	0.0521217	Cluster_19	Cluster_8
CALM3	0.536044	0.21092	0.0521217	Cluster_12	Cluster_8
SEMA3E	0.538103	0.211257	0.0521063	Cluster_12	Cluster_8
LTB	0.541566	0.212503	0.0518834	Cluster_18	Cluster_8
LTB	0.541566	0.212503	0.0518834	Cluster_10	Cluster_8
LTB	0.541566	0.212503	0.0518834	Cluster_19	Cluster_8
ICOSLG	0.532318	0.329415	0.0518593	Cluster_12	Cluster_12
ICOSLG	0.532318	0.329415	0.0518593	Cluster_8	Cluster_12
CD58	0.532517	0.392055	0.0518373	Cluster_8	Cluster_18
EFNB2	0.531102	0.329171	0.051837	Cluster_18	Cluster_12
EFNB2	0.531102	0.329171	0.051837	Cluster_15	Cluster_12
IL6	0.55209	0.332093	0.0517931	Cluster_15	Cluster_16
IL6	0.55209	0.332093	0.0517931	Cluster_16	Cluster_16
IL6	0.55209	0.332093	0.0517931	Cluster_9	Cluster_16
ITGB7	0.532211	0.329381	0.051792	Cluster_13	Cluster_12
DSC2	0.529709	0.395796	0.0517722	Cluster_12	Cluster_18
CLEC11A	0.537228	0.209632	0.0517424	Cluster_0	Cluster_8
CLEC11A	0.537228	0.209632	0.0517424	Cluster_13	Cluster_8
CLEC11A	0.537228	0.209632	0.0517424	Cluster_14	Cluster_8
CLEC11A	0.537228	0.209632	0.0517424	Cluster_15	Cluster_8
CLEC11A	0.537228	0.209632	0.0517424	Cluster_7	Cluster_8
CLEC11A	0.537228	0.209632	0.0517424	Cluster_9	Cluster_8
CLEC11A	0.537228	0.209632	0.0517424	Cluster_12	Cluster_8
CLEC11A	0.537228	0.209632	0.0517424	Cluster_18	Cluster_8
SCGB3A1	0.531161	0.329722	0.0517384	Cluster_0	Cluster_12
SCGB3A1	0.531161	0.329722	0.0517384	Cluster_1	Cluster_12
SCGB3A1	0.531161	0.329722	0.0517384	Cluster_12	Cluster_12
SCGB3A1	0.531161	0.329722	0.0517384	Cluster_13	Cluster_12
SCGB3A1	0.531161	0.329722	0.0517384	Cluster_3	Cluster_12
SCGB3A1	0.531161	0.329722	0.0517384	Cluster_5	Cluster_12
SCGB3A1	0.531161	0.329722	0.0517384	Cluster_7	Cluster_12
IL6	0.543156	0.337317	0.0517373	Cluster_15	Cluster_12
IL6	0.543156	0.337317	0.0517373	Cluster_16	Cluster_12
IL6	0.543156	0.337317	0.0517373	Cluster_9	Cluster_12
FLT3LG	0.534021	0.32862	0.0517258	Cluster_16	Cluster_12
FLT3LG	0.534021	0.32862	0.0517258	Cluster_8	Cluster_12
FLT3LG	0.534021	0.32862	0.0517258	Cluster_18	Cluster_12
OXT	0.537446	0.211089	0.0517118	Cluster_18	Cluster_8
OXT	0.537446	0.211089	0.0517118	Cluster_0	Cluster_8
OXT	0.537446	0.211089	0.0517118	Cluster_10	Cluster_8
OXT	0.537446	0.211089	0.0517118	Cluster_13	Cluster_8
OXT	0.537446	0.211089	0.0517118	Cluster_14	Cluster_8
OXT	0.537446	0.211089	0.0517118	Cluster_15	Cluster_8
OXT	0.537446	0.211089	0.0517118	Cluster_7	Cluster_8
OXT	0.537446	0.211089	0.0517118	Cluster_9	Cluster_8
CRTAM	0.548223	0.332086	0.0517105	Cluster_15	Cluster_16
CRTAM	0.548223	0.332086	0.0517105	Cluster_3	Cluster_16
CRTAM	0.548223	0.332086	0.0517105	Cluster_0	Cluster_16
CRTAM	0.548223	0.332086	0.0517105	Cluster_12	Cluster_16
CRTAM	0.548223	0.332086	0.0517105	Cluster_7	Cluster_16
F11R	0.535329	0.211222	0.0515998	Cluster_18	Cluster_8
MAPT	0.537981	0.212659	0.0515629	Cluster_15	Cluster_8
GZMB	0.532696	0.328435	0.0515297	Cluster_16	Cluster_12
HCRT	0.538848	0.21219	0.0515093	Cluster_15	Cluster_8
IL1B	0.515571	0.123272	0.0514942	Cluster_9	Cluster_5
IL1B	0.515571	0.123272	0.0514942	Cluster_18	Cluster_5
IL1B	0.515571	0.123272	0.0514942	Cluster_8	Cluster_5
NLGN2	0.532342	0.389981	0.0513641	Cluster_15	Cluster_18
NECTIN1	0.537956	0.21107	0.0513552	Cluster_15	Cluster_8
NECTIN1	0.537956	0.21107	0.0513552	Cluster_18	Cluster_8
CCL20	0.527398	0.393778	0.0513524	Cluster_10	Cluster_18
CCL20	0.527398	0.393778	0.0513524	Cluster_18	Cluster_18
XCL2	0.533243	0.328131	0.0512852	Cluster_18	Cluster_12
XCL2	0.533243	0.328131	0.0512852	Cluster_1	Cluster_12
XCL2	0.533243	0.328131	0.0512852	Cluster_13	Cluster_12
XCL2	0.533243	0.328131	0.0512852	Cluster_15	Cluster_12
XCL2	0.533243	0.328131	0.0512852	Cluster_3	Cluster_12
XCL2	0.533243	0.328131	0.0512852	Cluster_5	Cluster_12
VEGFA	0.542617	0.216242	0.0512609	Cluster_10	Cluster_8
VEGFA	0.542617	0.216242	0.0512609	Cluster_18	Cluster_8
FASLG	0.533045	0.393312	0.05119	Cluster_15	Cluster_18
SPN	0.541774	0.209802	0.0511724	Cluster_12	Cluster_8
SPN	0.541774	0.209802	0.0511724	Cluster_16	Cluster_8
EFNA1	0.531079	0.329107	0.0511612	Cluster_15	Cluster_12
PSEN1	0.529122	0.394016	0.0511038	Cluster_13	Cluster_18
PSEN1	0.529122	0.394016	0.0511038	Cluster_14	Cluster_18
PSEN1	0.529122	0.394016	0.0511038	Cluster_18	Cluster_18
PSEN1	0.529122	0.394016	0.0511038	Cluster_5	Cluster_18
PSEN1	0.529122	0.394016	0.0511038	Cluster_9	Cluster_18
PSEN1	0.529122	0.394016	0.0511038	Cluster_0	Cluster_18
PSEN1	0.529122	0.394016	0.0511038	Cluster_3	Cluster_18
ITGA4	0.532422	0.397396	0.0510695	Cluster_16	Cluster_18
ITGA4	0.532422	0.397396	0.0510695	Cluster_8	Cluster_18
ITGA4	0.532422	0.397396	0.0510695	Cluster_12	Cluster_18
PCDH1	0.531637	0.32838	0.051036	Cluster_15	Cluster_12
PCDH1	0.531637	0.32838	0.051036	Cluster_16	Cluster_12
TNFSF10	0.548955	0.328037	0.0510133	Cluster_16	Cluster_16
TNFSF10	0.548955	0.328037	0.0510133	Cluster_12	Cluster_16
YARS	0.529314	0.329569	0.0509971	Cluster_12	Cluster_12
YARS	0.529314	0.329569	0.0509971	Cluster_16	Cluster_12
YARS	0.529314	0.329569	0.0509971	Cluster_8	Cluster_12
ADM	0.531833	0.394246	0.0508714	Cluster_0	Cluster_18
ADM	0.531833	0.394246	0.0508714	Cluster_16	Cluster_18
ADM	0.531833	0.394246	0.0508714	Cluster_7	Cluster_18
ADM	0.531833	0.394246	0.0508714	Cluster_8	Cluster_18
ADM	0.531833	0.394246	0.0508714	Cluster_12	Cluster_18
AMIGO2	0.536498	0.210925	0.0508417	Cluster_10	Cluster_8
AMIGO2	0.536498	0.210925	0.0508417	Cluster_13	Cluster_8
AMIGO2	0.536498	0.210925	0.0508417	Cluster_15	Cluster_8
AMIGO2	0.536498	0.210925	0.0508417	Cluster_19	Cluster_8
AMIGO2	0.536498	0.210925	0.0508417	Cluster_18	Cluster_8
YARS	0.53731	0.211485	0.0508409	Cluster_16	Cluster_8
YARS	0.53731	0.211485	0.0508409	Cluster_8	Cluster_8
YARS	0.53731	0.211485	0.0508409	Cluster_12	Cluster_8
VEGFB	0.536003	0.210392	0.0508351	Cluster_9	Cluster_8
VEGFB	0.536003	0.210392	0.0508351	Cluster_12	Cluster_8
ROBO1	0.536254	0.20931	0.050775	Cluster_15	Cluster_8
ADAM17	0.543205	0.322696	0.0507645	Cluster_16	Cluster_16
ADAM17	0.543205	0.322696	0.0507645	Cluster_8	Cluster_16
ADAM17	0.543205	0.322696	0.0507645	Cluster_12	Cluster_16
EFNA1	0.535981	0.210295	0.0507526	Cluster_15	Cluster_8
CCL3	0.527134	0.390038	0.0506629	Cluster_1	Cluster_18
CCL3	0.527134	0.390038	0.0506629	Cluster_13	Cluster_18
CCL3	0.527134	0.390038	0.0506629	Cluster_18	Cluster_18
CCL3	0.527134	0.390038	0.0506629	Cluster_5	Cluster_18
CCL3	0.527134	0.390038	0.0506628	Cluster_0	Cluster_18
CCL3	0.527134	0.390038	0.0506628	Cluster_3	Cluster_18
CCL3	0.527134	0.390038	0.0506628	Cluster_7	Cluster_18
SEMA4D	0.531529	0.328489	0.0506228	Cluster_12	Cluster_12
SEMA4D	0.531529	0.328489	0.0506228	Cluster_16	Cluster_12
SEMA4D	0.531529	0.328489	0.0506228	Cluster_8	Cluster_12
TNFSF10	0.531883	0.391859	0.0505814	Cluster_16	Cluster_18
TNFSF10	0.531883	0.391859	0.0505814	Cluster_12	Cluster_18
GSTP1	0.53721	0.210524	0.0505633	Cluster_16	Cluster_8
GSTP1	0.53721	0.210524	0.0505633	Cluster_12	Cluster_8
SEMA7A	0.535358	0.209539	0.0505187	Cluster_18	Cluster_8
SEMA7A	0.535358	0.209539	0.0505186	Cluster_10	Cluster_8
SEMA7A	0.535358	0.209539	0.0505186	Cluster_13	Cluster_8
SEMA7A	0.535358	0.209539	0.0505186	Cluster_16	Cluster_8
SEMA7A	0.535358	0.209539	0.0505186	Cluster_9	Cluster_8
EDA	0.531677	0.395704	0.0504971	Cluster_18	Cluster_18
BMP8B	0.532048	0.327681	0.050495	Cluster_15	Cluster_12
A2M	0.531925	0.328552	0.0504724	Cluster_15	Cluster_12
GPI	0.531036	0.318245	0.0503971	Cluster_12	Cluster_16
GPI	0.531036	0.318245	0.0503971	Cluster_16	Cluster_16
GPI	0.531036	0.318245	0.0503971	Cluster_8	Cluster_16
ADM2	0.535011	0.210762	0.0503778	Cluster_15	Cluster_8
COL5A3	0.530055	0.327581	0.0503761	Cluster_18	Cluster_12
PTGS2	0.534742	0.32944	0.050356	Cluster_18	Cluster_12
CCL20	0.536935	0.211136	0.0503082	Cluster_18	Cluster_8
CCL20	0.536935	0.211136	0.0503082	Cluster_10	Cluster_8
OMG	0.532316	0.328515	0.0502394	Cluster_15	Cluster_12
CCL5	0.538936	0.214009	0.050231	Cluster_16	Cluster_8
CCL5	0.538936	0.214009	0.050231	Cluster_19	Cluster_8
ALOX5AP	0.528019	0.386684	0.0502306	Cluster_18	Cluster_18
ALOX5AP	0.528019	0.386684	0.0502306	Cluster_12	Cluster_18
ALOX5AP	0.528019	0.386684	0.0502306	Cluster_16	Cluster_18
ALOX5AP	0.528019	0.386684	0.0502306	Cluster_8	Cluster_18
CD58	0.52992	0.329846	0.05018	Cluster_8	Cluster_12
WNT1	0.532439	0.327227	0.0501789	Cluster_18	Cluster_12
NECTIN2	0.53015	0.329628	0.0501667	Cluster_18	Cluster_12
TGFB2	0.561181	0.222718	0.0501293	Cluster_12	Cluster_8
ICAM3	0.530037	0.328831	0.0501247	Cluster_16	Cluster_12
JAG2	0.534579	0.210311	0.050113	Cluster_15	Cluster_8
UCN	0.537143	0.212041	0.0501106	Cluster_15	Cluster_8
BMP8B	0.54113	0.212686	0.0500986	Cluster_15	Cluster_8
ICOSLG	0.538016	0.210669	0.0500146	Cluster_12	Cluster_8
ICOSLG	0.538016	0.210669	0.0500146	Cluster_8	Cluster_8
TNFSF9	0.523426	0.390379	0.0499882	Cluster_15	Cluster_18
TNFSF9	0.523426	0.390379	0.0499882	Cluster_3	Cluster_18
TNFSF9	0.523426	0.390379	0.0499882	Cluster_10	Cluster_18
TNFSF9	0.523426	0.390379	0.0499882	Cluster_13	Cluster_18
TNFSF9	0.523426	0.390379	0.0499882	Cluster_18	Cluster_18
TNFSF9	0.523426	0.390379	0.0499882	Cluster_6	Cluster_18
TNFSF9	0.523426	0.390379	0.0499882	Cluster_9	Cluster_18
PTGS2	0.53958	0.212503	0.049944	Cluster_18	Cluster_8
EFNB2	0.534424	0.210112	0.0499193	Cluster_18	Cluster_8
EFNB2	0.534424	0.210112	0.0499193	Cluster_15	Cluster_8
ITGB7	0.535702	0.210387	0.0499148	Cluster_13	Cluster_8
RABEP2	0.528667	0.392144	0.0499098	Cluster_10	Cluster_18
RABEP2	0.528667	0.392144	0.0499098	Cluster_13	Cluster_18
RABEP2	0.528667	0.392144	0.0499098	Cluster_18	Cluster_18
RABEP2	0.528667	0.392144	0.0499098	Cluster_5	Cluster_18
RABEP2	0.528667	0.392144	0.0499098	Cluster_6	Cluster_18
RABEP2	0.528667	0.392144	0.0499098	Cluster_9	Cluster_18
RABEP2	0.528667	0.392144	0.0499098	Cluster_3	Cluster_18
PLXNB2	0.534539	0.210063	0.0498991	Cluster_12	Cluster_8
PLXNB2	0.534539	0.210063	0.0498991	Cluster_8	Cluster_8
IFNL1	0.533275	0.328094	0.0498965	Cluster_12	Cluster_12
NMB	0.531928	0.327744	0.0498867	Cluster_18	Cluster_12
NMB	0.531928	0.327744	0.0498867	Cluster_13	Cluster_12
NMB	0.531928	0.327744	0.0498867	Cluster_14	Cluster_12
NMB	0.531928	0.327744	0.0498867	Cluster_9	Cluster_12
NTN4	0.534698	0.211212	0.049834	Cluster_15	Cluster_8
NTN4	0.534698	0.211212	0.049834	Cluster_18	Cluster_8
VCAM1	0.536862	0.209803	0.0498205	Cluster_15	Cluster_8
NLGN2	0.528969	0.328709	0.0498179	Cluster_15	Cluster_12
LTB	0.532588	0.327309	0.0498162	Cluster_18	Cluster_12
LTB	0.532588	0.327309	0.0498162	Cluster_10	Cluster_12
LTB	0.532588	0.327309	0.0498162	Cluster_19	Cluster_12
FLT3LG	0.539954	0.21085	0.0497993	Cluster_18	Cluster_8
FLT3LG	0.539954	0.21085	0.0497993	Cluster_16	Cluster_8
FLT3LG	0.539954	0.21085	0.0497993	Cluster_8	Cluster_8
CD28	0.546207	0.21436	0.049786	Cluster_16	Cluster_8
CD28	0.546207	0.21436	0.049786	Cluster_8	Cluster_8
TGFB3	0.533018	0.329072	0.049782	Cluster_15	Cluster_12
HDC	0.538288	0.210636	0.049773	Cluster_16	Cluster_8
HDC	0.538288	0.210636	0.049773	Cluster_12	Cluster_8
RGMA	0.53218	0.32823	0.0497678	Cluster_15	Cluster_12
XCL2	0.535307	0.210525	0.0497385	Cluster_18	Cluster_8
XCL2	0.535307	0.210525	0.0497385	Cluster_1	Cluster_8
XCL2	0.535307	0.210525	0.0497385	Cluster_13	Cluster_8
XCL2	0.535307	0.210525	0.0497385	Cluster_15	Cluster_8
XCL2	0.535307	0.210525	0.0497385	Cluster_3	Cluster_8
XCL2	0.535307	0.210525	0.0497385	Cluster_5	Cluster_8
CELSR2	0.529231	0.389557	0.0497121	Cluster_15	Cluster_18
OMG	0.535762	0.211935	0.0496724	Cluster_15	Cluster_8
SCGB3A1	0.534275	0.210613	0.0496491	Cluster_0	Cluster_8
SCGB3A1	0.534275	0.210613	0.0496491	Cluster_1	Cluster_8
SCGB3A1	0.534275	0.210613	0.0496491	Cluster_12	Cluster_8
SCGB3A1	0.534275	0.210613	0.0496491	Cluster_13	Cluster_8
SCGB3A1	0.534275	0.210613	0.0496491	Cluster_3	Cluster_8
SCGB3A1	0.534275	0.210613	0.0496491	Cluster_5	Cluster_8
SCGB3A1	0.534275	0.210613	0.0496491	Cluster_7	Cluster_8
PLEKHO2	0.53019	0.328677	0.049563	Cluster_1	Cluster_12
PLEKHO2	0.53019	0.328677	0.049563	Cluster_12	Cluster_12
PLEKHO2	0.53019	0.328677	0.049563	Cluster_8	Cluster_12
CDH23	0.528673	0.330014	0.0495356	Cluster_12	Cluster_12
CDH23	0.528673	0.330014	0.0495356	Cluster_16	Cluster_12
IL1RN	0.537984	0.330197	0.0495272	Cluster_18	Cluster_12
CALM3	0.528686	0.327622	0.0495231	Cluster_12	Cluster_12
CALM3	0.528686	0.327622	0.0495231	Cluster_16	Cluster_12
CALM3	0.528686	0.327622	0.0495231	Cluster_19	Cluster_12
RTN4	0.533312	0.394275	0.0494881	Cluster_0	Cluster_18
RTN4	0.533312	0.394275	0.0494881	Cluster_13	Cluster_18
RTN4	0.533312	0.394275	0.0494881	Cluster_14	Cluster_18
RTN4	0.533312	0.394275	0.0494881	Cluster_18	Cluster_18
RTN4	0.533312	0.394275	0.0494881	Cluster_9	Cluster_18
NRG2	0.529979	0.328165	0.0494755	Cluster_15	Cluster_12
CXCL8	0.529581	0.329091	0.0494505	Cluster_12	Cluster_12
CXCL8	0.529581	0.329091	0.0494505	Cluster_16	Cluster_12
CXCL8	0.529581	0.329091	0.0494505	Cluster_8	Cluster_12
BMP2	0.534829	0.330586	0.0494365	Cluster_15	Cluster_12
ICOSLG	0.526741	0.39111	0.0493778	Cluster_12	Cluster_18
ICOSLG	0.526741	0.39111	0.0493778	Cluster_8	Cluster_18
LTA	0.537882	0.211923	0.049372	Cluster_1	Cluster_8
LTA	0.537882	0.211923	0.049372	Cluster_10	Cluster_8
LTA	0.537882	0.211923	0.049372	Cluster_3	Cluster_8
LTA	0.537882	0.211923	0.049372	Cluster_5	Cluster_8
LTA	0.537882	0.211923	0.049372	Cluster_18	Cluster_8
EFNA1	0.527526	0.393213	0.049336	Cluster_15	Cluster_18
OSM	0.532195	0.328515	0.0492718	Cluster_16	Cluster_12
OSM	0.532195	0.328515	0.0492718	Cluster_8	Cluster_12
PPBP	0.534316	0.209909	0.0492698	Cluster_12	Cluster_8
PPBP	0.534316	0.209909	0.0492698	Cluster_16	Cluster_8
PPBP	0.534316	0.209909	0.0492698	Cluster_19	Cluster_8
PDGFB	0.537359	0.212817	0.0492291	Cluster_15	Cluster_8
ICAM5	0.529521	0.329442	0.0492045	Cluster_15	Cluster_12
PODXL2	0.530933	0.328429	0.0491161	Cluster_18	Cluster_12
PODXL2	0.530933	0.328429	0.0491161	Cluster_13	Cluster_12
PODXL2	0.530933	0.328429	0.0491161	Cluster_15	Cluster_12
IL6	0.548429	0.218253	0.0490151	Cluster_15	Cluster_8
IL6	0.548429	0.218253	0.0490151	Cluster_16	Cluster_8
IL6	0.548429	0.218253	0.0490151	Cluster_9	Cluster_8
F11R	0.529425	0.328962	0.0489991	Cluster_18	Cluster_12
PCDH9	0.528031	0.390938	0.0489943	Cluster_9	Cluster_18
PNOC	0.53484	0.210225	0.0489903	Cluster_9	Cluster_8
BMP8A	0.523739	0.382009	0.0489607	Cluster_18	Cluster_18
BMP8A	0.523739	0.382009	0.0489607	Cluster_15	Cluster_18
TIGIT	0.530273	0.328227	0.0489175	Cluster_13	Cluster_12
PLAU	0.54279	0.211596	0.048849	Cluster_12	Cluster_8
SERPINA1	0.534474	0.20942	0.0487715	Cluster_0	Cluster_8
SERPINA1	0.534474	0.20942	0.0487715	Cluster_1	Cluster_8
SERPINA1	0.534474	0.20942	0.0487715	Cluster_15	Cluster_8
SERPINA1	0.534474	0.20942	0.0487715	Cluster_16	Cluster_8
SERPINA1	0.534474	0.20942	0.0487715	Cluster_3	Cluster_8
SERPINA1	0.534474	0.20942	0.0487715	Cluster_5	Cluster_8
SERPINA1	0.534474	0.20942	0.0487715	Cluster_7	Cluster_8
SERPINA1	0.534474	0.20942	0.0487715	Cluster_8	Cluster_8
SERPINA1	0.534474	0.20942	0.0487715	Cluster_12	Cluster_8
IGF1	0.504267	0.0316213	0.0487663	Cluster_12	Cluster_19
A2M	0.532761	0.209454	0.0487643	Cluster_15	Cluster_8
XCL1	0.535207	0.210601	0.0487612	Cluster_3	Cluster_8
XCL1	0.535207	0.210601	0.0487612	Cluster_5	Cluster_8
XCL1	0.535207	0.210601	0.0487612	Cluster_18	Cluster_8
NUCB2	0.534323	0.20958	0.0487117	Cluster_16	Cluster_8
NUCB2	0.534323	0.20958	0.0487117	Cluster_8	Cluster_8
DSC2	0.532689	0.208972	0.0486866	Cluster_12	Cluster_8
CCL22	0.534079	0.209383	0.0486456	Cluster_18	Cluster_8
INSL6	0.530065	0.329665	0.0486037	Cluster_15	Cluster_12
RABEP2	0.533883	0.209475	0.048591	Cluster_18	Cluster_8
RABEP2	0.533883	0.209475	0.048591	Cluster_10	Cluster_8
RABEP2	0.533883	0.209475	0.048591	Cluster_13	Cluster_8
RABEP2	0.533883	0.209475	0.048591	Cluster_3	Cluster_8
RABEP2	0.533883	0.209475	0.048591	Cluster_5	Cluster_8
RABEP2	0.533883	0.209475	0.048591	Cluster_6	Cluster_8
RABEP2	0.533883	0.209475	0.048591	Cluster_9	Cluster_8
FAM3C	0.533494	0.209724	0.0485869	Cluster_18	Cluster_8
FAM3C	0.533494	0.209724	0.0485869	Cluster_0	Cluster_8
FAM3C	0.533494	0.209724	0.0485869	Cluster_13	Cluster_8
FAM3C	0.533494	0.209724	0.0485869	Cluster_3	Cluster_8
FAM3C	0.533494	0.209724	0.0485869	Cluster_5	Cluster_8
FAM3C	0.533494	0.209724	0.0485869	Cluster_7	Cluster_8
FAM3C	0.533494	0.209724	0.0485869	Cluster_9	Cluster_8
GZMB	0.532095	0.391523	0.0485776	Cluster_16	Cluster_18
NMB	0.534127	0.210009	0.0485702	Cluster_18	Cluster_8
NMB	0.534127	0.210009	0.0485702	Cluster_13	Cluster_8
NMB	0.534127	0.210009	0.0485702	Cluster_14	Cluster_8
NMB	0.534127	0.210009	0.0485702	Cluster_9	Cluster_8
SCGB3A1	0.531035	0.388631	0.0485456	Cluster_1	Cluster_18
SCGB3A1	0.531035	0.388631	0.0485456	Cluster_13	Cluster_18
SCGB3A1	0.531035	0.388631	0.0485456	Cluster_5	Cluster_18
SCGB3A1	0.531035	0.388631	0.0485456	Cluster_12	Cluster_18
SCGB3A1	0.531035	0.388631	0.0485456	Cluster_0	Cluster_18
SCGB3A1	0.531035	0.388631	0.0485456	Cluster_3	Cluster_18
SCGB3A1	0.531035	0.388631	0.0485456	Cluster_7	Cluster_18
GMFB	0.540755	0.176148	0.0485379	Cluster_16	Cluster_10
GMFB	0.540755	0.176148	0.0485379	Cluster_8	Cluster_10
LAMB1	0.530157	0.39137	0.048519	Cluster_15	Cluster_18
PDGFB	0.533364	0.392093	0.0484949	Cluster_15	Cluster_18
PLXNB2	0.530001	0.32807	0.0484175	Cluster_12	Cluster_12
PLXNB2	0.530001	0.32807	0.0484175	Cluster_8	Cluster_12
ITGA4	0.528121	0.327518	0.048405	Cluster_12	Cluster_12
ITGA4	0.528121	0.327518	0.048405	Cluster_16	Cluster_12
ITGA4	0.528121	0.327518	0.048405	Cluster_8	Cluster_12
MMP9	0.536387	0.332617	0.0483817	Cluster_10	Cluster_12
MMP9	0.536387	0.332617	0.0483817	Cluster_18	Cluster_12
ITGA4	0.535849	0.209585	0.0483799	Cluster_12	Cluster_8
ITGA4	0.535849	0.209585	0.0483799	Cluster_16	Cluster_8
ITGA4	0.535849	0.209585	0.0483799	Cluster_8	Cluster_8
FASLG	0.53287	0.3283	0.0483622	Cluster_15	Cluster_12
PNOC	0.531155	0.327009	0.0483296	Cluster_9	Cluster_12
MMP9	0.537869	0.211651	0.0482982	Cluster_18	Cluster_8
MMP9	0.537869	0.211651	0.0482982	Cluster_10	Cluster_8
CMTM8	0.523016	0.328517	0.0482709	Cluster_18	Cluster_12
CMTM8	0.523016	0.328517	0.0482709	Cluster_0	Cluster_12
CMTM8	0.523016	0.328517	0.0482709	Cluster_1	Cluster_12
CMTM8	0.523016	0.328517	0.0482709	Cluster_10	Cluster_12
CMTM8	0.523016	0.328517	0.0482709	Cluster_12	Cluster_12
CMTM8	0.523016	0.328517	0.0482709	Cluster_13	Cluster_12
CMTM8	0.523016	0.328517	0.0482709	Cluster_14	Cluster_12
CMTM8	0.523016	0.328517	0.0482709	Cluster_15	Cluster_12
CMTM8	0.523016	0.328517	0.0482709	Cluster_3	Cluster_12
CMTM8	0.523016	0.328517	0.0482709	Cluster_5	Cluster_12
CMTM8	0.523016	0.328517	0.0482709	Cluster_6	Cluster_12
CMTM8	0.523016	0.328517	0.0482709	Cluster_7	Cluster_12
CMTM8	0.523016	0.328517	0.0482709	Cluster_9	Cluster_12
SEMA7A	0.528732	0.328019	0.0481938	Cluster_10	Cluster_12
SEMA7A	0.528732	0.328019	0.0481938	Cluster_13	Cluster_12
SEMA7A	0.528732	0.328019	0.0481938	Cluster_16	Cluster_12
SEMA7A	0.528732	0.328019	0.0481938	Cluster_9	Cluster_12
SEMA7A	0.528732	0.328019	0.0481938	Cluster_18	Cluster_12
INSL6	0.52726	0.388023	0.0481381	Cluster_15	Cluster_18
ADM	0.531183	0.32793	0.0481101	Cluster_0	Cluster_12
ADM	0.531183	0.32793	0.0481101	Cluster_12	Cluster_12
ADM	0.531183	0.32793	0.0481101	Cluster_16	Cluster_12
ADM	0.531183	0.32793	0.0481101	Cluster_7	Cluster_12
ADM	0.531183	0.32793	0.0481101	Cluster_8	Cluster_12
PPBP	0.530448	0.327154	0.0481094	Cluster_12	Cluster_12
PPBP	0.530448	0.327154	0.0481094	Cluster_16	Cluster_12
PPBP	0.530448	0.327154	0.0481094	Cluster_19	Cluster_12
RTN4	0.536686	0.210382	0.0480968	Cluster_0	Cluster_8
RTN4	0.536686	0.210382	0.0480968	Cluster_13	Cluster_8
RTN4	0.536686	0.210382	0.0480968	Cluster_14	Cluster_8
RTN4	0.536686	0.210382	0.0480968	Cluster_9	Cluster_8
RTN4	0.536686	0.210382	0.0480968	Cluster_18	Cluster_8
OXT	0.535866	0.177325	0.0480675	Cluster_10	Cluster_10
OXT	0.535866	0.177325	0.0480675	Cluster_13	Cluster_10
OXT	0.535866	0.177325	0.0480675	Cluster_14	Cluster_10
OXT	0.535866	0.177325	0.0480675	Cluster_18	Cluster_10
OXT	0.535866	0.177325	0.0480675	Cluster_9	Cluster_10
OXT	0.535866	0.177325	0.0480675	Cluster_0	Cluster_10
OXT	0.535866	0.177325	0.0480675	Cluster_15	Cluster_10
OXT	0.535866	0.177325	0.0480675	Cluster_7	Cluster_10
HDC	0.53866	0.272909	0.048036	Cluster_12	Cluster_9
HDC	0.53866	0.272909	0.048036	Cluster_16	Cluster_9
ITGB1	0.533941	0.175293	0.0480048	Cluster_12	Cluster_10
ITGB1	0.533941	0.175293	0.0480048	Cluster_7	Cluster_10
VCAM1	0.53022	0.327681	0.0480033	Cluster_15	Cluster_12
ICAM2	0.52742	0.329944	0.0479599	Cluster_16	Cluster_12
NUCB2	0.525759	0.390732	0.0479556	Cluster_16	Cluster_18
NUCB2	0.525759	0.390732	0.0479556	Cluster_8	Cluster_18
ADAM17	0.538106	0.330478	0.0479492	Cluster_12	Cluster_12
ADAM17	0.538106	0.330478	0.0479492	Cluster_16	Cluster_12
ADAM17	0.538106	0.330478	0.0479492	Cluster_8	Cluster_12
GHRL	0.534269	0.329758	0.0479383	Cluster_1	Cluster_12
GHRL	0.534269	0.329758	0.0479383	Cluster_12	Cluster_12
GHRL	0.534269	0.329758	0.0479383	Cluster_3	Cluster_12
GHRL	0.534269	0.329758	0.0479383	Cluster_5	Cluster_12
NENF	0.539731	0.177428	0.0479361	Cluster_1	Cluster_10
NENF	0.539731	0.177428	0.0479361	Cluster_10	Cluster_10
NENF	0.539731	0.177428	0.0479361	Cluster_13	Cluster_10
NENF	0.539731	0.177428	0.0479361	Cluster_14	Cluster_10
NENF	0.539731	0.177428	0.0479361	Cluster_18	Cluster_10
NENF	0.539731	0.177428	0.0479361	Cluster_5	Cluster_10
NENF	0.539731	0.177428	0.0479361	Cluster_6	Cluster_10
NENF	0.539731	0.177428	0.0479361	Cluster_9	Cluster_10
NENF	0.539731	0.177428	0.047936	Cluster_0	Cluster_10
NENF	0.539731	0.177428	0.047936	Cluster_12	Cluster_10
NENF	0.539731	0.177428	0.047936	Cluster_15	Cluster_10
NENF	0.539731	0.177428	0.047936	Cluster_3	Cluster_10
NENF	0.539731	0.177428	0.047936	Cluster_7	Cluster_10
RABEP2	0.527805	0.328726	0.0479159	Cluster_18	Cluster_12
RABEP2	0.527805	0.328726	0.0479159	Cluster_10	Cluster_12
RABEP2	0.527805	0.328726	0.0479159	Cluster_13	Cluster_12
RABEP2	0.527805	0.328726	0.0479159	Cluster_3	Cluster_12
RABEP2	0.527805	0.328726	0.0479159	Cluster_5	Cluster_12
RABEP2	0.527805	0.328726	0.0479159	Cluster_6	Cluster_12
RABEP2	0.527805	0.328726	0.0479159	Cluster_9	Cluster_12
CXCL16	0.531627	0.327189	0.0479016	Cluster_16	Cluster_12
CXCL16	0.531627	0.327189	0.0479016	Cluster_8	Cluster_12
CXCL16	0.531627	0.327189	0.0479016	Cluster_18	Cluster_12
SEMA5A	0.533236	0.209096	0.0478892	Cluster_18	Cluster_8
XCL1	0.534318	0.176682	0.047866	Cluster_18	Cluster_10
XCL1	0.534318	0.176682	0.047866	Cluster_3	Cluster_10
XCL1	0.534318	0.176682	0.047866	Cluster_5	Cluster_10
CDH23	0.538056	0.208403	0.0478192	Cluster_12	Cluster_8
CDH23	0.538056	0.208403	0.0478192	Cluster_16	Cluster_8
CXCL16	0.535269	0.210479	0.0478037	Cluster_16	Cluster_8
CXCL16	0.535269	0.210479	0.0478037	Cluster_8	Cluster_8
CXCL16	0.535269	0.210479	0.0478037	Cluster_18	Cluster_8
DCHS1	0.535261	0.208646	0.0477804	Cluster_15	Cluster_8
PROK2	0.533991	0.209644	0.0477788	Cluster_0	Cluster_8
PROK2	0.533991	0.209644	0.0477788	Cluster_1	Cluster_8
PROK2	0.533991	0.209644	0.0477788	Cluster_10	Cluster_8
PROK2	0.533991	0.209644	0.0477788	Cluster_16	Cluster_8
PROK2	0.533991	0.209644	0.0477788	Cluster_7	Cluster_8
PROK2	0.533991	0.209644	0.0477788	Cluster_12	Cluster_8
PROK2	0.533991	0.209644	0.0477788	Cluster_18	Cluster_8
CRTAM	0.533771	0.334277	0.047751	Cluster_0	Cluster_12
CRTAM	0.533771	0.334277	0.047751	Cluster_12	Cluster_12
CRTAM	0.533771	0.334277	0.047751	Cluster_15	Cluster_12
CRTAM	0.533771	0.334277	0.047751	Cluster_3	Cluster_12
CRTAM	0.533771	0.334277	0.047751	Cluster_7	Cluster_12
PCDH1	0.535595	0.208489	0.0476691	Cluster_15	Cluster_8
PCDH1	0.535595	0.208489	0.0476691	Cluster_16	Cluster_8
MANF	0.527599	0.31581	0.0476552	Cluster_0	Cluster_16
MANF	0.527599	0.31581	0.0476552	Cluster_13	Cluster_16
MANF	0.527599	0.31581	0.0476552	Cluster_16	Cluster_16
SERPINA1	0.5265	0.391746	0.0475751	Cluster_0	Cluster_18
SERPINA1	0.5265	0.391746	0.0475751	Cluster_16	Cluster_18
SERPINA1	0.5265	0.391746	0.0475751	Cluster_3	Cluster_18
SERPINA1	0.5265	0.391746	0.0475751	Cluster_7	Cluster_18
SERPINA1	0.5265	0.391746	0.0475751	Cluster_8	Cluster_18
SERPINA1	0.5265	0.391746	0.0475751	Cluster_12	Cluster_18
SERPINA1	0.5265	0.391746	0.0475751	Cluster_15	Cluster_18
SERPINA1	0.5265	0.391746	0.0475751	Cluster_1	Cluster_18
SERPINA1	0.5265	0.391746	0.0475751	Cluster_5	Cluster_18
ADM2	0.529935	0.32668	0.0475343	Cluster_15	Cluster_12
PROK2	0.530641	0.32675	0.0475335	Cluster_18	Cluster_12
PROK2	0.530641	0.32675	0.0475335	Cluster_0	Cluster_12
PROK2	0.530641	0.32675	0.0475335	Cluster_1	Cluster_12
PROK2	0.530641	0.32675	0.0475335	Cluster_10	Cluster_12
PROK2	0.530641	0.32675	0.0475335	Cluster_12	Cluster_12
PROK2	0.530641	0.32675	0.0475335	Cluster_16	Cluster_12
PROK2	0.530641	0.32675	0.0475335	Cluster_7	Cluster_12
AGRN	0.527047	0.388422	0.0473888	Cluster_18	Cluster_18
AGRN	0.527047	0.388422	0.0473888	Cluster_15	Cluster_18
ROBO1	0.529774	0.389261	0.0473329	Cluster_15	Cluster_18
RABEP1	0.530184	0.327793	0.0473322	Cluster_18	Cluster_12
RABEP1	0.530184	0.327793	0.0473322	Cluster_0	Cluster_12
RABEP1	0.530184	0.327793	0.0473322	Cluster_10	Cluster_12
RABEP1	0.530184	0.327793	0.0473322	Cluster_13	Cluster_12
RABEP1	0.530184	0.327793	0.0473322	Cluster_14	Cluster_12
RABEP1	0.530184	0.327793	0.0473322	Cluster_15	Cluster_12
RABEP1	0.530184	0.327793	0.0473322	Cluster_3	Cluster_12
RABEP1	0.530184	0.327793	0.0473322	Cluster_5	Cluster_12
RABEP1	0.530184	0.327793	0.0473322	Cluster_7	Cluster_12
RABEP1	0.530184	0.327793	0.0473322	Cluster_9	Cluster_12
SEMA5A	0.530057	0.326904	0.0473206	Cluster_18	Cluster_12
PSEN1	0.536307	0.209585	0.0472991	Cluster_0	Cluster_8
PSEN1	0.536307	0.209585	0.0472991	Cluster_13	Cluster_8
PSEN1	0.536307	0.209585	0.0472991	Cluster_14	Cluster_8
PSEN1	0.536307	0.209585	0.0472991	Cluster_18	Cluster_8
PSEN1	0.536307	0.209585	0.0472991	Cluster_3	Cluster_8
PSEN1	0.536307	0.209585	0.0472991	Cluster_5	Cluster_8
PSEN1	0.536307	0.209585	0.0472991	Cluster_9	Cluster_8
SERPINE2	0.529408	0.327855	0.0472249	Cluster_18	Cluster_12
SERPINE2	0.529408	0.327855	0.0472249	Cluster_0	Cluster_12
SERPINE2	0.529408	0.327855	0.0472249	Cluster_13	Cluster_12
SERPINE2	0.529408	0.327855	0.0472249	Cluster_14	Cluster_12
SERPINE2	0.529408	0.327855	0.0472249	Cluster_15	Cluster_12
SERPINE2	0.529408	0.327855	0.0472249	Cluster_7	Cluster_12
DSC2	0.528042	0.327593	0.0471994	Cluster_12	Cluster_12
CD58	0.533821	0.208278	0.0471939	Cluster_8	Cluster_8
TIMP1	0.524182	0.389422	0.0471521	Cluster_12	Cluster_18
TIMP1	0.524182	0.389422	0.0471521	Cluster_15	Cluster_18
TIMP1	0.524182	0.389422	0.0471521	Cluster_16	Cluster_18
TIMP1	0.524182	0.389422	0.0471521	Cluster_8	Cluster_18
IL1RN	0.532471	0.174892	0.0471469	Cluster_18	Cluster_10
BMP8A	0.541654	0.212759	0.0471286	Cluster_18	Cluster_8
BMP8A	0.541654	0.212759	0.0471286	Cluster_15	Cluster_8
OCLN	0.532901	0.21036	0.0470976	Cluster_15	Cluster_8
ITGAM	0.535675	0.175822	0.0470968	Cluster_12	Cluster_10
ITGAM	0.535675	0.175822	0.0470968	Cluster_16	Cluster_10
PPBP	0.536852	0.176794	0.0470425	Cluster_19	Cluster_10
PPBP	0.536852	0.176794	0.0470425	Cluster_12	Cluster_10
PPBP	0.536852	0.176794	0.0470425	Cluster_16	Cluster_10
CXCL8	0.537675	0.211586	0.0470141	Cluster_12	Cluster_8
CXCL8	0.537675	0.211586	0.0470141	Cluster_16	Cluster_8
CXCL8	0.537675	0.211586	0.0470141	Cluster_8	Cluster_8
TNF	0.534251	0.390457	0.0470031	Cluster_3	Cluster_18
TNF	0.534251	0.390457	0.0470031	Cluster_10	Cluster_18
TNF	0.534251	0.390457	0.0470031	Cluster_18	Cluster_18
TNF	0.534251	0.390457	0.0470031	Cluster_5	Cluster_18
IFNL1	0.541335	0.21115	0.0469725	Cluster_12	Cluster_8
DCHS1	0.529277	0.327233	0.0468602	Cluster_15	Cluster_12
COL18A1	0.535905	0.174888	0.0468436	Cluster_1	Cluster_10
COL18A1	0.535905	0.174888	0.0468436	Cluster_10	Cluster_10
COL18A1	0.535905	0.174888	0.0468436	Cluster_13	Cluster_10
COL18A1	0.535905	0.174888	0.0468436	Cluster_14	Cluster_10
COL18A1	0.535905	0.174888	0.0468436	Cluster_18	Cluster_10
COL18A1	0.535905	0.174888	0.0468436	Cluster_5	Cluster_10
COL18A1	0.535905	0.174888	0.0468436	Cluster_9	Cluster_10
COL18A1	0.535905	0.174888	0.0468436	Cluster_0	Cluster_10
COL18A1	0.535905	0.174888	0.0468436	Cluster_12	Cluster_10
COL18A1	0.535905	0.174888	0.0468436	Cluster_15	Cluster_10
COL18A1	0.535905	0.174888	0.0468436	Cluster_3	Cluster_10
COL18A1	0.535905	0.174888	0.0468436	Cluster_7	Cluster_10
TNFSF8	0.528875	0.328184	0.0468008	Cluster_16	Cluster_12
WNT7A	0.528646	0.326246	0.0467914	Cluster_0	Cluster_12
WNT7A	0.528646	0.326246	0.0467914	Cluster_1	Cluster_12
WNT7A	0.528646	0.326246	0.0467914	Cluster_10	Cluster_12
WNT7A	0.528646	0.326246	0.0467914	Cluster_13	Cluster_12
WNT7A	0.528646	0.326246	0.0467914	Cluster_14	Cluster_12
WNT7A	0.528646	0.326246	0.0467914	Cluster_15	Cluster_12
WNT7A	0.528646	0.326246	0.0467914	Cluster_3	Cluster_12
WNT7A	0.528646	0.326246	0.0467914	Cluster_5	Cluster_12
WNT7A	0.528646	0.326246	0.0467914	Cluster_7	Cluster_12
WNT7A	0.528646	0.326246	0.0467914	Cluster_9	Cluster_12
WNT7A	0.528646	0.326246	0.0467913	Cluster_18	Cluster_12
ANXA1	0.537135	0.320788	0.0467662	Cluster_12	Cluster_16
COL5A3	0.534111	0.210482	0.04675	Cluster_18	Cluster_8
DCHS1	0.525894	0.390995	0.0467481	Cluster_15	Cluster_18
TNFSF12	0.532912	0.173271	0.0467444	Cluster_0	Cluster_10
TNFSF12	0.532912	0.173271	0.0467444	Cluster_10	Cluster_10
TNFSF12	0.532912	0.173271	0.0467444	Cluster_13	Cluster_10
TNFSF12	0.532912	0.173271	0.0467444	Cluster_14	Cluster_10
TNFSF12	0.532912	0.173271	0.0467444	Cluster_18	Cluster_10
TNFSF12	0.532912	0.173271	0.0467444	Cluster_9	Cluster_10
TNFSF13B	0.531537	0.174973	0.0467158	Cluster_1	Cluster_10
TNFSF13B	0.531537	0.174973	0.0467158	Cluster_12	Cluster_10
TNFSF13B	0.531537	0.174973	0.0467158	Cluster_16	Cluster_10
TNFSF13B	0.531537	0.174973	0.0467158	Cluster_8	Cluster_10
HEBP1	0.531893	0.209455	0.0467052	Cluster_0	Cluster_8
HEBP1	0.531893	0.209455	0.0467052	Cluster_13	Cluster_8
HEBP1	0.531893	0.209455	0.0467052	Cluster_14	Cluster_8
HEBP1	0.531893	0.209455	0.0467052	Cluster_7	Cluster_8
HEBP1	0.531893	0.209455	0.0467052	Cluster_9	Cluster_8
HEBP1	0.531893	0.209455	0.0467052	Cluster_18	Cluster_8
RGMA	0.528344	0.387816	0.0466939	Cluster_15	Cluster_18
PCDH9	0.534956	0.208554	0.0466716	Cluster_9	Cluster_8
CLSTN1	0.533411	0.20733	0.0466577	Cluster_13	Cluster_8
LRPAP1	0.527857	0.39057	0.0466345	Cluster_12	Cluster_18
LRPAP1	0.527857	0.39057	0.0466345	Cluster_16	Cluster_18
LRPAP1	0.527857	0.39057	0.0466345	Cluster_8	Cluster_18
TPH1	0.529217	0.326074	0.0466228	Cluster_15	Cluster_12
CCL5	0.537157	0.330565	0.0465974	Cluster_16	Cluster_12
CCL5	0.537157	0.330565	0.0465974	Cluster_19	Cluster_12
OCLN	0.527877	0.326279	0.0465936	Cluster_15	Cluster_12
ITGB1	0.530755	0.327872	0.046473	Cluster_12	Cluster_12
ITGB1	0.530755	0.327872	0.046473	Cluster_7	Cluster_12
OXT	0.529758	0.325129	0.0464699	Cluster_18	Cluster_12
OXT	0.529758	0.325129	0.0464699	Cluster_0	Cluster_12
OXT	0.529758	0.325129	0.0464699	Cluster_10	Cluster_12
OXT	0.529758	0.325129	0.0464699	Cluster_13	Cluster_12
OXT	0.529758	0.325129	0.0464699	Cluster_14	Cluster_12
OXT	0.529758	0.325129	0.0464699	Cluster_15	Cluster_12
OXT	0.529758	0.325129	0.0464699	Cluster_7	Cluster_12
OXT	0.529758	0.325129	0.0464699	Cluster_9	Cluster_12
ALOX5AP	0.53066	0.317015	0.046469	Cluster_12	Cluster_16
ALOX5AP	0.53066	0.317015	0.046469	Cluster_18	Cluster_16
ALOX5AP	0.53066	0.317015	0.046469	Cluster_16	Cluster_16
ALOX5AP	0.53066	0.317015	0.046469	Cluster_8	Cluster_16
BMP6	0.532097	0.173311	0.0464668	Cluster_15	Cluster_10
SEMA3E	0.530519	0.326387	0.0464368	Cluster_12	Cluster_12
ITGB1	0.535484	0.20979	0.046434	Cluster_12	Cluster_8
ITGB1	0.535484	0.20979	0.046434	Cluster_7	Cluster_8
SEMA7A	0.525882	0.39297	0.0463541	Cluster_16	Cluster_18
SEMA7A	0.525882	0.39297	0.0463541	Cluster_10	Cluster_18
SEMA7A	0.525882	0.39297	0.0463541	Cluster_13	Cluster_18
SEMA7A	0.525882	0.39297	0.0463541	Cluster_18	Cluster_18
SEMA7A	0.525882	0.39297	0.0463541	Cluster_9	Cluster_18
MAPT	0.533181	0.330475	0.0463219	Cluster_15	Cluster_12
CMTM2	0.52426	0.381279	0.046305	Cluster_12	Cluster_18
TXLNA	0.528038	0.327322	0.0462827	Cluster_12	Cluster_12
PTGS2	0.52973	0.0960108	0.0462681	Cluster_18	Cluster_1
JAG2	0.540498	0.271606	0.0462424	Cluster_15	Cluster_9
PCDH1	0.541865	0.17356	0.0461954	Cluster_15	Cluster_10
PCDH1	0.541865	0.17356	0.0461954	Cluster_16	Cluster_10
NLGN2	0.532894	0.208929	0.046193	Cluster_15	Cluster_8
ITGAL	0.542654	0.216698	0.0461786	Cluster_12	Cluster_8
ITGAL	0.542654	0.216698	0.0461786	Cluster_16	Cluster_8
CDH1	0.535131	0.208128	0.0461722	Cluster_15	Cluster_8
CDH1	0.535131	0.208128	0.0461722	Cluster_18	Cluster_8
ADM2	0.535713	0.176151	0.0461703	Cluster_15	Cluster_10
XCL2	0.533268	0.177324	0.046137	Cluster_15	Cluster_10
XCL2	0.533268	0.177324	0.046137	Cluster_3	Cluster_10
XCL2	0.533268	0.177324	0.046137	Cluster_1	Cluster_10
XCL2	0.533268	0.177324	0.046137	Cluster_13	Cluster_10
XCL2	0.533268	0.177324	0.046137	Cluster_18	Cluster_10
XCL2	0.533268	0.177324	0.046137	Cluster_5	Cluster_10
GAS6	0.533787	0.20991	0.0461203	Cluster_15	Cluster_8
GAS6	0.533787	0.20991	0.0461203	Cluster_18	Cluster_8
WNT7A	0.534451	0.208198	0.0461044	Cluster_18	Cluster_8
WNT7A	0.534451	0.208198	0.0461044	Cluster_0	Cluster_8
WNT7A	0.534451	0.208198	0.0461044	Cluster_1	Cluster_8
WNT7A	0.534451	0.208198	0.0461044	Cluster_10	Cluster_8
WNT7A	0.534451	0.208198	0.0461044	Cluster_13	Cluster_8
WNT7A	0.534451	0.208198	0.0461044	Cluster_14	Cluster_8
WNT7A	0.534451	0.208198	0.0461044	Cluster_15	Cluster_8
WNT7A	0.534451	0.208198	0.0461044	Cluster_3	Cluster_8
WNT7A	0.534451	0.208198	0.0461044	Cluster_5	Cluster_8
WNT7A	0.534451	0.208198	0.0461044	Cluster_7	Cluster_8
WNT7A	0.534451	0.208198	0.0461044	Cluster_9	Cluster_8
NMB	0.534082	0.17645	0.0460548	Cluster_13	Cluster_10
NMB	0.534082	0.17645	0.0460548	Cluster_14	Cluster_10
NMB	0.534082	0.17645	0.0460548	Cluster_18	Cluster_10
NMB	0.534082	0.17645	0.0460548	Cluster_9	Cluster_10
WNT11	0.528182	0.327242	0.046048	Cluster_10	Cluster_12
WNT11	0.528182	0.327242	0.046048	Cluster_13	Cluster_12
WNT11	0.528182	0.327242	0.046048	Cluster_15	Cluster_12
WNT11	0.528182	0.327242	0.046048	Cluster_6	Cluster_12
WNT11	0.528182	0.327242	0.046048	Cluster_18	Cluster_12
TNFSF8	0.533525	0.209198	0.046005	Cluster_16	Cluster_8
CMTM2	0.529131	0.320366	0.0459017	Cluster_12	Cluster_16
PROK2	0.534489	0.174994	0.0458238	Cluster_1	Cluster_10
PROK2	0.534489	0.174994	0.0458238	Cluster_10	Cluster_10
PROK2	0.534489	0.174994	0.0458238	Cluster_18	Cluster_10
PROK2	0.534489	0.174994	0.0458238	Cluster_0	Cluster_10
PROK2	0.534489	0.174994	0.0458238	Cluster_12	Cluster_10
PROK2	0.534489	0.174994	0.0458238	Cluster_16	Cluster_10
PROK2	0.534489	0.174994	0.0458238	Cluster_7	Cluster_10
NECTIN3	0.527425	0.389963	0.0457806	Cluster_12	Cluster_18
NECTIN3	0.527425	0.389963	0.0457806	Cluster_15	Cluster_18
NECTIN3	0.527425	0.389963	0.0457806	Cluster_0	Cluster_18
NECTIN3	0.527425	0.389963	0.0457806	Cluster_3	Cluster_18
NECTIN3	0.527425	0.389963	0.0457806	Cluster_7	Cluster_18
NECTIN3	0.527425	0.389963	0.0457806	Cluster_1	Cluster_18
NECTIN3	0.527425	0.389963	0.0457806	Cluster_10	Cluster_18
NECTIN3	0.527425	0.389963	0.0457806	Cluster_13	Cluster_18
NECTIN3	0.527425	0.389963	0.0457806	Cluster_14	Cluster_18
NECTIN3	0.527425	0.389963	0.0457806	Cluster_18	Cluster_18
NECTIN3	0.527425	0.389963	0.0457806	Cluster_5	Cluster_18
NECTIN3	0.527425	0.389963	0.0457806	Cluster_6	Cluster_18
NECTIN3	0.527425	0.389963	0.0457806	Cluster_9	Cluster_18
GPI	0.529405	0.209599	0.0457734	Cluster_16	Cluster_8
GPI	0.529405	0.209599	0.0457734	Cluster_8	Cluster_8
GPI	0.529405	0.209599	0.0457734	Cluster_12	Cluster_8
VEGFB	0.528485	0.326274	0.0456671	Cluster_12	Cluster_12
VEGFB	0.528485	0.326274	0.0456671	Cluster_9	Cluster_12
MANF	0.529823	0.209059	0.0456462	Cluster_0	Cluster_8
MANF	0.529823	0.209059	0.0456462	Cluster_13	Cluster_8
MANF	0.529823	0.209059	0.0456462	Cluster_16	Cluster_8
CD226	0.526016	0.326983	0.0456011	Cluster_12	Cluster_12
CD226	0.526016	0.326983	0.0456011	Cluster_16	Cluster_12
CCL20	0.531376	0.325849	0.0455745	Cluster_18	Cluster_12
CCL20	0.531376	0.325849	0.0455745	Cluster_10	Cluster_12
PLEKHO2	0.527097	0.39235	0.0455383	Cluster_1	Cluster_18
PLEKHO2	0.527097	0.39235	0.0455383	Cluster_12	Cluster_18
PLEKHO2	0.527097	0.39235	0.0455383	Cluster_8	Cluster_18
CD2	0.526333	0.387419	0.0455204	Cluster_19	Cluster_18
PDGFB	0.533381	0.33056	0.045519	Cluster_15	Cluster_12
AMIGO2	0.527705	0.326868	0.0454909	Cluster_18	Cluster_12
AMIGO2	0.527705	0.326868	0.0454909	Cluster_10	Cluster_12
AMIGO2	0.527705	0.326868	0.0454909	Cluster_13	Cluster_12
AMIGO2	0.527705	0.326868	0.0454909	Cluster_15	Cluster_12
AMIGO2	0.527705	0.326868	0.0454909	Cluster_19	Cluster_12
ITGB7	0.532699	0.176488	0.0454759	Cluster_13	Cluster_10
PODXL2	0.525709	0.391343	0.0454377	Cluster_15	Cluster_18
PODXL2	0.525709	0.391343	0.0454377	Cluster_13	Cluster_18
PODXL2	0.525709	0.391343	0.0454377	Cluster_18	Cluster_18
LGALS3	0.528326	0.391378	0.0454219	Cluster_12	Cluster_18
LGALS3	0.528326	0.391378	0.0454219	Cluster_15	Cluster_18
LGALS3	0.528326	0.391378	0.0454219	Cluster_0	Cluster_18
LGALS3	0.528326	0.391378	0.0454219	Cluster_16	Cluster_18
LGALS3	0.528326	0.391378	0.0454219	Cluster_7	Cluster_18
LGALS3	0.528326	0.391378	0.0454219	Cluster_8	Cluster_18
LGALS3	0.528326	0.391378	0.0454219	Cluster_1	Cluster_18
TXLNA	0.52902	0.390071	0.045406	Cluster_12	Cluster_18
CDH23	0.525493	0.386821	0.0453648	Cluster_16	Cluster_18
CDH23	0.525493	0.386821	0.0453648	Cluster_12	Cluster_18
BMP6	0.539398	0.210704	0.0453538	Cluster_15	Cluster_8
DSC1	0.525492	0.392214	0.0453517	Cluster_15	Cluster_18
ITGAM	0.534083	0.209524	0.0452924	Cluster_16	Cluster_8
ITGAM	0.534083	0.209524	0.0452924	Cluster_12	Cluster_8
CFH	0.528402	0.324585	0.0452612	Cluster_7	Cluster_12
IL23A	0.541465	0.210592	0.0452346	Cluster_10	Cluster_8
IL23A	0.541465	0.210592	0.0452346	Cluster_18	Cluster_8
SEMA3E	0.526386	0.389525	0.0451956	Cluster_12	Cluster_18
JAG2	0.526546	0.325936	0.0451681	Cluster_15	Cluster_12
CRTAM	0.547556	0.218704	0.045138	Cluster_12	Cluster_8
CRTAM	0.547556	0.218704	0.045138	Cluster_0	Cluster_8
CRTAM	0.547556	0.218704	0.045138	Cluster_15	Cluster_8
CRTAM	0.547556	0.218704	0.045138	Cluster_3	Cluster_8
CRTAM	0.547556	0.218704	0.045138	Cluster_7	Cluster_8
FGF22	0.527774	0.325938	0.0451081	Cluster_18	Cluster_12
FGF22	0.527774	0.325938	0.0451081	Cluster_15	Cluster_12
FGF22	0.527774	0.325938	0.0451081	Cluster_8	Cluster_12
TGFB1	0.532263	0.387006	0.0450301	Cluster_1	Cluster_18
TGFB1	0.532263	0.387006	0.0450301	Cluster_10	Cluster_18
TGFB1	0.532263	0.387006	0.0450301	Cluster_13	Cluster_18
TGFB1	0.532263	0.387006	0.0450301	Cluster_14	Cluster_18
TGFB1	0.532263	0.387006	0.0450301	Cluster_18	Cluster_18
TGFB1	0.532263	0.387006	0.0450301	Cluster_5	Cluster_18
TGFB1	0.532263	0.387006	0.0450301	Cluster_6	Cluster_18
TGFB1	0.532263	0.387006	0.0450301	Cluster_9	Cluster_18
TGFB1	0.532263	0.387006	0.0450301	Cluster_15	Cluster_18
TGFB1	0.532263	0.387006	0.0450301	Cluster_0	Cluster_18
TGFB1	0.532263	0.387006	0.0450301	Cluster_3	Cluster_18
TGFB1	0.532263	0.387006	0.0450301	Cluster_7	Cluster_18
PCDH9	0.52783	0.326387	0.0450002	Cluster_9	Cluster_12
POMC	0.532719	0.328827	0.0449823	Cluster_0	Cluster_12
POMC	0.532719	0.328827	0.0449823	Cluster_1	Cluster_12
POMC	0.532719	0.328827	0.0449823	Cluster_10	Cluster_12
POMC	0.532719	0.328827	0.0449823	Cluster_13	Cluster_12
POMC	0.532719	0.328827	0.0449823	Cluster_14	Cluster_12
POMC	0.532719	0.328827	0.0449823	Cluster_15	Cluster_12
POMC	0.532719	0.328827	0.0449823	Cluster_3	Cluster_12
POMC	0.532719	0.328827	0.0449823	Cluster_5	Cluster_12
POMC	0.532719	0.328827	0.0449823	Cluster_6	Cluster_12
POMC	0.532719	0.328827	0.0449823	Cluster_7	Cluster_12
POMC	0.532719	0.328827	0.0449823	Cluster_9	Cluster_12
POMC	0.532719	0.328827	0.0449822	Cluster_18	Cluster_12
VCAM1	0.534352	0.174138	0.0449704	Cluster_15	Cluster_10
HDGF	0.538039	0.320421	0.044934	Cluster_16	Cluster_16
HDGF	0.538039	0.320421	0.044934	Cluster_8	Cluster_16
HDGF	0.538039	0.320421	0.044934	Cluster_12	Cluster_16
GSTP1	0.528901	0.326302	0.0449191	Cluster_12	Cluster_12
GSTP1	0.528901	0.326302	0.0449191	Cluster_16	Cluster_12
LGALS3	0.531924	0.173982	0.0448491	Cluster_0	Cluster_10
LGALS3	0.531924	0.173982	0.0448491	Cluster_12	Cluster_10
LGALS3	0.531924	0.173982	0.0448491	Cluster_15	Cluster_10
LGALS3	0.531924	0.173982	0.0448491	Cluster_16	Cluster_10
LGALS3	0.531924	0.173982	0.0448491	Cluster_7	Cluster_10
LGALS3	0.531924	0.173982	0.0448491	Cluster_8	Cluster_10
LGALS3	0.531924	0.173982	0.0448491	Cluster_1	Cluster_10
HEBP1	0.533087	0.175103	0.0448399	Cluster_13	Cluster_10
[truncated: 3,991 more rows]

## Sheet: NicheNet anti TNF NR
Ligand	auroc	aupr	pearson	Sender	Target
CRLF1	0.544343	0.406216	0.0735307	Cluster_15	Cluster_30
CRLF1	0.544343	0.406216	0.0735307	Cluster_19	Cluster_30
CRLF1	0.544343	0.406216	0.0735307	Cluster_21	Cluster_30
CRLF1	0.544343	0.406216	0.0735307	Cluster_26	Cluster_30
IL22	0.544037	0.406458	0.0698543	Cluster_10	Cluster_30
IL22	0.544037	0.406458	0.0698543	Cluster_20	Cluster_30
IL22	0.544037	0.406458	0.0698543	Cluster_24	Cluster_30
IL22	0.544037	0.406458	0.0698543	Cluster_4	Cluster_30
IL22	0.544037	0.406458	0.0698543	Cluster_5	Cluster_30
IL22	0.544037	0.406458	0.0698543	Cluster_9	Cluster_30
TNFSF4	0.545516	0.405295	0.0692201	Cluster_15	Cluster_30
TNFSF4	0.545516	0.405295	0.0692201	Cluster_19	Cluster_30
TNFSF4	0.545516	0.405295	0.0692201	Cluster_21	Cluster_30
TNFSF4	0.545516	0.405295	0.0692201	Cluster_24	Cluster_30
TNFSF4	0.545516	0.405295	0.0692201	Cluster_5	Cluster_30
TNFSF4	0.545516	0.405295	0.0692201	Cluster_9	Cluster_30
NCAM1	0.543424	0.405036	0.0690251	Cluster_20	Cluster_30
NCAM1	0.543424	0.405036	0.0690251	Cluster_22	Cluster_30
SELP	0.542507	0.405095	0.0688375	Cluster_0	Cluster_30
SELP	0.542507	0.405095	0.0688375	Cluster_24	Cluster_30
SELP	0.542507	0.405095	0.0688375	Cluster_5	Cluster_30
SELP	0.542507	0.405095	0.0688375	Cluster_9	Cluster_30
CXCL2	0.543177	0.404491	0.0686252	Cluster_1	Cluster_30
CXCL2	0.543177	0.404491	0.0686252	Cluster_24	Cluster_30
CXCL2	0.543177	0.404491	0.0686252	Cluster_7	Cluster_30
CXCL2	0.543177	0.404491	0.0686252	Cluster_9	Cluster_30
FLT3LG	0.543275	0.403824	0.0681977	Cluster_18	Cluster_30
FLT3LG	0.543275	0.403824	0.0681977	Cluster_22	Cluster_30
FLT3LG	0.543275	0.403824	0.0681977	Cluster_25	Cluster_30
FLT3LG	0.543275	0.403824	0.0681977	Cluster_30	Cluster_30
CCL3	0.542533	0.404504	0.0670157	Cluster_25	Cluster_30
CCL3	0.542533	0.404504	0.0670157	Cluster_30	Cluster_30
CCL3	0.542533	0.404504	0.0670157	Cluster_7	Cluster_30
JAM3	0.541988	0.404061	0.0670149	Cluster_12	Cluster_30
JAM3	0.541988	0.404061	0.0670149	Cluster_24	Cluster_30
JAM3	0.541988	0.404061	0.0670149	Cluster_9	Cluster_30
NRTN	0.54159	0.403931	0.0666197	Cluster_15	Cluster_30
NRTN	0.54159	0.403931	0.0666197	Cluster_19	Cluster_30
NRTN	0.54159	0.403931	0.0666197	Cluster_21	Cluster_30
NRTN	0.54159	0.403931	0.0666197	Cluster_26	Cluster_30
NRTN	0.54159	0.403931	0.0666197	Cluster_30	Cluster_30
TNFSF15	0.542099	0.40388	0.0665991	Cluster_24	Cluster_30
TNFSF15	0.542099	0.40388	0.0665991	Cluster_30	Cluster_30
TNFSF15	0.542099	0.40388	0.0665991	Cluster_9	Cluster_30
EGF	0.573359	0.0378971	0.066488	Cluster_24	Cluster_14
EGF	0.573359	0.0378971	0.066488	Cluster_5	Cluster_14
EGF	0.573359	0.0378971	0.066488	Cluster_9	Cluster_14
CNTF	0.542019	0.404465	0.0663573	Cluster_30	Cluster_30
CNTF	0.542019	0.404465	0.0663573	Cluster_19	Cluster_30
CNTF	0.542019	0.404465	0.0663573	Cluster_21	Cluster_30
CNTF	0.542019	0.404465	0.0663573	Cluster_26	Cluster_30
EFNA3	0.540817	0.403893	0.0661073	Cluster_30	Cluster_30
EFNA3	0.540817	0.403893	0.0661073	Cluster_19	Cluster_30
EFNA3	0.540817	0.403893	0.0661073	Cluster_21	Cluster_30
NRG4	0.540225	0.404184	0.0660448	Cluster_19	Cluster_30
NRG4	0.540225	0.404184	0.0660448	Cluster_24	Cluster_30
NRG4	0.540225	0.404184	0.0660448	Cluster_9	Cluster_30
ITGB7	0.541115	0.403744	0.0660409	Cluster_20	Cluster_30
LAMB2	0.540752	0.40347	0.0658852	Cluster_30	Cluster_30
CD40	0.543257	0.404989	0.0657591	Cluster_11	Cluster_30
CD40	0.543257	0.404989	0.0657591	Cluster_0	Cluster_30
CD40	0.543257	0.404989	0.0657591	Cluster_25	Cluster_30
CD40	0.543257	0.404989	0.0657591	Cluster_30	Cluster_30
IL24	0.541999	0.404474	0.0656803	Cluster_19	Cluster_30
IL24	0.541999	0.404474	0.0656803	Cluster_21	Cluster_30
IL24	0.541999	0.404474	0.0656803	Cluster_26	Cluster_30
IL24	0.541999	0.404474	0.0656803	Cluster_24	Cluster_30
IL24	0.541999	0.404474	0.0656803	Cluster_7	Cluster_30
PSPN	0.542035	0.403286	0.0654513	Cluster_19	Cluster_30
PSPN	0.542035	0.403286	0.0654513	Cluster_21	Cluster_30
PSPN	0.542035	0.403286	0.0654513	Cluster_30	Cluster_30
EFNA2	0.540571	0.403211	0.0649872	Cluster_19	Cluster_30
EFNA2	0.540571	0.403211	0.0649872	Cluster_21	Cluster_30
TNFSF14	0.540264	0.400786	0.0648192	Cluster_0	Cluster_30
TNFSF14	0.540264	0.400786	0.0648192	Cluster_1	Cluster_30
TNFSF14	0.540264	0.400786	0.0648192	Cluster_10	Cluster_30
TNFSF14	0.540264	0.400786	0.0648192	Cluster_14	Cluster_30
TNFSF14	0.540264	0.400786	0.0648192	Cluster_18	Cluster_30
TNFSF14	0.540264	0.400786	0.0648192	Cluster_2	Cluster_30
TNFSF14	0.540264	0.400786	0.0648192	Cluster_22	Cluster_30
TNFSF14	0.540264	0.400786	0.0648192	Cluster_24	Cluster_30
TNFSF14	0.540264	0.400786	0.0648192	Cluster_3	Cluster_30
TNFSF14	0.540264	0.400786	0.0648192	Cluster_33	Cluster_30
TNFSF14	0.540264	0.400786	0.0648192	Cluster_7	Cluster_30
TNFSF14	0.540264	0.400786	0.0648192	Cluster_11	Cluster_30
TNFSF14	0.540264	0.400786	0.0648192	Cluster_26	Cluster_30
BMP8B	0.540239	0.40288	0.0647554	Cluster_22	Cluster_30
BMP8B	0.540239	0.40288	0.0647554	Cluster_30	Cluster_30
BMP8B	0.540239	0.40288	0.0647554	Cluster_19	Cluster_30
BMP8B	0.540239	0.40288	0.0647554	Cluster_21	Cluster_30
BMP8B	0.540239	0.40288	0.0647554	Cluster_26	Cluster_30
IL23A	0.541569	0.404409	0.0646329	Cluster_0	Cluster_30
IL23A	0.541569	0.404409	0.0646329	Cluster_10	Cluster_30
IL23A	0.541569	0.404409	0.0646329	Cluster_22	Cluster_30
IL23A	0.541569	0.404409	0.0646329	Cluster_25	Cluster_30
GDF7	0.540852	0.402819	0.064591	Cluster_19	Cluster_30
NECTIN1	0.540533	0.402692	0.0645292	Cluster_20	Cluster_30
NECTIN1	0.540533	0.402692	0.0645292	Cluster_22	Cluster_30
NECTIN1	0.540533	0.402692	0.0645292	Cluster_30	Cluster_30
NECTIN1	0.540533	0.402692	0.0645292	Cluster_11	Cluster_30
EFNA1	0.539826	0.402403	0.064485	Cluster_15	Cluster_30
EFNA1	0.539826	0.402403	0.064485	Cluster_19	Cluster_30
EFNA1	0.539826	0.402403	0.064485	Cluster_21	Cluster_30
EFNA1	0.539826	0.402403	0.064485	Cluster_26	Cluster_30
EFNA1	0.539826	0.402403	0.064485	Cluster_1	Cluster_30
EFNA1	0.539826	0.402403	0.064485	Cluster_18	Cluster_30
EFNA1	0.539826	0.402403	0.064485	Cluster_22	Cluster_30
EFNA1	0.539826	0.402403	0.064485	Cluster_7	Cluster_30
BMP8A	0.54133	0.402568	0.0644684	Cluster_1	Cluster_30
BMP8A	0.54133	0.402568	0.0644684	Cluster_18	Cluster_30
BMP8A	0.54133	0.402568	0.0644684	Cluster_22	Cluster_30
BMP8A	0.54133	0.402568	0.0644684	Cluster_23	Cluster_30
BMP8A	0.54133	0.402568	0.0644684	Cluster_30	Cluster_30
BMP8A	0.54133	0.402568	0.0644684	Cluster_7	Cluster_30
BMP8A	0.54133	0.402568	0.0644684	Cluster_15	Cluster_30
BMP8A	0.54133	0.402568	0.0644684	Cluster_19	Cluster_30
BMP8A	0.54133	0.402568	0.0644684	Cluster_21	Cluster_30
BMP8A	0.54133	0.402568	0.0644684	Cluster_26	Cluster_30
TG	0.54101	0.402626	0.0642438	Cluster_24	Cluster_30
TG	0.54101	0.402626	0.0642438	Cluster_9	Cluster_30
SEMA3A	0.539624	0.402332	0.0642029	Cluster_19	Cluster_30
SEMA3A	0.539624	0.402332	0.0642029	Cluster_21	Cluster_30
GAS6	0.539444	0.403811	0.0641695	Cluster_20	Cluster_30
GAS6	0.539444	0.403811	0.0641695	Cluster_22	Cluster_30
GAS6	0.539444	0.403811	0.0641695	Cluster_30	Cluster_30
GAS6	0.539444	0.403811	0.0641695	Cluster_19	Cluster_30
PECAM1	0.540844	0.402431	0.0641539	Cluster_26	Cluster_30
PECAM1	0.540844	0.402431	0.0641538	Cluster_0	Cluster_30
PECAM1	0.540844	0.402431	0.0641538	Cluster_18	Cluster_30
PECAM1	0.540844	0.402431	0.0641538	Cluster_24	Cluster_30
PECAM1	0.540844	0.402431	0.0641538	Cluster_9	Cluster_30
TGFB3	0.541152	0.403041	0.064121	Cluster_19	Cluster_30
TGFB3	0.541152	0.403041	0.064121	Cluster_21	Cluster_30
TGFB3	0.541152	0.403041	0.064121	Cluster_26	Cluster_30
PROS1	0.541883	0.401821	0.0640629	Cluster_24	Cluster_30
PROS1	0.541883	0.401821	0.0640629	Cluster_5	Cluster_30
PROS1	0.541883	0.401821	0.0640629	Cluster_6	Cluster_30
PROS1	0.541883	0.401821	0.0640629	Cluster_9	Cluster_30
PROS1	0.541883	0.401821	0.0640629	Cluster_15	Cluster_30
PROS1	0.541883	0.401821	0.0640629	Cluster_21	Cluster_30
LRRC4	0.540817	0.402231	0.0640264	Cluster_0	Cluster_30
LRRC4	0.540817	0.402231	0.0640264	Cluster_24	Cluster_30
LRRC4	0.540817	0.402231	0.0640264	Cluster_5	Cluster_30
LRRC4	0.540817	0.402231	0.0640264	Cluster_9	Cluster_30
COL18A1	0.54043	0.402239	0.0639827	Cluster_0	Cluster_30
COL18A1	0.54043	0.402239	0.0639827	Cluster_1	Cluster_30
COL18A1	0.54043	0.402239	0.0639827	Cluster_10	Cluster_30
COL18A1	0.54043	0.402239	0.0639827	Cluster_17	Cluster_30
COL18A1	0.54043	0.402239	0.0639827	Cluster_18	Cluster_30
COL18A1	0.54043	0.402239	0.0639827	Cluster_20	Cluster_30
COL18A1	0.54043	0.402239	0.0639827	Cluster_22	Cluster_30
COL18A1	0.54043	0.402239	0.0639827	Cluster_25	Cluster_30
COL18A1	0.54043	0.402239	0.0639827	Cluster_30	Cluster_30
COL18A1	0.54043	0.402239	0.0639827	Cluster_4	Cluster_30
COL18A1	0.54043	0.402239	0.0639827	Cluster_5	Cluster_30
COL18A1	0.54043	0.402239	0.0639827	Cluster_6	Cluster_30
COL18A1	0.54043	0.402239	0.0639827	Cluster_7	Cluster_30
COL18A1	0.54043	0.402239	0.0639827	Cluster_9	Cluster_30
COL18A1	0.54043	0.402239	0.0639827	Cluster_11	Cluster_30
COL18A1	0.54043	0.402239	0.0639827	Cluster_15	Cluster_30
COL18A1	0.54043	0.402239	0.0639827	Cluster_19	Cluster_30
COL18A1	0.54043	0.402239	0.0639827	Cluster_21	Cluster_30
COL18A1	0.54043	0.402239	0.0639827	Cluster_26	Cluster_30
FASLG	0.544361	0.404892	0.0638921	Cluster_20	Cluster_30
FASLG	0.544361	0.404892	0.0638921	Cluster_22	Cluster_30
FASLG	0.544361	0.404892	0.0638921	Cluster_7	Cluster_30
FASLG	0.544361	0.404892	0.063892	Cluster_11	Cluster_30
FASLG	0.544361	0.404892	0.063892	Cluster_15	Cluster_30
FGF18	0.541899	0.402729	0.0638064	Cluster_19	Cluster_30
FGF18	0.541899	0.402729	0.0638064	Cluster_21	Cluster_30
XCL1	0.539355	0.402524	0.0638026	Cluster_10	Cluster_30
XCL1	0.539355	0.402524	0.0638026	Cluster_20	Cluster_30
XCL1	0.539355	0.402524	0.0638026	Cluster_22	Cluster_30
XCL1	0.539355	0.402524	0.0638026	Cluster_25	Cluster_30
XCL1	0.539355	0.402524	0.0638026	Cluster_11	Cluster_30
XCL1	0.539355	0.402524	0.0638026	Cluster_26	Cluster_30
LTA	0.540422	0.403974	0.0637198	Cluster_25	Cluster_30
CSF2	0.542082	0.405131	0.063717	Cluster_11	Cluster_30
CSF2	0.542082	0.405131	0.063717	Cluster_15	Cluster_30
CSF2	0.542082	0.405131	0.063717	Cluster_19	Cluster_30
CSF2	0.542082	0.405131	0.063717	Cluster_21	Cluster_30
CSF2	0.542082	0.405131	0.063717	Cluster_26	Cluster_30
CSF2	0.542082	0.405131	0.063717	Cluster_0	Cluster_30
CSF2	0.542082	0.405131	0.063717	Cluster_1	Cluster_30
CSF2	0.542082	0.405131	0.063717	Cluster_10	Cluster_30
CSF2	0.542082	0.405131	0.063717	Cluster_17	Cluster_30
CSF2	0.542082	0.405131	0.063717	Cluster_18	Cluster_30
CSF2	0.542082	0.405131	0.063717	Cluster_20	Cluster_30
CSF2	0.542082	0.405131	0.063717	Cluster_22	Cluster_30
CSF2	0.542082	0.405131	0.063717	Cluster_23	Cluster_30
CSF2	0.542082	0.405131	0.063717	Cluster_30	Cluster_30
CSF2	0.542082	0.405131	0.063717	Cluster_7	Cluster_30
COL5A3	0.538042	0.401456	0.0633873	Cluster_30	Cluster_30
COL5A3	0.538042	0.401456	0.0633873	Cluster_9	Cluster_30
SELL	0.539336	0.402607	0.0632397	Cluster_11	Cluster_30
SELL	0.539336	0.402607	0.0632397	Cluster_26	Cluster_30
SELL	0.539336	0.402607	0.0632397	Cluster_0	Cluster_30
SELL	0.539336	0.402607	0.0632397	Cluster_1	Cluster_30
SELL	0.539336	0.402607	0.0632397	Cluster_10	Cluster_30
SELL	0.539336	0.402607	0.0632397	Cluster_12	Cluster_30
SELL	0.539336	0.402607	0.0632397	Cluster_17	Cluster_30
SELL	0.539336	0.402607	0.0632397	Cluster_18	Cluster_30
SELL	0.539336	0.402607	0.0632397	Cluster_22	Cluster_30
SELL	0.539336	0.402607	0.0632397	Cluster_30	Cluster_30
SELL	0.539336	0.402607	0.0632397	Cluster_4	Cluster_30
SELL	0.539336	0.402607	0.0632397	Cluster_7	Cluster_30
SELL	0.539336	0.402607	0.0632397	Cluster_8	Cluster_30
LIF	0.540644	0.403934	0.063219	Cluster_21	Cluster_30
LIF	0.540644	0.403934	0.063219	Cluster_20	Cluster_30
LIF	0.540644	0.403934	0.063219	Cluster_22	Cluster_30
LIF	0.540644	0.403934	0.063219	Cluster_24	Cluster_30
LIF	0.540644	0.403934	0.063219	Cluster_30	Cluster_30
LIF	0.540644	0.403934	0.063219	Cluster_7	Cluster_30
ICOSLG	0.540286	0.401765	0.0629929	Cluster_26	Cluster_30
ICOSLG	0.540286	0.401765	0.0629929	Cluster_10	Cluster_30
ICOSLG	0.540286	0.401765	0.0629929	Cluster_18	Cluster_30
ICOSLG	0.540286	0.401765	0.0629929	Cluster_22	Cluster_30
ICOSLG	0.540286	0.401765	0.0629929	Cluster_24	Cluster_30
YARS	0.539011	0.401695	0.0629484	Cluster_10	Cluster_30
YARS	0.539011	0.401695	0.0629484	Cluster_22	Cluster_30
YARS	0.539011	0.401695	0.0629484	Cluster_24	Cluster_30
YARS	0.539011	0.401695	0.0629484	Cluster_30	Cluster_30
YARS	0.539011	0.401695	0.0629484	Cluster_8	Cluster_30
SELPLG	0.539423	0.402791	0.0628959	Cluster_10	Cluster_30
SELPLG	0.539423	0.402791	0.0628959	Cluster_14	Cluster_30
SELPLG	0.539423	0.402791	0.0628959	Cluster_18	Cluster_30
SELPLG	0.539423	0.402791	0.0628959	Cluster_2	Cluster_30
SELPLG	0.539423	0.402791	0.0628959	Cluster_22	Cluster_30
SELPLG	0.539423	0.402791	0.0628959	Cluster_25	Cluster_30
SELPLG	0.539423	0.402791	0.0628959	Cluster_30	Cluster_30
SELPLG	0.539423	0.402791	0.0628959	Cluster_8	Cluster_30
SELPLG	0.539423	0.402791	0.0628959	Cluster_26	Cluster_30
PIK3CB	0.542346	0.403363	0.0628899	Cluster_11	Cluster_30
PIK3CB	0.542346	0.403363	0.0628899	Cluster_17	Cluster_30
PIK3CB	0.542346	0.403363	0.0628899	Cluster_6	Cluster_30
PIK3CB	0.542346	0.403363	0.0628899	Cluster_7	Cluster_30
AREG	0.538033	0.402786	0.0627332	Cluster_20	Cluster_30
AREG	0.538033	0.402786	0.0627332	Cluster_30	Cluster_30
EREG	0.537086	0.402523	0.0627287	Cluster_0	Cluster_30
EREG	0.537086	0.402523	0.0627287	Cluster_24	Cluster_30
EREG	0.537086	0.402523	0.0627287	Cluster_9	Cluster_30
SEMA5A	0.539266	0.401441	0.0626459	Cluster_30	Cluster_30
SEMA5A	0.539266	0.401441	0.0626459	Cluster_9	Cluster_30
SEMA5A	0.539266	0.401441	0.0626459	Cluster_19	Cluster_30
NECTIN3	0.538243	0.401721	0.0626109	Cluster_0	Cluster_30
NECTIN3	0.538243	0.401721	0.0626109	Cluster_1	Cluster_30
NECTIN3	0.538243	0.401721	0.0626109	Cluster_10	Cluster_30
NECTIN3	0.538243	0.401721	0.0626109	Cluster_12	Cluster_30
NECTIN3	0.538243	0.401721	0.0626109	Cluster_17	Cluster_30
NECTIN3	0.538243	0.401721	0.0626109	Cluster_18	Cluster_30
NECTIN3	0.538243	0.401721	0.0626109	Cluster_20	Cluster_30
NECTIN3	0.538243	0.401721	0.0626109	Cluster_22	Cluster_30
NECTIN3	0.538243	0.401721	0.0626109	Cluster_23	Cluster_30
NECTIN3	0.538243	0.401721	0.0626109	Cluster_30	Cluster_30
NECTIN3	0.538243	0.401721	0.0626109	Cluster_31	Cluster_30
NECTIN3	0.538243	0.401721	0.0626109	Cluster_4	Cluster_30
NECTIN3	0.538243	0.401721	0.0626109	Cluster_6	Cluster_30
NECTIN3	0.538243	0.401721	0.0626109	Cluster_7	Cluster_30
NECTIN3	0.538243	0.401721	0.0626109	Cluster_11	Cluster_30
NECTIN3	0.538243	0.401721	0.0626109	Cluster_15	Cluster_30
NECTIN3	0.538243	0.401721	0.0626109	Cluster_19	Cluster_30
NECTIN3	0.538243	0.401721	0.0626109	Cluster_21	Cluster_30
NECTIN3	0.538243	0.401721	0.0626109	Cluster_26	Cluster_30
CD2	0.539214	0.401039	0.0625858	Cluster_25	Cluster_30
PVR	0.539969	0.40145	0.0624924	Cluster_20	Cluster_30
PVR	0.539969	0.40145	0.0624924	Cluster_30	Cluster_30
HSPG2	0.539028	0.401451	0.062374	Cluster_15	Cluster_30
HSPG2	0.539028	0.401451	0.062374	Cluster_19	Cluster_30
HSPG2	0.539028	0.401451	0.062374	Cluster_21	Cluster_30
HSPG2	0.539028	0.401451	0.062374	Cluster_30	Cluster_30
FGF9	0.540652	0.401416	0.0623648	Cluster_11	Cluster_30
FGF9	0.540652	0.401416	0.0623648	Cluster_15	Cluster_30
FGF9	0.540652	0.401416	0.0623648	Cluster_19	Cluster_30
FGF9	0.540652	0.401416	0.0623648	Cluster_21	Cluster_30
FGF9	0.540652	0.401416	0.0623648	Cluster_26	Cluster_30
FGF9	0.540652	0.401416	0.0623648	Cluster_0	Cluster_30
FGF9	0.540652	0.401416	0.0623648	Cluster_1	Cluster_30
FGF9	0.540652	0.401416	0.0623648	Cluster_10	Cluster_30
FGF9	0.540652	0.401416	0.0623648	Cluster_22	Cluster_30
FGF9	0.540652	0.401416	0.0623648	Cluster_7	Cluster_30
CXCL14	0.540652	0.402417	0.0623528	Cluster_15	Cluster_30
CXCL14	0.540652	0.402417	0.0623528	Cluster_19	Cluster_30
CXCL14	0.540652	0.402417	0.0623528	Cluster_21	Cluster_30
CADM4	0.539378	0.402157	0.0621989	Cluster_20	Cluster_30
CADM4	0.539378	0.402157	0.0621989	Cluster_22	Cluster_30
CADM4	0.539378	0.402157	0.0621989	Cluster_30	Cluster_30
CADM4	0.539378	0.402157	0.0621989	Cluster_19	Cluster_30
CADM4	0.539378	0.402157	0.0621989	Cluster_21	Cluster_30
WNT1	0.540222	0.401976	0.0621912	Cluster_0	Cluster_30
WNT1	0.540222	0.401976	0.0621912	Cluster_1	Cluster_30
WNT1	0.540222	0.401976	0.0621912	Cluster_10	Cluster_30
WNT1	0.540222	0.401976	0.0621912	Cluster_17	Cluster_30
WNT1	0.540222	0.401976	0.0621912	Cluster_18	Cluster_30
WNT1	0.540222	0.401976	0.0621912	Cluster_22	Cluster_30
WNT1	0.540222	0.401976	0.0621912	Cluster_30	Cluster_30
WNT1	0.540222	0.401976	0.0621912	Cluster_7	Cluster_30
WNT1	0.540222	0.401976	0.0621912	Cluster_11	Cluster_30
WNT1	0.540222	0.401976	0.0621912	Cluster_15	Cluster_30
WNT1	0.540222	0.401976	0.0621912	Cluster_19	Cluster_30
WNT1	0.540222	0.401976	0.0621912	Cluster_21	Cluster_30
WNT1	0.540222	0.401976	0.0621912	Cluster_26	Cluster_30
ADAM12	0.539127	0.401001	0.0621076	Cluster_11	Cluster_30
ADAM12	0.539127	0.401001	0.0621076	Cluster_19	Cluster_30
ADAM12	0.539127	0.401001	0.0621076	Cluster_21	Cluster_30
ADAM12	0.539127	0.401001	0.0621076	Cluster_26	Cluster_30
FGF22	0.538519	0.401216	0.0621007	Cluster_1	Cluster_30
FGF22	0.538519	0.401216	0.0621007	Cluster_18	Cluster_30
FGF22	0.538519	0.401216	0.0621007	Cluster_22	Cluster_30
FGF22	0.538519	0.401216	0.0621007	Cluster_23	Cluster_30
FGF22	0.538519	0.401216	0.0621007	Cluster_29	Cluster_30
FGF22	0.538519	0.401216	0.0621007	Cluster_30	Cluster_30
FGF22	0.538519	0.401216	0.0621007	Cluster_7	Cluster_30
FGF22	0.538519	0.401216	0.0621007	Cluster_15	Cluster_30
FGF22	0.538519	0.401216	0.0621007	Cluster_19	Cluster_30
FGF22	0.538519	0.401216	0.0621007	Cluster_21	Cluster_30
FGF22	0.538519	0.401216	0.0621007	Cluster_26	Cluster_30
ITGA4	0.538564	0.401545	0.061952	Cluster_30	Cluster_30
HLA-G	0.541724	0.400623	0.06188	Cluster_11	Cluster_30
HLA-G	0.541724	0.400623	0.06188	Cluster_0	Cluster_30
HLA-G	0.541724	0.400623	0.06188	Cluster_1	Cluster_30
HLA-G	0.541724	0.400623	0.06188	Cluster_10	Cluster_30
HLA-G	0.541724	0.400623	0.06188	Cluster_17	Cluster_30
HLA-G	0.541724	0.400623	0.06188	Cluster_18	Cluster_30
HLA-G	0.541724	0.400623	0.06188	Cluster_20	Cluster_30
HLA-G	0.541724	0.400623	0.06188	Cluster_22	Cluster_30
HLA-G	0.541724	0.400623	0.06188	Cluster_25	Cluster_30
HLA-G	0.541724	0.400623	0.06188	Cluster_4	Cluster_30
HLA-G	0.541724	0.400623	0.06188	Cluster_6	Cluster_30
HLA-G	0.541724	0.400623	0.06188	Cluster_7	Cluster_30
ITGAM	0.540191	0.403421	0.0616185	Cluster_24	Cluster_30
ITGAM	0.540191	0.403421	0.0616185	Cluster_25	Cluster_30
OCLN	0.53797	0.400693	0.0616151	Cluster_25	Cluster_30
CD40LG	0.541244	0.404107	0.061593	Cluster_25	Cluster_30
A2M	0.537981	0.400983	0.0615548	Cluster_15	Cluster_30
A2M	0.537981	0.400983	0.0615548	Cluster_0	Cluster_30
A2M	0.537981	0.400983	0.0615548	Cluster_1	Cluster_30
A2M	0.537981	0.400983	0.0615548	Cluster_24	Cluster_30
A2M	0.537981	0.400983	0.0615548	Cluster_9	Cluster_30
GDF11	0.538325	0.400891	0.0614462	Cluster_25	Cluster_30
OSM	0.541223	0.402319	0.061393	Cluster_26	Cluster_30
OSM	0.541223	0.402319	0.061393	Cluster_24	Cluster_30
OSM	0.541223	0.402319	0.061393	Cluster_9	Cluster_30
XCL2	0.538217	0.401021	0.0613763	Cluster_20	Cluster_30
XCL2	0.538217	0.401021	0.0613763	Cluster_22	Cluster_30
XCL2	0.538217	0.401021	0.0613763	Cluster_25	Cluster_30
ITGB1	0.538095	0.400404	0.061362	Cluster_0	Cluster_30
ITGB1	0.538095	0.400404	0.061362	Cluster_24	Cluster_30
ITGB1	0.538095	0.400404	0.061362	Cluster_5	Cluster_30
ITGB1	0.538095	0.400404	0.061362	Cluster_9	Cluster_30
ITGB1	0.538095	0.400404	0.061362	Cluster_11	Cluster_30
CALM1	0.538944	0.401222	0.0613343	Cluster_11	Cluster_30
CD28	0.544686	0.405026	0.0612027	Cluster_25	Cluster_30
SEMA3B	0.537892	0.401182	0.0611277	Cluster_15	Cluster_30
SEMA3B	0.537892	0.401182	0.0611277	Cluster_19	Cluster_30
SEMA3B	0.537892	0.401182	0.0611277	Cluster_21	Cluster_30
SEMA3B	0.537892	0.401182	0.0611277	Cluster_26	Cluster_30
NTNG1	0.539766	0.40037	0.0611021	Cluster_30	Cluster_30
NTNG1	0.539766	0.40037	0.0611021	Cluster_19	Cluster_30
NTNG1	0.539766	0.40037	0.0611021	Cluster_21	Cluster_30
PDGFA	0.538534	0.401488	0.0611013	Cluster_20	Cluster_30
PDGFA	0.538534	0.401488	0.0611013	Cluster_22	Cluster_30
PDGFA	0.538534	0.401488	0.0611013	Cluster_24	Cluster_30
PDGFA	0.538534	0.401488	0.0611013	Cluster_4	Cluster_30
PDGFA	0.538534	0.401488	0.0611013	Cluster_5	Cluster_30
PDGFA	0.538534	0.401488	0.0611013	Cluster_6	Cluster_30
PDGFA	0.538534	0.401488	0.0611013	Cluster_9	Cluster_30
PDGFA	0.538534	0.401488	0.0611013	Cluster_11	Cluster_30
PDGFA	0.538534	0.401488	0.0611013	Cluster_15	Cluster_30
PDGFA	0.538534	0.401488	0.0611013	Cluster_19	Cluster_30
HAMP	0.54144	0.400762	0.0610561	Cluster_24	Cluster_30
HAMP	0.54144	0.400762	0.0610561	Cluster_30	Cluster_30
HAMP	0.54144	0.400762	0.0610561	Cluster_9	Cluster_30
IL18	0.54169	0.404608	0.0610509	Cluster_0	Cluster_30
IL18	0.54169	0.404608	0.0610509	Cluster_20	Cluster_30
IL18	0.54169	0.404608	0.0610509	Cluster_24	Cluster_30
IL18	0.54169	0.404608	0.0610509	Cluster_9	Cluster_30
UCN	0.541004	0.402502	0.0608418	Cluster_15	Cluster_30
UCN	0.541004	0.402502	0.0608418	Cluster_19	Cluster_30
UCN	0.541004	0.402502	0.0608418	Cluster_21	Cluster_30
UCN	0.541004	0.402502	0.0608418	Cluster_26	Cluster_30
ADAM17	0.539551	0.403158	0.060802	Cluster_24	Cluster_30
ADAM17	0.539551	0.403158	0.060802	Cluster_30	Cluster_30
ADAM17	0.539551	0.403158	0.060802	Cluster_9	Cluster_30
ADAM17	0.539551	0.403158	0.0608019	Cluster_26	Cluster_30
TGFA	0.540603	0.402498	0.0607742	Cluster_19	Cluster_30
TGFA	0.540603	0.402498	0.0607742	Cluster_21	Cluster_30
TGFA	0.540603	0.402498	0.0607742	Cluster_26	Cluster_30
TGFA	0.540603	0.402498	0.0607742	Cluster_18	Cluster_30
TGFA	0.540603	0.402498	0.0607742	Cluster_22	Cluster_30
TGFA	0.540603	0.402498	0.0607742	Cluster_30	Cluster_30
TGFA	0.540603	0.402498	0.0607742	Cluster_7	Cluster_30
COL1A1	0.538158	0.399246	0.0606886	Cluster_0	Cluster_30
COL1A1	0.538158	0.399246	0.0606886	Cluster_1	Cluster_30
COL1A1	0.538158	0.399246	0.0606886	Cluster_10	Cluster_30
COL1A1	0.538158	0.399246	0.0606886	Cluster_18	Cluster_30
COL1A1	0.538158	0.399246	0.0606886	Cluster_22	Cluster_30
COL1A1	0.538158	0.399246	0.0606886	Cluster_7	Cluster_30
COL1A1	0.538158	0.399246	0.0606886	Cluster_11	Cluster_30
COL1A1	0.538158	0.399246	0.0606886	Cluster_15	Cluster_30
COL1A1	0.538158	0.399246	0.0606886	Cluster_19	Cluster_30
COL1A1	0.538158	0.399246	0.0606886	Cluster_21	Cluster_30
COL1A1	0.538158	0.399246	0.0606886	Cluster_26	Cluster_30
CRLF2	0.540334	0.399392	0.060535	Cluster_30	Cluster_30
CD274	0.53905	0.400395	0.060303	Cluster_22	Cluster_30
CD274	0.53905	0.400395	0.060303	Cluster_30	Cluster_30
CD274	0.53905	0.400395	0.060303	Cluster_15	Cluster_30
CD274	0.53905	0.400395	0.060303	Cluster_19	Cluster_30
CD274	0.53905	0.400395	0.060303	Cluster_21	Cluster_30
CD274	0.53905	0.400395	0.060303	Cluster_26	Cluster_30
CEACAM1	0.536176	0.40051	0.0602657	Cluster_24	Cluster_30
CEACAM1	0.536176	0.40051	0.0602657	Cluster_5	Cluster_30
CEACAM1	0.536176	0.40051	0.0602657	Cluster_9	Cluster_30
CEACAM1	0.536176	0.40051	0.0602657	Cluster_19	Cluster_30
CEACAM1	0.536176	0.40051	0.0602657	Cluster_21	Cluster_30
IL1RN	0.541817	0.404072	0.0602547	Cluster_20	Cluster_30
TNFSF13B	0.536368	0.401421	0.0602259	Cluster_11	Cluster_30
TNFSF13B	0.536368	0.401421	0.0602259	Cluster_19	Cluster_30
TNFSF13B	0.536368	0.401421	0.0602259	Cluster_21	Cluster_30
TNFSF13B	0.536368	0.401421	0.0602259	Cluster_26	Cluster_30
TNFSF13B	0.536368	0.401421	0.0602259	Cluster_0	Cluster_30
TNFSF13B	0.536368	0.401421	0.0602259	Cluster_1	Cluster_30
TNFSF13B	0.536368	0.401421	0.0602259	Cluster_10	Cluster_30
TNFSF13B	0.536368	0.401421	0.0602259	Cluster_18	Cluster_30
TNFSF13B	0.536368	0.401421	0.0602259	Cluster_22	Cluster_30
TNFSF13B	0.536368	0.401421	0.0602259	Cluster_24	Cluster_30
TNFSF13B	0.536368	0.401421	0.0602259	Cluster_5	Cluster_30
TNFSF13B	0.536368	0.401421	0.0602259	Cluster_8	Cluster_30
TNFSF13B	0.536368	0.401421	0.0602259	Cluster_9	Cluster_30
SERPING1	0.536265	0.4009	0.0601328	Cluster_20	Cluster_30
SERPING1	0.536265	0.4009	0.0601328	Cluster_30	Cluster_30
SERPING1	0.536265	0.4009	0.0601328	Cluster_9	Cluster_30
PPBP	0.537219	0.399893	0.0600887	Cluster_10	Cluster_30
PPBP	0.537219	0.399893	0.0600887	Cluster_22	Cluster_30
PPBP	0.537219	0.399893	0.0600887	Cluster_24	Cluster_30
PPBP	0.537219	0.399893	0.0600887	Cluster_30	Cluster_30
PPBP	0.537219	0.399893	0.0600887	Cluster_5	Cluster_30
PPBP	0.537219	0.399893	0.0600887	Cluster_6	Cluster_30
PPBP	0.537219	0.399893	0.0600887	Cluster_9	Cluster_30
PROK2	0.537563	0.400644	0.0600807	Cluster_20	Cluster_30
PROK2	0.537563	0.400644	0.0600807	Cluster_24	Cluster_30
PROK2	0.537563	0.400644	0.0600807	Cluster_9	Cluster_30
WNT7A	0.538413	0.40079	0.0600545	Cluster_11	Cluster_30
WNT7A	0.538413	0.40079	0.0600545	Cluster_19	Cluster_30
WNT7A	0.538413	0.40079	0.0600545	Cluster_21	Cluster_30
WNT7A	0.538413	0.40079	0.0600545	Cluster_26	Cluster_30
WNT7A	0.538413	0.40079	0.0600545	Cluster_0	Cluster_30
WNT7A	0.538413	0.40079	0.0600545	Cluster_1	Cluster_30
WNT7A	0.538413	0.40079	0.0600545	Cluster_10	Cluster_30
WNT7A	0.538413	0.40079	0.0600545	Cluster_17	Cluster_30
WNT7A	0.538413	0.40079	0.0600545	Cluster_18	Cluster_30
WNT7A	0.538413	0.40079	0.0600545	Cluster_22	Cluster_30
WNT7A	0.538413	0.40079	0.0600545	Cluster_30	Cluster_30
WNT7A	0.538413	0.40079	0.0600545	Cluster_7	Cluster_30
OXT	0.537834	0.399591	0.0598987	Cluster_15	Cluster_30
OXT	0.537834	0.399591	0.0598987	Cluster_19	Cluster_30
OXT	0.537834	0.399591	0.0598987	Cluster_21	Cluster_30
OXT	0.537834	0.399591	0.0598987	Cluster_26	Cluster_30
OXT	0.537834	0.399591	0.0598987	Cluster_1	Cluster_30
OXT	0.537834	0.399591	0.0598987	Cluster_18	Cluster_30
OXT	0.537834	0.399591	0.0598987	Cluster_22	Cluster_30
OXT	0.537834	0.399591	0.0598987	Cluster_23	Cluster_30
OXT	0.537834	0.399591	0.0598987	Cluster_29	Cluster_30
OXT	0.537834	0.399591	0.0598987	Cluster_30	Cluster_30
OXT	0.537834	0.399591	0.0598987	Cluster_7	Cluster_30
SCGB3A1	0.537317	0.400572	0.0598917	Cluster_0	Cluster_30
SCGB3A1	0.537317	0.400572	0.0598917	Cluster_10	Cluster_30
SCGB3A1	0.537317	0.400572	0.0598917	Cluster_17	Cluster_30
SCGB3A1	0.537317	0.400572	0.0598917	Cluster_20	Cluster_30
SCGB3A1	0.537317	0.400572	0.0598917	Cluster_22	Cluster_30
SCGB3A1	0.537317	0.400572	0.0598917	Cluster_24	Cluster_30
SCGB3A1	0.537317	0.400572	0.0598917	Cluster_4	Cluster_30
SCGB3A1	0.537317	0.400572	0.0598917	Cluster_5	Cluster_30
SCGB3A1	0.537317	0.400572	0.0598917	Cluster_6	Cluster_30
SCGB3A1	0.537317	0.400572	0.0598917	Cluster_9	Cluster_30
SCGB3A1	0.537317	0.400572	0.0598917	Cluster_11	Cluster_30
RGMA	0.53891	0.399952	0.0598908	Cluster_1	Cluster_30
RGMA	0.53891	0.399952	0.0598908	Cluster_22	Cluster_30
RGMA	0.53891	0.399952	0.0598908	Cluster_30	Cluster_30
RGMA	0.53891	0.399952	0.0598908	Cluster_7	Cluster_30
RGMA	0.53891	0.399952	0.0598908	Cluster_15	Cluster_30
RGMA	0.53891	0.399952	0.0598908	Cluster_19	Cluster_30
RGMA	0.53891	0.399952	0.0598908	Cluster_21	Cluster_30
RGMA	0.53891	0.399952	0.0598908	Cluster_26	Cluster_30
NLGN2	0.53647	0.39968	0.0598721	Cluster_19	Cluster_30
NLGN2	0.53647	0.39968	0.0598721	Cluster_21	Cluster_30
NLGN2	0.53647	0.39968	0.0598721	Cluster_22	Cluster_30
NLGN2	0.53647	0.39968	0.0598721	Cluster_26	Cluster_30
NMB	0.536999	0.400057	0.0597616	Cluster_11	Cluster_30
NMB	0.536999	0.400057	0.0597616	Cluster_19	Cluster_30
NMB	0.536999	0.400057	0.0597616	Cluster_21	Cluster_30
NMB	0.536999	0.400057	0.0597616	Cluster_26	Cluster_30
NMB	0.536999	0.400057	0.0597616	Cluster_0	Cluster_30
NMB	0.536999	0.400057	0.0597616	Cluster_1	Cluster_30
NMB	0.536999	0.400057	0.0597616	Cluster_10	Cluster_30
NMB	0.536999	0.400057	0.0597616	Cluster_17	Cluster_30
NMB	0.536999	0.400057	0.0597616	Cluster_18	Cluster_30
NMB	0.536999	0.400057	0.0597616	Cluster_20	Cluster_30
NMB	0.536999	0.400057	0.0597616	Cluster_22	Cluster_30
NMB	0.536999	0.400057	0.0597616	Cluster_30	Cluster_30
NMB	0.536999	0.400057	0.0597616	Cluster_4	Cluster_30
NMB	0.536999	0.400057	0.0597616	Cluster_6	Cluster_30
NMB	0.536999	0.400057	0.0597616	Cluster_7	Cluster_30
EPGN	0.538665	0.401564	0.0597548	Cluster_24	Cluster_30
EPGN	0.538665	0.401564	0.0597548	Cluster_5	Cluster_30
EPGN	0.538665	0.401564	0.0597548	Cluster_9	Cluster_30
PKD1	0.539538	0.402006	0.0597402	Cluster_24	Cluster_30
PKD1	0.539538	0.402006	0.0597402	Cluster_25	Cluster_30
CD200	0.53788	0.400428	0.0596829	Cluster_19	Cluster_30
CD200	0.53788	0.400428	0.0596829	Cluster_21	Cluster_30
CD200	0.53788	0.400428	0.0596829	Cluster_26	Cluster_30
VWF	0.540771	0.401982	0.0596539	Cluster_24	Cluster_30
VWF	0.540771	0.401982	0.0596539	Cluster_5	Cluster_30
VWF	0.540771	0.401982	0.0596539	Cluster_9	Cluster_30
CXCL16	0.536114	0.399684	0.059631	Cluster_17	Cluster_30
CXCL16	0.536114	0.399684	0.059631	Cluster_24	Cluster_30
CXCL16	0.536114	0.399684	0.059631	Cluster_30	Cluster_30
CXCL16	0.536114	0.399684	0.059631	Cluster_9	Cluster_30
CXCL16	0.536114	0.399684	0.0596309	Cluster_26	Cluster_30
GLG1	0.535839	0.400806	0.0596005	Cluster_10	Cluster_30
GLG1	0.535839	0.400806	0.0596005	Cluster_22	Cluster_30
GLG1	0.535839	0.400806	0.0596005	Cluster_26	Cluster_30
GLG1	0.535839	0.400806	0.0596005	Cluster_30	Cluster_30
C3	0.536894	0.400348	0.0595378	Cluster_18	Cluster_30
C3	0.536894	0.400348	0.0595378	Cluster_20	Cluster_30
C3	0.536894	0.400348	0.0595378	Cluster_22	Cluster_30
C3	0.536894	0.400348	0.0595378	Cluster_30	Cluster_30
IL19	0.537717	0.3993	0.0594936	Cluster_30	Cluster_30
PLAT	0.54175	0.401494	0.0594905	Cluster_1	Cluster_30
PLAT	0.54175	0.401494	0.0594905	Cluster_18	Cluster_30
PLAT	0.54175	0.401494	0.0594905	Cluster_22	Cluster_30
PLAT	0.54175	0.401494	0.0594905	Cluster_24	Cluster_30
PLAT	0.54175	0.401494	0.0594905	Cluster_7	Cluster_30
PLAT	0.54175	0.401494	0.0594905	Cluster_9	Cluster_30
PLAT	0.54175	0.401494	0.0594905	Cluster_11	Cluster_30
PLAT	0.54175	0.401494	0.0594905	Cluster_19	Cluster_30
PLAT	0.54175	0.401494	0.0594905	Cluster_21	Cluster_30
PLAT	0.54175	0.401494	0.0594905	Cluster_26	Cluster_30
INSL3	0.537218	0.399143	0.0594799	Cluster_19	Cluster_30
INSL3	0.537218	0.399143	0.0594799	Cluster_24	Cluster_30
INSL3	0.537218	0.399143	0.0594799	Cluster_9	Cluster_30
ANGPT2	0.53609	0.399724	0.059478	Cluster_24	Cluster_30
THBS1	0.542532	0.40035	0.059447	Cluster_21	Cluster_30
THBS1	0.542532	0.40035	0.059447	Cluster_26	Cluster_30
THBS1	0.542532	0.40035	0.059447	Cluster_18	Cluster_30
THBS1	0.542532	0.40035	0.059447	Cluster_24	Cluster_30
THBS1	0.542532	0.40035	0.059447	Cluster_30	Cluster_30
THBS1	0.542532	0.40035	0.059447	Cluster_9	Cluster_30
CCL4	0.539988	0.399946	0.0594061	Cluster_20	Cluster_30
CCL4	0.539988	0.399946	0.0594061	Cluster_25	Cluster_30
CCL4	0.539988	0.399946	0.0594061	Cluster_7	Cluster_30
ANGPT1	0.543405	0.403939	0.0593504	Cluster_5	Cluster_30
ANGPT1	0.543405	0.403939	0.0593504	Cluster_9	Cluster_30
HBEGF	0.537938	0.40174	0.0593462	Cluster_19	Cluster_30
HBEGF	0.537938	0.40174	0.0593462	Cluster_21	Cluster_30
HBEGF	0.537938	0.40174	0.0593462	Cluster_26	Cluster_30
HBEGF	0.537938	0.40174	0.0593462	Cluster_24	Cluster_30
HBEGF	0.537938	0.40174	0.0593462	Cluster_30	Cluster_30
HBEGF	0.537938	0.40174	0.0593462	Cluster_9	Cluster_30
FN1	0.538794	0.40266	0.0592873	Cluster_24	Cluster_30
FN1	0.538794	0.40266	0.0592873	Cluster_30	Cluster_30
FN1	0.538794	0.40266	0.0592873	Cluster_9	Cluster_30
AGRN	0.536315	0.399349	0.0592851	Cluster_22	Cluster_30
AGRN	0.536315	0.399349	0.0592851	Cluster_30	Cluster_30
AGRN	0.536315	0.399349	0.0592851	Cluster_15	Cluster_30
AGRN	0.536315	0.399349	0.0592851	Cluster_19	Cluster_30
AGRN	0.536315	0.399349	0.0592851	Cluster_21	Cluster_30
AGRN	0.536315	0.399349	0.0592851	Cluster_26	Cluster_30
INHBA	0.537603	0.400403	0.0592817	Cluster_20	Cluster_30
INHBA	0.537603	0.400403	0.0592817	Cluster_22	Cluster_30
INHBA	0.537603	0.400403	0.0592817	Cluster_30	Cluster_30
GZMB	0.538992	0.39888	0.0592419	Cluster_12	Cluster_30
GZMB	0.538992	0.39888	0.0592419	Cluster_20	Cluster_30
GZMB	0.538992	0.39888	0.0592419	Cluster_22	Cluster_30
GZMB	0.538992	0.39888	0.0592419	Cluster_25	Cluster_30
GZMB	0.538992	0.39888	0.0592419	Cluster_30	Cluster_30
GZMB	0.538992	0.39888	0.0592419	Cluster_8	Cluster_30
CCL28	0.536449	0.399532	0.0591423	Cluster_11	Cluster_30
CCL28	0.536449	0.399532	0.0591423	Cluster_25	Cluster_30
CCL28	0.536449	0.399532	0.0591423	Cluster_30	Cluster_30
RET	0.537741	0.398292	0.0591385	Cluster_21	Cluster_30
RET	0.537741	0.398292	0.0591385	Cluster_30	Cluster_30
EFNB1	0.535863	0.399355	0.0591143	Cluster_20	Cluster_30
PGF	0.538231	0.401039	0.0590697	Cluster_19	Cluster_30
PGF	0.538231	0.401039	0.0590697	Cluster_21	Cluster_30
TRH	0.540161	0.399455	0.0589979	Cluster_19	Cluster_30
TRH	0.540161	0.399455	0.0589979	Cluster_21	Cluster_30
DSG2	0.536558	0.400077	0.0589921	Cluster_30	Cluster_30
DSG2	0.536558	0.400077	0.0589921	Cluster_19	Cluster_30
DSG2	0.536558	0.400077	0.0589921	Cluster_21	Cluster_30
PLXNB2	0.537005	0.399601	0.0589641	Cluster_26	Cluster_30
PLXNB2	0.537005	0.399601	0.0589641	Cluster_24	Cluster_30
PLXNB2	0.537005	0.399601	0.0589641	Cluster_30	Cluster_30
SPN	0.53819	0.399132	0.0589621	Cluster_26	Cluster_30
SPN	0.53819	0.399132	0.0589621	Cluster_10	Cluster_30
SPN	0.53819	0.399132	0.0589621	Cluster_18	Cluster_30
SPN	0.53819	0.399132	0.0589621	Cluster_22	Cluster_30
SPN	0.53819	0.399132	0.0589621	Cluster_25	Cluster_30
SPN	0.53819	0.399132	0.0589621	Cluster_8	Cluster_30
PF4	0.536021	0.399958	0.0587991	Cluster_10	Cluster_30
PF4	0.536021	0.399958	0.0587991	Cluster_24	Cluster_30
PF4	0.536021	0.399958	0.0587991	Cluster_30	Cluster_30
PF4	0.536021	0.399958	0.0587991	Cluster_5	Cluster_30
PF4	0.536021	0.399958	0.0587991	Cluster_6	Cluster_30
PF4	0.536021	0.399958	0.0587991	Cluster_9	Cluster_30
PODXL2	0.537206	0.400344	0.0587494	Cluster_11	Cluster_30
PODXL2	0.537206	0.400344	0.0587494	Cluster_15	Cluster_30
PODXL2	0.537206	0.400344	0.0587494	Cluster_19	Cluster_30
PODXL2	0.537206	0.400344	0.0587494	Cluster_21	Cluster_30
PODXL2	0.537206	0.400344	0.0587494	Cluster_26	Cluster_30
PODXL2	0.537206	0.400344	0.0587494	Cluster_1	Cluster_30
PODXL2	0.537206	0.400344	0.0587494	Cluster_18	Cluster_30
PODXL2	0.537206	0.400344	0.0587494	Cluster_22	Cluster_30
PODXL2	0.537206	0.400344	0.0587494	Cluster_30	Cluster_30
PODXL2	0.537206	0.400344	0.0587494	Cluster_7	Cluster_30
BMP2	0.543396	0.403089	0.0587125	Cluster_10	Cluster_30
BMP2	0.543396	0.403089	0.0587125	Cluster_18	Cluster_30
BMP2	0.543396	0.403089	0.0587125	Cluster_20	Cluster_30
BMP2	0.543396	0.403089	0.0587125	Cluster_22	Cluster_30
BMP2	0.543396	0.403089	0.0587125	Cluster_30	Cluster_30
BMP2	0.543396	0.403089	0.0587125	Cluster_7	Cluster_30
BMP2	0.543396	0.403089	0.0587125	Cluster_19	Cluster_30
BMP2	0.543396	0.403089	0.0587125	Cluster_21	Cluster_30
BMP2	0.543396	0.403089	0.0587125	Cluster_26	Cluster_30
PNOC	0.536568	0.399344	0.0586792	Cluster_12	Cluster_30
PNOC	0.536568	0.399344	0.0586792	Cluster_20	Cluster_30
PNOC	0.536568	0.399344	0.0586792	Cluster_25	Cluster_30
SEMA4D	0.537967	0.399585	0.0585093	Cluster_22	Cluster_30
SEMA4D	0.537967	0.399585	0.0585093	Cluster_30	Cluster_30
SEMA4D	0.537967	0.399585	0.0585093	Cluster_9	Cluster_30
CALM3	0.537988	0.399999	0.058423	Cluster_17	Cluster_30
CALM3	0.537988	0.399999	0.058423	Cluster_20	Cluster_30
CALM3	0.537988	0.399999	0.058423	Cluster_30	Cluster_30
CALM3	0.537988	0.399999	0.058423	Cluster_6	Cluster_30
CALM3	0.537988	0.399999	0.058423	Cluster_9	Cluster_30
PSEN1	0.536109	0.399202	0.0583958	Cluster_11	Cluster_30
PSEN1	0.536109	0.399202	0.0583958	Cluster_0	Cluster_30
PSEN1	0.536109	0.399202	0.0583958	Cluster_1	Cluster_30
PSEN1	0.536109	0.399202	0.0583958	Cluster_12	Cluster_30
PSEN1	0.536109	0.399202	0.0583958	Cluster_17	Cluster_30
PSEN1	0.536109	0.399202	0.0583958	Cluster_20	Cluster_30
PSEN1	0.536109	0.399202	0.0583958	Cluster_30	Cluster_30
PSEN1	0.536109	0.399202	0.0583958	Cluster_6	Cluster_30
PSEN1	0.536109	0.399202	0.0583958	Cluster_7	Cluster_30
PSEN1	0.536109	0.399202	0.0583958	Cluster_8	Cluster_30
ADM	0.538654	0.399095	0.0582527	Cluster_24	Cluster_30
ADM	0.538654	0.399095	0.0582527	Cluster_30	Cluster_30
ADM	0.538654	0.399095	0.0582527	Cluster_9	Cluster_30
CELSR3	0.536986	0.399369	0.0581893	Cluster_22	Cluster_30
CELSR3	0.536986	0.399369	0.0581893	Cluster_30	Cluster_30
CELSR3	0.536986	0.399369	0.0581893	Cluster_7	Cluster_30
CELSR3	0.536986	0.399369	0.0581893	Cluster_15	Cluster_30
CELSR3	0.536986	0.399369	0.0581893	Cluster_19	Cluster_30
CELSR3	0.536986	0.399369	0.0581893	Cluster_21	Cluster_30
CELSR3	0.536986	0.399369	0.0581893	Cluster_26	Cluster_30
ADM2	0.536088	0.398629	0.0580534	Cluster_15	Cluster_30
ADM2	0.536088	0.398629	0.0580534	Cluster_19	Cluster_30
ADM2	0.536088	0.398629	0.0580534	Cluster_21	Cluster_30
ADM2	0.536088	0.398629	0.0580534	Cluster_26	Cluster_30
WNT10A	0.534056	0.399086	0.0580106	Cluster_0	Cluster_30
WNT10A	0.534056	0.399086	0.0580106	Cluster_1	Cluster_30
WNT10A	0.534056	0.399086	0.0580106	Cluster_10	Cluster_30
WNT10A	0.534056	0.399086	0.0580106	Cluster_11	Cluster_30
WNT10A	0.534056	0.399086	0.0580106	Cluster_12	Cluster_30
WNT10A	0.534056	0.399086	0.0580106	Cluster_17	Cluster_30
WNT10A	0.534056	0.399086	0.0580106	Cluster_19	Cluster_30
WNT10A	0.534056	0.399086	0.0580106	Cluster_20	Cluster_30
WNT10A	0.534056	0.399086	0.0580106	Cluster_21	Cluster_30
WNT10A	0.534056	0.399086	0.0580106	Cluster_22	Cluster_30
WNT10A	0.534056	0.399086	0.0580106	Cluster_26	Cluster_30
WNT10A	0.534056	0.399086	0.0580106	Cluster_29	Cluster_30
WNT10A	0.534056	0.399086	0.0580106	Cluster_30	Cluster_30
WNT10A	0.534056	0.399086	0.0580106	Cluster_4	Cluster_30
WNT10A	0.534056	0.399086	0.0580106	Cluster_6	Cluster_30
WNT10A	0.534056	0.399086	0.0580106	Cluster_7	Cluster_30
WNT10A	0.534056	0.399086	0.0580106	Cluster_8	Cluster_30
ICAM4	0.534808	0.39962	0.0580041	Cluster_30	Cluster_30
ICAM4	0.534808	0.39962	0.0580041	Cluster_9	Cluster_30
EFNB2	0.536044	0.398936	0.0578971	Cluster_15	Cluster_30
EFNB2	0.536044	0.398936	0.0578971	Cluster_19	Cluster_30
EFNB2	0.536044	0.398936	0.0578971	Cluster_21	Cluster_30
EFNB2	0.536044	0.398936	0.0578971	Cluster_26	Cluster_30
CD80	0.537882	0.401594	0.0577067	Cluster_20	Cluster_30
CD80	0.537882	0.401594	0.0577067	Cluster_30	Cluster_30
OMG	0.53634	0.398663	0.0576458	Cluster_22	Cluster_30
OMG	0.53634	0.398663	0.0576458	Cluster_30	Cluster_30
OMG	0.53634	0.398663	0.0576458	Cluster_15	Cluster_30
OMG	0.53634	0.398663	0.0576458	Cluster_19	Cluster_30
OMG	0.53634	0.398663	0.0576458	Cluster_21	Cluster_30
OMG	0.53634	0.398663	0.0576458	Cluster_26	Cluster_30
CNTNAP1	0.535989	0.39916	0.0575863	Cluster_19	Cluster_30
CNTNAP1	0.535989	0.39916	0.0575863	Cluster_21	Cluster_30
CNTNAP1	0.535989	0.39916	0.0575863	Cluster_30	Cluster_30
CNTNAP1	0.535989	0.39916	0.0575863	Cluster_9	Cluster_30
TXLNA	0.537893	0.398138	0.0575365	Cluster_20	Cluster_30
TXLNA	0.537893	0.398138	0.0575365	Cluster_24	Cluster_30
ICAM3	0.53954	0.398927	0.057508	Cluster_30	Cluster_30
VCAM1	0.536839	0.399924	0.0574793	Cluster_11	Cluster_30
VCAM1	0.536839	0.399924	0.0574793	Cluster_15	Cluster_30
VCAM1	0.536839	0.399924	0.0574793	Cluster_19	Cluster_30
VCAM1	0.536839	0.399924	0.0574793	Cluster_21	Cluster_30
VCAM1	0.536839	0.399924	0.0574793	Cluster_26	Cluster_30
VCAM1	0.536839	0.399924	0.0574793	Cluster_22	Cluster_30
PTGS2	0.540028	0.401772	0.0574768	Cluster_24	Cluster_30
PTGS2	0.540028	0.401772	0.0574768	Cluster_7	Cluster_30
BMP6	0.53901	0.400318	0.0574728	Cluster_20	Cluster_30
BMP6	0.53901	0.400318	0.0574728	Cluster_24	Cluster_30
BMP6	0.53901	0.400318	0.0574728	Cluster_5	Cluster_30
BMP6	0.53901	0.400318	0.0574728	Cluster_6	Cluster_30
BMP6	0.53901	0.400318	0.0574728	Cluster_9	Cluster_30
ICAM1	0.540688	0.401955	0.0573782	Cluster_1	Cluster_30
ICAM1	0.540688	0.401955	0.0573782	Cluster_18	Cluster_30
ICAM1	0.540688	0.401955	0.0573782	Cluster_24	Cluster_30
ICAM1	0.540688	0.401955	0.0573782	Cluster_7	Cluster_30
PCDH9	0.53602	0.398914	0.057238	Cluster_20	Cluster_30
PCDH9	0.53602	0.398914	0.057238	Cluster_30	Cluster_30
ULBP2	0.537223	0.398367	0.0571332	Cluster_11	Cluster_30
ULBP2	0.537223	0.398367	0.0571332	Cluster_0	Cluster_30
ULBP2	0.537223	0.398367	0.0571332	Cluster_1	Cluster_30
ULBP2	0.537223	0.398367	0.0571332	Cluster_10	Cluster_30
ULBP2	0.537223	0.398367	0.0571332	Cluster_17	Cluster_30
ULBP2	0.537223	0.398367	0.0571332	Cluster_18	Cluster_30
ULBP2	0.537223	0.398367	0.0571332	Cluster_20	Cluster_30
ULBP2	0.537223	0.398367	0.0571332	Cluster_22	Cluster_30
ULBP2	0.537223	0.398367	0.0571332	Cluster_7	Cluster_30
GMFB	0.537191	0.399076	0.0571248	Cluster_22	Cluster_30
GMFB	0.537191	0.399076	0.0571248	Cluster_26	Cluster_30
GMFB	0.537191	0.399076	0.0571248	Cluster_30	Cluster_30
ANGPTL1	0.540739	0.398977	0.057098	Cluster_19	Cluster_30
ANGPTL1	0.540739	0.398977	0.057098	Cluster_21	Cluster_30
VEGFB	0.534481	0.398297	0.0570738	Cluster_30	Cluster_30
VEGFB	0.534481	0.398297	0.0570738	Cluster_33	Cluster_30
SEMA3E	0.536747	0.39877	0.0570707	Cluster_0	Cluster_30
SEMA3E	0.536747	0.39877	0.0570707	Cluster_24	Cluster_30
SEMA3E	0.536747	0.39877	0.0570707	Cluster_5	Cluster_30
SEMA3E	0.536747	0.39877	0.0570707	Cluster_9	Cluster_30
ADAM9	0.535161	0.398761	0.0570102	Cluster_17	Cluster_30
ADAM9	0.535161	0.398761	0.0570102	Cluster_20	Cluster_30
ADAM9	0.535161	0.398761	0.0570102	Cluster_22	Cluster_30
ADAM9	0.535161	0.398761	0.0570102	Cluster_24	Cluster_30
NECTIN2	0.536145	0.398206	0.0569037	Cluster_20	Cluster_30
NECTIN2	0.536145	0.398206	0.0569037	Cluster_24	Cluster_30
CORT	0.535458	0.398672	0.0568991	Cluster_19	Cluster_30
CORT	0.535458	0.398672	0.0568991	Cluster_21	Cluster_30
DSC1	0.536221	0.398956	0.0568344	Cluster_0	Cluster_30
DSC1	0.536221	0.398956	0.0568344	Cluster_23	Cluster_30
DSC1	0.536221	0.398956	0.0568344	Cluster_11	Cluster_30
DSC1	0.536221	0.398956	0.0568344	Cluster_15	Cluster_30
DSC1	0.536221	0.398956	0.0568344	Cluster_19	Cluster_30
DSC1	0.536221	0.398956	0.0568344	Cluster_21	Cluster_30
DSC1	0.536221	0.398956	0.0568344	Cluster_26	Cluster_30
CXCL5	0.535306	0.398491	0.0568333	Cluster_24	Cluster_30
CXCL5	0.535306	0.398491	0.0568333	Cluster_5	Cluster_30
CXCL5	0.535306	0.398491	0.0568333	Cluster_9	Cluster_30
CCL20	0.536744	0.398432	0.0566645	Cluster_0	Cluster_30
CCL20	0.536744	0.398432	0.0566645	Cluster_1	Cluster_30
CCL20	0.536744	0.398432	0.0566645	Cluster_10	Cluster_30
CCL20	0.536744	0.398432	0.0566645	Cluster_17	Cluster_30
CCL20	0.536744	0.398432	0.0566645	Cluster_18	Cluster_30
CCL20	0.536744	0.398432	0.0566645	Cluster_20	Cluster_30
CCL20	0.536744	0.398432	0.0566645	Cluster_22	Cluster_30
CCL20	0.536744	0.398432	0.0566645	Cluster_24	Cluster_30
CCL20	0.536744	0.398432	0.0566645	Cluster_30	Cluster_30
CCL20	0.536744	0.398432	0.0566645	Cluster_11	Cluster_30
CCL20	0.536744	0.398432	0.0566645	Cluster_26	Cluster_30
CD58	0.534396	0.398996	0.0566345	Cluster_18	Cluster_30
CD58	0.534396	0.398996	0.0566345	Cluster_20	Cluster_30
CD58	0.534396	0.398996	0.0566345	Cluster_24	Cluster_30
CD58	0.534396	0.398996	0.0566345	Cluster_26	Cluster_30
CD58	0.534396	0.398996	0.0566345	Cluster_30	Cluster_30
CD58	0.534396	0.398996	0.0566345	Cluster_5	Cluster_30
CD58	0.534396	0.398996	0.0566345	Cluster_9	Cluster_30
HSP90B1	0.535854	0.398283	0.0565104	Cluster_30	Cluster_30
PROC	0.534852	0.398482	0.0564383	Cluster_17	Cluster_30
PROC	0.534852	0.398482	0.0564383	Cluster_20	Cluster_30
PROC	0.534852	0.398482	0.0564383	Cluster_22	Cluster_30
PROC	0.534852	0.398482	0.0564383	Cluster_30	Cluster_30
PROC	0.534852	0.398482	0.0564383	Cluster_4	Cluster_30
PROC	0.534852	0.398482	0.0564383	Cluster_6	Cluster_30
CXCL6	0.535882	0.398291	0.0563923	Cluster_24	Cluster_30
CXCL6	0.535882	0.398291	0.0563923	Cluster_9	Cluster_30
UTS2	0.535925	0.398883	0.056322	Cluster_11	Cluster_30
UTS2	0.535925	0.398883	0.056322	Cluster_21	Cluster_30
IL6	0.544617	0.407885	0.0561824	Cluster_30	Cluster_30
CD86	0.538793	0.400521	0.0561455	Cluster_19	Cluster_30
CD86	0.538793	0.400521	0.0561455	Cluster_26	Cluster_30
CD86	0.538793	0.400521	0.0561455	Cluster_0	Cluster_30
CD86	0.538793	0.400521	0.0561455	Cluster_24	Cluster_30
CD86	0.538793	0.400521	0.0561455	Cluster_9	Cluster_30
TNFSF13	0.534576	0.39841	0.0561321	Cluster_24	Cluster_30
TNFSF13	0.534576	0.39841	0.0561321	Cluster_9	Cluster_30
SCT	0.534883	0.397966	0.0560484	Cluster_17	Cluster_30
SCT	0.534883	0.397966	0.0560484	Cluster_20	Cluster_30
SCT	0.534883	0.397966	0.0560484	Cluster_22	Cluster_30
SCT	0.534883	0.397966	0.0560484	Cluster_24	Cluster_30
SCT	0.534883	0.397966	0.0560484	Cluster_30	Cluster_30
SCT	0.534883	0.397966	0.0560484	Cluster_19	Cluster_30
SCT	0.534883	0.397966	0.0560484	Cluster_21	Cluster_30
CMTM4	0.534147	0.398057	0.0560455	Cluster_24	Cluster_30
TNFSF12	0.537132	0.398222	0.0559547	Cluster_0	Cluster_30
TNFSF12	0.537132	0.398222	0.0559547	Cluster_1	Cluster_30
TNFSF12	0.537132	0.398222	0.0559547	Cluster_11	Cluster_30
TNFSF12	0.537132	0.398222	0.0559547	Cluster_17	Cluster_30
TNFSF12	0.537132	0.398222	0.0559547	Cluster_20	Cluster_30
TNFSF12	0.537132	0.398222	0.0559547	Cluster_22	Cluster_30
TNFSF12	0.537132	0.398222	0.0559547	Cluster_25	Cluster_30
TNFSF12	0.537132	0.398222	0.0559547	Cluster_6	Cluster_30
TNFSF12	0.537132	0.398222	0.0559547	Cluster_7	Cluster_30
VEGFA	0.542279	0.405285	0.0559484	Cluster_17	Cluster_30
VEGFA	0.542279	0.405285	0.0559484	Cluster_20	Cluster_30
VEGFA	0.542279	0.405285	0.0559484	Cluster_24	Cluster_30
VEGFA	0.542279	0.405285	0.0559484	Cluster_9	Cluster_30
GPNMB	0.534074	0.397651	0.0559277	Cluster_22	Cluster_30
GPNMB	0.534074	0.397651	0.0559277	Cluster_30	Cluster_30
TIGIT	0.535474	0.396846	0.0558238	Cluster_20	Cluster_30
TIGIT	0.535474	0.396846	0.0558238	Cluster_25	Cluster_30
TIGIT	0.535474	0.396846	0.0558238	Cluster_7	Cluster_30
DSC2	0.534432	0.39799	0.0558044	Cluster_0	Cluster_30
DSC2	0.534432	0.39799	0.0558044	Cluster_24	Cluster_30
DSC2	0.534432	0.39799	0.0558044	Cluster_5	Cluster_30
DSC2	0.534432	0.39799	0.0558044	Cluster_9	Cluster_30
GRN	0.536268	0.39823	0.0557983	Cluster_0	Cluster_30
GRN	0.536268	0.39823	0.0557983	Cluster_1	Cluster_30
GRN	0.536268	0.39823	0.0557983	Cluster_10	Cluster_30
GRN	0.536268	0.39823	0.0557983	Cluster_18	Cluster_30
GRN	0.536268	0.39823	0.0557983	Cluster_22	Cluster_30
GRN	0.536268	0.39823	0.0557983	Cluster_23	Cluster_30
GRN	0.536268	0.39823	0.0557983	Cluster_24	Cluster_30
GRN	0.536268	0.39823	0.0557983	Cluster_5	Cluster_30
GRN	0.536268	0.39823	0.0557983	Cluster_7	Cluster_30
GRN	0.536268	0.39823	0.0557983	Cluster_9	Cluster_30
GRN	0.536268	0.39823	0.0557982	Cluster_11	Cluster_30
GRN	0.536268	0.39823	0.0557982	Cluster_19	Cluster_30
GRN	0.536268	0.39823	0.0557982	Cluster_21	Cluster_30
GRN	0.536268	0.39823	0.0557982	Cluster_26	Cluster_30
MMP9	0.538342	0.399889	0.0557902	Cluster_11	Cluster_30
MMP9	0.538342	0.399889	0.0557902	Cluster_15	Cluster_30
MMP9	0.538342	0.399889	0.0557902	Cluster_19	Cluster_30
MMP9	0.538342	0.399889	0.0557902	Cluster_21	Cluster_30
MMP9	0.538342	0.399889	0.0557902	Cluster_26	Cluster_30
MMP9	0.538342	0.399889	0.0557901	Cluster_0	Cluster_30
MMP9	0.538342	0.399889	0.0557901	Cluster_1	Cluster_30
MMP9	0.538342	0.399889	0.0557901	Cluster_18	Cluster_30
MMP9	0.538342	0.399889	0.0557901	Cluster_20	Cluster_30
MMP9	0.538342	0.399889	0.0557901	Cluster_22	Cluster_30
MMP9	0.538342	0.399889	0.0557901	Cluster_7	Cluster_30
PLEKHO2	0.535399	0.39757	0.0555858	Cluster_24	Cluster_30
PLEKHO2	0.535399	0.39757	0.0555858	Cluster_9	Cluster_30
FAT4	0.536003	0.397153	0.0555446	Cluster_19	Cluster_30
CD320	0.536787	0.397247	0.0554355	Cluster_25	Cluster_30
CD320	0.536787	0.397247	0.0554355	Cluster_7	Cluster_30
CCL7	0.534416	0.396418	0.0554198	Cluster_24	Cluster_30
CCL7	0.534416	0.396418	0.0554198	Cluster_9	Cluster_30
CXCL3	0.536409	0.397417	0.0553261	Cluster_14	Cluster_30
CXCL3	0.536409	0.397417	0.0553261	Cluster_24	Cluster_30
CXCL3	0.536409	0.397417	0.0553261	Cluster_9	Cluster_30
IL7	0.536294	0.397619	0.055237	Cluster_30	Cluster_30
LAMB1	0.534946	0.397851	0.0551798	Cluster_0	Cluster_30
LAMB1	0.534946	0.397851	0.0551798	Cluster_10	Cluster_30
LAMB1	0.534946	0.397851	0.0551798	Cluster_17	Cluster_30
LAMB1	0.534946	0.397851	0.0551798	Cluster_20	Cluster_30
LAMB1	0.534946	0.397851	0.0551798	Cluster_24	Cluster_30
LAMB1	0.534946	0.397851	0.0551798	Cluster_4	Cluster_30
LAMB1	0.534946	0.397851	0.0551798	Cluster_5	Cluster_30
LAMB1	0.534946	0.397851	0.0551798	Cluster_6	Cluster_30
LAMB1	0.534946	0.397851	0.0551798	Cluster_9	Cluster_30
TIMP1	0.537629	0.398367	0.0551774	Cluster_19	Cluster_30
TIMP1	0.537629	0.398367	0.0551774	Cluster_21	Cluster_30
TIMP1	0.537629	0.398367	0.0551774	Cluster_26	Cluster_30
TIMP1	0.537629	0.398367	0.0551774	Cluster_18	Cluster_30
TIMP1	0.537629	0.398367	0.0551774	Cluster_22	Cluster_30
TIMP1	0.537629	0.398367	0.0551774	Cluster_23	Cluster_30
TIMP1	0.537629	0.398367	0.0551774	Cluster_24	Cluster_30
TIMP1	0.537629	0.398367	0.0551774	Cluster_30	Cluster_30
TIMP1	0.537629	0.398367	0.0551774	Cluster_5	Cluster_30
TIMP1	0.537629	0.398367	0.0551774	Cluster_9	Cluster_30
CD99	0.534218	0.39767	0.0551487	Cluster_0	Cluster_30
CD99	0.534218	0.39767	0.0551487	Cluster_11	Cluster_30
CD99	0.534218	0.39767	0.0551487	Cluster_17	Cluster_30
CD99	0.534218	0.39767	0.0551487	Cluster_20	Cluster_30
CD99	0.534218	0.39767	0.0551487	Cluster_30	Cluster_30
F11R	0.535083	0.397638	0.055092	Cluster_24	Cluster_30
F11R	0.535083	0.397638	0.055092	Cluster_9	Cluster_30
GSTP1	0.535378	0.397652	0.0549798	Cluster_21	Cluster_30
GSTP1	0.535378	0.397652	0.0549798	Cluster_20	Cluster_30
CMTM6	0.535082	0.397275	0.0549504	Cluster_17	Cluster_30
DCHS1	0.534869	0.397801	0.0549444	Cluster_1	Cluster_30
DCHS1	0.534869	0.397801	0.0549444	Cluster_18	Cluster_30
DCHS1	0.534869	0.397801	0.0549444	Cluster_22	Cluster_30
DCHS1	0.534869	0.397801	0.0549444	Cluster_30	Cluster_30
DCHS1	0.534869	0.397801	0.0549444	Cluster_7	Cluster_30
DCHS1	0.534869	0.397801	0.0549444	Cluster_15	Cluster_30
DCHS1	0.534869	0.397801	0.0549444	Cluster_19	Cluster_30
DCHS1	0.534869	0.397801	0.0549444	Cluster_21	Cluster_30
DCHS1	0.534869	0.397801	0.0549444	Cluster_26	Cluster_30
F8	0.534554	0.397343	0.0549209	Cluster_30	Cluster_30
CCL2	0.538481	0.401569	0.0549042	Cluster_1	Cluster_30
CCL2	0.538481	0.401569	0.0549042	Cluster_20	Cluster_30
CCL2	0.538481	0.401569	0.0549042	Cluster_22	Cluster_30
CCL2	0.538481	0.401569	0.0549042	Cluster_24	Cluster_30
CCL2	0.538481	0.401569	0.0549042	Cluster_7	Cluster_30
CCL2	0.538481	0.401569	0.0549042	Cluster_9	Cluster_30
INSL6	0.538071	0.398885	0.0548926	Cluster_19	Cluster_30
INSL6	0.538071	0.398885	0.0548926	Cluster_21	Cluster_30
IFNL1	0.535459	0.397259	0.054847	Cluster_15	Cluster_30
CDH1	0.536736	0.397625	0.0548441	Cluster_22	Cluster_30
CDH1	0.536736	0.397625	0.0548441	Cluster_30	Cluster_30
CDH1	0.536736	0.397625	0.0548441	Cluster_11	Cluster_30
CDH1	0.536736	0.397625	0.0548441	Cluster_15	Cluster_30
CDH1	0.536736	0.397625	0.0548441	Cluster_19	Cluster_30
CDH1	0.536736	0.397625	0.0548441	Cluster_21	Cluster_30
CDH1	0.536736	0.397625	0.0548441	Cluster_26	Cluster_30
COPA	0.534293	0.397829	0.0547451	Cluster_30	Cluster_30
AMIGO2	0.533152	0.39783	0.0547116	Cluster_11	Cluster_30
AMIGO2	0.533152	0.39783	0.0547116	Cluster_19	Cluster_30
AMIGO2	0.533152	0.39783	0.0547116	Cluster_21	Cluster_30
AMIGO2	0.533152	0.39783	0.0547116	Cluster_1	Cluster_30
AMIGO2	0.533152	0.39783	0.0547116	Cluster_10	Cluster_30
AMIGO2	0.533152	0.39783	0.0547116	Cluster_22	Cluster_30
AMIGO2	0.533152	0.39783	0.0547116	Cluster_7	Cluster_30
IL12A	0.536301	0.398591	0.054659	Cluster_19	Cluster_30
IL12A	0.536301	0.398591	0.054659	Cluster_21	Cluster_30
SERPINE2	0.535682	0.397698	0.0544832	Cluster_15	Cluster_30
SERPINE2	0.535682	0.397698	0.0544832	Cluster_19	Cluster_30
SERPINE2	0.535682	0.397698	0.0544832	Cluster_21	Cluster_30
SERPINE2	0.535682	0.397698	0.0544832	Cluster_26	Cluster_30
SERPINE2	0.535682	0.397698	0.0544832	Cluster_18	Cluster_30
SERPINE2	0.535682	0.397698	0.0544832	Cluster_20	Cluster_30
SERPINE2	0.535682	0.397698	0.0544832	Cluster_22	Cluster_30
SERPINE2	0.535682	0.397698	0.0544832	Cluster_30	Cluster_30
SERPINE2	0.535682	0.397698	0.0544832	Cluster_6	Cluster_30
SERPINE2	0.535682	0.397698	0.0544832	Cluster_9	Cluster_30
CCL5	0.53948	0.40136	0.0544277	Cluster_11	Cluster_30
CCL5	0.53948	0.40136	0.0544277	Cluster_22	Cluster_30
CCL5	0.53948	0.40136	0.0544277	Cluster_25	Cluster_30
CCL5	0.53948	0.40136	0.0544277	Cluster_30	Cluster_30
CCL5	0.53948	0.40136	0.0544277	Cluster_9	Cluster_30
PCDH1	0.53416	0.397023	0.0542151	Cluster_15	Cluster_30
GDF15	0.533833	0.396453	0.0541077	Cluster_22	Cluster_30
GDF15	0.533833	0.396453	0.0541077	Cluster_30	Cluster_30
IFNG	0.544814	0.406535	0.0540997	Cluster_20	Cluster_30
IFNG	0.544814	0.406535	0.0540997	Cluster_25	Cluster_30
IFNG	0.544814	0.406535	0.0540997	Cluster_7	Cluster_30
IFNG	0.544814	0.406535	0.0540997	Cluster_11	Cluster_30
AMIGO1	0.532951	0.397282	0.0540627	Cluster_0	Cluster_30
AMIGO1	0.532951	0.397282	0.0540627	Cluster_19	Cluster_30
AMIGO1	0.532951	0.397282	0.0540627	Cluster_21	Cluster_30
PDGFC	0.534538	0.395859	0.0540608	Cluster_20	Cluster_30
PDGFC	0.534538	0.395859	0.0540608	Cluster_30	Cluster_30
PDGFC	0.534538	0.395859	0.0540608	Cluster_9	Cluster_30
ROBO1	0.53425	0.39634	0.0539944	Cluster_15	Cluster_30
ROBO1	0.53425	0.39634	0.0539944	Cluster_19	Cluster_30
ROBO1	0.53425	0.39634	0.0539944	Cluster_21	Cluster_30
ROBO1	0.53425	0.39634	0.0539944	Cluster_26	Cluster_30
ROBO1	0.53425	0.39634	0.0539944	Cluster_22	Cluster_30
ROBO1	0.53425	0.39634	0.0539944	Cluster_30	Cluster_30
ESAM	0.534162	0.396729	0.0539585	Cluster_21	Cluster_30
ESAM	0.534162	0.396729	0.0539585	Cluster_20	Cluster_30
ESAM	0.534162	0.396729	0.0539585	Cluster_24	Cluster_30
ESAM	0.534162	0.396729	0.0539585	Cluster_29	Cluster_30
ESAM	0.534162	0.396729	0.0539585	Cluster_4	Cluster_30
ESAM	0.534162	0.396729	0.0539585	Cluster_5	Cluster_30
ESAM	0.534162	0.396729	0.0539585	Cluster_6	Cluster_30
ESAM	0.534162	0.396729	0.0539585	Cluster_9	Cluster_30
CXCL1	0.536685	0.398871	0.0538852	Cluster_0	Cluster_30
CXCL1	0.536685	0.398871	0.0538852	Cluster_24	Cluster_30
CXCL1	0.536685	0.398871	0.0538852	Cluster_5	Cluster_30
CXCL1	0.536685	0.398871	0.0538852	Cluster_9	Cluster_30
ICAM5	0.534749	0.396293	0.0538359	Cluster_19	Cluster_30
ICAM5	0.534749	0.396293	0.0538359	Cluster_21	Cluster_30
ICAM5	0.534749	0.396293	0.0538359	Cluster_22	Cluster_30
ICAM5	0.534749	0.396293	0.0538359	Cluster_30	Cluster_30
CD226	0.533365	0.395442	0.0538088	Cluster_10	Cluster_30
CD226	0.533365	0.395442	0.0538088	Cluster_14	Cluster_30
CD226	0.533365	0.395442	0.0538088	Cluster_2	Cluster_30
CD226	0.533365	0.395442	0.0538088	Cluster_22	Cluster_30
CD226	0.533365	0.395442	0.0538088	Cluster_24	Cluster_30
CD226	0.533365	0.395442	0.0538088	Cluster_3	Cluster_30
CD226	0.533365	0.395442	0.0538088	Cluster_30	Cluster_30
CD226	0.533365	0.395442	0.0538088	Cluster_5	Cluster_30
CD226	0.533365	0.395442	0.0538088	Cluster_8	Cluster_30
CD226	0.533365	0.395442	0.0538088	Cluster_9	Cluster_30
ITGA9	0.532416	0.397029	0.0532986	Cluster_9	Cluster_30
NRG1	0.537729	0.400998	0.0531851	Cluster_20	Cluster_30
NRG1	0.537729	0.400998	0.0531851	Cluster_24	Cluster_30
NRG1	0.537729	0.400998	0.0531851	Cluster_25	Cluster_30
NRG1	0.537729	0.400998	0.0531851	Cluster_30	Cluster_30
NRG1	0.537729	0.400998	0.0531851	Cluster_9	Cluster_30
HGF	0.538572	0.399861	0.0530366	Cluster_20	Cluster_30
HGF	0.538572	0.399861	0.0530366	Cluster_25	Cluster_30
HGF	0.538572	0.399861	0.0530366	Cluster_30	Cluster_30
CD34	0.532608	0.393103	0.0528435	Cluster_19	Cluster_30
CD34	0.532608	0.393103	0.0528435	Cluster_21	Cluster_30
CD34	0.532608	0.393103	0.0528435	Cluster_30	Cluster_30
CD34	0.532608	0.393103	0.0528435	Cluster_9	Cluster_30
CFH	0.532782	0.394847	0.0527975	Cluster_11	Cluster_30
CFH	0.532782	0.394847	0.0527975	Cluster_24	Cluster_30
CFH	0.532782	0.394847	0.0527975	Cluster_5	Cluster_30
CFH	0.532782	0.394847	0.0527975	Cluster_9	Cluster_30
FAM3C	0.532549	0.396548	0.0527676	Cluster_11	Cluster_30
FAM3C	0.532549	0.396548	0.0527676	Cluster_0	Cluster_30
FAM3C	0.532549	0.396548	0.0527676	Cluster_1	Cluster_30
FAM3C	0.532549	0.396548	0.0527676	Cluster_10	Cluster_30
FAM3C	0.532549	0.396548	0.0527676	Cluster_12	Cluster_30
FAM3C	0.532549	0.396548	0.0527676	Cluster_17	Cluster_30
FAM3C	0.532549	0.396548	0.0527676	Cluster_30	Cluster_30
FAM3C	0.532549	0.396548	0.0527676	Cluster_7	Cluster_30
FAM3C	0.532549	0.396548	0.0527676	Cluster_9	Cluster_30
PSAP	0.533476	0.396651	0.0527101	Cluster_30	Cluster_30
SEMA7A	0.53352	0.397083	0.0526439	Cluster_11	Cluster_30
SEMA7A	0.53352	0.397083	0.0526439	Cluster_1	Cluster_30
SEMA7A	0.53352	0.397083	0.0526439	Cluster_10	Cluster_30
SEMA7A	0.53352	0.397083	0.0526439	Cluster_12	Cluster_30
SEMA7A	0.53352	0.397083	0.0526439	Cluster_17	Cluster_30
SEMA7A	0.53352	0.397083	0.0526439	Cluster_20	Cluster_30
SEMA7A	0.53352	0.397083	0.0526439	Cluster_22	Cluster_30
SEMA7A	0.53352	0.397083	0.0526439	Cluster_29	Cluster_30
SEMA7A	0.53352	0.397083	0.0526439	Cluster_30	Cluster_30
SEMA7A	0.53352	0.397083	0.0526439	Cluster_4	Cluster_30
SEMA7A	0.53352	0.397083	0.0526439	Cluster_6	Cluster_30
SEMA7A	0.53352	0.397083	0.0526439	Cluster_8	Cluster_30
CSF1	0.539155	0.401425	0.0526368	Cluster_20	Cluster_30
WNT10B	0.534235	0.396944	0.0525738	Cluster_15	Cluster_30
WNT10B	0.534235	0.396944	0.0525738	Cluster_19	Cluster_30
WNT10B	0.534235	0.396944	0.0525738	Cluster_21	Cluster_30
WNT10B	0.534235	0.396944	0.0525738	Cluster_26	Cluster_30
WNT10B	0.534235	0.396944	0.0525738	Cluster_22	Cluster_30
WNT10B	0.534235	0.396944	0.0525738	Cluster_23	Cluster_30
GHRL	0.537907	0.399745	0.052514	Cluster_0	Cluster_30
GHRL	0.537907	0.399745	0.052514	Cluster_1	Cluster_30
GHRL	0.537907	0.399745	0.052514	Cluster_10	Cluster_30
GHRL	0.537907	0.399745	0.052514	Cluster_11	Cluster_30
GHRL	0.537907	0.399745	0.052514	Cluster_24	Cluster_30
GHRL	0.537907	0.399745	0.052514	Cluster_7	Cluster_30
GHRL	0.537907	0.399745	0.052514	Cluster_9	Cluster_30
APP	0.481686	0.466875	0.0524841	Cluster_17	Cluster_24
APP	0.481686	0.466875	0.0524841	Cluster_20	Cluster_24
APP	0.481686	0.466875	0.0524841	Cluster_30	Cluster_24
APP	0.481686	0.466875	0.0524841	Cluster_4	Cluster_24
APP	0.481686	0.466875	0.0524841	Cluster_6	Cluster_24
APP	0.481686	0.466875	0.0524841	Cluster_9	Cluster_24
CCL22	0.533515	0.396725	0.0524714	Cluster_25	Cluster_30
CCL22	0.533515	0.396725	0.0524714	Cluster_21	Cluster_30
JAG2	0.532771	0.39512	0.0523101	Cluster_7	Cluster_30
JAG2	0.532771	0.39512	0.0523101	Cluster_19	Cluster_30
JAG2	0.532771	0.39512	0.0523101	Cluster_21	Cluster_30
WNT5A	0.53567	0.398116	0.0522729	Cluster_14	Cluster_30
WNT5A	0.53567	0.398116	0.0522729	Cluster_30	Cluster_30
WNT5A	0.53567	0.398116	0.0522729	Cluster_9	Cluster_30
TNFSF9	0.533917	0.396719	0.0522537	Cluster_11	Cluster_30
TNFSF9	0.533917	0.396719	0.0522537	Cluster_19	Cluster_30
TNFSF9	0.533917	0.396719	0.0522537	Cluster_26	Cluster_30
TNFSF9	0.533917	0.396719	0.0522537	Cluster_0	Cluster_30
TNFSF9	0.533917	0.396719	0.0522537	Cluster_1	Cluster_30
TNFSF9	0.533917	0.396719	0.0522537	Cluster_10	Cluster_30
TNFSF9	0.533917	0.396719	0.0522537	Cluster_12	Cluster_30
TNFSF9	0.533917	0.396719	0.0522537	Cluster_17	Cluster_30
TNFSF9	0.533917	0.396719	0.0522537	Cluster_18	Cluster_30
TNFSF9	0.533917	0.396719	0.0522537	Cluster_20	Cluster_30
TNFSF9	0.533917	0.396719	0.0522537	Cluster_22	Cluster_30
TNFSF9	0.533917	0.396719	0.0522537	Cluster_29	Cluster_30
TNFSF9	0.533917	0.396719	0.0522537	Cluster_30	Cluster_30
TNFSF9	0.533917	0.396719	0.0522537	Cluster_4	Cluster_30
TNFSF9	0.533917	0.396719	0.0522537	Cluster_7	Cluster_30
TNFSF9	0.533917	0.396719	0.0522537	Cluster_8	Cluster_30
MADCAM1	0.531159	0.395672	0.0519412	Cluster_11	Cluster_30
MADCAM1	0.531159	0.395672	0.0519412	Cluster_15	Cluster_30
MADCAM1	0.531159	0.395672	0.0519412	Cluster_19	Cluster_30
MADCAM1	0.531159	0.395672	0.0519412	Cluster_21	Cluster_30
MADCAM1	0.531159	0.395672	0.0519412	Cluster_26	Cluster_30
MADCAM1	0.531159	0.395672	0.0519412	Cluster_0	Cluster_30
MADCAM1	0.531159	0.395672	0.0519412	Cluster_1	Cluster_30
MADCAM1	0.531159	0.395672	0.0519412	Cluster_10	Cluster_30
MADCAM1	0.531159	0.395672	0.0519412	Cluster_17	Cluster_30
MADCAM1	0.531159	0.395672	0.0519412	Cluster_18	Cluster_30
MADCAM1	0.531159	0.395672	0.0519412	Cluster_22	Cluster_30
MADCAM1	0.531159	0.395672	0.0519412	Cluster_23	Cluster_30
MADCAM1	0.531159	0.395672	0.0519412	Cluster_30	Cluster_30
MADCAM1	0.531159	0.395672	0.0519412	Cluster_7	Cluster_30
RTN4	0.535684	0.397966	0.0519203	Cluster_11	Cluster_30
RTN4	0.535684	0.397966	0.0519203	Cluster_17	Cluster_30
RTN4	0.535684	0.397966	0.0519203	Cluster_20	Cluster_30
RTN4	0.535684	0.397966	0.0519203	Cluster_7	Cluster_30
HLA-DRA	0.536533	0.397245	0.0518061	Cluster_20	Cluster_30
IL18	0.558341	0.0398641	0.0515852	Cluster_0	Cluster_14
IL18	0.558341	0.0398641	0.0515852	Cluster_20	Cluster_14
IL18	0.558341	0.0398641	0.0515852	Cluster_24	Cluster_14
IL18	0.558341	0.0398641	0.0515852	Cluster_9	Cluster_14
ANXA1	0.5364	0.400121	0.0514409	Cluster_30	Cluster_30
TGFB1	0.54339	0.405276	0.0514005	Cluster_11	Cluster_30
TGFB1	0.54339	0.405276	0.0514005	Cluster_0	Cluster_30
TGFB1	0.54339	0.405276	0.0514005	Cluster_1	Cluster_30
TGFB1	0.54339	0.405276	0.0514005	Cluster_10	Cluster_30
TGFB1	0.54339	0.405276	0.0514005	Cluster_12	Cluster_30
TGFB1	0.54339	0.405276	0.0514005	Cluster_14	Cluster_30
TGFB1	0.54339	0.405276	0.0514005	Cluster_17	Cluster_30
TGFB1	0.54339	0.405276	0.0514005	Cluster_18	Cluster_30
TGFB1	0.54339	0.405276	0.0514005	Cluster_20	Cluster_30
TGFB1	0.54339	0.405276	0.0514005	Cluster_30	Cluster_30
TGFB1	0.54339	0.405276	0.0514005	Cluster_4	Cluster_30
TGFB1	0.54339	0.405276	0.0514005	Cluster_6	Cluster_30
TGFB1	0.54339	0.405276	0.0514005	Cluster_7	Cluster_30
TGFB1	0.54339	0.405276	0.0514005	Cluster_8	Cluster_30
PTPRF	0.532056	0.39578	0.0513242	Cluster_24	Cluster_30
PTPRF	0.532056	0.39578	0.0513242	Cluster_5	Cluster_30
PTPRF	0.532056	0.39578	0.0513242	Cluster_9	Cluster_30
PTPRF	0.532056	0.39578	0.0513242	Cluster_19	Cluster_30
LRPAP1	0.535301	0.39587	0.051225	Cluster_30	Cluster_30
NEGR1	0.532754	0.39497	0.0509201	Cluster_20	Cluster_30
NEGR1	0.532754	0.39497	0.0509201	Cluster_22	Cluster_30
NEGR1	0.532754	0.39497	0.0509201	Cluster_30	Cluster_30
RABEP1	0.532238	0.394666	0.0508795	Cluster_0	Cluster_30
RABEP1	0.532238	0.394666	0.0508795	Cluster_1	Cluster_30
RABEP1	0.532238	0.394666	0.0508795	Cluster_10	Cluster_30
RABEP1	0.532238	0.394666	0.0508795	Cluster_11	Cluster_30
RABEP1	0.532238	0.394666	0.0508795	Cluster_12	Cluster_30
RABEP1	0.532238	0.394666	0.0508795	Cluster_17	Cluster_30
RABEP1	0.532238	0.394666	0.0508795	Cluster_21	Cluster_30
RABEP1	0.532238	0.394666	0.0508795	Cluster_22	Cluster_30
RABEP1	0.532238	0.394666	0.0508795	Cluster_30	Cluster_30
RABEP1	0.532238	0.394666	0.0508795	Cluster_6	Cluster_30
RABEP1	0.532238	0.394666	0.0508795	Cluster_7	Cluster_30
CMTM2	0.530599	0.395954	0.0508218	Cluster_0	Cluster_30
CMTM2	0.530599	0.395954	0.0508218	Cluster_24	Cluster_30
CMTM2	0.530599	0.395954	0.0508218	Cluster_5	Cluster_30
CMTM2	0.530599	0.395954	0.0508218	Cluster_9	Cluster_30
TNFSF8	0.532758	0.395686	0.0507986	Cluster_0	Cluster_30
TNFSF8	0.532758	0.395686	0.0507986	Cluster_14	Cluster_30
TNFSF8	0.532758	0.395686	0.0507986	Cluster_17	Cluster_30
TNFSF8	0.532758	0.395686	0.0507986	Cluster_18	Cluster_30
TNFSF8	0.532758	0.395686	0.0507986	Cluster_20	Cluster_30
TNFSF8	0.532758	0.395686	0.0507986	Cluster_24	Cluster_30
TNFSF8	0.532758	0.395686	0.0507986	Cluster_30	Cluster_30
TNFSF8	0.532758	0.395686	0.0507986	Cluster_4	Cluster_30
TNFSF8	0.532758	0.395686	0.0507986	Cluster_5	Cluster_30
TNFSF8	0.532758	0.395686	0.0507986	Cluster_9	Cluster_30
IL1B	0.562383	0.035412	0.0507624	Cluster_4	Cluster_14
IL1B	0.562383	0.035412	0.0507624	Cluster_17	Cluster_14
IL1B	0.562383	0.035412	0.0507624	Cluster_20	Cluster_14
IL1B	0.562383	0.035412	0.0507624	Cluster_6	Cluster_14
IL1B	0.562383	0.035412	0.0507624	Cluster_7	Cluster_14
IL1B	0.562383	0.035412	0.0507624	Cluster_30	Cluster_14
VEGFA	0.568925	0.0343951	0.0507572	Cluster_17	Cluster_14
VEGFA	0.568925	0.0343951	0.0507572	Cluster_20	Cluster_14
VEGFA	0.568925	0.0343951	0.0507572	Cluster_24	Cluster_14
VEGFA	0.568925	0.0343951	0.0507572	Cluster_9	Cluster_14
NPTN	0.529827	0.395078	0.050716	Cluster_11	Cluster_30
NPTN	0.529827	0.395078	0.050716	Cluster_1	Cluster_30
NPTN	0.529827	0.395078	0.050716	Cluster_17	Cluster_30
NPTN	0.529827	0.395078	0.050716	Cluster_20	Cluster_30
NPTN	0.529827	0.395078	0.050716	Cluster_25	Cluster_30
NPTN	0.529827	0.395078	0.050716	Cluster_6	Cluster_30
NPTN	0.529827	0.395078	0.050716	Cluster_7	Cluster_30
TNFSF10	0.53875	0.399354	0.0506512	Cluster_25	Cluster_30
TNFSF10	0.53875	0.399354	0.0506512	Cluster_30	Cluster_30
TNFSF10	0.53875	0.399354	0.0506512	Cluster_8	Cluster_30
EBI3	0.532099	0.394796	0.0506334	Cluster_20	Cluster_30
EBI3	0.532099	0.394796	0.0506334	Cluster_30	Cluster_30
ICAM2	0.532872	0.394533	0.0506289	Cluster_26	Cluster_30
ICAM2	0.532872	0.394533	0.0506289	Cluster_10	Cluster_30
ICAM2	0.532872	0.394533	0.0506289	Cluster_18	Cluster_30
ICAM2	0.532872	0.394533	0.0506289	Cluster_22	Cluster_30
ICAM2	0.532872	0.394533	0.0506289	Cluster_30	Cluster_30
ICAM2	0.532872	0.394533	0.0506289	Cluster_5	Cluster_30
ICAM2	0.532872	0.394533	0.0506289	Cluster_9	Cluster_30
SERPINA1	0.531805	0.394561	0.0506233	Cluster_19	Cluster_30
SERPINA1	0.531805	0.394561	0.0506233	Cluster_21	Cluster_30
SERPINA1	0.531805	0.394561	0.0506233	Cluster_26	Cluster_30
SERPINA1	0.531805	0.394561	0.0506233	Cluster_0	Cluster_30
SERPINA1	0.531805	0.394561	0.0506233	Cluster_1	Cluster_30
SERPINA1	0.531805	0.394561	0.0506233	Cluster_10	Cluster_30
SERPINA1	0.531805	0.394561	0.0506233	Cluster_18	Cluster_30
SERPINA1	0.531805	0.394561	0.0506233	Cluster_22	Cluster_30
SERPINA1	0.531805	0.394561	0.0506233	Cluster_23	Cluster_30
SERPINA1	0.531805	0.394561	0.0506233	Cluster_24	Cluster_30
SERPINA1	0.531805	0.394561	0.0506233	Cluster_30	Cluster_30
SERPINA1	0.531805	0.394561	0.0506233	Cluster_5	Cluster_30
SERPINA1	0.531805	0.394561	0.0506233	Cluster_8	Cluster_30
SERPINA1	0.531805	0.394561	0.0506233	Cluster_9	Cluster_30
TNF	0.485443	0.28781	0.05062	Cluster_0	Cluster_9
TNF	0.485443	0.28781	0.05062	Cluster_11	Cluster_9
TNF	0.485443	0.28781	0.05062	Cluster_7	Cluster_9
TNF	0.485443	0.28781	0.05062	Cluster_12	Cluster_9
DLL1	0.530979	0.395435	0.0506071	Cluster_1	Cluster_30
DLL1	0.530979	0.395435	0.0506071	Cluster_18	Cluster_30
DLL1	0.530979	0.395435	0.0506071	Cluster_7	Cluster_30
DLL1	0.530979	0.395435	0.0506071	Cluster_19	Cluster_30
DLL1	0.530979	0.395435	0.0506071	Cluster_21	Cluster_30
DLL1	0.530979	0.395435	0.0506071	Cluster_26	Cluster_30
APP	0.481941	0.294777	0.0504726	Cluster_20	Cluster_9
APP	0.481941	0.294777	0.0504726	Cluster_30	Cluster_9
APP	0.481941	0.294777	0.0504726	Cluster_4	Cluster_9
APP	0.481941	0.294777	0.0504726	Cluster_9	Cluster_9
APP	0.481941	0.294777	0.0504726	Cluster_17	Cluster_9
APP	0.481941	0.294777	0.0504726	Cluster_6	Cluster_9
TFPI	0.539962	0.400665	0.0503738	Cluster_14	Cluster_30
TFPI	0.539962	0.400665	0.0503738	Cluster_20	Cluster_30
TFPI	0.539962	0.400665	0.0503738	Cluster_3	Cluster_30
TFPI	0.539962	0.400665	0.0503738	Cluster_30	Cluster_30
TFPI	0.539962	0.400665	0.0503738	Cluster_5	Cluster_30
TFPI	0.539962	0.400665	0.0503738	Cluster_6	Cluster_30
TFPI	0.539962	0.400665	0.0503738	Cluster_9	Cluster_30
CDH23	0.532461	0.394842	0.0502456	Cluster_0	Cluster_30
CDH23	0.532461	0.394842	0.0502456	Cluster_25	Cluster_30
CDH23	0.532461	0.394842	0.0502456	Cluster_30	Cluster_30
RABEP2	0.531813	0.39491	0.0502247	Cluster_0	Cluster_30
RABEP2	0.531813	0.39491	0.0502247	Cluster_1	Cluster_30
RABEP2	0.531813	0.39491	0.0502247	Cluster_10	Cluster_30
RABEP2	0.531813	0.39491	0.0502247	Cluster_11	Cluster_30
RABEP2	0.531813	0.39491	0.0502247	Cluster_17	Cluster_30
RABEP2	0.531813	0.39491	0.0502247	Cluster_18	Cluster_30
RABEP2	0.531813	0.39491	0.0502247	Cluster_20	Cluster_30
RABEP2	0.531813	0.39491	0.0502247	Cluster_22	Cluster_30
RABEP2	0.531813	0.39491	0.0502247	Cluster_4	Cluster_30
RABEP2	0.531813	0.39491	0.0502247	Cluster_7	Cluster_30
TNF	0.580933	0.0346689	0.0500202	Cluster_0	Cluster_14
TNF	0.580933	0.0346689	0.0500202	Cluster_11	Cluster_14
TNF	0.580933	0.0346689	0.0500202	Cluster_12	Cluster_14
TNF	0.580933	0.0346689	0.0500202	Cluster_7	Cluster_14
SEMA3C	0.529312	0.394737	0.049838	Cluster_20	Cluster_30
SEMA3C	0.529312	0.394737	0.049838	Cluster_30	Cluster_30
SEMA3C	0.529312	0.394737	0.049838	Cluster_9	Cluster_30
LTB	0.532807	0.393189	0.0497645	Cluster_24	Cluster_30
LTB	0.532807	0.393189	0.0497645	Cluster_25	Cluster_30
LTB	0.532807	0.393189	0.0497645	Cluster_30	Cluster_30
LTB	0.532807	0.393189	0.0497645	Cluster_7	Cluster_30
ALCAM	0.529526	0.396295	0.0497074	Cluster_20	Cluster_30
ALCAM	0.529526	0.396295	0.0497074	Cluster_24	Cluster_30
ALCAM	0.529526	0.396295	0.0497074	Cluster_30	Cluster_30
POMC	0.537365	0.399081	0.0494686	Cluster_11	Cluster_30
POMC	0.537365	0.399081	0.0494686	Cluster_21	Cluster_30
POMC	0.537365	0.399081	0.0494686	Cluster_0	Cluster_30
POMC	0.537365	0.399081	0.0494686	Cluster_1	Cluster_30
POMC	0.537365	0.399081	0.0494686	Cluster_10	Cluster_30
POMC	0.537365	0.399081	0.0494686	Cluster_17	Cluster_30
POMC	0.537365	0.399081	0.0494686	Cluster_18	Cluster_30
POMC	0.537365	0.399081	0.0494686	Cluster_20	Cluster_30
POMC	0.537365	0.399081	0.0494686	Cluster_22	Cluster_30
POMC	0.537365	0.399081	0.0494686	Cluster_24	Cluster_30
POMC	0.537365	0.399081	0.0494686	Cluster_25	Cluster_30
POMC	0.537365	0.399081	0.0494686	Cluster_4	Cluster_30
POMC	0.537365	0.399081	0.0494686	Cluster_5	Cluster_30
POMC	0.537365	0.399081	0.0494686	Cluster_6	Cluster_30
POMC	0.537365	0.399081	0.0494686	Cluster_7	Cluster_30
POMC	0.537365	0.399081	0.0494686	Cluster_9	Cluster_30
SEMA3F	0.531324	0.393212	0.0494484	Cluster_24	Cluster_30
SEMA3F	0.531324	0.393212	0.0494484	Cluster_30	Cluster_30
SEMA3F	0.531324	0.393212	0.0494484	Cluster_9	Cluster_30
TF	0.531911	0.39545	0.0494006	Cluster_19	Cluster_30
TF	0.531911	0.39545	0.0494006	Cluster_21	Cluster_30
TF	0.531911	0.39545	0.0494006	Cluster_26	Cluster_30
C5	0.535488	0.398666	0.048948	Cluster_30	Cluster_30
PDGFB	0.537625	0.39998	0.0486637	Cluster_22	Cluster_30
PDGFB	0.537625	0.39998	0.0486637	Cluster_30	Cluster_30
PDGFB	0.537625	0.39998	0.0486637	Cluster_9	Cluster_30
PDGFB	0.537625	0.39998	0.0486637	Cluster_19	Cluster_30
PDGFB	0.537625	0.39998	0.0486637	Cluster_21	Cluster_30
HEBP1	0.529282	0.393942	0.0486011	Cluster_11	Cluster_30
[truncated: 17,227 more rows]

## Sheet: NicheNet anti.TNF_R
Ligand	auroc	aupr	pearson	Sender	Target
[truncated: 14,869 more rows]

## Sheet: Intercellular_cent_anti_IL17_NR
	Cluster_0	Cluster_11	Cluster_7	Cluster_10	Cluster_13	Cluster_5	Cluster_6	Cluster_9	Cluster_3	Cluster_1	Cluster_16	Cluster_15	Cluster_12	Cluster_8	Cluster_18	Cluster_19	Cluster_14
[truncated: 11 more rows]

[truncated: 25 more sheets: Intercellular_cent_anti_IL17_R, Intercellular cent anti TNF NR, Intercellular cent anti TNF R, Fig S13e, Fig S13f, Fig S14e, Fig S14f, Intracellular_cent_anti_IL17_NR, Intracellular_cent_anti_IL17_R, Intracellular cent anti_TNF NR , Intracellular cent anti_TNF R, PsA_drugs_defined_by_DrugBank, clinicaltrials.gov data, Network_proximity_anti_IL17 NR, Network_proximity_anti_IL17_R, Network_proximity_anti_TNF_NR, Network_proximity_anti_TNF_R, FC_eval_anti_IL17 NR, FC_eval_anti_IL17_R, FC_eval_anti_TNF_NR …]
